# Supplementary material for: Large-scale gene co-expression network as a source of functional annotation for cattle genes
Source: BMC Genomics. 2016 Nov 2;17:846. doi: 10.1186/s12864-016-3176-2 (PMC5094014; doi:10.1186/s12864-016-3176-2)
Supplement: Additional file 1: Table S1. — Microarray datasets used in this study. (XLSX 152 kb) [file 12864_2016_3176_MOESM1_ESM.xlsx]

## Sheet: Datasets
			The table shows all of the datasets used in the network construction
NO:	Dataset acession number	Nunber of arrays	TITLE	Arrays used
1	GSE9344	7	Gene expression in bovine mammary gland in response to increased milking frequency as determined by microarray and SAGE	GSM238331.CEL	GSM238332.CEL	GSM238333.CEL	GSM238334.CEL	GSM238335.CEL	GSM238336.CEL	GSM238337.CEL
2	GSE9256	10	Transcriptomes from Longissimus dorsi samples of Korean Native Cattle (Hanwoo)	GSM234933.CEL	GSM234934.CEL	GSM234935.CEL	GSM234936.CEL	GSM234937.CEL	GSM234938.CEL	GSM234939.CEL	GSM234940.CEL	GSM234941.CEL	GSM234942.CEL
3	GSE8442	2	Profiling of Angiotensin II Rapid Response Genes in Human, Bovine, and Rat Adrenocortical Cells.	GSM209803.CEL	GSM209804.CEL
4	GSE6918	6	The distinct response of gd T cells to the Nod2 agonist muramyl dipeptide	GSM159397.CEL	GSM159398.CEL	GSM159399.CEL	GSM159400.CEL	GSM159401.CEL	GSM159402.CEL
5	GSE57907	30	Expression data from skin of bovines infested with ticks	GSM1397290_Marco01.CEL	GSM1397291_Marco02.CEL	GSM1397292_Marco04.CEL	GSM1397293_Marco05.CEL	GSM1397294_Marco06.CEL	GSM1397295_Marco09.CEL	GSM1397296_Marco10.CEL	GSM1397297_Marco11.CEL	GSM1397298_Marco14.CEL	GSM1397299_Marco15.CEL	GSM1397300_Marco16.CEL	GSM1397301_Marco17.CEL	GSM1397302_Marco18.CEL	GSM1397303_Marco19.CEL	GSM1397304_Marco21.CEL	GSM1397305_Marco22.CEL	GSM1397306_Marco23.CEL	GSM1397307_Marco24.CEL	GSM1397308_Marco25.CEL	GSM1397309_Marco26.CEL	GSM1397310_Marco27.CEL	GSM1397311_Marco28.CEL	GSM1397312_Marco29.CEL	GSM1397313_Marco31.CEL	GSM1397314_Marco32.CEL	GSM1397315_Marco33.CEL	GSM1397316_Marco35.CEL	GSM1397317_Marco36.CEL	GSM1397318_Marco37.CEL	GSM1397319_Marco39.CEL
6	GSE53457	9	Influence of lysophosphatidic acid (LPA) and LPA together with interferon tau (IFNt) on transcriptional profiling of bovine endometrial cells.	GSM1293980_control_1.CEL	GSM1293981_control_2.CEL	GSM1293982_control_3.CEL	GSM1293983_LPA_1.CEL	GSM1293984_LPA_2.CEL	GSM1293985_LPA_3.CEL	GSM1293986_LPA+IFNt_1.CEL	GSM1293987_LPA+IFNt_2.CEL	GSM1293988_LPA+IFNt_3.CEL
7	GSE50685	20	Impact of intramammary treatment on gene expression profiles of bovine mammary gland tissue after challenge with E. coli	GSM1226346_8605_NC_48.CEL	GSM1226347_8605_CNT_48.CEL	GSM1226348_8605_CC_48.CEL	GSM1226349_8605_CCP_48.CEL	GSM1226350_8620_NC_24.CEL	GSM1226351_8620_CNT_24.CEL	GSM1226352_8620_CC_24.CEL	GSM1226353_8620_CCP_24.CEL	GSM1226354_8452_NC_48.CEL	GSM1226355_8452_CNT_48.CEL	GSM1226356_8452_CC_48.CEL	GSM1226357_8452_CCP_48.CEL	GSM1226358_8507_NC_48.CEL	GSM1226359_8507_CNT_48.CEL	GSM1226360_8507_CC_48.CEL	GSM1226361_8507_CCP_48.CEL	GSM1226362_8609_NC_24.CEL	GSM1226363_8609_CNT_24.CEL	GSM1226364_8609_CC_24.CEL	GSM1226365_8609_CCP_24.CEL
8	GSE49505	19	Gene expression in bovine ovarian follicle theca interna	GSM1200152_NH_1_Bovine_.CEL	GSM1200153_NH_3_Bovine_.CEL	GSM1200154_NH_4_Bovine_.CEL	GSM1200155_NH_5_Bovine_.CEL	GSM1200156_NH_6_Bovine_.CEL	GSM1200157_NH_7_Bovine_.CEL	GSM1200158_NH_8_Bovine_.CEL	GSM1200159_NH_9_Bovine_.CEL	GSM1200160_NH_10_Bovine_.CEL	GSM1200161_NH_11_Bovine_.CEL	GSM1200162_NH_13_Bovine_.CEL	GSM1200163_NH_14_Bovine_.CEL	GSM1200164_NH_15_Bovine_.CEL	GSM1200165_NH_16_Bovine_.CEL	GSM1200166_NH_17_Bovine_.CEL	GSM1200167_NH_LThH1_Bovine_.CEL	GSM1200168_NH_LThH2_Bovine_.CEL	GSM1200169_NH_LThH3_Bovine_.CEL	GSM1200170_NH_LThH5_Bovine_.CEL
9	GSE46996	18	The pre-ovulatory LH surge elicits different effects on the granulosa- and theca-specific expression profiles in bovine follicles	GSM1142710_D3_010611_Bovine_.CEL	GSM1142711_F3_010611_Bovine_.CEL	GSM1142712_G3_010611_Bovine_.CEL	GSM1142713_A3_010611_Bovine_.CEL	GSM1142714_B3_010611_Bovine_.CEL	GSM1142715_C3_010611_Bovine_.CEL	GSM1142716_D1_010611_Bovine_.CEL	GSM1142717_F1_010611_Bovine_.CEL	GSM1142718_G1_010611_Bovine_.CEL	GSM1142719_A1_010611_Bovine_.CEL	GSM1142720_B1_010611_Bovine_.CEL	GSM1142721_C1_010611_Bovine_.CEL	GSM1142722_D2_012811_Bovine_.CEL	GSM1142723_F2_012811_Bovine_.CEL	GSM1142724_G2_012811_Bovine_.CEL	GSM1142725_A2_012811_Bovine_.CEL	GSM1142726_B2_012811_Bovine_.CEL	GSM1142727_C2_012811_Bovine_.CEL
10	GSE45857	28	Expression data from bovine liver	GSM1116700_D_Bovine_030807.CEL	GSM1116701_H_Bovine_042507.CEL	GSM1116702_K_Bovine_041207.CEL	GSM1116703_Sample_2_Bovine_042507.CEL	GSM1116704_CB_Bovine_040808.CEL	GSM1116705_FB_Bovine_040808.CEL	GSM1116706_IB_Bovine_040808.CEL	GSM1116707_E_Bovine_042507.CEL	GSM1116708_J_Bovine_041207.CEL	GSM1116709_L_Bovine_041207.CEL	GSM1116710_P_Bovine_042507.CEL	GSM1116711_BB_Bovine_040808.CEL	GSM1116712_EB_Bovine_040808.CEL	GSM1116713_JB_Bovine_040808.CEL	GSM1116714_A_Bovine_030807.CEL	GSM1116715_C_Bovine_030807.CEL	GSM1116716_F_Bovine_042507.CEL	GSM1116717_N_Bovine_042507.CEL	GSM1116718_DB_Bovine_040808.CEL	GSM1116719_HB_Bovine_040808.CEL	GSM1116720_LB_Bovine_040808.CEL	GSM1116721_B_Bovine_030807.CEL	GSM1116722_G_Bovine_042507.CEL	GSM1116723_I_Bovine_041207.CEL	GSM1116724_O_Bovine_042507.CEL	GSM1116725_AB_Bovine_040808.CEL	GSM1116726_GB_Bovine_040808.CEL	GSM1116727_KB_Bovine_040808.CEL
11	GSE44704	16	Expression data from bovine ovarian theca cells in primary culture	GSM1089135_S0165F001.CEL	GSM1089136_S0165F003.CEL	GSM1089137_S0165F007.CEL	GSM1089138_S0165F009.CEL	GSM1089139_S0165F006.CEL	GSM1089140_S0165F016.CEL	GSM1089141_S0165F012.CEL	GSM1089142_S0165F014.CEL	GSM1089143_S0165F002.CEL	GSM1089144_S0165F015.CEL	GSM1089145_S0165F004.CEL	GSM1089146_S0165F005.CEL	GSM1089147_S0165F008.CEL	GSM1089148_S0165F011.CEL	GSM1089149_S0165F010.CEL	GSM1089150_S0165F013.CEL
12	GSE42932	6	TGF-beta 1 effect on primary bovine aortic endothelial cells	GSM1053531_BAEC_Basal-1_1.CEL	GSM1053532_BAEC_Basal-2_2.CEL	GSM1053533_BAEC_Basal-4_13.CEL	GSM1053534_BAEC_TGFB-1_7.CEL	GSM1053535_BAEC_TGFB-4_17.CEL	GSM1053536_BAEC_TGFB-5_18.CEL
13	GSE42838	3	Mammalian fetal ovary development	GSM1051212_NH_B_Fibro_adult_Bovine.CEL	GSM1051213_NH_C_FO30_d6_Bovine.CEL	GSM1051214_NH_D_FO29_d3_Bovine.CEL
14	GSE42535	15	Gene expression in cultured bovine ovarian granulosa	GSM1044361_S0147F001.CEL	GSM1044362_S0147F002.CEL	GSM1044363_S0147F004.CEL	GSM1044364_S0147F005.CEL	GSM1044365_S0147F006.CEL	GSM1044366_S0147F007.CEL	GSM1044367_S0147F008.CEL	GSM1044368_S0147F009_BO.CEL	GSM1044369_S0147F010.CEL	GSM1044370_S0147F011.CEL	GSM1044371_S0147F012_BO.CEL	GSM1044372_S0147F013.CEL	GSM1044373_S0147F014.CEL	GSM1044374_S0147F015.CEL	GSM1044375_S0147F016.CEL
15	GSE40101	12	Gene expression analysis of bovine day 16 embryos obtained from SCNT and IVP pregnancies	GSM984910_01E1AI_1.CEL	GSM984911_02E2AI_2.CEL	GSM984912_03E3AI_3.CEL	GSM984913_04E4SCNT_1.CEL	GSM984914_05E5SCNT_2.CEL	GSM984915_06E6SCNT_3.CEL	GSM984916_07E7IVP_1.CEL	GSM984917_08E8IVP_2.CEL	GSM984918_09E9IVP_3.CEL	GSM984919_10FB_1.CEL	GSM984920_11FB_2.CEL	GSM984921_12FB_3.CEL
16	GSE39819	8	Transcriptional response of bovine macrophages after infection with two Argentinean Mycobacterium bovis isolates	GSM979835_303_1.CEL	GSM979836_303_2.CEL	GSM979837_303_3.CEL	GSM979838_303_4.CEL	GSM979841_534_3.CEL	GSM979842_534_4.CEL	GSM979843_SI_1.CEL	GSM979844_SI_3.CEL
17	GSE39796	6	Bovine cartilage zone arrays	GSM979424_110111_ML_Bov1DZ_Bovine.CEL	GSM979425_062211_ML_Bov1MZ_Bovine.CEL	GSM979426_062211_ML_Bov1SZ_Bovine.CEL	GSM979427_110111_ML_Bov4DZ_Bovine.CEL	GSM979428_062211_ML_Bov4MZ_Bovine.CEL	GSM979429_062211_ML_Bov4SZ_Bovine.CEL
18	GSE39589	19	Gene expression in bovine ovarian follicle granulosa	GSM972638_affs513-1-1-230306.CEL	GSM972639_affs513-2-2-230306.CEL	GSM972640_affs513-3-3-230306.CEL	GSM972641_affs513-4-4-230306.CEL	GSM972642_affs513-5-5-230306.CEL	GSM972643_affs513-6-11-230306.CEL	GSM972644_affs513-7-12-230306.CEL	GSM972645_affs513-8-13-230306.CEL	GSM972646_affs513-9-14-230306.CEL	GSM972647_affs513-10-15-230306.CEL	GSM972648_affs513-11-21-230306.CEL	GSM972649_affs513-12-22-230306.CEL	GSM972650_affs513-14-25-230306.CEL	GSM972651_affs513-15-26-230306.CEL	GSM972652_NH_SGCA1_Bovine.CEL	GSM972653_NH_SGCA2_Bovine.CEL	GSM972654_NH_SGCA3_Bovine.CEL	GSM972655_NH_SGCA4_Bovine.CEL	GSM972656_NH_SGCA6_Bovine.CEL
19	GSE38512	12	Placental gene expression in pregnancies established after the transfer of day 7 blastocysts derived from in vitro (IVP), somatic cell nuclear transfer (SCNT) and in vivo (AI) embryos	GSM943897_01P1IVP_1.CEL	GSM943898_02P2IVP_2.CEL	GSM943899_03P3IVP_3.CEL	GSM943900_04P4NT_1.CEL	GSM943901_05P5NT_2.CEL	GSM943902_06P6NT_3.CEL	GSM943903_07P7AI_1.CEL	GSM943904_08P8AI_2.CEL	GSM943905_09P9AI_3.CEL	GSM943906_10FB4FB_1.CEL	GSM943907_11FB5FB_2.CEL	GSM943908_12FB6FB_3.CEL
20	GSE37127	12	Positive and Negative Spatial Gradients of High Wall Shear Stress Have Different Effects on Endothelial Gene Expression	GSM911519_GMN2.CEL	GSM911520_GMN3_1_Bovine_.CEL	GSM911521_GMN4_1_Bovine_.CEL	GSM911522_GMP2.CEL	GSM911523_GMP3_1_Bovine_.CEL	GSM911524_GMP4_1_Bovine_.CEL	GSM982186_GMB2_Bovine_.CEL	GSM982187_GMB3_Bovine_.CEL	GSM982188_GMB4_Bovine_.CEL	GSM982189_GMH2_Bovine_.CEL	GSM982190_GMH3_Bovine_.CEL	GSM982191_GMH4_1_Bovine_.CEL
21	GSE36080	12	Transcription profile of the bovine pretransfer endometrium based on pregnancy success after in vivo produced embryos transfer	GSM880836_Endo.vivo_3d_np_pool_1.CEL	GSM880837_Endo.vivo_3d_np_pool_2.CEL	GSM880838_Endo.vivo_3d_np_pool_3.CEL	GSM880839_Endo.vivo_3d_p_pool_1.CEL	GSM880840_Endo.vivo_3d_p_pool_2.CEL	GSM880841_Endo.vivo_3d_p_pool_3.CEL	GSM880842_Endo.vivo_7d_np_pool_1.CEL	GSM880843_Endo.vivo_7d_np_pool_2.CEL	GSM880844_Endo.vivo_7d_np_pool_3.CEL	GSM880845_Endo.vivo_7d_p_pool_1.CEL	GSM880846_Endo.vivo_7d_p_pool_2.CEL	GSM880847_Endo.vivo_7d_p_pool_3.CEL
22	GSE36079	12	Transcription profile of the bovine pretransfer endometrium based on pregnancy success after in vitro produced embryos transfer	GSM880824_Endo.vitro_3d_np_pool_1.CEL	GSM880825_Endo.vitro_3d_np_pool_2.CEL	GSM880826_Endo.vitro_3d_np_pool_3.CEL	GSM880827_Endo.vitro_3d_p_pool_1.CEL	GSM880828_Endo.vitro_3d_p_pool_2.CEL	GSM880829_Endo.vitro_3d_p_pool_3.CEL	GSM880830_Endo.vitro_7d_np_pool_1.CEL	GSM880831_Endo.vitro_7d_np_pool_2.CEL	GSM880832_Endo.vitro_7d_np_pool_3.CEL	GSM880833_Endo.vitro_7d_p_pool_1.CEL	GSM880834_Endo.vitro_7d_p_pool_2.CEL	GSM880835_Endo.vitro_7d_p_pool_3.CEL
23	GSE35185	48	Pan-genomic analysis of bovine monocyte-derived macrophage gene expression in response to in vitro infection with Mycobacterium avium subspecies paratuberculosis	GSM823727_700_Con_0Hr.CEL	GSM823728_706_Con_0Hr.CEL	GSM823729_713_Con_0Hr.CEL	GSM823730_716_Con_0Hr.CEL	GSM823731_721_Con_0Hr.CEL	GSM823732_724R_Con_0Hr.CEL	GSM823733_727R_Con_0Hr.CEL	GSM823734_700_Con_2Hr.CEL	GSM823735_706_Con_2Hr.CEL	GSM823736_713_Con_2Hr.CEL	GSM823737_716_Con_2Hr.CEL	GSM823738_721_Con_2Hr.CEL	GSM823739_724R_Con_2Hr.CEL	GSM823740_727R_Con_2Hr.CEL	GSM823741_700_Con_6Hr.CEL	GSM823742_706_Con_6Hr.CEL	GSM823743_713_Con_6Hr.CEL	GSM823744_716_Con_6Hr.CEL	GSM823745_721_Con_6Hr.CEL	GSM823746_724R_Con_6Hr.CEL	GSM823747_727R_Con_6Hr.CEL	GSM823748_700_Con_24Hr.CEL	GSM823749_706_Con_24Hr.CEL	GSM823750_713_Con_24Hr.CEL	GSM823751_716_Con_24Hr.CEL	GSM823752_721_Con_24Hr.CEL	GSM823753_724R_Con_24Hr.CEL	GSM823754_727R_Con_24Hr.CEL	GSM863156.CEL	GSM863157.CEL	GSM863158.CEL	GSM863159.CEL	GSM863160.CEL	GSM863161.CEL	GSM863162.CEL	GSM863163.CEL	GSM863164.CEL	GSM863165.CEL	GSM863166.CEL	GSM863167.CEL	GSM863168.CEL	GSM863169.CEL	GSM863170.CEL	GSM863171.CEL	GSM863172.CEL	GSM863173.CEL
24	GSE33720	28	Pleiotropic effects of the gene diacylglycerol-O-transferase 1 (DGAT1) polymorphism in the mammary gland tissue of dairy cows	GSM833322_080311MJA_bovine_100180-29.CEL	GSM833323_080311MJA_bovine_100180-30.CEL	GSM833324_080312MJA_bovine_100180-31.CEL	GSM833325_080312MJA_bovine_100180-32.CEL	GSM833326_080312MJA_bovine_100180-33.CEL	GSM833327_080312MJA_bovine_100180-34.CEL	GSM833328_080312MJA_bovine_100180-35.CEL	GSM833329_080312MJA_bovine_100180-36.CEL	GSM833330_080312MJA_bovine_100180-37.CEL	GSM833331_080312MJA_bovine_100180-38.CEL	GSM833332_080312MJA_bovine_100180-39.CEL	GSM833333_080312MJA_bovine_100180-40.CEL	GSM833334_080312MJA_bovine_100180-41.CEL	GSM833335_080312MJA_bovine_100180-42.CEL	GSM833336_080312MJA_bovine_100180-43.CEL	GSM833337_080312MJA_bovine_100180-44.CEL	GSM833338_080312MJA_bovine_100180-45.CEL	GSM833339_080312MJA_bovine_100180-46.CEL	GSM833340_080312MJA_bovine_100180-47.CEL	GSM833341_080312MJA_bovine_100180-48.CEL	GSM833342_080312MJA_bovine_100180-49.CEL	GSM833343_080312MJA_bovine_100180-50.CEL	GSM833344_080312MJA_bovine_100180-51.CEL	GSM833345_080312MJA_bovine_100180-52.CEL	GSM833346_080312MJA_bovine_100180-53.CEL	GSM833347_080312MJA_bovine_100180-54.CEL	GSM833348_080312MJA_bovine_100180-55.CEL	GSM833349_080312MJA_bovine_100180-56.CEL
25	GSE33496	16	Transcriptional response of endometrium and the bovine preimplantative embryo to subclinical inflamation of the uterine environment	GSM828666.CEL	GSM828667.CEL	GSM828668.CEL	GSM828669.CEL	GSM828670.CEL	GSM829689.CEL	GSM829690.CEL	GSM829691.CEL	GSM829692.CEL	GSM829693.CEL	GSM829694.CEL	GSM829695.CEL	GSM829696.CEL	GSM829697.CEL	GSM829698.CEL	GSM829699.CEL
26	GSE33359	16	Genome-wide transcriptional profiling of peripheral blood leukocytes from cattle infected with Mycobacterium bovis	GSM825121.CEL	GSM825122.CEL	GSM825123.CEL	GSM825124.CEL	GSM825125.CEL	GSM825126.CEL	GSM825127.CEL	GSM825128.CEL	GSM825129.CEL	GSM825130.CEL	GSM825131.CEL	GSM825132.CEL	GSM825133.CEL	GSM825134.CEL	GSM825135.CEL	GSM825136.CEL
27	GSE33309	21	Global gene expression of bovine monocyte-derived macrophages in response to in vitro challenge with Mycobacterium bovis	GSM823755_700_Bov_2Hr.CEL	GSM823756_706_Bov_2Hr.CEL	GSM823757_713_Bov_2Hr.CEL	GSM823758_716_Bov_2Hr.CEL	GSM823759_721_Bov_2Hr.CEL	GSM823760_724R_Bov_2Hr.CEL	GSM823761_727R_Bov_2Hr.CEL	GSM823762_700_Bov_6Hr.CEL	GSM823763_706_Bov_6Hr.CEL	GSM823764_713_Bov_6Hr.CEL	GSM823765_716_Bov_6Hr.CEL	GSM823766_721_Bov_6Hr.CEL	GSM823767_724R_Bov_6Hr.CEL	GSM823768_727R_Bov_6Hr.CEL	GSM823769_700_Bov_24Hr.CEL	GSM823770_706_Bov_24Hr.CEL	GSM823771_713_Bov_24Hr.CEL	GSM823772_716_Bov_24Hr.CEL	GSM823773_721_Bov_24Hr.CEL	GSM823774_724R_Bov_24Hr.CEL	GSM823775_727R_Bov_24Hr.CEL
28	GSE33030	79	Effects of pregnancy and progesterone supplementation on endometrial gene expression in cattle	GSM818591_CL5_1.CEL	GSM818592_CL5_2.CEL	GSM818593_CL5_3.CEL	GSM818594_CL5_4.CEL	GSM818595_CL5_5.CEL	GSM818596_CH5_1.CEL	GSM818597_CH5_2.CEL	GSM818598_CH5_3.CEL	GSM818599_CH5_4.CEL	GSM818600_CH5_5.CEL	GSM818601_PL5_1.CEL	GSM818602_PL5_2.CEL	GSM818603_PL5_3.CEL	GSM818604_PL5_4.CEL	GSM818605_PL5_5.CEL	GSM818606_PH5_1.CEL	GSM818607_PH5_2.CEL	GSM818608_PH5_3.CEL	GSM818609_PH5_4.CEL	GSM818610_PH5_5.CEL	GSM818611_CL7_1.CEL	GSM818612_CL7_2.CEL	GSM818613_CL7_3.CEL	GSM818614_CL7_4.CEL	GSM818615_CL7_5.CEL	GSM818616_CH7_2.CEL	GSM818617_CH7_3.CEL	GSM818618_CH7_4.CEL	GSM818619_CH7_5.CEL	GSM818620_PL7_1.CEL	GSM818621_PL7_2.CEL	GSM818622_PL7_3.CEL	GSM818623_PL7_4.CEL	GSM818624_PL7_5.CEL	GSM818625_PH7_1.CEL	GSM818626_PH7_2.CEL	GSM818627_PH7_3.CEL	GSM818628_PH7_4.CEL	GSM818629_PH7_5.CEL	GSM818630_CL13_1.CEL	GSM818631_CL13_2.CEL	GSM818632_CL13_3.CEL	GSM818633_CL13_4.CEL	GSM818634_CL13_5.CEL	GSM818635_CH13_1.CEL	GSM818636_CH13_2.CEL
29	GSE32305	9	Establishing a set of genes differentially expressed in benign versus malignant adrenocortical cells	GSM800430.CEL	GSM800431.CEL	GSM800432.CEL	GSM800433.CEL	GSM800434.CEL	GSM800435.CEL	GSM800436.CEL	GSM800437.CEL	GSM800438.CEL
30	GSE30694	33	Comparison of the effects of early pregnancy with human interferon, alpha 2 (IFNA2) on gene expression in bovine endometrium	GSM761308.CEL	GSM761309.CEL	GSM761310.CEL	GSM761311.CEL	GSM761312.CEL	GSM761313.CEL	GSM761314.CEL	GSM761315.CEL	GSM761316.CEL	GSM761317.CEL	GSM761318.CEL	GSM761319.CEL	GSM761320.CEL	GSM761321.CEL	GSM761322.CEL	GSM761323.CEL	GSM761324.CEL	GSM761325.CEL	GSM761326.CEL	GSM761327.CEL	GSM761328.CEL	GSM761329.CEL	GSM761330.CEL	GSM761331.CEL	GSM761332.CEL	GSM761333.CEL	GSM761334.CEL	GSM761335.CEL	GSM761336.CEL	GSM761337.CEL	GSM761338.CEL	GSM761339.CEL	GSM761340.CEL
31	GSE29233	6	Genes regulated by TGF-beta in bovine articular chondrocytes	GSM722984.CEL	GSM722985.CEL	GSM722986.CEL	GSM722987.CEL	GSM722988.CEL	GSM722989.CEL
32	GSE27851	36	The persistent milk yield response to frequent milking during early lactation is associated with persistent changes in mammary gene expression	GSM687370.CEL	GSM687371.CEL	GSM687372.CEL	GSM687373.CEL	GSM687374.CEL	GSM687375.CEL	GSM687376.CEL	GSM687377.CEL	GSM687378.CEL	GSM687379.CEL	GSM687380.CEL	GSM687381.CEL	GSM687382.CEL	GSM687383.CEL	GSM687384.CEL	GSM687385.CEL	GSM687386.CEL	GSM687387.CEL	GSM687388.CEL	GSM687389.CEL	GSM687390.CEL	GSM687391.CEL	GSM687392.CEL	GSM687393.CEL	GSM687394.CEL	GSM687395.CEL	GSM687396.CEL	GSM687397.CEL	GSM687398.CEL	GSM687399.CEL	GSM687400.CEL	GSM687401.CEL	GSM687402.CEL	GSM687403.CEL	GSM687404.CEL	GSM687405.CEL
33	GSE27817	12	Transcriptome changes at the initiation of elongation in the bovine conceptus	GSM686832.CEL	GSM686833.CEL	GSM686834.CEL	GSM686835.CEL	GSM686836.CEL	GSM686837.CEL	GSM686838.CEL	GSM686839.CEL	GSM686840.CEL	GSM686841.CEL	GSM686842.CEL	GSM686843.CEL
34	GSE27380	14	The acute milk yield response to frequent milking in early lactation is mediated by genes transiently regulated by milk removal.	GSM677069_EW2-BOVINE.CEL	GSM677070_EW1-BOVINE.CEL	GSM677071_EW3-BOVINE.CEL	GSM677072_EW4-BOVINE.CEL	GSM677073_EW5-BOVINE.CEL	GSM677074_EW6-BOVINE.CEL	GSM677075_EW7-BOVINE.CEL	GSM677076_EW8-BOVINE.CEL	GSM677077_EW13-BOVINE.CEL	GSM677078_EW14-BOVINE.CEL	GSM677079_EW11-BOVINE.CEL	GSM677080_EW12-BOVINE.CEL	GSM677081_EW9-BOVINE.CEL	GSM677082_EW10-BOVINE.CEL
35	GSE25413	30	Expression data from primary bovine mammary epithelial cells (pbMEC) challenged with heat inactivated E. coli and S. aureus particles	GSM624019_01_3596_0h_20071116.CEL	GSM624020_02.2_3597_1h_20071120.CEL	GSM624021_03_3598_3h_20071116.CEL	GSM624022_04_3599_6h_20071116.CEL	GSM624023_05_3600_24h_20071116.CEL	GSM624024_06_3601_0h_20071116.CEL	GSM624025_07_3602_1h_20071116.CEL	GSM624026_08_3603_3h_20071116.CEL	GSM624027_09_3604_6h_20071116.CEL	GSM624028_10_3605_24h_20071116.CEL	GSM624029_11_3606_0h_20071116.CEL	GSM624030_12_3607_1h_20071116.CEL	GSM624031_13_3608_3h_20071116.CEL	GSM624032_14_3609_6h_20071116.CEL	GSM624033_15_3610_24h_20071116.CEL	GSM624047_01_3581_0h_20071107.CEL	GSM624048_02_3582_1h_20071107.CEL	GSM624049_03_3583_3h_20071107.CEL	GSM624050_04_3584_6h_20071107.CEL	GSM624051_05_3585_24h_20071107.CEL	GSM624052_06_3586_0h_20071107.CEL	GSM624053_07_3587_1h_20071107.CEL	GSM624054_08_3588_3h_20071107.CEL	GSM624055_09_3589_6h_20071107.CEL	GSM624056_10_3590_24h_20071107.CEL	GSM624057_11_3591_0h_20071107.CEL	GSM624058_12_3592_1h_20071107.CEL	GSM624059_13_3593_3h_20071108.CEL	GSM624060_14_3594_6h_20071108.CEL	GSM624061_15_3595_24h_20071108.CEL
36	GSE25319	54	Gene transcription profiles showing early systemic response to E. coli (k2bh2) infection in bovine liver	GSM622791.CEL	GSM622792.CEL	GSM622793.CEL	GSM622794.CEL	GSM622795.CEL	GSM622796.CEL	GSM622797.CEL	GSM622798.CEL	GSM622799.CEL	GSM622800.CEL	GSM622801.CEL	GSM622802.CEL	GSM622803.CEL	GSM622804.CEL	GSM622805.CEL	GSM622806.CEL	GSM622807.CEL	GSM622808.CEL	GSM622809.CEL	GSM622810.CEL	GSM622811.CEL	GSM622812.CEL	GSM622813.CEL	GSM622814.CEL	GSM622815.CEL	GSM622816.CEL	GSM622817.CEL	GSM622818.CEL	GSM622819.CEL	GSM622820.CEL	GSM622821.CEL	GSM622822.CEL	GSM622823.CEL	GSM622824.CEL	GSM622825.CEL	GSM622826.CEL	GSM622827.CEL	GSM622828.CEL	GSM622829.CEL	GSM622830.CEL	GSM622831.CEL	GSM622832.CEL	GSM622833.CEL	GSM622834.CEL	GSM622835.CEL	GSM622836.CEL
37	GSE24936	6	Transcriptomic profiling of bovine IVF embryos revealed candidate genes and pathways involved in early embryonic development	GSM612964.CEL	GSM612976.CEL	GSM612977.CEL	GSM612978.CEL	GSM612985.CEL	GSM612986.CEL
38	GSE24596	12	Gene Expression profile in preimplantation in vitro embryos derived from Prepubertal heifers and Adult Cattle	GSM606231.CEL	GSM606232.CEL	GSM606233.CEL	GSM606234.CEL	GSM606235.CEL	GSM606236.CEL	GSM606237.CEL	GSM606238.CEL	GSM606239.CEL	GSM606240.CEL	GSM606241.CEL	GSM606242.CEL
39	GSE24560	88	Comparative Expression Profiling of E. coli and S. aureus inoculated primary Mammary Gland Cells sampled from Cows with different genetic Predisposition for Somatic Cell Score	GSM605490.CEL	GSM605491.CEL	GSM605492.CEL	GSM605493.CEL	GSM605494.CEL	GSM605495.CEL	GSM605496.CEL	GSM605497.CEL	GSM605498.CEL	GSM605499.CEL	GSM605500.CEL	GSM605501.CEL	GSM605502.CEL	GSM605503.CEL	GSM605504.CEL	GSM605505.CEL	GSM605506.CEL	GSM605507.CEL	GSM605508.CEL	GSM605509.CEL	GSM605510.CEL	GSM605511.CEL	GSM605512.CEL	GSM605513.CEL	GSM605514.CEL	GSM605515.CEL	GSM605516.CEL	GSM605517.CEL	GSM605518.CEL	GSM605519.CEL	GSM605520.CEL	GSM605521.CEL	GSM605522.CEL	GSM605523.CEL	GSM605524.CEL	GSM605525.CEL	GSM605526.CEL	GSM605527.CEL	GSM605528.CEL	GSM605529.CEL	GSM605530.CEL	GSM605531.CEL	GSM605532.CEL	GSM605533.CEL	GSM605534.CEL	GSM605535.CEL
40	GSE24477	12	Gene expression Difference in oocytes derived from adult and prepubertal Cattle	GSM602846.CEL	GSM602847.CEL	GSM602848.CEL	GSM602849.CEL	GSM602850.CEL	GSM602851.CEL	GSM602852.CEL	GSM602853.CEL	GSM602854.CEL	GSM602855.CEL	GSM602856.CEL	GSM602857.CEL
41	GSE24217	49	Gene-expression profile of the response to E. coli (k2bh2) infection in the bovine udder	GSM595619.CEL	GSM595620.CEL	GSM595621.CEL	GSM595622.CEL	GSM595623.CEL	GSM595624.CEL	GSM595625.CEL	GSM595626.CEL	GSM595627.CEL	GSM595628.CEL	GSM595629.CEL	GSM595630.CEL	GSM595631.CEL	GSM595632.CEL	GSM595633.CEL	GSM595634.CEL	GSM595635.CEL	GSM595636.CEL	GSM595637.CEL	GSM595638.CEL	GSM595639.CEL	GSM595640.CEL	GSM595641.CEL	GSM595642.CEL	GSM595643.CEL	GSM595644.CEL	GSM595645.CEL	GSM595646.CEL	GSM595647.CEL	GSM595648.CEL	GSM595649.CEL	GSM595650.CEL	GSM595651.CEL	GSM595652.CEL	GSM595653.CEL	GSM595654.CEL	GSM595655.CEL	GSM595656.CEL	GSM595657.CEL	GSM595658.CEL	GSM595659.CEL	GSM595660.CEL	GSM595661.CEL	GSM595662.CEL	GSM595663.CEL	GSM595664.CEL
42	GSE24070	9	PACAP and TNF regulate discrete population of genes in bovine chromaffin cells	GSM592253.CEL	GSM592254.CEL	GSM592255.CEL	GSM592256.CEL	GSM592257.CEL	GSM592258.CEL	GSM592259.CEL	GSM592260.CEL	GSM592261.CEL
43	GSE23894	19	Hepatic Gene Expression Profiles of Growing Beef Steers Grazing High vs. Low Endophyte-Infected Tall Fescue Grass	GSM589248_1_111109.CEL	GSM589249_2_111109.CEL	GSM589250_3_111109.CEL	GSM589251_4_111109.CEL	GSM589252_5_111109.CEL	GSM589253_6_111109.CEL	GSM589254_7_111109.CEL	GSM589255_8_111109.CEL	GSM589256_9_111109.CEL	GSM589257_10_111109.CEL	GSM589258_11_111109.CEL	GSM589259_12_111109.CEL	GSM589260_13_111109.CEL	GSM589261_14_111109.CEL	GSM589262_15_111109.CEL	GSM589263_16_111109.CEL	GSM589264_17_111109.CEL	GSM589265_18_111109.CEL	GSM589266_19_111109.CEL
44	GSE23449	10	Gene Expression Profiles in Immature and In vitro matured bovine Oocytes	GSM575336.CEL	GSM575337.CEL	GSM575338.CEL	GSM575339.CEL	GSM575340.CEL	GSM575341.CEL	GSM575342.CEL	GSM575343.CEL	GSM575344.CEL	GSM575345.CEL
45	GSE23348	30	Prostaglandin F2α -induced changes in transcriptome of bovine mid cycle versus early corpus luteum	GSM572967.CEL	GSM572968.CEL	GSM572969.CEL	GSM572970.CEL	GSM572971.CEL	GSM572972.CEL	GSM572973.CEL	GSM572974.CEL	GSM572975.CEL	GSM572976.CEL	GSM572977.CEL	GSM572978.CEL	GSM572979.CEL	GSM572980.CEL	GSM572981.CEL	GSM572982.CEL	GSM572983.CEL	GSM572984.CEL	GSM572985.CEL	GSM572986.CEL	GSM572987.CEL	GSM572988.CEL	GSM572989.CEL	GSM572990.CEL	GSM572991.CEL	GSM572992.CEL	GSM572993.CEL	GSM572994.CEL	GSM572995.CEL	GSM572996.CEL
46	GSE21782	6	Microarray Analysis on the Differences of Gene Expression in Longissimus Dorsi Muscle Tissue between 1-month and 24-month Chinese Red Steppes	GSM542646.CEL	GSM542647.CEL	GSM542648.CEL	GSM542649.CEL	GSM542650.CEL	GSM542651.CEL
47	GSE21535	22	Effect of lactation on transcriptomic expression in bovine adipose tissue	GSM537869_McNamara-331-1-30-082407-2.CEL	GSM537870_McNamara-331-1+14-082407-1.CEL	GSM537871_McNamara-338-1-30-082407-3.CEL	GSM537872_McNamara-338-2+14-082407-4.CEL	GSM537873_McNamara-341-1-30-082407-5.CEL	GSM537874_McNamara-341-2+14-082407-6.CEL	GSM537875_McNamara-347-1-30-082407-7.CEL	GSM537876_McNamara-347-1+14-082407-8.CEL	GSM537877_McNamara-360-1-30-082407-9.CEL	GSM537878_McNamara-360-1+14-082407-10.CEL	GSM537879_McNamara-330-2-30-011708-1.CEL	GSM537880_McNamara-330-3+14-011708-8.CEL	GSM537881_McNamara-346-2-30-011708-2.CEL	GSM537882_McNamara-346-1+14-011708-9.CEL	GSM537883_McNamara-382-1-30-011708-3.CEL	GSM537884_McNamara-382-3+14-011708-10.CEL	GSM537885_McNamara-384-1-30-011708-4.CEL	GSM537886_McNamara-384-2+14-011708-11.CEL	GSM537887_McNamara-386-1-30-011708-5.CEL	GSM537888_McNamara-386-1+14-011708-12.CEL	GSM537889_McNamara-387-1-30-011708-6.CEL	GSM537890_McNamara-387-1+14-011708-14.CEL
48	GSE21049	12	Bovine pre-transfer endometrium and embryo transcriptome fingerprints as predictors of pregnancy success after embryo transfer	GSM524434.CEL	GSM524435.CEL	GSM524436.CEL	GSM524437.CEL	GSM524438.CEL	GSM524439.CEL	GSM524440.CEL	GSM524441.CEL	GSM524442.CEL	GSM524443.CEL	GSM524444.CEL	GSM524445.CEL
49	GSE21030	6	Expression data from early preimplantation Bovine embryos	GSM525376.CEL	GSM525377.CEL	GSM525378.CEL	GSM525379.CEL	GSM525380.CEL	GSM525381.CEL
50	GSE19696	18	Effect of Dietary Supplementation of Selenium (Organic vs. Inorganic) on Liver Gene Expression Profile in Beef Heifers	GSM491592.CEL	GSM491593.CEL	GSM491594.CEL	GSM491595.CEL	GSM491596.CEL	GSM491597.CEL	GSM491598.CEL	GSM491599.CEL	GSM491600.CEL	GSM491601.CEL	GSM491602.CEL	GSM491603.CEL	GSM491604.CEL	GSM491605.CEL	GSM491606.CEL	GSM491607.CEL	GSM491608.CEL	GSM491609.CEL
51	GSE18879	6	Effects of dynamic compressive loading on MSC chondrogenesis	GSM467926_3113_12199_DL1_Bovine.CEL	GSM467927_3113_12200_DL2_Bovine.CEL	GSM467928_3113_12201_DL3_Bovine.CEL	GSM467929_3113_12202_DL4_Bovine.CEL	GSM467930_3113_12203_DL5_Bovine.CEL	GSM467931_3113_12204_DL6_Bovine.CEL
52	GSE18768	12	Transcriptome analysis of epithelial and stromal contributions to mammogenesis in prepartum dry cows	GSM465809.CEL	GSM465810.CEL	GSM465811.CEL	GSM465812.CEL	GSM465813.CEL	GSM465814.CEL	GSM465815.CEL	GSM465816.CEL	GSM465817.CEL	GSM465818.CEL	GSM465819.CEL	GSM465820.CEL
53	GSE18394	9	Comparison of bovine undifferentiated MSCs, chondrogenic MSCs and chondrocytes in 3D culture	GSM458775.CEL	GSM458777.CEL	GSM458778.CEL	GSM458779.CEL	GSM458780.CEL	GSM458781.CEL	GSM458783.CEL	GSM458784.CEL	GSM458785.CEL
54	GSE18290	16	Time course expression data from early Bovine embryo, Human embryo, and Mouse embryo	GSM456627.CEL	GSM456628.CEL	GSM456629.CEL	GSM456630.CEL	GSM456631.CEL	GSM456632.CEL	GSM456633.CEL	GSM456634.CEL	GSM456635.CEL	GSM456636.CEL	GSM456637.CEL	GSM456638.CEL	GSM456639.CEL	GSM456640.CEL	GSM456641.CEL	GSM456642.CEL
55	GSE17921	18	Sex-related transcriptional differences in Day 7 bovine in vitro produced blastocysts	GSM447750_08SE431.CEL	GSM447751_08SE432.CEL	GSM447752_08SE433.CEL	GSM447753_08SE434.CEL	GSM447754_08SE435.CEL	GSM447755_08SE436.CEL	GSM447756_08SE437.CEL	GSM447757_08SE438.CEL	GSM447758_08SE439.CEL	GSM447759_08SE440.CEL	GSM447760_08SE441.CEL	GSM447761_08SE442.CEL	GSM447762_08SE443.CEL	GSM447763_08SE444.CEL	GSM447764_08SE445.CEL	GSM447765_08SE446.CEL	GSM447766_08SE447.CEL	GSM447767_08SE448.CEL
56	GSE17849	12	Effect of Dietary Grain on Rumen Papillae Gene Expression in Holstein Dairy Cows	GSM445791.CEL	GSM445792.CEL	GSM445793.CEL	GSM445794.CEL	GSM445795.CEL	GSM445796.CEL	GSM445797.CEL	GSM445798.CEL	GSM445799.CEL	GSM445800.CEL	GSM445801.CEL	GSM445802.CEL
57	GSE16880	12	Actions and interactions of progesterone and estrogen on transcriptome profiles of the bovine endometrium	GSM423089.CEL	GSM423090.CEL	GSM423091.CEL	GSM423092.CEL	GSM423093.CEL	GSM423094.CEL	GSM423095.CEL	GSM423096.CEL	GSM423097.CEL	GSM423098.CEL	GSM423099.CEL	GSM423100.CEL
58	GSE15544	11	Expression data from uterine endometrial tissues of Holstein-Friesian cows	GSM389356.CEL	GSM389357.CEL	GSM389358.CEL	GSM389359.CEL	GSM389360.CEL	GSM389361.CEL	GSM389362.CEL	GSM389363.CEL	GSM389364.CEL	GSM389365.CEL	GSM389366.CEL
59	GSE15342	6	Microarray analysis of gene expression in the skin of tick-naïve and tick-infested Holstein-Friesian and Brahman cattle	GSM385316.CEL	GSM385317.CEL	GSM385318.CEL	GSM385322.CEL	GSM385323.CEL	GSM385324.CEL
60	GSE15025	30	E. coli infection induces distinct local and systemic transcriptome responses in the mammary gland	GSM375558.CEL	GSM375559.CEL	GSM375560.CEL	GSM375561.CEL	GSM375562.CEL	GSM375563.CEL	GSM375564.CEL	GSM375565.CEL	GSM375566.CEL	GSM375567.CEL	GSM375569.CEL	GSM375570.CEL	GSM375571.CEL	GSM375572.CEL	GSM375573.CEL	GSM375574.CEL	GSM375575.CEL	GSM375576.CEL	GSM375577.CEL	GSM375578.CEL	GSM375579.CEL	GSM375580.CEL	GSM375581.CEL	GSM375582.CEL	GSM375583.CEL	GSM375584.CEL	GSM375585.CEL	GSM375586.CEL	GSM375587.CEL	GSM375588.CEL
61	GSE14546	5	Effect of PPARγ inhibition on pulmonary endothelial cell gene expression: Gene profiling in pulmonary hypertension	GSM363864.CEL	GSM363865.CEL	GSM363866.CEL	GSM363867.CEL	GSM363868.CEL
62	GSE13854	9	Expression profiling of the host and the Ovine Herpesvirus 2 pathogen during malignant catarrhal fever of cattle	GSM348251.CEL	GSM348252.CEL	GSM348253.CEL	GSM348254.CEL	GSM348255.CEL	GSM348256.CEL	GSM348257.CEL	GSM348258.CEL	GSM348259.CEL
63	GSE13725	3	Peripheral WBC from Brahman and Holstein-Friesian cattle infested with the cattle tick Rhipicephalus microplus	GSM344963.CEL	GSM344964.CEL	GSM344965.CEL
64	GSE13320	9	Changes in gene expression in gamma delta T cells induced by Yamoa	GSM336317.CEL	GSM336318.CEL	GSM336319.CEL	GSM336320.CEL	GSM336321.CEL	GSM336322.CEL	GSM336323.CEL	GSM336324.CEL	GSM336325.CEL
65	GSE11835	18	Gene expression data in heifers with persistently infected (PI) or transiently infected (TI) fetuses.	GSM299015.CEL	GSM299016.CEL	GSM299017.CEL	GSM299018.CEL	GSM299019.CEL	GSM299020.CEL	GSM299021.CEL	GSM299022.CEL	GSM299023.CEL	GSM299024.CEL	GSM299025.CEL	GSM299026.CEL	GSM299027.CEL	GSM299028.CEL	GSM299029.CEL	GSM299030.CEL	GSM299031.CEL	GSM299032.CEL
66	GSE11495	12	Regulation of granulosa and theca cell transcriptomes during ovarian antral follicle development.	GSM289423.CEL	GSM289424.CEL	GSM289425.CEL	GSM289426.CEL	GSM289427.CEL	GSM289428.CEL	GSM289429.CEL	GSM289430.CEL	GSM289431.CEL	GSM289432.CEL	GSM289433.CEL	GSM289434.CEL
67	GSE10695	35	Gene expression profiling of liver from dairy cows subjected to intra-mammary LPS treatment: time course	GSM270488.CEL	GSM270489.CEL	GSM270490.CEL	GSM270491.CEL	GSM270492.CEL	GSM270493.CEL	GSM270494.CEL	GSM270495.CEL	GSM270496.CEL	GSM270497.CEL	GSM270498.CEL	GSM270499.CEL	GSM270500.CEL	GSM270501.CEL	GSM270502.CEL	GSM270503.CEL	GSM270504.CEL	GSM270505.CEL	GSM270506.CEL	GSM270507.CEL	GSM270508.CEL	GSM270509.CEL	GSM270510.CEL	GSM270511.CEL	GSM270512.CEL	GSM270513.CEL	GSM270514.CEL	GSM270515.CEL	GSM270516.CEL	GSM270517.CEL	GSM270518.CEL	GSM270519.CEL	GSM270520.CEL	GSM270522.CEL	GSM270523.CEL
68	E-TABM-878	34	Transcription profiling of bovine macrophages and dendritic cells infected with live and heat-inactivated Salmonella	1356_0264_Kaliszewska_1396.CEL	1357_0264_Kaliszewska_1397.CEL	1358_0264_Kaliszewska_1398.CEL	1359_0264_Kaliszewska_1399.CEL	1360_0264_Kaliszewska_1400.CEL	1361_0264_Kaliszewska_1401.CEL	1362_0264_Kaliszewska_1402.CEL	1363_0264_Kaliszewska_1403.CEL	1364_0264_Kaliszewska_1404.CEL	1365_0264_Kaliszewska_1405.CEL	1366_0264_Kaliszewska_1406.CEL	1367_0264_Kaliszewska_1407.CEL	1368_0264_Kaliszewska_1408.CEL	1369_0264_Kaliszewska_1409.CEL	1370_0264_Kaliszewska_1410.CEL	1372_0264_Kaliszewska_1412.CEL	1373_0264_Kaliszewska_1413.CEL	1374_0264_Kaliszewska_1414.CEL	1375_0264_Kaliszewska_1415.CEL	1376_0264_Kaliszewska_1416.CEL	1377_0264_Kaliszewska_1417.CEL	1378_0264_Kaliszewska_1418.CEL	1379_0264_Kaliszewska_1419.CEL	1380_0264_Kaliszewska_1420.CEL	1381_0264_Kaliszewska_1421.CEL	1383_0264_Kaliszewska_1423.CEL	1384_0264_Kaliszewska_1424.CEL	1385_0264_Kaliszewska_1425.CEL	1386_0264_Kaliszewska_1426.CEL	1387_0264_Kaliszewska_1427.CEL	1388_0264_Kaliszewska_1428.CEL	1389_0264_Kaliszewska_1429.CEL	1390_0264_Kaliszewska_1430.CEL	1391_0264_Kaliszewska_1431.CEL
69	E-MTAB-302	26	Transcription profiling by array of cattle naturally infected with BSE and healthy controls	20070904p14.CEL	20070904p15.CEL	20070904p16.CEL	20070904p17.CEL	20070904p18.CEL	20070904p21.CEL	20070904p22.CEL	20070904p8.CEL	20070905N14.CEL	20070905N21.CEL	20070905N25.CEL	20070905N49.CEL	20070905N50.CEL	20070905N53.CEL	20070905N5.CEL	20070905N82.CEL	20070906N1.CEL	20070906N30.CEL	20070906N61.CEL	20070906N81.CEL	20070906P19.CEL	20070906P20.CEL	20070907P10.CEL	20070907P3.CEL	20070907P4.CEL	20070907P6.CEL
70	E-MEXP-3497	16	Transcription profiling by array of bovine gene expression changes during inflammatory gamma-herpesvirus infection	01_LN199_A1.CEL	02_LN064_B1.CEL	03_LN183_C1.CEL	04_LN690_D1.CEL	05_LN809_E1.CEL	06_LN716_F1.CEL	07_LN471_G1.CEL	08_LN477_H1.CEL	09_K199_A2.CEL	10_K064_B2.CEL	11_K183_C2.CEL	12_K690_D2.CEL	13_K809_E2.CEL	14_K716_F2.CEL	15_K471_G2.CEL	16_K477_H2.CEL
71	E-MEXP-2291	8	Transcription profiling of bovine nucleus pulposus, carticular cartilage and annulus fibrosus cells to further determine expression in normal and degenerate human intervertebral disc	AC1.CEL	AC2.CEL	AC3.CEL	AF1.CEL	AF2.CEL	AF3.CEL	NP1.CEL	NP2.CEL
72	E-MEXP-1778	180	Transcription profiling time series of lymph node, liver and spleen from two cattle breeds infected with Trypanosoma congolense to investigate breed differences in susceptibility	BZ085_Li_00.CEL	BZ085_Li_21.CEL	BZ085_LN_21.CEL	BZ085_Sp_21.CEL	BZ086_Li_00.CEL	BZ086_Li_15.CEL	BZ086_Li_29.CEL	BZ087_Li_00.CEL	BZ087_Li_18.CEL	BZ087_Li_32.CEL	BZ088_Li_00.CEL	BZ088_Li_12.CEL	BZ088_Li_26.CEL	BZ088_Li_35.CEL	BZ088_LN_35.CEL	BZ088_Sp_35.CEL	BZ089_Li_00.CEL	BZ089_Li_12.CEL	BZ089_Li_26.CEL	BZ089_Li_35.CEL	BZ089_LN_35.CEL	BZ089_Sp_35.CEL	BZ090_Li_00.CEL	BZ090_Li_12.CEL	BZ090_Li_26.CEL	BZ090_Li_35.CEL	BZ090_LN_35.CEL	BZ090_Sp_35.CEL	BZ091_Li_00.CEL	BZ091_Li_21.CEL	BZ091_LN_21.CEL	BZ091_Sp_21.CEL	BZ098_Li_00.CEL	BZ098_Li_15.CEL	BZ098_Li_29.CEL	BZ099_Li_00.CEL	BZ099_Li_18.CEL	BZ099_Li_32.CEL	BZ100_Li_00.CEL	BZ100_Li_15.CEL	BZ100_Li_29.CEL	BZ124_Li_00.CEL	BZ124_Li_12.CEL	BZ124_Li_26.CEL	BZ124_Li_35.CEL	BZ124_LN_35.CEL
[truncated: 134 more columns]
