# Supplementary material for: Large-scale gene co-expression network as a source of functional annotation for cattle genes
Source: BMC Genomics. 2016 Nov 2;17:846. doi: 10.1186/s12864-016-3176-2 (PMC5094014; doi:10.1186/s12864-016-3176-2)
Supplement: Additional file 2: Table S2. — Module membership and connectivity of 16,608 probe sets used in this study. (XLSX 980 kb) [file 12864_2016_3176_MOESM2_ESM.xlsx]

## Sheet: Probesets
The table shows all probe sets used for network constructions and their connectivity
Probeset	Gene	Module	Total connectivity	Intra-modular connectivity
Bt.8962.3.S1_s_at	USP18	white	1.59598	1.55216
Bt.15788.1.S1_a_at	BST2	white	1.56189	1.48779
Bt.4675.1.S1_a_at	MX1	white	1.51921	1.41937
Bt.19620.1.A1_at	IFI44	white	1.44658	1.35416
Bt.15788.3.S1_at	BST2	white	1.34497	1.2857
Bt.28523.1.S1_at	DTX3L	white	1.89493	1.26787
Bt.2294.1.S1_a_at	UBA7	white	1.38093	1.25398
Bt.5259.1.S1_at	XAF1	white	1.62922	1.24972
Bt.24467.1.S1_at	RSAD2	white	1.31992	1.2362
Bt.12304.1.S1_at	ISG15	white	1.14055	1.07944
Bt.23233.3.A1_at	USP18	white	1.09923	1.07547
Bt.9179.2.S1_at	RNF213	white	1.19938	0.987504
Bt.27564.1.A1_at	DHX58	white	1.01804	0.957593
Bt.16857.1.A1_at	IFIH1	white	1.32268	0.920738
Bt.8436.1.S1_at	IFI6	white	0.871644	0.780382
Bt.23233.2.S1_at	USP18	white	0.709383	0.690128
Bt.9179.1.A1_at	RNF213	white	0.757808	0.628601
Bt.14676.1.S1_at	PARP14	white	1.28952	0.61847
Bt.8143.1.S1_at	MX2	white	0.680464	0.555975
Bt.20891.1.S1_at	OAS1Y	white	0.545579	0.508527
Bt.2186.1.S1_at	ZNFX1	white	0.665231	0.495823
Bt.16376.1.S1_at	PARP12	white	0.864569	0.486852
Bt.18116.3.A1_s_at	PARP12	white	0.736104	0.451589
Bt.5768.1.S1_at	IRF7	white	0.525094	0.450563
Bt.23971.1.S1_at	ADAR	white	0.582698	0.447917
Bt.24098.1.A1_at	IFIH1	white	0.567819	0.441913
Bt.17229.1.A1_at	ZNFX1	white	0.587162	0.440882
Bt.25111.1.A1_at	LOC508347	white	0.494308	0.424152
Bt.11259.1.S1_at	IFI27	white	0.433148	0.402251
Bt.6597.1.S1_at	LGALS3BP	white	0.611881	0.396608
Bt.20054.1.S1_at	IRF9	white	0.528396	0.370676
Bt.23233.1.S1_at	USP18	white	0.381449	0.365806
Bt.16326.1.S1_at	TMEM140	white	0.493491	0.359223
Bt.6597.2.S1_a_at	LGALS3BP	white	0.573265	0.333728
Bt.16725.2.A1_at	UBE2L6	white	0.556625	0.3182
Bt.20409.1.S1_at	PARP9	white	0.42877	0.285185
Bt.24033.1.A1_at	DDX58	white	0.305779	0.279986
Bt.9500.1.S1_a_at	EPSTI1	white	0.408947	0.277045
Bt.16326.2.S1_at	TMEM140	white	0.345612	0.269053
Bt.16725.1.S1_at	UBE2L6	white	0.467396	0.262663
Bt.24492.1.S1_at	STAT2	white	0.359633	0.248765
Bt.5768.2.S1_at	IRF7	white	0.347285	0.226577
Bt.22130.1.S1_at	IFIT5	white	0.313179	0.221375
Bt.22980.1.S1_at	TRIM21	white	0.361622	0.193301
Bt.18116.2.A1_at	PARP12	white	0.306656	0.170192
Bt.27943.1.S1_at	STAT2	white	0.254271	0.154778
Bt.5684.1.S1_at	PNPT1	white	0.327179	0.140978
Bt.13869.1.A1_at	TRIM25	white	0.176517	0.135632
Bt.22275.1.A1_at	ISG20	white	0.647056	0.121345
Bt.20923.1.S1_at	EIF2AK2	white	0.13968	0.119186
Bt.27463.1.A1_at	HERC6	white	0.13153	0.115194
Bt.20300.1.A1_at	TRANK1	white	0.135381	0.0900654
Bt.760.1.S1_at	RNF114	white	0.705641	0.0893676
Bt.24795.1.A1_at	IFIT2	white	0.142191	0.0854252
Bt.18116.1.S1_at	PARP12	white	0.299311	0.0778767
Bt.24663.1.A1_at	FOXS1	white	0.129435	0.0746739
Bt.20110.1.S1_at	PSMF1	white	0.132729	0.0729804
Bt.17223.1.S1_at	IFI35	white	0.224061	0.0681676
Bt.22056.2.S1_a_at	ABHD1	white	0.228905	0.0629399
Bt.22056.1.S1_a_at	ABHD1	white	0.250666	0.0588818
Bt.25103.1.S1_at	TDRD7	white	0.092567	0.0518066
Bt.18790.1.A1_at	ADAR	white	0.227853	0.0497506
Bt.20189.1.S1_at	FTSJD2	white	0.123797	0.0384997
Bt.9217.1.A1_at	LOC512672	white	0.211408	0.038471
Bt.15938.1.S1_at	LRP10	white	0.170659	0.0380924
Bt.1721.1.S1_at	BPNT1	white	0.125688	0.02955
Bt.20517.1.S1_at	SLC25A28	white	0.189198	0.0265853
Bt.26665.3.S1_at	PLEKHA4	white	0.156793	0.0247474
Bt.20922.1.S1_at	OAS1X	white	0.0272193	0.0238897
Bt.23654.1.S1_at	ZC3HAV1	white	0.362645	0.0238511
Bt.7472.1.S1_at	TREX1	white	0.107635	0.0219352
Bt.7413.1.S1_at	GRN	white	0.246337	0.0212449
Bt.8893.1.S1_at	OGFR	white	0.249988	0.0198747
Bt.951.1.S1_at	MCL1	white	0.241489	0.0195982
Bt.20363.1.S1_at	C7H19orf66	white	0.115621	0.019106
Bt.15735.1.S1_at	AGRN	white	0.13095	0.0177294
Bt.5413.3.A1_a_at	GBA	white	0.252119	0.0175678
Bt.9779.1.S1_at	ISG12(B)	white	0.0312886	0.0163697
Bt.12732.1.S1_at	NUB1	white	0.126813	0.0147238
Bt.21945.1.S1_at	LOC100847863	white	0.0311421	0.014447
Bt.16201.1.S1_at	S100A9	saddlebrown	1.25378	1.08474
Bt.9360.1.S1_at	S100A8	saddlebrown	1.14407	1.00272
Bt.16201.2.A1_at	S100A9	saddlebrown	1.02453	0.893157
Bt.5878.1.A1_at	SDS	saddlebrown	0.669058	0.608199
Bt.5878.2.S1_at	SDS	saddlebrown	0.658579	0.60502
Bt.4856.1.S1_at	IL1B	saddlebrown	0.635565	0.524697
Bt.4856.1.S2_at	IL1B	saddlebrown	0.633925	0.51756
Bt.357.1.S1_at	S100A12	saddlebrown	0.422268	0.29655
Bt.13628.1.S1_at	TGM3	saddlebrown	0.191448	0.149638
Bt.13628.2.S1_a_at	TGM3	saddlebrown	0.164572	0.148655
Bt.24438.1.S1_a_at	CSF3R	saddlebrown	0.177727	0.138826
Bt.28015.1.S1_at	LOC407171	saddlebrown	0.176145	0.123168
Bt.22050.1.S1_at	HCK	saddlebrown	0.570665	0.123083
Bt.11218.1.S1_at	LRRC25	saddlebrown	0.252881	0.120238
Bt.8140.1.S1_at	FCER1G	saddlebrown	0.299105	0.117043
Bt.24417.2.S1_at	LOC100852378	saddlebrown	0.491519	0.116851
Bt.24417.1.A1_at	LOC100852378	saddlebrown	0.220852	0.114581
Bt.22179.1.S1_at	C2H1orf38	saddlebrown	0.411861	0.106555
Bt.8945.1.S1_at	TLR2	saddlebrown	0.298795	0.105042
Bt.21221.1.S1_at	LST1	saddlebrown	0.246287	0.0996403
Bt.5373.1.S1_at	SLC11A1	saddlebrown	0.306854	0.0967757
Bt.24441.1.S1_at	LOC100336589	saddlebrown	0.261025	0.0934354
Bt.1983.1.S1_at	EMR1	saddlebrown	0.207891	0.0902994
Bt.27151.2.S1_at	PILRA	saddlebrown	0.157888	0.0872055
Bt.1847.1.S1_at	LOC789748	saddlebrown	0.16105	0.0870989
Bt.7625.1.S1_a_at	NCF4	saddlebrown	0.50262	0.0800764
Bt.4199.1.S1_at	IL1RN	saddlebrown	0.180773	0.0780493
Bt.4208.1.S1_at	CXCR2	saddlebrown	0.143664	0.077321
Bt.24760.1.S1_at	LOC618416	saddlebrown	0.136247	0.0753866
Bt.1457.1.A1_at	PILRA	saddlebrown	0.182803	0.0740296
Bt.13516.3.A1_at	TBXAS1	saddlebrown	0.176002	0.0722599
Bt.25437.1.A1_at	LOC100140769	saddlebrown	0.0720802	0.0608636
Bt.9208.1.S1_at	TREM1	saddlebrown	0.194217	0.0602414
Bt.5372.1.S1_at	ICAM1	saddlebrown	0.281912	0.0565852
Bt.10831.1.S1_at	LYN	saddlebrown	0.32941	0.0551139
Bt.18962.1.A1_at	AOAH	saddlebrown	0.239558	0.0438394
Bt.27240.2.S1_at	SLCO4A1	saddlebrown	0.233489	0.0436019
Bt.24217.1.S1_at	NFE2	saddlebrown	0.0650595	0.0427969
Bt.13516.2.S1_at	TBXAS1	saddlebrown	0.0923646	0.0416289
Bt.13516.1.S1_at	TBXAS1	saddlebrown	0.0845908	0.0356798
Bt.26851.1.S1_at	DRAM1	saddlebrown	0.172924	0.0308168
Bt.7469.1.S1_at	FCAR	saddlebrown	0.0749127	0.0300477
Bt.3774.1.A1_at	RND1	saddlebrown	0.1275	0.0284413
Bt.21220.1.S1_at	EMR3	saddlebrown	0.0419941	0.0261633
Bt.15822.1.S1_at	FGR	saddlebrown	0.21072	0.0251612
Bt.26763.2.S1_at	CD33	saddlebrown	0.0629717	0.0249782
Bt.9693.1.S1_at	LOC786195	saddlebrown	0.0402259	0.0247365
Bt.4723.1.S1_at	IL10	saddlebrown	0.0784518	0.0237198
Bt.18827.1.A1_at	MEFV	saddlebrown	0.0855981	0.0226093
Bt.21732.1.S1_at	RNASET2	saddlebrown	0.174987	0.0221203
Bt.26763.1.A1_at	CD33	saddlebrown	0.0733928	0.0216811
Bt.23152.1.S1_at	RETN	saddlebrown	0.207006	0.0215346
Bt.4303.1.S1_at	ADA	saddlebrown	0.109975	0.0198542
Bt.19160.1.A1_at	VNN2	saddlebrown	0.0411472	0.0187141
Bt.19083.1.S1_at	ANKRD22	saddlebrown	0.11692	0.016867
Bt.9675.1.S1_at	LOC100847724	saddlebrown	0.0345374	0.0160666
Bt.9131.1.S1_at	VSTM1	saddlebrown	0.0305384	0.0143076
Bt.9632.2.S1_at	DMBT1	saddlebrown	0.0535007	0.0135799
Bt.9225.1.A1_at	HK3	saddlebrown	0.0552805	0.012732
Bt.367.1.S1_at	OLR1	saddlebrown	0.054577	0.0115704
Bt.11581.1.S1_at	PF4	saddlebrown	0.0336378	0.0115107
Bt.3681.1.S1_at	MMP19	saddlebrown	0.0398118	0.0112487
Bt.27319.1.A1_at	CDCA8	red	9.04929	8.78278
Bt.25412.1.A1_at	NUSAP1	red	8.51306	8.05449
Bt.16047.1.S1_at	CDCA5	red	7.97017	7.61733
Bt.6129.1.S1_at	NDC80	red	7.13798	6.82968
Bt.7331.1.S2_at	AURKB	red	6.55528	6.26503
Bt.28541.1.S1_at	SGOL1	red	6.63942	6.25956
Bt.28797.1.A1_at	CENPN	red	6.75578	6.24274
Bt.25834.1.A1_at	MELK	red	6.8479	6.21159
Bt.18776.1.S1_at	KIAA0101	red	6.44459	6.09364
Bt.23658.1.A1_at	ASF1B	red	6.20509	5.97259
Bt.11587.3.A1_a_at	SPAG5	red	6.22986	5.93691
Bt.12328.1.S1_at	CENPF	red	6.11423	5.85556
Bt.28741.2.S1_at	TPX2	red	5.50492	5.29772
Bt.7331.1.S1_at	AURKB	red	5.55746	5.24423
Bt.24872.1.S1_at	KIF4A	red	5.3538	5.18203
Bt.16786.1.A1_at	TOP2A	red	5.23043	5.00999
Bt.28826.1.A1_at	OIP5	red	5.09687	4.90814
Bt.13954.1.S1_at	NCAPG2	red	5.50702	4.85093
Bt.10648.1.S1_at	RRM2	red	4.9257	4.66988
Bt.9863.1.S1_at	SHCBP1	red	4.91928	4.65355
Bt.15980.1.A1_at	CCNB1	red	4.65696	4.40044
Bt.26683.2.S1_at	AURKA	red	4.7708	4.28308
Bt.22366.1.S1_at	TROAP	red	4.48534	4.26573
Bt.29925.1.S1_at	E2F8	red	4.39517	4.21357
Bt.2353.1.S1_at	BIRC5	red	4.40441	4.12704
Bt.27356.1.S1_at	CHAF1A	red	4.32965	4.07963
Bt.28379.1.S1_at	UHRF1	red	4.42836	4.03996
Bt.25837.1.S1_at	SPDL1	red	4.50378	3.98574
Bt.26855.1.S1_at	TRIP13	red	5.38303	3.98035
Bt.28797.2.S1_at	CENPN	red	4.3498	3.96028
Bt.26683.1.S1_at	AURKA	red	4.15909	3.91892
Bt.21523.1.S1_at	CENPA	red	4.10837	3.9011
Bt.24844.1.S1_at	CENPE	red	4.01837	3.83458
Bt.26952.1.S1_at	GINS2	red	4.45911	3.77487
Bt.15733.1.A1_at	STIL	red	4.28531	3.77104
Bt.19819.1.S1_at	ASPM	red	3.88222	3.6848
Bt.5578.1.S1_at	CKAP2L	red	3.76906	3.61337
Bt.28346.1.A1_at	NCAPH	red	3.77207	3.58882
Bt.41.1.S1_at	CCNB2	red	3.86245	3.5191
Bt.13573.1.A1_at	CKS2	red	4.07126	3.5117
Bt.5262.1.S1_at	CCNF	red	3.6617	3.4475
Bt.10696.1.S1_at	CDCA3	red	3.597	3.42485
Bt.13336.1.A1_at	SMC4	red	5.82853	3.31803
Bt.27531.1.A1_at	CASC5	red	3.51715	3.29126
Bt.27849.2.S1_a_at	KNTC1	red	3.40895	3.27364
Bt.2551.1.S1_at	CCNA2	red	3.3579	3.2133
Bt.11129.1.S1_at	MCM3	red	3.79485	3.17357
Bt.13336.2.S1_at	SMC4	red	4.12185	3.14535
Bt.23658.2.S1_at	ASF1B	red	3.28937	3.08242
Bt.27319.2.S1_at	CDCA8	red	3.37649	3.08199
Bt.639.1.S1_at	CDC20	red	3.31176	3.03091
Bt.26844.1.A1_at	SKA3	red	3.48589	3.02264
Bt.1518.1.S1_at	HMMR	red	3.40059	2.9897
Bt.13352.2.S1_at	FANCI	red	3.07704	2.9213
Bt.17179.1.S1_at	HJURP	red	2.90624	2.85242
Bt.11936.1.S1_at	DUT	red	3.38875	2.81412
Bt.20277.1.S1_at	TOP2A	red	2.95832	2.80914
Bt.4995.2.S1_at	LOC100848433	red	2.98075	2.78155
Bt.15730.2.S1_at	KIF2C	red	3.07609	2.76942
Bt.2.1.S1_at	CDK1	red	2.97471	2.76933
Bt.27328.1.S1_at	UHRF1	red	3.00864	2.74512
Bt.22120.1.S1_at	KIF22	red	3.12221	2.71645
Bt.28741.1.A1_at	TPX2	red	2.83882	2.65834
Bt.2725.1.S1_at	UBE2C	red	2.81005	2.64242
Bt.4995.1.A1_at	ANLN	red	2.79681	2.63738
Bt.28346.2.S1_a_at	NCAPH	red	2.79631	2.63157
Bt.4318.1.S1_a_at	CENPT	red	2.74412	2.62251
Bt.16065.1.S1_at	CKAP2	red	2.74764	2.60354
Bt.8743.1.S1_at	TACC3	red	3.16154	2.58554
Bt.21513.1.A1_at	BUB1	red	2.66575	2.55388
Bt.17939.1.S1_at	LMNB1	red	3.59289	2.53068
Bt.4198.1.S1_at	DTYMK	red	3.71431	2.43923
Bt.28185.1.S1_at	RACGAP1	red	3.08115	2.41084
Bt.1440.1.S1_at	KIFC1	red	2.4843	2.36029
Bt.26844.2.S1_at	SKA3	red	2.51454	2.3215
Bt.10007.1.A1_at	CKAP2	red	2.71683	2.30105
Bt.7620.1.S1_at	ERCC6L	red	2.4705	2.27015
Bt.5993.1.S1_at	KPNA2	red	5.10313	2.25493
Bt.15856.1.S1_at	DSN1	red	2.74348	2.14976
Bt.16886.1.A1_a_at	POLE2	red	2.46676	2.10473
Bt.10816.1.S1_s_at	CENPN	red	2.32323	2.09492
Bt.12576.3.S1_a_at	TYMS	red	2.59274	2.08676
Bt.10503.1.S1_at	FEN1	red	4.20298	2.07446
Bt.986.1.A1_at	FBXO5	red	2.62629	1.98111
Bt.24218.2.S1_a_at	CDC6	red	2.11388	1.97114
Bt.20428.2.S1_a_at	PRC1	red	2.00453	1.85196
Bt.11130.1.S1_at	DNMT1	red	2.75195	1.80675
Bt.17992.1.S1_at	RMI2	red	2.01178	1.79636
Bt.17915.1.S1_at	NCAPG	red	1.92065	1.74653
Bt.18081.1.A1_at	KIF20A	red	1.81536	1.72302
Bt.21433.2.S1_at	MCM6	red	3.5885	1.68291
Bt.27997.1.S1_at	HMMR	red	1.84703	1.66724
Bt.15730.1.S1_at	KIF2C	red	1.7706	1.6514
Bt.24218.1.S1_at	CDC6	red	1.77839	1.62886
Bt.28346.2.S1_at	NCAPH	red	1.88791	1.62054
Bt.13925.1.S1_at	RFC4	red	3.58062	1.61927
Bt.26046.1.A1_at	CDC25C	red	1.75634	1.57102
Bt.4791.1.S1_at	MCM7	red	2.88809	1.5238
Bt.16141.1.S1_at	CCNE2	red	1.79085	1.49495
Bt.1181.1.S1_at	ESPL1	red	1.60487	1.48592
Bt.24288.1.A1_at	ATAD5	red	1.94633	1.45793
Bt.20262.1.S1_at	MCM4	red	1.74568	1.44445
Bt.13480.1.S1_at	PCNA	red	3.87724	1.39017
Bt.26308.2.A1_at	RAD18	red	2.28303	1.37263
Bt.29949.1.S1_at	C10H15orf23	red	1.52014	1.33521
Bt.4084.1.S1_at	POC1A	red	1.54364	1.32819
Bt.3371.1.S1_at	MCM2	red	1.52907	1.31786
Bt.22314.1.S1_at	CENPP	red	1.51418	1.30305
Bt.29462.1.S1_at	CDCA2	red	1.40244	1.30103
Bt.22976.1.S1_at	SMC4	red	1.75373	1.30065
Bt.6397.2.S1_at	HMGB2	red	2.33363	1.29828
Bt.858.1.S1_at	CHTF18	red	1.40256	1.22559
Bt.27310.2.A1_at	CCNE1	red	1.55783	1.13256
Bt.17683.1.A1_at	DBF4	red	3.06705	1.11158
Bt.12986.1.S1_at	MAD2L1	red	1.29126	1.10892
Bt.28502.1.S1_at	FAM83D	red	1.16723	1.05119
Bt.18081.2.S1_at	KIF20A	red	1.12536	1.04722
Bt.4578.1.A1_at	RFC5	red	1.69599	1.03631
Bt.24288.2.S1_at	ATAD5	red	1.39181	1.02963
Bt.11936.1.S1_a_at	DUT	red	1.56697	1.02208
Bt.27805.2.S1_a_at	CENPM	red	1.27748	0.996934
Bt.26896.1.S1_at	MXD3	red	1.11525	0.994178
Bt.12465.1.A1_at	RRM1	red	1.62511	0.968319
Bt.27529.2.A1_at	NUP155	red	2.67384	0.957387
Bt.16094.1.S1_at	EZH2	red	1.81109	0.95372
Bt.1130.1.S1_at	MCM5	red	1.19924	0.953532
Bt.7598.1.S1_at	SKA2	red	1.4495	0.950637
Bt.26687.1.S1_at	AAAS	red	2.3327	0.942662
Bt.12876.1.S1_at	LIG1	red	1.13692	0.927861
Bt.22385.2.S1_a_at	MAGOHB	red	2.44125	0.908972
Bt.2410.1.A1_at	CIT	red	0.962843	0.903609
Bt.13476.1.S1_at	KIF23	red	0.910918	0.886187
Bt.21433.1.S1_at	MCM6	red	2.10219	0.830515
Bt.8834.1.S1_at	NRM	red	1.00262	0.827794
Bt.7603.1.S1_at	PLK1	red	0.914994	0.81583
Bt.5290.1.S1_at	SMC3	red	2.48187	0.80457
Bt.12876.3.S1_a_at	LIG1	red	1.07081	0.8026
Bt.6441.1.S1_at	CDCA7	red	1.22817	0.798632
Bt.22385.3.S1_at	MAGOHB	red	3.70212	0.792873
Bt.2111.1.S1_a_at	ORC1	red	0.924698	0.79206
Bt.3383.1.S1_at	TFDP1	red	1.95499	0.79197
Bt.21087.1.A1_at	TCF19	red	0.869928	0.788797
Bt.4749.1.S1_at	POLD1	red	1.19997	0.78055
Bt.27397.1.A1_at	CEP72	red	0.815159	0.778658
Bt.11497.1.A1_at	VRK1	red	1.20662	0.764512
Bt.18229.1.A1_at	PALB2	red	1.1845	0.762961
Bt.1048.1.S1_at	BORA	red	0.898496	0.744128
Bt.7035.1.S1_at	LMNB2	red	1.8405	0.7428
Bt.12993.1.S1_at	HMMR	red	0.901722	0.736962
Bt.28409.1.A1_at	CDT1	red	0.822038	0.724796
Bt.29640.1.A1_at	PLK4	red	0.840552	0.717392
Bt.17994.1.S1_at	CENPO	red	1.0518	0.714518
Bt.3137.1.S1_at	STMN1	red	1.04082	0.712908
Bt.27885.1.S1_at	RMI1	red	2.43747	0.711032
Bt.27805.1.S1_at	CENPM	red	0.855514	0.708625
Bt.964.1.S1_at	TK1	red	0.902196	0.707108
Bt.15674.1.S1_at	POLD3	red	1.67805	0.702589
Bt.21513.2.S1_at	BUB1	red	0.76201	0.673837
Bt.727.2.S1_at	NUP37	red	1.8598	0.665804
Bt.27302.1.S1_at	MCM2	red	0.988499	0.663794
Bt.24223.1.S1_at	NUP43	red	1.59696	0.659057
Bt.12087.1.A1_at	SMC2	red	0.777244	0.647111
Bt.13763.1.S1_at	GLE1	red	1.7899	0.646092
Bt.26165.1.A1_at	TDP1	red	0.759399	0.628419
Bt.16065.2.A1_at	CKAP2	red	0.759402	0.614751
Bt.24966.1.S1_at	CHAF1B	red	0.804147	0.607791
Bt.9150.1.A1_at	GTSE1	red	0.825755	0.577893
Bt.24267.1.A1_at	ORC3	red	1.65182	0.569576
Bt.24960.1.S1_at	MPHOSPH9	red	1.38536	0.546765
Bt.9997.1.S1_at	NCAPD3	red	0.596451	0.542395
Bt.27529.1.S1_at	NUP155	red	1.87378	0.527732
Bt.20570.1.S1_at	CKS1B	red	1.15991	0.527601
Bt.16148.1.A1_at	LOC532848	red	1.89959	0.523589
Bt.12550.1.S1_at	IQGAP3	red	0.538408	0.522472
Bt.21270.1.S1_at	GGCT	red	0.944233	0.521065
Bt.5506.1.A1_at	ARHGEF39	red	0.601615	0.519686
Bt.27890.1.S1_at	METTL10	red	2.05578	0.515189
Bt.18652.1.S1_at	ALG6	red	1.93757	0.513267
Bt.8091.1.S1_at	CDCA4	red	0.82596	0.503595
Bt.26890.1.S1_at	MYBL2	red	0.674913	0.490925
Bt.26923.1.S1_at	KIF24	red	0.614585	0.489604
Bt.16148.2.A1_at	LOC532848	red	1.66283	0.484152
Bt.14026.1.A1_at	BRCA1	red	0.526528	0.480812
Bt.16148.2.A1_a_at	LOC532848	red	1.46094	0.471271
Bt.15916.1.S1_at	CTCF	red	2.94823	0.468018
Bt.20420.1.S1_at	CDKN2C	red	0.529105	0.463253
Bt.15725.1.A1_at	ACOT7	red	1.31524	0.459156
Bt.20677.1.S1_at	NSL1	red	1.15611	0.447001
Bt.28038.1.S1_at	RFWD3	red	0.913169	0.445171
Bt.9517.1.S1_a_at	SPC24	red	0.533546	0.4433
Bt.27600.1.A1_at	RDM1	red	0.593955	0.430453
Bt.20197.1.S1_at	APITD1	red	1.0836	0.426487
Bt.13943.1.A1_at	MSH6	red	2.04957	0.412716
Bt.20817.2.S1_at	POLA1	red	0.52509	0.408575
Bt.10610.1.S1_at	RHNO1	red	0.623701	0.400789
Bt.27310.1.S1_at	CCNE1	red	0.628683	0.386742
Bt.19135.1.S1_at	C6H4orf21	red	0.546398	0.378622
Bt.18652.2.S1_at	ALG6	red	1.53498	0.376226
Bt.22385.1.A1_at	MAGOHB	red	0.672974	0.372455
Bt.28037.1.S1_at	ZWINT	red	0.566525	0.359625
Bt.3157.1.S1_at	PPP2R1B	red	1.69081	0.357685
Bt.6397.1.S1_at	HMGB2	red	0.466545	0.354256
Bt.27243.1.A1_s_at	RAD54B	red	0.518174	0.351117
Bt.26507.1.S1_at	RCC1	red	0.599695	0.347317
Bt.26952.2.A1_at	GINS2	red	0.422085	0.345887
Bt.22385.2.S1_at	MAGOHB	red	0.651387	0.339069
Bt.24651.2.S1_at	DNAJC9	red	0.659679	0.330998
Bt.28824.1.A1_at	H2AFV	red	1.24277	0.328655
Bt.26308.1.S1_at	RAD18	red	0.815839	0.32774
Bt.14379.1.A1_at	GINS3	red	0.438422	0.32342
Bt.28388.1.S1_at	ANAPC4	red	1.04131	0.323295
Bt.19833.1.S1_at	MGC134577	red	0.833854	0.321298
Bt.21081.1.A1_a_at	CEP44	red	1.10602	0.320249
Bt.9140.1.S1_at	GMNN	red	0.653687	0.319255
Bt.11793.2.S1_at	TMEM209	red	0.966754	0.317451
Bt.28352.2.A1_at	CENPI	red	0.727285	0.315458
Bt.7416.1.S1_at	GRK6	red	0.70277	0.312591
Bt.21087.2.S1_at	TCF19	red	0.385616	0.311967
Bt.8231.1.S1_at	NUP205	red	1.36402	0.310655
Bt.20817.1.A1_at	POLA1	red	0.447352	0.30579
Bt.27320.2.S1_at	SGOL2	red	0.534858	0.305392
Bt.28641.1.S1_at	ATAD2	red	0.633282	0.303975
Bt.10162.1.S1_at	TTF2	red	0.43014	0.302003
Bt.11587.1.S1_at	SPAG5	red	0.415315	0.301648
Bt.9777.1.S1_at	BDH1	red	0.658553	0.299864
Bt.24674.1.A1_s_at	LAMP1	red	0.731652	0.299066
Bt.6676.1.S1_at	ZWILCH	red	0.591224	0.297038
Bt.11588.1.A1_at	USP48	red	1.20239	0.294672
Bt.26326.1.A1_at	MTBP	red	0.51179	0.294401
Bt.4631.1.S1_at	RPA2	red	0.558314	0.294278
Bt.7639.1.S1_at	C22H3orf37	red	0.780129	0.282402
Bt.7058.1.S1_at	NDE1	red	0.545403	0.281335
Bt.24231.2.S1_at	CEP78	red	0.567679	0.280703
Bt.8834.2.S1_a_at	NRM	red	0.513105	0.279565
Bt.15725.2.S1_at	ACOT7	red	0.551421	0.272475
Bt.26687.2.S1_at	AAAS	red	0.681127	0.26919
Bt.7264.1.S1_at	CTSF	red	0.928031	0.265857
Bt.15791.1.S1_at	MGME1	red	0.397572	0.265344
Bt.24231.1.A1_at	CEP78	red	0.574462	0.262994
Bt.29362.1.A1_at	POT1	red	1.95351	0.262421
Bt.5819.1.S1_at	FOXM1	red	0.291303	0.256582
Bt.6667.1.S1_at	NSMCE4A	red	0.535423	0.25484
Bt.18735.1.S1_at	ITGB3BP	red	1.71438	0.254616
Bt.11165.1.S1_at	CKAP5	red	0.540648	0.249565
Bt.25924.1.A1_at	FAM64A	red	0.270598	0.249087
Bt.3211.1.S2_at	GABARAPL1	red	0.583743	0.24726
Bt.26822.1.A1_at	STIL	red	0.313757	0.245792
Bt.27668.1.A1_at	CENPF	red	0.276101	0.245596
Bt.27924.1.S1_at	UIMC1	red	1.41652	0.241438
Bt.6676.2.S1_at	ZWILCH	red	0.761767	0.239751
Bt.3323.1.S1_at	PLXNB2	red	0.570186	0.239467
Bt.3766.1.A1_at	ANKRD32	red	1.18881	0.235361
Bt.1176.1.A1_at	CDC23	red	0.469808	0.234432
Bt.4631.2.S1_at	RPA2	red	1.16479	0.230965
Bt.13448.1.A1_at	GNPAT	red	1.59653	0.23085
Bt.2150.1.S1_at	GPSM2	red	0.936964	0.229242
Bt.635.1.S1_at	MSH2	red	0.613608	0.228528
Bt.27090.1.S1_at	DCK	red	0.461116	0.227801
Bt.14643.1.A1_at	RAD17	red	1.65744	0.224226
Bt.6150.1.S1_at	PITHD1	red	1.10459	0.222859
Bt.24411.1.A1_at	C29H11orf82	red	0.343902	0.219182
Bt.27405.2.S1_at	RAD50	red	0.840402	0.211855
Bt.9155.1.A1_at	C16H1orf112	red	0.314289	0.211261
Bt.8888.1.A1_at	IPO8	red	1.4795	0.20932
Bt.15674.2.S1_at	POLD3	red	0.390538	0.199748
Bt.20248.1.S1_at	RNASEH2A	red	0.255836	0.198424
Bt.6585.1.S1_at	SMARCC1	red	1.34611	0.195852
Bt.20187.1.S1_at	WDR76	red	0.467561	0.195383
Bt.11160.1.S1_at	CASP2	red	0.651378	0.194234
Bt.3323.2.S1_at	PLXNB2	red	0.479935	0.193459
Bt.12857.1.S1_at	REEP4	red	0.378861	0.191875
Bt.3002.1.S1_at	BUB3	red	0.698588	0.189476
Bt.14379.2.S1_at	GINS3	red	0.521683	0.188895
Bt.27852.3.S1_at	PGPEP1	red	0.445491	0.187517
Bt.27859.1.S1_at	SLAIN1	red	1.29958	0.186962
Bt.7035.2.S1_at	LMNB2	red	0.54909	0.186551
Bt.10823.1.A1_s_at	HYLS1	red	0.688747	0.182444
Bt.28864.1.A1_at	TAF5	red	0.952619	0.182011
Bt.4206.1.S1_at	POLA2	red	0.259427	0.178905
Bt.23983.1.A1_at	POLH	red	0.430611	0.176998
Bt.7327.2.S1_a_at	GINM1	red	0.593297	0.175755
Bt.21150.1.A1_at	FANCM	red	1.26524	0.165731
Bt.4114.1.S1_at	RFC2	red	0.407766	0.164906
Bt.15792.1.A1_at	UBR7	red	0.554634	0.15221
Bt.22878.2.S1_a_at	BRCA1	red	0.240174	0.151427
Bt.23531.1.S1_at	UBA3	red	0.775136	0.150846
Bt.3068.1.S1_at	ORC6	red	0.540971	0.149322
Bt.19152.1.A1_at	MPHOSPH9	red	0.400247	0.144269
Bt.5717.1.S1_at	ABRACL	red	0.440518	0.141478
Bt.25730.1.S1_at	CDC45	red	0.154968	0.140251
Bt.4875.2.S1_at	FANCG	red	0.594286	0.140024
Bt.25870.1.S1_at	SUV39H1	red	0.209146	0.139433
Bt.26516.1.S1_at	CDK2	red	0.18689	0.137695
Bt.22770.1.S1_at	LOC511229	red	0.372712	0.13769
Bt.11128.1.S1_at	UNG	red	0.392893	0.136458
Bt.1322.1.S1_at	TMX1	red	0.840348	0.134709
Bt.727.3.S1_at	NUP37	red	0.861958	0.134526
Bt.727.3.S1_a_at	NUP37	red	0.614997	0.133331
Bt.25749.1.A1_at	NCAPG2	red	0.748007	0.132679
Bt.27307.1.S1_at	CHEK2	red	0.188219	0.129432
Bt.15674.3.S1_at	POLD3	red	0.362978	0.129302
Bt.3211.1.S1_at	GABARAPL1	red	0.260097	0.12489
Bt.26373.2.A1_at	STAU1	red	0.361046	0.124088
Bt.981.2.S1_at	CLIC4	red	0.498209	0.121386
Bt.13263.1.S1_at	PCM1	red	1.53032	0.120644
Bt.3068.2.S1_a_at	ORC6	red	0.353318	0.120014
Bt.1718.1.A1_at	YY1	red	0.817873	0.119957
Bt.22976.1.A1_at	SMC4	red	0.154389	0.118347
Bt.11793.1.A1_at	TMEM209	red	0.323334	0.116445
Bt.13288.1.S1_at	LOC100852098	red	0.123799	0.111569
Bt.4251.1.S1_at	IFNGR2	red	0.346287	0.111564
Bt.4971.1.A1_at	TCEAL4	red	0.769074	0.110326
Bt.16273.1.A1_at	RCAN3	red	0.6274	0.10921
Bt.17657.1.A1_at	SCLT1	red	0.308624	0.108756
Bt.2606.1.S1_at	LAMP2	red	0.488087	0.108077
Bt.4353.2.S1_at	EPAS1	red	0.227419	0.106938
Bt.16001.1.S1_at	CYP27A1	red	0.79256	0.106491
Bt.20376.1.S1_at	LOC521932	red	1.27986	0.106021
Bt.26435.1.A1_at	CEP44	red	0.218207	0.105811
Bt.21445.1.S1_at	MRPS10	red	0.684846	0.103383
Bt.14036.1.S1_at	PCNT	red	0.247217	0.103179
Bt.27320.1.A1_at	SGOL2	red	0.189264	0.102692
Bt.11347.1.A1_at	CDC25B	red	0.119631	0.100523
Bt.5536.1.S1_at	ITGB5	red	0.541637	0.0993136
Bt.17812.1.S1_at	NUPL1	red	0.551482	0.0987926
Bt.12885.2.S1_at	NFE2L1	red	0.215084	0.0978978
Bt.9213.2.S1_at	C18H19orf40	red	0.744528	0.0965085
Bt.7327.1.S1_at	GINM1	red	0.304468	0.0950821
Bt.11748.2.S1_a_at	FAM20C	red	0.337552	0.0943283
Bt.20444.1.S1_at	MED16	red	0.336486	0.0937241
Bt.11711.1.A1_at	HMGB3	red	0.149064	0.0931394
Bt.26494.1.S1_at	DONSON	red	0.254785	0.0919083
Bt.5330.1.S1_at	LAMP1	red	0.294987	0.0912451
Bt.1417.1.S1_at	ACP1	red	0.665698	0.0911222
Bt.21977.1.S1_at	PTRHD1	red	0.162209	0.0907
Bt.18589.1.A1_at	PRIM1	red	0.186221	0.0906387
Bt.14340.1.A1_at	RNF103	red	0.398981	0.0900389
Bt.21444.1.S1_at	CDK2	red	0.146155	0.0873771
Bt.2430.1.S1_at	PIF1	red	0.136602	0.0868624
Bt.14340.2.S1_at	RNF103	red	0.382422	0.086608
Bt.24896.1.A1_at	KIFAP3	red	0.798372	0.0851918
Bt.12187.1.S1_at	BRI3BP	red	0.209956	0.0843637
Bt.24292.1.S1_at	ACOX1	red	0.627123	0.0841602
Bt.20959.1.S1_at	POLA2	red	0.190764	0.0818411
Bt.3708.1.A1_at	HAUS8	red	0.202446	0.0818255
Bt.1111.1.S1_at	MFSD1	red	0.415114	0.0815765
Bt.24989.1.A1_at	FAM216A	red	0.204424	0.0806245
Bt.25408.1.S1_at	TBKBP1	red	0.220307	0.0805303
Bt.4943.3.S1_a_at	PVRL2	red	0.34825	0.079142
Bt.17591.1.S1_at	LGR4	red	0.147026	0.0780213
Bt.21177.1.A1_s_at	LOC511229	red	0.346213	0.0770579
Bt.26657.1.S1_at	AASDH	red	0.476228	0.0765481
Bt.13911.1.S1_s_at	NUP210	red	0.147785	0.0716925
Bt.4353.1.S1_at	EPAS1	red	0.107965	0.0714767
Bt.981.3.S1_at	CLIC4	red	0.209049	0.0714403
Bt.27852.2.S1_at	PGPEP1	red	0.184514	0.0710366
Bt.17591.2.S1_at	LGR4	red	0.15576	0.0706105
Bt.6585.3.S1_a_at	SMARCC1	red	0.289482	0.070473
Bt.27004.1.A1_at	EFHA2	red	0.378748	0.0697125
Bt.14079.1.S1_at	P33MONOX	red	0.365626	0.0692304
Bt.27382.1.A1_s_at	XRCC1	red	0.189103	0.0691144
Bt.21228.3.S1_a_at	PAXIP1	red	0.108788	0.0685221
Bt.27552.1.A1_at	CEP85	red	0.0883936	0.0679215
Bt.24905.1.A1_at	POLG2	red	0.298733	0.0675513
Bt.11748.1.A1_at	FAM20C	red	0.21144	0.0672515
Bt.8335.1.S1_at	SFT2D2	red	0.369846	0.0657545
Bt.28352.1.S1_at	CENPI	red	0.178654	0.0632877
Bt.27552.2.S1_at	CEP85	red	0.206336	0.0632598
Bt.25963.1.A1_at	TUBD1	red	0.38135	0.0619649
Bt.4578.3.S1_at	RFC5	red	0.100819	0.060299
Bt.29093.2.S1_a_at	ERI2	red	0.281494	0.0593519
Bt.2098.1.S1_at	ARHGEF12	red	0.261846	0.0585174
Bt.20187.2.S1_at	WDR76	red	0.136092	0.0583618
Bt.4983.1.S1_at	C1H21orf33	red	0.445493	0.0582189
Bt.27432.1.A1_at	ALG10	red	0.307197	0.0580335
Bt.6989.1.S1_at	TMBIM1	red	0.23075	0.0574972
Bt.8396.1.A1_at	FAM149B1	red	0.111407	0.0572565
Bt.12781.1.S1_at	MYB	red	0.367627	0.0569742
Bt.18626.1.A1_at	RABL5	red	0.273571	0.055662
Bt.13444.1.A1_at	SRBD1	red	0.446428	0.0548023
Bt.13556.1.S1_a_at	CFH	red	0.355654	0.054585
Bt.28603.1.A1_at	PASK	red	0.105136	0.0542681
Bt.6454.2.S1_a_at	FGFR1OP	red	0.376014	0.0535561
Bt.19937.1.S1_at	LOC532189	red	0.585801	0.0533092
Bt.19119.2.A1_a_at	KIAA0586	red	0.282538	0.0526048
Bt.25841.1.A1_at	PARPBP	red	0.0946065	0.0524327
Bt.9943.1.S1_at	HDHD1	red	0.147947	0.052076
Bt.27405.1.S1_at	RAD50	red	0.140683	0.0518736
Bt.24200.1.S1_at	FAM122B	red	0.313193	0.051804
Bt.23760.1.A1_at	ZMYM1	red	0.179571	0.0515734
Bt.7138.1.S1_at	ANAPC1	red	0.244296	0.0499506
Bt.27173.1.S1_at	VWA9	red	0.149939	0.0486726
Bt.16128.1.S1_at	HDAC8	red	0.13949	0.0480072
Bt.8845.3.A1_a_at	ACAD9	red	0.134949	0.0469976
Bt.2220.2.A1_a_at	SEPP1	red	0.224231	0.0466605
Bt.27357.2.A1_at	TRPC2	red	0.0924913	0.0463504
Bt.12821.1.S1_at	TNKS1BP1	red	0.31768	0.0462168
Bt.11224.1.S1_at	SCARB2	red	0.292007	0.046043
Bt.19621.1.A1_at	LOC100848902	red	0.271929	0.0452959
Bt.9154.1.S1_at	NUMB	red	0.247159	0.0451526
Bt.28321.1.A1_at	UBXN8	red	0.352161	0.0447699
Bt.25295.1.S1_at	GPR89	red	0.382388	0.0446
Bt.9739.1.S1_at	ST13	red	0.523741	0.0439348
Bt.15313.1.S1_at	ING2	red	0.147343	0.0437965
Bt.1804.1.S1_at	GINS4	red	0.0832144	0.0437056
Bt.5507.2.S1_at	SNX9	red	0.178529	0.0433346
Bt.1190.2.S1_at	PMCH	red	0.0539885	0.0430725
Bt.4913.2.A1_at	OGG1	red	0.15521	0.0428414
Bt.25908.1.A1_a_at	CCHCR1	red	0.0905604	0.0423617
Bt.19482.1.A1_at	TFRC	red	0.19517	0.0412828
Bt.16559.1.A1_at	RARS2	red	0.153525	0.0411952
Bt.21046.1.A1_at	CCDC111	red	0.112184	0.0411656
Bt.24074.1.A1_at	PIP4K2A	red	0.210057	0.0410813
Bt.2035.1.S1_at	WDR34	red	0.161719	0.0407907
Bt.10935.1.S1_at	TOLLIP	red	0.0997915	0.040625
Bt.10951.1.S1_at	CCDC51	red	0.208842	0.0400504
Bt.9755.1.S1_at	TEX2	red	0.217924	0.0398895
Bt.9195.1.A1_at	SIVA1	red	0.154486	0.0398278
Bt.21020.1.S1_at	CCSAP	red	0.07609	0.0394457
Bt.20064.1.S1_at	TSHZ1	red	0.357325	0.0391682
Bt.18627.1.S1_at	PITPNM1	red	0.250844	0.0376906
Bt.6389.1.A1_at	PPP1R26	red	0.188428	0.0367813
Bt.3402.3.A1_at	KATNB1	red	0.0888311	0.0348975
Bt.21009.1.S1_at	PLEKHA5	red	0.260772	0.0344031
Bt.28687.1.A1_at	ZMYM6NB	red	0.172743	0.0343999
Bt.4510.1.S1_at	PMF1	red	0.0984683	0.0343615
Bt.25289.1.A1_at	C21H15orf40	red	0.379721	0.0340091
Bt.3098.1.S1_at	TMEM59	red	0.139475	0.0339052
Bt.4286.1.S1_at	MTIF2	red	0.347043	0.0337862
Bt.4142.1.S1_at	LPCAT1	red	0.146212	0.0332971
Bt.13577.1.S1_at	DBNL	red	0.239804	0.0329989
Bt.11175.1.S1_at	DCAF15	red	0.254573	0.0326281
Bt.6358.1.S1_at	BCAP29	red	0.558515	0.0317207
Bt.28617.1.S1_at	STOM	red	0.13485	0.0316069
Bt.11028.2.S1_at	ELP4	red	0.263134	0.0315406
Bt.5519.1.S1_at	LOC100847940	red	0.103682	0.0311966
Bt.14000.1.S1_at	LOC100848941	red	0.0589376	0.0310237
Bt.28187.1.S1_at	WEE1	red	0.0810028	0.030855
Bt.28567.1.A1_at	NFE2L1	red	0.086359	0.030843
Bt.10969.1.S1_at	ARL6IP1	red	0.166901	0.0307639
Bt.21972.3.S1_at	ZRANB1	red	0.0880797	0.0307422
Bt.22281.1.S1_at	TMEM185A	red	0.136772	0.0306937
Bt.25137.1.A1_at	IFT80	red	0.133615	0.0305086
Bt.21226.1.S1_at	POLR3GL	red	0.285619	0.0301184
Bt.709.1.S1_at	LPCAT4	red	0.0847293	0.0292424
Bt.28876.1.S1_at	DARS2	red	0.0678032	0.029151
Bt.4393.1.S1_at	WDR45	red	0.152803	0.0287329
Bt.26638.1.S1_at	TIMELESS	red	0.0665121	0.0284741
Bt.6454.1.S1_at	FGFR1OP	red	0.0710929	0.02779
Bt.13259.1.S1_at	PINK1	red	0.177608	0.0274664
Bt.27110.1.S1_at	SPG20	red	0.198276	0.0272951
Bt.217.1.S1_at	SMC1A	red	0.139831	0.0269147
Bt.16046.1.A1_at	CCSAP	red	0.0364605	0.0266319
Bt.931.1.S1_at	LOC100337091	red	0.0701581	0.0264361
Bt.6928.1.S1_at	RNF130	red	0.0819023	0.0257564
Bt.4984.1.A1_a_at	MUTYH	red	0.0829777	0.0255587
Bt.1071.1.S1_a_at	TP53I3	red	0.126816	0.0248132
Bt.2815.1.S1_at	LXN	red	0.154874	0.0246693
Bt.13988.1.S1_at	DUSP3	red	0.105442	0.0237812
Bt.7178.1.S1_at	SHMT2	red	0.0875911	0.0237519
Bt.28704.1.S1_at	PLSCR4	red	0.140761	0.0222088
Bt.18083.1.S1_at	PTPLAD2	red	0.1314	0.0221988
Bt.9712.1.S1_at	TBC1D12	red	0.125032	0.0219472
Bt.12303.1.S1_at	PAM	red	0.100976	0.0217913
Bt.8410.1.S1_at	CCDC18	red	0.0497332	0.0217354
Bt.20240.1.S1_at	SASH1	red	0.0839285	0.0215618
Bt.11314.1.S1_at	PRKDC	red	0.0676211	0.0211723
Bt.27569.1.A1_at	ZNF565	red	0.13251	0.0209226
Bt.15796.1.S1_at	CDC42BPB	red	0.115193	0.020159
Bt.6501.1.S1_at	FAM134A	red	0.151918	0.0199937
Bt.9537.1.A1_a_at	SPIRE2	red	0.157097	0.019857
Bt.28108.1.S1_at	PDK3	red	0.148755	0.0198403
Bt.20470.2.S1_a_at	MTFP1	red	0.0867692	0.0195639
Bt.23509.1.S1_at	PPAP2B	red	0.13761	0.019478
Bt.9185.1.A1_at	GRAMD1C	red	0.153684	0.0193813
Bt.11152.1.S1_at	SAMD1	red	0.0983526	0.0193326
Bt.20073.1.S1_at	STRADA	red	0.096015	0.0190481
Bt.22035.1.A1_at	TXNDC15	red	0.184744	0.0187777
Bt.8993.1.S1_at	LOC100847495	red	0.133438	0.0176133
Bt.6158.2.S1_at	FANCA	red	0.066437	0.0175473
Bt.27220.1.S1_at	TUSC1	red	0.131889	0.017501
Bt.3862.1.S1_a_at	PPARG	red	0.0545807	0.0169193
Bt.27345.2.S1_at	HSPA12B	red	0.0731241	0.0163288
Bt.2749.1.S1_at	CDKN1A	red	0.08885	0.0160745
Bt.11907.1.A1_at	MCPH1	red	0.0490231	0.0159388
Bt.4117.1.S1_at	ENTPD1	red	0.0880969	0.0158859
Bt.5520.1.S1_at	IDH2	red	0.0890946	0.0158582
Bt.28530.1.A1_at	USP53	red	0.0735274	0.0156849
Bt.2511.2.S1_a_at	FBXL6	red	0.090554	0.0156828
Bt.5042.2.S1_at	CDAN1	red	0.0652269	0.0149169
Bt.29279.1.S1_at	IMPDH1	red	0.0843498	0.0146889
Bt.1184.1.S1_at	APEX2	red	0.0384829	0.0144748
Bt.26801.1.A1_at	IQCC	red	0.0625234	0.0143547
Bt.17244.1.A1_at	TMBIM4	red	0.0491571	0.0142026
Bt.17910.1.A1_at	CORO2A	red	0.0853	0.0141615
Bt.12576.2.A1_at	TYMS	red	0.0431441	0.0134999
Bt.7157.1.S1_at	NPC1	red	0.0660137	0.0133342
Bt.22655.1.A1_at	GTF2IRD2	red	0.0843759	0.0125749
Bt.1702.1.A1_at	PHLDA2	red	0.046607	0.0125274
Bt.29486.1.A1_at	MB21D2	red	0.0830814	0.0125026
Bt.26070.1.S1_at	WDPCP	red	0.024956	0.0121422
Bt.24901.1.A1_at	NAP1L5	red	0.0738712	0.0119741
Bt.21088.1.S1_at	CCL22	red	0.096459	0.0119191
Bt.1248.1.S1_at	GGA2	red	0.0619895	0.0118838
Bt.20343.1.S1_at	UNC13D	red	0.0420286	0.0112154
Bt.24341.1.S1_at	TSPAN2	red	0.0488671	0.0109165
Bt.21917.1.S1_at	PDXP	red	0.0553196	0.010904
Bt.27997.1.A1_at	HMMR	red	0.0253731	0.0108622
Bt.28759.1.A1_at	SRGAP1	red	0.0218363	0.0106877
Bt.13698.1.S1_at	DNAJB2	red	0.0723079	0.0105832
Bt.2927.1.A1_at	FAM110A	red	0.048083	0.010472
Bt.3651.2.A1_at	C15H11orf96	red	0.0363554	0.0101942
Bt.4526.1.A1_at	USP19	red	0.0996019	0.0101203
Bt.7934.1.S1_at	TMEM55B	red	0.0438691	0.0101105
Bt.2965.2.S1_at	GAS8	red	0.0616058	0.00999746
Bt.10391.1.S1_at	PSRC1	red	0.0145195	0.00961051
Bt.13624.1.S1_at	FBXO15	red	0.0179516	0.00879312
Bt.25788.1.S1_at	ZBTB16	red	0.0200444	0.00670591
Bt.29214.1.A1_at	IGF2BP3	red	0.0320185	0.00595246
Bt.5449.1.S1_at	DHCR7	lightyellow	1.09281	0.957751
Bt.22285.1.A1_at	LSS	lightyellow	1.19593	0.901158
Bt.3764.1.S1_at	IDI1	lightyellow	1.21642	0.891551
Bt.22763.2.S1_a_at	HMGCS1	lightyellow	0.864806	0.81701
Bt.621.1.S1_at	CYP51A1	lightyellow	0.853155	0.785032
Bt.9767.1.S1_a_at	SQLE	lightyellow	0.768372	0.708002
Bt.3358.1.S1_at	SLC25A1	lightyellow	1.83495	0.702111
Bt.22763.1.S1_at	HMGCS1	lightyellow	0.7684	0.698488
Bt.7457.1.S1_at	PCYT2	lightyellow	1.90059	0.653788
Bt.13865.1.A1_at	GAMT	lightyellow	2.1168	0.581756
Bt.3786.1.S1_a_at	EBP	lightyellow	1.40825	0.525406
Bt.1920.1.S1_at	STARD10	lightyellow	1.44337	0.511318
Bt.22285.2.S1_at	LSS	lightyellow	1.29016	0.48278
Bt.9996.1.S1_at	DHCR24	lightyellow	0.807964	0.449542
Bt.3884.1.S1_at	MVD	lightyellow	1.51431	0.435606
Bt.1920.2.S1_at	STARD10	lightyellow	1.23458	0.422218
Bt.12640.1.S1_at	ACSS2	lightyellow	0.719949	0.411505
Bt.9567.1.S1_at	TM7SF2	lightyellow	1.74685	0.40384
Bt.16843.1.A1_at	CHCHD10	lightyellow	1.37154	0.377162
Bt.8578.1.S1_at	COMT	lightyellow	1.31311	0.344088
Bt.12421.1.S1_at	ABHD14B	lightyellow	1.11615	0.333825
Bt.20141.1.S1_at	HAGH	lightyellow	1.32724	0.329713
Bt.14207.1.S1_at	GCAT	lightyellow	1.29183	0.313278
Bt.9053.2.S1_a_at	MACROD1	lightyellow	1.34935	0.309821
Bt.7276.1.S1_at	GCDH	lightyellow	1.1064	0.295722
Bt.21724.2.S1_a_at	FDFT1	lightyellow	0.52251	0.294142
Bt.4798.1.S2_at	SCD	lightyellow	0.467347	0.293061
Bt.2187.1.S1_at	HSD17B8	lightyellow	0.850854	0.276013
Bt.3266.1.S1_at	DAK	lightyellow	0.913961	0.275039
Bt.12425.1.S1_at	ETNK2	lightyellow	1.76267	0.273315
Bt.15666.2.S1_at	PXMP2	lightyellow	1.19333	0.263108
Bt.20584.1.S1_at	NSDHL	lightyellow	0.606231	0.2594
Bt.4873.1.S1_at	CYB5R3	lightyellow	0.850071	0.250302
Bt.20969.1.S1_at	PEMT	lightyellow	1.52372	0.229936
Bt.5108.1.S1_at	PCCB	lightyellow	1.13981	0.222528
Bt.3300.1.S1_at	SLC2A4RG	lightyellow	1.00186	0.216275
Bt.3791.1.S1_at	BSG	lightyellow	0.836973	0.211436
Bt.6316.1.S1_at	NR2F6	lightyellow	0.882378	0.202701
Bt.3399.1.S1_at	LHPP	lightyellow	0.915185	0.187402
Bt.9053.1.S1_a_at	MACROD1	lightyellow	0.862289	0.184518
Bt.8451.1.S1_a_at	MMAB	lightyellow	0.561982	0.171203
Bt.2049.1.S1_at	TEN1	lightyellow	0.767434	0.159936
Bt.11465.1.S1_at	HMGCR	lightyellow	0.184958	0.159184
Bt.11196.1.S1_at	HINT2	lightyellow	0.639896	0.154111
Bt.13530.1.S1_at	ECI1	lightyellow	0.633093	0.151396
Bt.15765.1.S1_at	IVD	lightyellow	0.662465	0.151118
Bt.23182.1.S1_at	FDPS	lightyellow	0.25786	0.149122
Bt.24614.1.S1_at	INSIG1	lightyellow	0.238625	0.147415
Bt.4008.1.S1_at	TXNRD2	lightyellow	0.510997	0.146419
Bt.4959.1.A1_at	FADS1	lightyellow	0.215331	0.144977
Bt.7701.1.S1_at	TECR	lightyellow	0.471461	0.144473
Bt.21500.1.A1_at	PANK1	lightyellow	0.651849	0.142002
Bt.21724.1.S1_at	FDFT1	lightyellow	0.224098	0.14008
Bt.22513.1.S1_at	VPS28	lightyellow	0.698429	0.13994
Bt.2050.1.A1_at	ACAA1	lightyellow	0.666269	0.139845
Bt.24849.1.A1_at	FLAD1	lightyellow	0.589462	0.138456
Bt.17124.1.A1_s_at	NUDT14	lightyellow	0.519125	0.135617
Bt.23212.1.S1_at	MSMO1	lightyellow	0.359313	0.134825
Bt.3212.1.S1_at	ISOC2	lightyellow	0.916067	0.134562
Bt.26961.1.S1_at	NUDT14	lightyellow	0.647066	0.132429
Bt.26959.2.S1_at	MVK	lightyellow	0.545002	0.132358
Bt.16372.1.A1_at	PANK1	lightyellow	0.744236	0.131882
Bt.15907.2.S1_at	MMACHC	lightyellow	1.10047	0.130916
Bt.23076.1.S1_at	FAM213B	lightyellow	0.43782	0.129144
Bt.5463.1.S1_at	PEX11G	lightyellow	0.63016	0.12699
Bt.5033.1.S1_at	SDHA	lightyellow	0.493618	0.126831
Bt.3562.1.S1_at	LDLR	lightyellow	0.145508	0.126032
Bt.15907.1.A1_at	MMACHC	lightyellow	0.730351	0.125581
Bt.22377.1.S1_a_at	LOC515954	lightyellow	0.983499	0.12457
Bt.4585.1.S1_at	ACAT2	lightyellow	0.324405	0.12425
Bt.23204.1.S1_at	GSTT1	lightyellow	0.590811	0.123196
Bt.13828.1.S1_a_at	ELMO3	lightyellow	0.644178	0.122498
Bt.2664.1.S1_at	D2HGDH	lightyellow	0.562559	0.121897
Bt.5412.1.S1_at	BCKDHB	lightyellow	0.559139	0.118936
Bt.23354.1.S1_at	EPHX1	lightyellow	0.612312	0.116411
Bt.20123.1.S1_at	FAAH	lightyellow	1.52127	0.114244
Bt.24621.1.S1_at	HAGHL	lightyellow	0.826705	0.111183
Bt.15877.3.S1_at	JMJD8	lightyellow	0.358388	0.109195
Bt.3399.1.S1_a_at	LHPP	lightyellow	0.422598	0.102284
Bt.21893.1.S1_at	GSTT3	lightyellow	0.675729	0.102243
Bt.9047.1.S1_at	DDT	lightyellow	0.481577	0.100458
Bt.5231.1.S1_at	HSD17B10	lightyellow	0.408807	0.10029
Bt.27878.1.S1_at	SLC25A13	lightyellow	0.566203	0.0998787
Bt.1663.1.A1_at	BPHL	lightyellow	0.414024	0.0995557
Bt.4531.1.S1_at	PDDC1	lightyellow	0.592568	0.0990589
Bt.16050.1.S1_at	SLC25A22	lightyellow	0.913575	0.0967211
Bt.24226.1.S1_at	EEF1A1	lightyellow	0.438334	0.0964443
Bt.11226.1.S1_at	SREBF2	lightyellow	0.232088	0.0949154
Bt.23360.1.S1_at	NAPRT1	lightyellow	1.27516	0.0939782
Bt.5159.1.A1_s_at	MVK	lightyellow	0.576058	0.0934538
Bt.20520.1.S1_at	LOC100848134	lightyellow	0.421819	0.0933466
Bt.9406.1.S1_at	RAB26	lightyellow	0.42126	0.0925983
Bt.27033.1.S1_at	GCHFR	lightyellow	0.678591	0.0882934
Bt.4839.1.S1_at	PEBP1	lightyellow	0.282864	0.0869694
Bt.26573.2.S1_at	LPCAT3	lightyellow	0.36323	0.0854264
Bt.21849.1.S1_at	ACADS	lightyellow	0.497746	0.0845394
Bt.20137.1.S1_at	DCAF11	lightyellow	0.586565	0.0809895
Bt.24581.1.S1_at	HDAC10	lightyellow	0.389172	0.0805064
Bt.3891.1.S1_at	FADS2	lightyellow	0.253208	0.0804913
Bt.21827.2.S1_at	THOP1	lightyellow	0.577185	0.078187
Bt.1284.1.S1_at	FLAD1	lightyellow	0.746434	0.076381
Bt.4696.1.S1_at	POR	lightyellow	0.351999	0.074791
Bt.27204.1.S1_at	LPCAT3	lightyellow	0.547461	0.0730554
Bt.1667.1.S1_at	CDC34	lightyellow	0.319083	0.0696989
Bt.21011.1.S1_at	LOC100847769	lightyellow	0.500529	0.0696062
Bt.22854.2.S1_at	FASN	lightyellow	0.101779	0.0693185
Bt.21879.1.A1_at	ASMTL	lightyellow	0.40302	0.0671038
Bt.15894.1.S1_a_at	TMEM80	lightyellow	0.404264	0.0667678
Bt.15667.2.S1_at	SREBF1	lightyellow	0.487145	0.0641211
Bt.1952.1.S1_a_at	HLCS	lightyellow	0.446835	0.062926
Bt.5170.1.S1_at	GRHPR	lightyellow	0.374539	0.0615593
Bt.6488.1.S1_at	METTL22	lightyellow	0.365275	0.0607939
Bt.1325.1.S1_at	FN3KRP	lightyellow	0.298886	0.0578922
Bt.20771.1.A1_at	PEX1	lightyellow	0.362343	0.0577504
Bt.714.1.S1_at	SIGMAR1	lightyellow	0.532244	0.0560653
Bt.18079.1.A1_at	MLYCD	lightyellow	0.304554	0.0553108
Bt.10013.1.S1_at	ASL	lightyellow	0.308208	0.0538119
Bt.3017.1.S1_at	MTHFD1	lightyellow	0.289489	0.0529438
Bt.4852.1.S1_at	GSTM1	lightyellow	0.296233	0.0527514
Bt.20508.2.S1_at	SLC35E2	lightyellow	0.324075	0.0523961
Bt.7344.1.S1_at	GTPBP6	lightyellow	0.208436	0.051933
Bt.802.1.A1_at	DOLPP1	lightyellow	0.282956	0.0508338
Bt.20508.1.S1_at	SLC35E2	lightyellow	0.375129	0.0504545
Bt.2073.1.S1_at	ELOVL6	lightyellow	0.321815	0.0499795
Bt.29789.1.S1_at	ST6GAL1	lightyellow	0.0638513	0.049836
Bt.1735.1.S1_at	QDPR	lightyellow	0.279071	0.0467529
Bt.7324.1.S1_at	AGFG2	lightyellow	0.223942	0.0444204
Bt.29961.2.S1_at	BOK	lightyellow	0.271161	0.0443619
Bt.21827.1.A1_s_at	THOP1	lightyellow	0.199573	0.0434939
Bt.5379.1.S1_at	PTPRF	lightyellow	0.351195	0.0430732
Bt.21918.2.S1_at	CARS2	lightyellow	0.199242	0.0426291
Bt.5158.1.A1_a_at	SPHK2	lightyellow	0.226384	0.0423415
Bt.3942.1.S1_at	LMF2	lightyellow	0.235251	0.0397917
Bt.12870.1.S1_at	MPP1	lightyellow	0.150438	0.0390982
Bt.19370.1.A1_at	LOC614914	lightyellow	0.200278	0.0377791
Bt.12426.1.S1_at	CARKD	lightyellow	0.277101	0.0372601
Bt.21105.1.S1_at	FBXL15	lightyellow	0.169212	0.0341593
Bt.12319.1.S1_at	RASSF7	lightyellow	0.307445	0.0329484
Bt.21743.1.A1_at	PLIN3	lightyellow	0.145901	0.0320342
Bt.13661.1.A1_at	FN3K	lightyellow	0.463365	0.0307181
Bt.1344.1.S1_at	ACO1	lightyellow	0.200728	0.0307042
Bt.13896.1.S1_at	C19H17orf101	lightyellow	0.114532	0.0304388
Bt.13478.1.A1_at	LSM10	lightyellow	0.205187	0.0287028
Bt.28080.1.S1_at	LLGL2	lightyellow	0.172649	0.0282882
Bt.2347.1.S1_at	PFKM	lightyellow	0.237676	0.0276241
Bt.26959.1.A1_at	MVK	lightyellow	0.426997	0.0270968
Bt.29932.1.S1_at	SOLH	lightyellow	0.172071	0.0253228
Bt.21183.1.S1_at	MGST2	lightyellow	0.123295	0.0246635
Bt.20771.2.S1_at	PEX1	lightyellow	0.172896	0.0241008
Bt.1318.1.S1_at	LOC100847165	lightyellow	0.1474	0.0214206
Bt.6087.2.S1_a_at	TM4SF1	lightyellow	0.637929	0.0214088
Bt.7483.1.S1_at	DHODH	lightyellow	0.124734	0.0200048
Bt.20480.1.S1_at	FBXW9	lightyellow	0.147513	0.019392
Bt.20294.1.S1_at	HOOK2	lightyellow	0.151521	0.0191728
Bt.8805.1.S1_at	CABIN1	lightyellow	0.101068	0.0184649
Bt.14142.1.S1_at	PI4KA	lightyellow	0.151869	0.0159088
Bt.1797.1.S1_at	MPPE1	lightyellow	0.0984566	0.0154783
Bt.15601.1.A1_at	XRCC3	lightyellow	0.0876115	0.0146759
Bt.20644.1.A1_at	TMEM19	lightyellow	0.0789775	0.0146093
Bt.28423.1.S1_at	TBC1D30	lightyellow	0.0697341	0.01352
Bt.1329.1.S1_at	GNA11	lightyellow	0.0905508	0.0125095
Bt.5415.1.S1_at	CCS	lightyellow	0.0392278	0.0113278
Bt.4825.1.A1_at	CCDC28B	lightyellow	0.0966995	0.0107187
Bt.5333.1.S1_at	CRELD1	lightyellow	0.0958321	0.0103908
Bt.9008.1.A1_at	ABCB10	lightyellow	0.146657	0.00966269
Bt.9826.1.S1_at	COX5A	lightgreen	4.85947	1.30713
Bt.8047.1.S1_at	ATP5G3	lightgreen	4.40455	1.11433
Bt.9559.1.S1_at	SLC25A5	lightgreen	4.14604	0.94509
Bt.4970.1.S1_at	COX7A2	lightgreen	4.14289	0.932388
Bt.3867.1.S1_at	ATP5F1	lightgreen	3.9303	0.921943
Bt.4099.1.S1_at	VDAC2	lightgreen	2.8974	0.75976
Bt.16082.1.S1_at	C1QBP	lightgreen	4.11697	0.719027
Bt.893.1.S1_at	NDUFB6	lightgreen	2.64212	0.696943
Bt.1582.1.S1_at	NME2	lightgreen	3.11233	0.674416
Bt.13063.1.S1_at	UBE2A	lightgreen	3.8773	0.624263
Bt.22843.1.S1_at	CHCHD2	lightgreen	2.87658	0.616988
Bt.4431.1.S1_a_at	ATP5B	lightgreen	1.84231	0.547362
Bt.3605.1.S1_at	IMMT	lightgreen	3.05893	0.527627
Bt.7194.1.S1_at	ATP5A1	lightgreen	2.09444	0.519356
Bt.4262.1.S1_a_at	NDUFV3	lightgreen	1.75503	0.460309
Bt.2493.1.S1_at	MRPL51	lightgreen	2.59743	0.442798
Bt.9857.1.S1_at	CHCHD3	lightgreen	2.12346	0.43363
Bt.15697.1.A1_at	PER2	lightgreen	0.727145	0.42217
Bt.24945.1.S1_at	GDE1	lightgreen	1.92004	0.416695
Bt.15697.2.S1_at	PER2	lightgreen	0.63276	0.416383
Bt.5527.1.S1_at	LOC100851398	lightgreen	1.59492	0.399864
Bt.5340.1.S1_s_at	NME1	lightgreen	3.3515	0.396715
Bt.5459.1.S1_at	MRPL18	lightgreen	2.21747	0.374139
Bt.22783.1.S1_at	ENO1	lightgreen	1.45152	0.3599
Bt.4323.1.S1_at	AMZ2	lightgreen	1.2308	0.358148
Bt.22492.2.S1_a_at	TXNL4A	lightgreen	2.64319	0.32649
Bt.4323.2.S1_a_at	AMZ2	lightgreen	1.08448	0.288058
Bt.22533.1.S1_at	ALDOA	lightgreen	1.38853	0.286646
Bt.4253.3.S1_a_at	POLR2D	lightgreen	2.04354	0.260714
Bt.5252.1.S1_at	PGAM1	lightgreen	0.928156	0.243785
Bt.13682.1.A1_at	C8H9orf40	lightgreen	1.87614	0.225122
Bt.3487.1.S1_at	TPI1	lightgreen	0.646567	0.222088
Bt.9676.1.S1_a_at	MYEOV2	lightgreen	1.17883	0.21855
Bt.5042.1.S1_at	UQCRC2	lightgreen	1.45999	0.218495
Bt.29655.1.S1_a_at	CMC2	lightgreen	1.21374	0.204834
Bt.27284.1.S2_at	EIF4H	lightgreen	1.80769	0.186591
Bt.20163.3.S1_a_at	PPIL1	lightgreen	0.905144	0.17657
Bt.12461.1.S1_at	ERH	lightgreen	1.39996	0.158511
Bt.1302.1.S1_at	APEX1	lightgreen	1.57485	0.157157
Bt.2515.1.S1_at	H2AFZ	lightgreen	1.76696	0.155479
Bt.13940.1.S1_at	PIGU	lightgreen	1.2259	0.146278
Bt.10997.3.S1_a_at	DFFA	lightgreen	0.673197	0.144506
Bt.20163.2.S1_a_at	PPIL1	lightgreen	1.00925	0.142478
Bt.3256.1.S1_at	CDC123	lightgreen	1.14595	0.13778
Bt.250.1.S1_at	NMT1	lightgreen	1.23938	0.135099
Bt.3625.1.S1_at	EMC4	lightgreen	0.892998	0.134674
Bt.22616.1.S1_at	SDHAF1	lightgreen	0.849839	0.125908
Bt.8077.1.S1_at	PGK1	lightgreen	0.755474	0.124208
Bt.4070.1.S1_at	SNX1	lightgreen	1.29745	0.105729
Bt.23399.1.S1_at	PKM	lightgreen	0.691384	0.104621
Bt.3809.1.S1_at	LDHA	lightgreen	0.515423	0.103508
Bt.4505.1.S1_at	HINT1	lightgreen	0.58567	0.10318
Bt.10997.1.S1_at	DFFA	lightgreen	0.47798	0.101145
Bt.6111.1.S1_at	POMP	lightgreen	1.29633	0.100895
Bt.7133.1.S1_at	ODC1	lightgreen	1.09544	0.0978883
Bt.4955.2.S1_a_at	ATP6V1H	lightgreen	0.530187	0.0934462
Bt.24631.1.S1_at	DPCD	lightgreen	0.764088	0.0930551
Bt.20917.2.S1_a_at	RTCA	lightgreen	0.765069	0.0909279
Bt.21377.1.S1_at	ZBTB8OS	lightgreen	0.732271	0.0875956
Bt.17107.1.S1_at	MIEN1	lightgreen	0.71523	0.0873678
Bt.22536.2.S1_at	KCMF1	lightgreen	0.867394	0.0871795
Bt.8078.1.S1_at	ARPC4	lightgreen	0.627906	0.0869341
Bt.4515.1.S1_at	BRK1	lightgreen	0.759108	0.0856516
Bt.3368.1.S1_at	SCAMP3	lightgreen	0.798161	0.0846927
Bt.23180.1.S1_at	PFN1	lightgreen	1.09867	0.0842305
Bt.71.1.S1_at	NDUFB5	lightgreen	0.798956	0.0840567
Bt.23109.1.S1_at	HDAC1	lightgreen	1.05337	0.0837215
Bt.28232.1.S1_at	CHMP3	lightgreen	0.704363	0.0836033
Bt.983.1.S1_at	HPRT1	lightgreen	0.55221	0.083304
Bt.1129.2.S1_at	CS	lightgreen	0.765659	0.0809767
Bt.4314.1.S1_at	ANXA2	lightgreen	0.849301	0.0796335
Bt.7181.1.S1_at	CAPNS1	lightgreen	0.68077	0.0770784
Bt.27908.1.S1_at	APOO	lightgreen	0.719552	0.0740355
Bt.18724.1.S1_at	MYCBP	lightgreen	0.226884	0.0731002
Bt.21300.1.S1_at	EDEM2	lightgreen	0.515319	0.0699923
Bt.3005.1.S1_at	LDHB	lightgreen	0.329213	0.0687635
Bt.6000.2.S1_at	LGALSL	lightgreen	0.19426	0.0687451
Bt.5676.1.S1_at	COQ5	lightgreen	0.640463	0.0681778
Bt.11236.1.S1_at	PGP	lightgreen	0.729029	0.0669162
Bt.27215.1.S1_at	MEMO1	lightgreen	0.348768	0.0659912
Bt.2219.1.S1_at	SRP14	lightgreen	0.840393	0.0654729
Bt.6000.1.A1_at	LGALSL	lightgreen	0.172867	0.0634787
Bt.15817.2.S1_a_at	ISCA2	lightgreen	0.371257	0.0629948
Bt.22531.1.S1_at	CDK3	lightgreen	0.962798	0.0629538
Bt.1753.1.S1_at	ATP6V1E1	lightgreen	0.441104	0.062233
Bt.23106.1.S1_at	HN1	lightgreen	0.593917	0.0619133
Bt.3260.1.S1_at	TIMM21	lightgreen	0.387504	0.0597163
Bt.15809.2.S1_a_at	CNOT11	lightgreen	0.721649	0.0589206
Bt.10997.2.S1_at	DFFA	lightgreen	0.279267	0.0588059
Bt.10271.1.A1_at	SNX3	lightgreen	0.571803	0.0545857
Bt.28184.1.S1_at	CNO	lightgreen	0.52878	0.0545037
Bt.19931.1.S1_at	RPA1	lightgreen	0.503276	0.0544483
Bt.2936.1.S1_at	GTF2A2	lightgreen	0.69326	0.0544232
Bt.4234.1.S1_at	HK1	lightgreen	0.517245	0.0540223
Bt.22616.2.S1_at	SDHAF1	lightgreen	0.348103	0.0528007
Bt.13256.1.A1_at	PIAS2	lightgreen	0.365161	0.0527589
Bt.28676.1.A1_at	PEX7	lightgreen	0.340192	0.0516335
Bt.1608.1.S1_at	MRFAP1	lightgreen	0.411456	0.051208
Bt.2825.1.S1_at	MRPL13	lightgreen	0.462037	0.0511137
Bt.1773.1.S1_at	PSMD5	lightgreen	0.354268	0.0501792
Bt.27905.1.S1_at	POLE3	lightgreen	0.456463	0.0469027
Bt.19984.1.S1_at	VMA21	lightgreen	0.469426	0.0467216
Bt.27917.2.S1_at	LOC505465	lightgreen	0.614877	0.0446791
Bt.18724.2.S1_at	MYCBP	lightgreen	0.0661796	0.0441175
Bt.5543.1.S1_at	TBCA	lightgreen	0.362274	0.0433618
Bt.23254.1.S1_at	YWHAQ	lightgreen	0.360785	0.0418288
Bt.24470.1.S1_a_at	TRIM37	lightgreen	0.521768	0.0418048
Bt.5282.1.S1_at	POLD2	lightgreen	0.366967	0.041415
Bt.13737.1.S1_at	GALK2	lightgreen	0.334464	0.0407967
Bt.3175.1.S1_at	AP2B1	lightgreen	0.331578	0.0386392
Bt.9434.1.S1_at	UBAC1	lightgreen	0.470354	0.0379404
Bt.4317.1.S1_at	GPX1	lightgreen	0.292791	0.0371837
Bt.8787.1.S1_at	ADIPOR1	lightgreen	0.469431	0.0371781
Bt.9866.1.S1_at	COX16	lightgreen	0.284964	0.0368111
Bt.1679.1.S1_at	ATIC	lightgreen	0.327818	0.0367139
Bt.13864.1.A1_at	CDC26	lightgreen	0.20166	0.0355273
Bt.5535.1.S2_at	YWHAB	lightgreen	0.492815	0.0347143
Bt.5293.1.S1_at	ATP6V0C	lightgreen	0.245368	0.0346292
Bt.15793.1.A1_at	ZW10	lightgreen	0.345001	0.0342238
Bt.13465.1.S1_at	COMMD6	lightgreen	0.170067	0.0329787
Bt.7915.1.S1_at	MDH2	lightgreen	0.338055	0.0321401
Bt.9240.1.A1_at	PPP6C	lightgreen	0.375512	0.0313937
Bt.8363.1.A1_at	KCNK1	lightgreen	0.623344	0.031118
Bt.7654.1.S1_at	C3H1orf43	lightgreen	0.231663	0.0310022
Bt.1681.1.S1_at	ABHD11	lightgreen	0.266302	0.0308833
Bt.9180.3.S1_a_at	ALG14	lightgreen	0.144801	0.0305351
Bt.26667.1.S1_at	CERS5	lightgreen	0.417376	0.0301373
Bt.9180.1.S1_a_at	ALG14	lightgreen	0.116662	0.0298797
Bt.6730.1.S1_at	SNX12	lightgreen	0.322994	0.0289912
Bt.712.1.S2_at	TOMM22	lightgreen	0.28662	0.0283899
Bt.17436.1.S1_at	TCTEX1D2	lightgreen	0.285272	0.028225
Bt.24627.2.A1_a_at	SLX1A	lightgreen	0.198503	0.0281775
Bt.2660.1.S1_at	CDK2AP1	lightgreen	0.221614	0.0279836
Bt.22329.1.S1_at	FKBP1A	lightgreen	0.163176	0.0270697
Bt.1853.1.S1_at	SDHAF2	lightgreen	0.259967	0.026971
Bt.5534.1.S1_at	TXNRD1	lightgreen	0.228138	0.0265659
Bt.11184.1.S1_at	SFXN4	lightgreen	0.258594	0.0261178
Bt.5235.1.S1_at	NPRL2	lightgreen	0.234102	0.0249306
Bt.6779.1.S1_a_at	UNC50	lightgreen	0.252796	0.0248688
Bt.5830.1.S1_at	CHRAC1	lightgreen	0.34057	0.0245243
Bt.21745.1.S1_at	PARK7	lightgreen	0.239544	0.0242398
Bt.28342.1.S1_at	GID8	lightgreen	0.274129	0.024169
Bt.7804.1.S1_at	GYG1	lightgreen	0.264101	0.0237559
Bt.1099.1.S1_at	VAMP3	lightgreen	0.274054	0.0236712
Bt.26741.1.S1_at	NIF3L1	lightgreen	0.256433	0.023101
Bt.5775.1.S1_at	BLVRA	lightgreen	0.159265	0.0212332
Bt.26721.1.S1_a_at	MED27	lightgreen	0.217841	0.0203067
Bt.1574.1.S1_at	LAMTOR1	lightgreen	0.168276	0.0198414
Bt.21134.1.S1_at	GNPDA1	lightgreen	0.132693	0.0189299
Bt.12071.2.S1_at	SIRT7	lightgreen	0.198966	0.0180507
Bt.22516.1.A1_at	RDH14	lightgreen	0.202036	0.0176338
Bt.20984.1.S1_at	GBAS	lightgreen	0.279993	0.0175017
Bt.16854.1.S1_at	XPO4	lightgreen	0.190989	0.0174352
Bt.13349.1.S1_at	TMEM70	lightgreen	0.109429	0.0167869
Bt.27149.1.S1_at	FAM92A1	lightgreen	0.163313	0.0165561
Bt.4407.1.S1_at	KIAA2013	lightgreen	0.0903701	0.0164812
Bt.12586.1.A1_at	EMC1	lightgreen	0.272037	0.0160895
Bt.5319.2.S1_a_at	PRDX6	lightgreen	0.132331	0.0159579
Bt.1388.1.S1_at	ZDHHC16	lightgreen	0.261036	0.0157055
Bt.24154.1.A1_at	TFDP2	lightgreen	0.12897	0.0139721
Bt.3152.1.S1_at	ERP29	lightgreen	0.154726	0.0137455
Bt.9914.1.S1_at	DPM3	lightgreen	0.147412	0.0135653
Bt.4315.1.S1_at	AP1S1	lightgreen	0.17162	0.0132357
Bt.9348.1.S1_at	WDYHV1	lightgreen	0.12635	0.0129785
Bt.22554.1.A1_at	TK2	lightgreen	0.312617	0.011842
Bt.11282.1.S1_at	LOC100847840	lightgreen	0.149129	0.00911902
Bt.11389.2.S1_at	NEURL	lightgreen	0.123199	0.00830058
Bt.16149.1.A1_at	ACN9	lightgreen	0.128286	0.00818786
Bt.20470.1.S1_a_at	MTFP1	lightgreen	0.101549	0.00658578
Bt.14224.1.A1_at	MGC137014	black	6.03424	2.93375
Bt.7368.1.A1_at	HPX	black	4.15931	2.59841
Bt.5532.1.A1_at	CYP2E1	black	5.45804	2.47754
Bt.16218.1.A1_at	ALDH1L1	black	7.09935	2.38595
Bt.19722.1.S1_s_at	PLG	black	4.35286	2.34823
Bt.14755.1.A1_at	ITIH1	black	4.042	2.23657
Bt.549.1.A1_at	AMBP	black	3.99304	2.12765
Bt.16785.1.A1_at	MASP2	black	4.50835	2.07317
Bt.12255.1.S1_at	CYP2C19	black	4.60956	2.02472
Bt.18392.1.A1_at	AMBP	black	3.29658	1.94482
Bt.12980.3.S1_a_at	CL43	black	3.98765	1.94181
Bt.15184.1.A1_at	GC	black	3.36578	1.92659
Bt.7359.1.A1_at	FGB	black	2.89487	1.9146
Bt.23629.1.A1_at	F13B	black	3.98114	1.89099
Bt.14139.1.A1_at	C9	black	3.35848	1.86153
Bt.14726.1.A1_at	CPS1	black	3.96335	1.78721
Bt.21579.2.S1_at	SLC22A1	black	3.89681	1.7345
Bt.9689.1.A1_at	HMGCS2	black	4.31103	1.71572
Bt.4177.2.S1_at	SAO	black	2.78022	1.67801
Bt.22694.1.A1_at	APOA5	black	3.73503	1.67217
Bt.17581.2.S1_at	METTL7B	black	4.08472	1.61479
Bt.23701.1.A1_at	CRP	black	2.51079	1.60574
Bt.19922.1.S1_at	HPD	black	3.32624	1.57171
Bt.4720.1.S1_at	GLYAT	black	3.80795	1.53114
Bt.19980.2.S1_at	ApoN	black	3.85266	1.52942
Bt.13799.1.A1_at	C8A	black	2.8112	1.52288
Bt.508.1.A1_at	SPP2	black	2.56512	1.46921
Bt.3266.2.S1_a_at	DAK	black	7.31135	1.39444
Bt.18323.1.A1_at	LOC509506	black	4.96277	1.34041
Bt.1866.1.A1_at	HABP2	black	3.2918	1.20202
Bt.14734.1.S1_at	HAVCR1	black	2.61505	1.20173
Bt.19363.1.A1_at	APOC2	black	2.47874	1.19892
Bt.21579.1.A1_at	SLC22A1	black	2.57897	1.1835
Bt.25874.2.S1_a_at	MST1	black	2.93395	1.16397
Bt.17869.1.A1_at	NTN5	black	3.40588	1.15987
Bt.6027.1.A1_at	A1BG	black	2.3737	1.10893
Bt.23171.1.S1_at	APOA2	black	2.02412	1.10312
Bt.18037.2.A1_at	ASPDH	black	3.25021	1.04362
Bt.10998.1.S1_at	VTN	black	1.93855	1.02122
Bt.12425.2.S1_at	ETNK2	black	3.8438	0.998035
Bt.12836.1.S1_at	PROC	black	2.27404	0.982076
Bt.17961.1.S1_at	APOC4	black	2.44623	0.948548
Bt.306.1.A1_at	PLG	black	2.09949	0.946819
Bt.18317.2.A1_at	ITIH1	black	2.29439	0.905674
Bt.5124.2.A1_a_at	PRODH2	black	3.50533	0.882044
Bt.13113.1.S1_at	GULO	black	2.13014	0.872224
Bt.13106.1.S1_at	F9	black	2.06213	0.868897
Bt.17574.1.A1_at	LOC513746	black	2.38459	0.86652
Bt.26385.1.A1_at	LOC614914	black	5.19275	0.853241
Bt.12519.1.S1_at	FMO3	black	1.66696	0.838396
Bt.21648.1.S1_at	CIDEB	black	1.83977	0.838071
Bt.12984.1.S1_at	SLC38A3	black	2.63588	0.83101
Bt.24635.2.A1_at	IGFALS	black	3.33488	0.82872
Bt.4210.2.A1_at	KNG1	black	1.79138	0.820736
Bt.8954.1.S1_at	LEAP2	black	1.41838	0.810039
Bt.16385.1.A1_at	HSD17B6	black	1.77314	0.799822
Bt.23250.7.A1_x_at	AHSG	black	1.3914	0.796008
Bt.23250.6.A1_x_at	AHSG	black	1.78955	0.780524
Bt.11589.1.A1_at	SERPIND1	black	1.7871	0.776049
Bt.22257.1.S1_at	ASGR1	black	2.09437	0.76857
Bt.12736.1.A1_at	PKLR	black	2.79396	0.766098
Bt.5130.1.A1_a_at	ALB	black	1.35411	0.748297
Bt.17678.1.A1_at	APCS	black	1.58713	0.746699
Bt.5044.1.A1_a_at	APOH	black	1.9248	0.744898
Bt.5362.1.S1_at	SERPINA3-1	black	1.19315	0.733259
Bt.20999.2.S1_at	COLEC11	black	1.67619	0.72962
Bt.8247.2.S1_at	PRHOXNB	black	1.67506	0.726907
Bt.17612.2.S1_at	CFHR5	black	1.03143	0.721406
Bt.7741.1.S1_at	APOC3	black	1.30383	0.675091
Bt.24729.1.A1_at	SLC38A3	black	2.26855	0.669294
Bt.268.1.S1_at	F12	black	1.83218	0.665677
Bt.14949.1.A1_at	LOC506828	black	1.47271	0.663506
Bt.29867.1.S1_at	IGF2	black	1.65305	0.659451
Bt.23963.1.A1_s_at	SULT2A1	black	1.30845	0.646728
Bt.16873.1.S1_at	HSD17B2	black	1.58624	0.64667
Bt.15246.1.S1_at	MGC152281	black	1.46941	0.640178
Bt.8941.1.S1_at	CHIA	black	1.08268	0.639604
Bt.28245.1.S1_at	SLC51B	black	1.49795	0.634675
Bt.14681.2.S1_at	ARG1	black	1.60978	0.630027
Bt.16543.2.A1_at	MLXIPL	black	1.87049	0.62641
Bt.24201.1.A1_at	F9	black	1.3267	0.618524
Bt.8560.1.S1_at	SLC39A5	black	1.913	0.614387
Bt.28289.1.S1_at	HNF4A	black	1.74732	0.582211
Bt.17735.1.A1_at	XYLB	black	1.57088	0.562942
Bt.5622.1.S1_at	C5	black	1.14406	0.554448
Bt.21648.1.S1_a_at	CIDEB	black	1.79085	0.553926
Bt.5130.2.A1_x_at	ALB	black	1.46984	0.529377
Bt.27844.1.S1_at	GCGR	black	1.16561	0.518147
Bt.22396.1.S1_at	HGFAC	black	1.43821	0.516186
Bt.13075.1.S1_at	HNF4A	black	1.32263	0.499129
Bt.27623.1.S1_at	GRTP1	black	2.53353	0.498214
Bt.24635.1.S1_at	IGFALS	black	1.96725	0.490234
Bt.17938.2.S1_at	ASL	black	2.82925	0.487485
Bt.29268.1.S1_at	GOLT1A	black	0.982364	0.487311
Bt.25874.3.S1_at	MST1	black	1.28102	0.481607
Bt.12989.1.S1_at	SEC14L2	black	1.32173	0.477888
Bt.15914.2.S1_at	KHK	black	1.76773	0.472515
Bt.16936.1.S1_at	HPN	black	1.49125	0.457019
Bt.4126.3.S1_a_at	CYP4A22	black	1.77123	0.455483
Bt.23388.1.A1_at	NGEF	black	1.54322	0.447445
Bt.25874.3.S1_a_at	MST1	black	1.23986	0.446379
Bt.25874.1.S1_at	MST1	black	1.3827	0.443284
Bt.14087.1.A1_at	LOC525415	black	0.667284	0.443211
Bt.18330.1.A1_at	ASGR2	black	1.16683	0.432131
Bt.17116.1.A1_at	C6	black	1.19708	0.423957
Bt.23250.1.A1_x_at	AHSG	black	0.726552	0.421774
Bt.19507.2.S1_at	C8B	black	1.18629	0.420238
Bt.17391.1.A1_at	SERPINA10	black	0.72954	0.417963
Bt.14681.1.A1_at	ARG1	black	0.671393	0.417704
Bt.470.1.S1_at	F2	black	0.806782	0.416281
Bt.16596.2.S1_at	LRRC3	black	1.75364	0.407452
Bt.982.1.S1_at	SERPINA1	black	0.682032	0.403959
Bt.982.1.S1_a_at	SERPINA1	black	0.670742	0.396855
Bt.12689.1.A1_at	VIPR1	black	1.72689	0.390801
Bt.17232.1.A1_at	AVPR1A	black	0.879002	0.38484
Bt.13076.1.S1_at	SLC2A2	black	0.975996	0.384642
Bt.27443.1.S1_at	SLC22A18	black	1.54048	0.380748
Bt.17697.1.A1_at	SERPINA11	black	0.718579	0.379013
Bt.16699.1.A1_at	LOC100849678	black	1.06478	0.373735
Bt.18330.2.S1_at	ASGR2	black	1.11461	0.370468
Bt.19891.1.A1_at	ITIH2	black	0.697684	0.363063
Bt.28308.1.S1_at	CDHR5	black	1.18677	0.354121
Bt.21570.2.S1_at	ENTPD5	black	1.22665	0.351075
Bt.28250.1.A1_at	TMEM82	black	1.04931	0.348149
Bt.3255.2.S1_at	ABP1	black	0.931003	0.347462
Bt.21243.1.A1_at	ITIH3	black	0.9751	0.341065
Bt.26315.1.A1_at	C29H11orf86	black	1.12117	0.330564
Bt.6202.1.S1_at	OIT3	black	0.818464	0.32884
Bt.23872.1.A1_at	ADTRP	black	1.05336	0.325242
Bt.28579.1.S1_at	CLDN15	black	1.05566	0.323396
Bt.5945.1.A1_at	ITIH4	black	0.538687	0.319426
Bt.18317.1.S1_at	ITIH1	black	0.778218	0.310823
Bt.82.1.A1_at	CYP3A5	black	0.778893	0.302664
Bt.17696.1.A1_at	UGT3A2	black	0.915172	0.299492
Bt.24323.1.A1_at	LOC528040	black	0.796909	0.298449
Bt.14213.1.A1_at	CES2	black	0.929505	0.289975
Bt.23250.5.A1_at	AHSG	black	0.701379	0.289013
Bt.14266.1.A1_a_at	AGMAT	black	0.669717	0.282166
Bt.5336.1.A1_a_at	TF	black	0.723666	0.281516
Bt.20388.1.S1_at	TM4SF4	black	0.560345	0.278648
Bt.14202.2.S1_at	LGI4	black	1.29326	0.277973
Bt.23566.1.A1_at	LOC100295193	black	1.23573	0.268201
Bt.23566.2.S1_at	LOC100295193	black	0.937987	0.263157
Bt.21037.2.S1_at	TCF7	black	0.421084	0.258049
Bt.8601.1.S1_at	ARHGEF19	black	1.11216	0.257998
Bt.5124.1.S1_at	PRODH2	black	1.04114	0.252407
Bt.21037.1.S1_at	TCF7	black	0.427084	0.251734
Bt.516.1.S1_at	GJB1	black	0.896006	0.24395
Bt.19006.2.A1_at	UPB1	black	1.25069	0.242365
Bt.8960.1.S1_at	GATA4	black	0.706499	0.23985
Bt.29205.1.A1_at	SLC5A9	black	1.01826	0.239709
Bt.4210.1.A1_a_at	KNG1	black	0.680071	0.23827
Bt.23722.1.A1_at	C6	black	0.507216	0.238006
Bt.29226.1.A1_at	ZNF705A	black	1.3305	0.236834
Bt.17415.1.S1_at	ERRFI1	black	1.2444	0.234997
Bt.25874.2.S1_at	MST1	black	1.72415	0.234842
Bt.17728.2.A1_a_at	C8G	black	0.895729	0.228587
Bt.14020.1.S1_at	LRG1	black	0.517098	0.228489
Bt.14734.2.A1_at	HAVCR1	black	0.639387	0.226795
Bt.12217.3.A1_at	NTRK2	black	0.334784	0.222784
Bt.26319.1.A1_at	SLC39A4	black	1.34189	0.219505
Bt.12255.1.A1_at	CYP2C19	black	0.611165	0.212184
Bt.5002.1.S1_at	GPD1	black	0.887656	0.210437
Bt.2498.2.A1_a_at	FGG	black	0.492412	0.21033
Bt.20859.1.S1_at	C29H11orf86	black	0.841649	0.209726
Bt.24730.1.S1_at	PIPOX	black	0.97401	0.209462
Bt.27036.1.S1_at	CYP4F2	black	0.484849	0.208385
Bt.26895.3.A1_at	LOC100850736	black	1.60025	0.205208
Bt.12217.2.S1_at	NTRK2	black	0.305802	0.201759
Bt.28253.1.S1_at	GGT1	black	0.878253	0.200804
Bt.2483.1.A1_at	CRP	black	0.51259	0.200027
Bt.4793.1.S2_at	SLC12A2	black	0.384164	0.199557
Bt.28360.1.S1_at	CLDN2	black	0.484663	0.199062
Bt.3242.1.S1_at	CLDN2	black	0.730177	0.197519
Bt.25382.1.A1_at	UNC5A	black	0.912032	0.196007
Bt.13358.1.A1_at	C2H2orf72	black	0.892184	0.19229
Bt.27950.1.S1_at	TM6SF2	black	0.741911	0.19168
Bt.20329.2.S1_at	ARL4D	black	0.610913	0.188417
Bt.4793.1.S1_at	SLC12A2	black	0.283342	0.188094
Bt.86.1.S1_at	SERPINF2	black	0.350565	0.186146
Bt.28663.1.A1_at	HNF1A	black	0.801805	0.182912
Bt.21501.2.S1_a_at	DECR2	black	0.828728	0.182898
Bt.17612.1.A1_at	CFHR5	black	0.34817	0.182312
Bt.28921.1.S1_at	ABCC6	black	0.415383	0.181684
Bt.26399.1.A1_at	NECAB2	black	0.743072	0.181314
Bt.22487.1.S1_at	AZGP1	black	0.473245	0.178163
Bt.21372.2.S1_at	WHSC1L1	black	0.633348	0.178159
Bt.4126.2.S1_at	CYP4A22	black	0.709868	0.178041
Bt.18871.1.S1_at	CREB3L3	black	0.486325	0.175561
Bt.5067.1.S1_at	ABCA4	black	1.1134	0.175299
Bt.13106.1.A1_at	F9	black	0.403712	0.17275
Bt.20134.2.S1_at	CPN1	black	0.421164	0.171447
Bt.26530.2.S1_at	ACAD10	black	0.899313	0.170672
Bt.28537.1.S1_at	ANKS4B	black	0.547108	0.170523
Bt.22461.1.S1_at	LOC100851458	black	1.29827	0.169072
Bt.17603.1.A1_at	LOC100847215	black	0.592007	0.164261
Bt.28918.1.A1_at	CYP4F2	black	0.732847	0.162252
Bt.24205.1.A1_at	FGB	black	0.372112	0.160325
Bt.27468.1.A1_at	SOAT2	black	0.761337	0.157686
Bt.16543.1.S1_at	MLXIPL	black	0.459857	0.157009
Bt.2641.1.S1_at	RAB27A	black	0.965869	0.155564
Bt.12750.2.S1_a_at	IGF1	black	1.39372	0.154003
Bt.20134.1.S1_at	CPN1	black	0.302056	0.152543
Bt.4598.1.S1_a_at	RDH5	black	1.27414	0.152212
Bt.1991.1.S1_at	CHRD	black	0.470234	0.151034
Bt.14669.1.A1_at	LOC100848209	black	0.710352	0.150144
Bt.21432.2.A1_at	ZNF827	black	0.464979	0.143332
Bt.7584.1.S1_at	PNMA1	black	0.573081	0.14174
Bt.18821.1.A1_at	IDO2	black	0.39589	0.141427
Bt.14083.2.S1_at	MASP1	black	0.621666	0.141109
Bt.5851.1.A1_at	2016-09-06	black	0.725745	0.140216
Bt.24477.1.S1_a_at	TPST2	black	0.691795	0.139269
Bt.26578.1.S1_at	SLC13A3	black	0.427293	0.137949
Bt.16831.1.A1_at	CHST2	black	0.626107	0.137023
Bt.7033.2.S1_at	FOLR1	black	0.422777	0.13652
Bt.21372.3.A1_at	WHSC1L1	black	0.583893	0.134538
Bt.27269.1.A1_at	STARD3NL	black	0.312272	0.134407
Bt.3255.1.A1_at	ABP1	black	0.302159	0.133696
Bt.9859.1.S1_at	SEC1	black	0.609804	0.131614
Bt.17415.3.A1_at	ERRFI1	black	0.491571	0.129388
Bt.29906.1.S1_at	SLC22A7	black	0.391059	0.128343
Bt.27269.2.S1_at	STARD3NL	black	0.368266	0.12824
Bt.26571.1.S1_at	KCNH3	black	0.717179	0.128012
Bt.3527.1.S1_at	C13H20orf20	black	1.10203	0.127989
Bt.27871.1.A1_at	SLC25A11	black	0.910452	0.126114
Bt.29780.1.S1_at	GJB1	black	0.591	0.1261
Bt.22362.1.S1_at	SH3KBP1	black	0.794796	0.12241
Bt.3236.1.A1_at	ARHGEF3	black	0.868953	0.122136
Bt.17293.2.S1_at	ZNF827	black	0.249842	0.1212
Bt.26830.2.S1_a_at	MTHFR	black	0.364631	0.119043
Bt.12561.2.S1_at	LOC100848213	black	0.681205	0.116687
Bt.23537.1.S1_a_at	TUBB4A	black	0.374134	0.115103
Bt.25700.1.A1_at	CLCN2	black	0.666491	0.112318
Bt.16567.1.A1_at	PRKRA	black	0.534614	0.112158
Bt.19664.1.A1_at	C3H1orf210	black	0.723897	0.111899
Bt.20329.1.A1_at	ARL4D	black	0.344033	0.11057
Bt.17776.1.A1_at	PROZ	black	0.34728	0.109551
Bt.19306.1.A1_at	CLASP2	black	0.819076	0.106294
Bt.26895.1.S1_at	FAM20A	black	0.576997	0.105028
Bt.2641.2.S1_at	RAB27A	black	0.540105	0.104892
Bt.3789.1.S1_at	TCF3	black	0.681236	0.104292
Bt.16836.1.S1_at	MYO1B	black	0.717244	0.104233
Bt.9850.1.A1_at	TMEM171	black	0.477705	0.100965
Bt.12339.3.S1_a_at	PC	black	0.739131	0.100085
Bt.1370.1.S1_at	ASS1	black	0.358166	0.0984505
Bt.4697.1.S2_at	RAP1GDS1	black	0.352988	0.0963529
Bt.11032.1.S1_at	EPB49	black	0.392663	0.0963516
Bt.27623.2.S1_at	GRTP1	black	0.473632	0.0957762
Bt.13617.2.S1_a_at	DNAJC22	black	0.295819	0.0937383
Bt.11301.2.S1_at	ABLIM3	black	0.453832	0.0931468
Bt.28968.1.A1_at	ZFPM1	black	0.53727	0.0926153
Bt.7033.3.S1_at	FOLR1	black	0.243798	0.0916026
Bt.18932.1.A1_at	LOC614993	black	0.212666	0.0910103
Bt.8247.1.A1_at	PRHOXNB	black	0.48256	0.0900399
Bt.17846.1.A1_at	CSGALNACT2	black	0.479866	0.0898945
Bt.5626.1.S1_a_at	KLC1	black	0.711264	0.0889678
Bt.27400.1.S1_at	PCDHA13	black	0.476775	0.0883232
Bt.615.1.S1_at	MMD	black	0.532382	0.0870916
Bt.26318.1.S1_a_at	FAIM	black	0.428397	0.0868868
Bt.12849.1.S1_at	SLCO2B1	black	0.497543	0.0862683
Bt.25895.2.A1_at	EXTL1	black	0.45715	0.0848049
Bt.4697.1.S1_at	RAP1GDS1	black	0.402305	0.0847716
Bt.546.3.S1_a_at	KCNMA1	black	0.541444	0.0826569
Bt.23662.1.S1_at	RNF34	black	0.529207	0.0823844
Bt.3895.1.S1_at	DOCK9	black	0.477425	0.0822177
Bt.3194.1.S1_at	IGSF5	black	0.33903	0.0804846
Bt.20586.1.S1_a_at	TM4SF5	black	0.349893	0.0801754
Bt.22320.1.A1_at	MASP2	black	0.293616	0.0800378
Bt.27902.1.S1_at	SAP130	black	0.485719	0.0789882
Bt.20635.1.S1_at	CXCL17	black	0.313254	0.078934
Bt.17824.3.S1_at	VPS36	black	0.783277	0.0779668
Bt.3135.1.A1_a_at	BRD7	black	0.704243	0.0778263
Bt.23619.1.S1_a_at	RABGAP1L	black	0.406469	0.0773044
Bt.2490.1.A1_at	ORM1	black	0.308231	0.0754956
Bt.16733.1.A1_s_at	NARF	black	0.599089	0.0747893
Bt.10703.2.S1_at	VIPR1	black	0.321417	0.0747209
Bt.11060.1.S1_at	SERINC3	black	0.608276	0.0735641
Bt.3015.2.S1_at	LHFPL2	black	0.649767	0.0724852
Bt.20107.2.S1_at	IDUA	black	0.545009	0.0716417
Bt.2996.1.S1_at	GRK4	black	0.499901	0.0710886
Bt.1600.1.S1_at	PXDN	black	0.547402	0.0704887
Bt.17696.2.A1_at	UGT3A2	black	0.363526	0.0699203
Bt.29.1.S1_at	DDHD1	black	0.504081	0.0693171
Bt.12692.1.A1_at	KCTD20	black	0.737349	0.0676224
Bt.9130.2.A1_at	TVP23A	black	0.207147	0.0665876
Bt.8650.1.A1_at	STIM2	black	0.510583	0.0663657
Bt.10076.1.S1_at	RCSD1	black	0.354468	0.0657193
Bt.18452.1.A1_at	OSGIN1	black	0.184203	0.0656825
Bt.24336.1.S1_at	THPO	black	0.345768	0.0655365
Bt.22180.1.S1_at	CLEC4G	black	0.172774	0.0648891
Bt.190.1.A1_at	IGFBP1	black	0.288606	0.0648562
Bt.15667.1.S1_at	SREBF1	black	0.719838	0.0644564
Bt.9986.1.S1_at	EXOC2	black	0.601471	0.0641894
Bt.13027.1.A1_at	HSD11B1	black	0.231581	0.0639397
Bt.2958.1.A1_at	NKRF	black	0.426641	0.06392
Bt.19601.1.S1_at	CETN3	black	0.533685	0.0627806
Bt.8441.3.S1_at	STBD1	black	0.475231	0.0625295
Bt.1215.1.S1_at	SLC43A1	black	0.33988	0.0615476
Bt.23176.2.S1_a_at	IGF2	black	0.250584	0.0608099
Bt.6180.2.S1_at	FRG1	black	0.562945	0.0608087
Bt.20582.1.S1_at	HDGFRP3	black	0.324905	0.0600153
Bt.16166.1.A1_at	CPN1	black	0.190583	0.0599568
Bt.22987.2.S1_at	PRG4	black	0.39324	0.0596612
Bt.17345.1.A1_at	NXPE3	black	0.410661	0.0593783
Bt.17329.1.A1_at	C2H2orf72	black	0.198603	0.0593408
Bt.14059.2.S1_at	AUH	black	0.339789	0.0587715
Bt.2359.1.A1_at	FYN	black	0.427023	0.0587444
Bt.24534.1.S1_at	BOLA2B	black	0.393994	0.0583017
Bt.21014.1.S1_at	KLHL25	black	0.191519	0.0581987
Bt.4755.1.S1_at	ZMIZ2	black	0.357749	0.056913
Bt.18371.1.A1_at	CLASP2	black	0.273528	0.0565546
Bt.19706.1.S1_at	ZFP36L2	black	0.494672	0.0564334
Bt.12423.1.S1_at	ESYT2	black	0.477299	0.0558093
Bt.20091.1.S1_at	TCF20	black	0.281035	0.0551083
Bt.12339.1.S1_at	PC	black	0.298562	0.0548823
Bt.10303.1.S1_at	CHST14	black	0.333316	0.0532548
Bt.22487.2.A1_a_at	LOC100848227	black	0.26019	0.0531438
Bt.8772.1.S1_at	PITPNA	black	0.271805	0.0528896
Bt.13076.1.A1_at	SLC2A2	black	0.349632	0.0527285
Bt.16399.1.A1_at	BHMT	black	0.19963	0.0523854
Bt.27698.1.A1_at	BARX2	black	0.198316	0.0515691
Bt.16711.1.A1_at	MGC157266	black	0.129594	0.050885
Bt.17543.1.A1_at	RGSL1	black	0.340119	0.0504968
Bt.29300.1.A1_at	DDRGK1	black	0.324229	0.0499745
Bt.5848.2.S1_at	ATP2A1	black	0.50851	0.049592
Bt.21228.1.A1_a_at	PAXIP1	black	0.557908	0.0493869
Bt.25189.1.A1_at	NXPE3	black	0.273399	0.0489812
Bt.15690.1.S1_at	SNX6	black	0.43062	0.0488529
Bt.25763.1.S1_at	CEP70	black	0.406083	0.0488329
Bt.3309.1.A1_at	LOC535933	black	0.292047	0.0487787
Bt.17743.1.S1_at	HHIP	black	0.188855	0.0483925
Bt.7047.1.S1_at	GDF9	black	0.348864	0.0481249
Bt.18276.1.S1_at	PPM1L	black	0.263317	0.0478756
Bt.12071.1.S1_at	SIRT7	black	0.332491	0.0476594
Bt.11642.1.A1_at	MALT1	black	0.260714	0.0474415
Bt.27097.1.A1_at	XRCC4	black	0.250288	0.047347
Bt.3014.1.A1_at	PDGFC	black	0.302481	0.0472342
Bt.17637.2.S1_at	APBB2	black	0.321435	0.0471152
Bt.22126.1.S1_at	TSPAN5	black	0.19405	0.0465144
Bt.28664.1.A1_at	COMT	black	0.364886	0.0465072
Bt.5098.1.S1_at	PTPN13	black	0.272213	0.0464538
Bt.11631.2.S1_at	IVNS1ABP	black	0.322117	0.0463869
Bt.27097.2.S1_at	XRCC4	black	0.437566	0.0451912
Bt.3583.1.S1_at	EZR	black	0.415822	0.0448942
Bt.5133.1.S1_at	CAP1	black	0.58693	0.0447461
Bt.26629.1.S1_a_at	FBXW7	black	0.309877	0.0447036
Bt.10385.1.A1_at	TMCO3	black	0.320414	0.0445366
Bt.13604.1.S1_at	ADAM19	black	0.262414	0.0441533
Bt.24822.1.S1_at	BAIAP2L2	black	0.309212	0.0440807
Bt.18220.1.A1_at	CCDC112	black	0.330486	0.0439815
Bt.4133.1.S1_at	RGS16	black	0.318225	0.04391
Bt.6080.1.S1_at	ECH1	black	0.358015	0.0438983
Bt.16938.1.A1_at	RSBN1L	black	0.44773	0.0438831
Bt.12506.1.S1_at	SERPINE2	black	0.30355	0.0434868
Bt.7676.3.S1_at	IGF2	black	0.225083	0.0434758
Bt.8964.2.S1_a_at	PPP1R1A	black	0.306648	0.043419
Bt.15890.1.S1_at	APOA4	black	0.141347	0.0431017
Bt.28088.1.S1_at	CXCL13	black	0.243979	0.0430171
Bt.11178.1.S1_at	GPC3	black	0.139993	0.0429229
Bt.1117.1.S1_at	CLIP2	black	0.183237	0.042654
Bt.615.2.S1_a_at	MMD	black	0.162817	0.0423913
Bt.24643.1.S1_at	APOBEC2	black	0.287626	0.0422424
Bt.15975.1.A1_at	SOD1	black	0.505559	0.0417907
Bt.20834.1.A1_at	FOXA2	black	0.176335	0.041077
Bt.7218.1.S2_a_at	DNAJC14	black	0.227268	0.0409737
Bt.17635.1.A1_at	ELOVL4	black	0.230836	0.0406192
Bt.5277.1.S1_at	CDK20	black	0.224769	0.0401087
Bt.18751.2.A1_s_at	PIP4K2A	black	0.513913	0.0400631
Bt.21237.1.S1_at	TMEM206	black	0.298991	0.0399734
Bt.17164.1.S1_at	BIVM	black	0.264217	0.0398299
Bt.6004.1.S1_at	TACC1	black	0.278363	0.0397929
Bt.28535.1.S1_at	SLC9A6	black	0.37682	0.0397673
Bt.17971.1.A1_at	PDCD7	black	0.335719	0.0392044
Bt.9361.1.S1_at	LOC782395	black	0.171764	0.0390258
Bt.21213.1.S1_at	SKIL	black	0.359915	0.0389502
Bt.9655.2.S1_at	LOC790332	black	0.18042	0.0387368
Bt.28438.1.A1_at	RGS13	black	0.0962673	0.0385877
Bt.5377.1.S1_at	RAB34	black	0.340359	0.0384418
Bt.18433.1.A1_at	VKORC1	black	0.281674	0.0376343
Bt.216.1.S1_at	WDR44	black	0.315275	0.0374382
Bt.13204.1.S1_at	FGL1	black	0.279269	0.0374149
Bt.14013.2.S1_at	POLR3C	black	0.451524	0.0367961
Bt.16492.1.A1_at	FZD4	black	0.207124	0.0365946
Bt.24943.1.S1_at	SPATA2	black	0.301183	0.0361919
Bt.21492.1.S1_at	CHMP4A	black	0.296375	0.03608
Bt.17278.1.A1_at	BCAT1	black	0.429833	0.0359149
Bt.16077.1.S1_at	RAMP3	black	0.145601	0.0357864
Bt.28163.1.S1_at	COPG2	black	0.179906	0.0357043
Bt.20860.2.S1_at	CAPSL	black	0.195256	0.0354158
Bt.29911.1.S1_at	SMIM1	black	0.312248	0.0353234
Bt.26614.1.S1_at	FAM111B	black	0.235312	0.0352937
Bt.6718.1.S1_at	PYGB	black	0.170091	0.0352287
Bt.12980.2.S1_x_at	CL46	black	0.399296	0.0344567
Bt.1384.1.S1_at	ESYT1	black	0.21296	0.0343405
Bt.26830.1.S1_at	MTHFR	black	0.145609	0.034064
Bt.13081.1.A1_at	CYP1A1	black	0.392256	0.0340559
Bt.6405.1.A1_at	LOC100335666	black	0.354069	0.0338162
Bt.29149.1.A1_at	ANKS4B	black	0.179377	0.0337221
Bt.10144.1.A1_s_at	TIAM1	black	0.257498	0.0337058
Bt.2723.1.A1_at	CDO1	black	0.145155	0.0336453
Bt.14020.2.A1_at	LRG1	black	0.109671	0.0336215
Bt.12039.1.S1_at	PRMT2	black	0.240778	0.0332931
Bt.5515.1.S1_at	NT5E	black	0.20116	0.032802
Bt.5446.1.S1_at	RMND5B	black	0.263875	0.0327029
Bt.8904.1.S1_at	MAP2K5	black	0.31112	0.0326835
Bt.23250.3.A1_at	AHSG	black	0.161592	0.0323193
Bt.3723.2.S1_at	CSTF2T	black	0.213965	0.0321867
Bt.26540.1.S1_at	BRD8	black	0.199052	0.0319747
Bt.4695.1.S1_at	PIGR	black	0.131082	0.0318651
Bt.27458.1.A1_at	NR1H3	black	0.251155	0.0310991
Bt.26947.1.S1_at	POC5	black	0.301045	0.0309471
Bt.26151.1.A1_at	EXOC3L2	black	0.132501	0.0308731
Bt.13518.2.S1_at	CRYZL1	black	0.313826	0.0308003
Bt.3823.1.S1_at	AVPI1	black	0.186595	0.0306851
Bt.19759.1.S1_at	HSPA2	black	0.142039	0.0302511
Bt.27177.1.A1_at	MAP7D3	black	0.316905	0.0302416
Bt.13570.1.S1_at	PRKRA	black	0.0826184	0.029404
Bt.24543.1.A1_at	KCTD1	black	0.128588	0.0285218
Bt.28582.1.S1_s_at	ASCC1	black	0.150347	0.0284623
Bt.5184.2.S1_at	ANKRD40	black	0.251817	0.028384
Bt.13670.1.S2_at	ALPL	black	0.180521	0.0280146
Bt.28180.1.A1_at	LOC506707	black	0.113851	0.0279351
Bt.22721.1.A1_a_at	JKAMP	black	0.191499	0.0277868
Bt.29711.1.S1_at	TJP2	black	0.201201	0.0267072
Bt.5328.1.S1_at	CCDC69	black	0.122672	0.0261241
Bt.11246.1.A1_at	MECP2	black	0.182431	0.0260656
Bt.24230.1.S1_at	LRRC1	black	0.15201	0.025726
Bt.28522.1.S1_at	SLC35D2	black	0.174228	0.0254122
Bt.4211.1.S1_at	ATP6V1B1	black	0.14213	0.0249153
Bt.27526.1.A1_at	FOXA3	black	0.0854717	0.0247762
Bt.21035.2.S1_a_at	HNRNPUL1	black	0.2615	0.0247258
Bt.5525.1.S1_at	ECM1	black	0.233262	0.0246945
Bt.5223.1.S1_at	DLK1	black	0.083001	0.0244202
Bt.24210.1.S1_at	ACSL1	black	0.175793	0.0243312
Bt.4539.1.S1_at	AGTR1	black	0.201768	0.0232286
Bt.1229.1.S1_at	APOA1	black	0.0790877	0.0232022
Bt.15866.1.S1_at	NUP214	black	0.196007	0.0231797
Bt.9354.1.S1_at	TMEM189	black	0.151074	0.0225778
Bt.9575.1.S1_at	PQLC1	black	0.18074	0.0225675
Bt.1185.1.A1_at	NOL3	black	0.097485	0.0223768
Bt.7447.1.A1_at	B3GALT2	black	0.130685	0.0216531
Bt.20832.1.S1_at	FOXA1	black	0.0746124	0.0213815
Bt.12781.2.S1_a_at	MYB	black	0.300692	0.021311
Bt.24796.1.S1_at	MRAP	black	0.171233	0.0211626
Bt.19231.1.S1_at	SERPINI1	black	0.0971988	0.0209122
Bt.25055.1.A1_at	IPMK	black	0.304724	0.0198535
Bt.28586.1.S1_at	ERMP1	black	0.118523	0.0184176
Bt.13235.1.S1_at	RGCC	black	0.0991648	0.0178363
Bt.4474.2.S1_a_at	DBNDD2	black	0.231747	0.0168717
Bt.22467.1.S1_at	NR5A2	black	0.0762322	0.01628
Bt.10983.1.S1_at	AIF1L	black	0.0708482	0.0160727
Bt.17314.1.S1_at	CLGN	black	0.0559397	0.0160148
Bt.17898.1.A1_at	MAP9	black	0.0475819	0.0155732
Bt.209.1.S1_at	LYZ2	black	0.0992222	0.0155104
Bt.17454.1.A1_at	LOC100848208	yellow	8.74379	3.88006
Bt.26573.1.S1_at	EMG1	yellow	6.28008	2.89918
Bt.12966.1.S1_at	NHP2	yellow	5.41254	2.66945
Bt.9750.2.S1_a_at	SNRPG	yellow	5.77682	2.58855
Bt.9750.1.S1_a_at	SNRPG	yellow	5.07479	2.31052
Bt.4704.2.S1_at	CCT7	yellow	5.80641	2.27196
Bt.26551.1.S1_at	DRG1	yellow	4.94053	2.01707
Bt.4896.3.S1_a_at	PA2G4	yellow	4.15972	1.91612
Bt.8324.1.S1_at	NOP16	yellow	5.91113	1.87092
Bt.4652.1.S1_at	MRPL55	yellow	4.99648	1.83565
Bt.11352.1.S1_at	EBNA1BP2	yellow	5.12796	1.77426
Bt.12468.1.S1_at	AIMP2	yellow	3.84219	1.73045
Bt.5537.1.S1_at	PSME3	yellow	4.57035	1.72531
Bt.15787.1.S1_at	PTRH2	yellow	3.63684	1.64081
Bt.4949.1.S1_at	SF3B5	yellow	4.15603	1.6279
Bt.22451.1.S1_at	GSPT1	yellow	4.48055	1.58116
Bt.3928.1.S1_at	HNRNPAB	yellow	4.91465	1.57399
Bt.5200.1.S1_at	DDX39A	yellow	3.69462	1.54935
Bt.3377.1.S1_at	EIF4A3	yellow	4.2816	1.42277
Bt.5486.1.S1_at	NUDC	yellow	2.77412	1.41594
Bt.24758.1.S1_at	PES1	yellow	2.42156	1.36939
Bt.1768.1.A1_at	ALYREF	yellow	3.23278	1.31846
Bt.9825.1.S1_at	MRPL35	yellow	4.17094	1.27734
Bt.6641.1.S1_at	PPIH	yellow	3.44797	1.26115
Bt.16132.2.S1_a_at	TCEB1	yellow	3.90786	1.25585
Bt.24879.1.A1_at	CIRH1A	yellow	3.21706	1.25228
Bt.13784.1.S1_at	TIMM10	yellow	3.34327	1.2508
Bt.4896.2.S1_at	PA2G4	yellow	2.64595	1.2507
Bt.7929.1.S1_at	EIF3G	yellow	3.37528	1.23745
Bt.7836.1.S1_at	NUTF2	yellow	3.20587	1.20928
Bt.20176.1.S1_at	CCT5	yellow	2.76943	1.19413
Bt.3576.1.S1_at	LSM3	yellow	3.73689	1.17649
Bt.26550.1.S1_at	ABCF2	yellow	2.36077	1.16787
Bt.15545.1.S1_at	EIF4A1	yellow	2.73419	1.1517
Bt.23539.1.S1_at	U2AF1	yellow	2.87053	1.15001
Bt.22471.1.S1_at	PHF5A	yellow	3.0629	1.14746
Bt.24628.1.S1_at	SNRPF	yellow	4.81824	1.14172
Bt.26716.3.A1_a_at	POLR1C	yellow	2.98162	1.13433
Bt.5242.1.S1_at	SSRP1	yellow	2.89167	1.1226
Bt.2000.1.S1_at	C21H15orf63	yellow	2.494	1.11088
Bt.22762.1.S1_at	SNRPA	yellow	2.90062	1.10978
Bt.27315.1.S1_a_at	PFDN6	yellow	2.87806	1.09301
Bt.24544.1.S1_at	NUP85	yellow	2.83791	1.06985
Bt.8835.1.S1_at	EIF2B5	yellow	3.61606	1.05233
Bt.4938.1.S1_at	PPM1G	yellow	3.13931	1.03029
Bt.4638.1.S1_at	SMARCB1	yellow	2.32403	0.947964
Bt.8735.1.S1_at	TIMM22	yellow	2.25344	0.947572
Bt.7300.1.S1_at	EIF3B	yellow	1.74434	0.911341
Bt.7644.1.S1_at	PSMB3	yellow	2.72552	0.903163
Bt.26718.1.S1_a_at	HCCS	yellow	1.82358	0.902075
Bt.28578.1.S1_at	EXOSC1	yellow	2.27314	0.900781
Bt.4534.1.S1_at	WDR46	yellow	1.61248	0.886963
Bt.27897.1.S1_at	PINX1	yellow	2.12572	0.884126
Bt.12887.1.S1_at	EFTUD2	yellow	2.25612	0.875443
Bt.20437.1.S1_at	RUVBL1	yellow	1.76356	0.856008
Bt.27315.1.S1_at	PFDN6	yellow	1.77186	0.852886
Bt.4661.1.S1_at	CDK4	yellow	2.76663	0.836759
Bt.24295.1.S1_at	MRPS30	yellow	2.77106	0.832267
Bt.20275.1.S1_at	ARPC5L	yellow	2.28159	0.830558
Bt.23068.1.S1_at	RRP7A	yellow	1.4632	0.826956
Bt.2156.1.S1_at	TMEM11	yellow	1.94214	0.818822
Bt.27926.1.S1_at	UCHL3	yellow	2.51269	0.790206
Bt.5208.1.S1_at	STIP1	yellow	1.93657	0.776793
Bt.4426.1.S1_at	EIF6	yellow	1.83998	0.772635
Bt.17968.1.S1_at	PSMD8	yellow	2.88496	0.772412
Bt.6689.1.S1_at	THOC6	yellow	1.77293	0.766807
Bt.9092.1.S1_at	POLR2G	yellow	2.31725	0.73598
Bt.4815.1.S1_at	RSL1D1	yellow	1.96017	0.731522
Bt.22547.1.A1_a_at	PITPNA	yellow	2.27236	0.723896
Bt.9430.1.S1_at	MRPL52	yellow	2.17967	0.722876
Bt.16651.1.S1_at	USP39	yellow	2.55061	0.717544
Bt.3003.1.S1_at	RPL7L1	yellow	2.26369	0.712052
Bt.4583.2.S1_a_at	WDR74	yellow	1.20134	0.708938
Bt.886.1.S1_at	PSMA5	yellow	2.23549	0.701405
Bt.3020.1.S1_at	BOP1	yellow	1.3931	0.700762
Bt.11855.1.S1_at	EMC8	yellow	1.60207	0.694937
Bt.22695.1.S1_at	NUP50	yellow	2.14785	0.689222
Bt.24949.1.S1_at	LSM5	yellow	2.97265	0.688619
Bt.16916.1.S1_at	KLF11	yellow	1.08954	0.686701
Bt.23310.1.S1_at	SNRPB	yellow	1.54916	0.68022
Bt.9147.1.A1_at	WDR77	yellow	1.89453	0.669784
Bt.11270.2.S1_at	VARS	yellow	1.28961	0.668911
Bt.6679.1.S1_at	NASP	yellow	3.5905	0.668432
Bt.5096.1.S1_at	CCT3	yellow	1.77619	0.657094
Bt.15873.1.A1_at	NUP93	yellow	1.75185	0.638948
Bt.9272.2.S1_at	NAT10	yellow	1.51748	0.636967
Bt.5080.1.A1_at	C7H19orf10	yellow	1.97543	0.635511
Bt.7297.1.S1_at	RBM42	yellow	1.47763	0.634055
Bt.22192.1.S1_at	MRTO4	yellow	1.39729	0.627219
Bt.10277.2.S1_a_at	NOP56	yellow	1.95606	0.621749
Bt.3593.1.S1_at	PPAN	yellow	1.19287	0.612324
Bt.28242.1.S1_at	UBE2G2	yellow	2.03988	0.611615
Bt.12927.2.S1_at	RCC2	yellow	1.58639	0.607966
Bt.28326.1.S1_at	INTS10	yellow	1.81838	0.604448
Bt.4910.1.S1_at	NOC2L	yellow	1.04476	0.593362
Bt.6473.1.S1_at	PSMA7	yellow	1.96727	0.593092
Bt.11193.1.S1_at	TIMM23	yellow	1.69598	0.58799
Bt.19498.1.A1_a_at	RPL26L1	yellow	2.63704	0.583969
Bt.3888.1.S1_a_at	PPME1	yellow	2.16176	0.579755
Bt.12374.1.S1_at	MCRS1	yellow	1.23942	0.579154
Bt.20056.3.A1_a_at	MRPL20	yellow	1.32763	0.578581
Bt.20229.1.S1_at	TBRG4	yellow	0.967416	0.578207
Bt.6300.1.S1_a_at	SEC61G	yellow	2.12	0.570707
Bt.16916.3.S1_at	KLF11	yellow	0.851144	0.564931
Bt.14027.1.S1_at	DDX23	yellow	1.7253	0.557858
Bt.20094.1.S1_at	PPP4C	yellow	1.64161	0.55109
Bt.6924.1.S1_at	THOC5	yellow	1.32385	0.545784
Bt.5143.1.A1_at	PUF60	yellow	1.19059	0.544294
Bt.3201.1.S1_at	GRWD1	yellow	0.907869	0.538136
Bt.3040.1.S1_at	SERBP1	yellow	1.63008	0.538035
Bt.20056.1.S1_a_at	MRPL20	yellow	1.51435	0.532793
Bt.8962.2.S1_a_at	LOC100847343	yellow	1.2579	0.530185
Bt.4316.1.S1_at	E2F4	yellow	1.23517	0.528978
Bt.9272.1.A1_at	NAT10	yellow	1.29084	0.528226
Bt.3953.1.S1_at	THOC3	yellow	1.75162	0.525872
Bt.20583.1.S1_at	VBP1	yellow	1.86557	0.525334
Bt.2944.1.S1_at	C10H14orf21	yellow	1.1356	0.52476
Bt.13866.1.S1_at	MRPL42	yellow	1.61029	0.524698
Bt.17594.1.S1_at	WDR5	yellow	1.04188	0.523854
Bt.7135.1.S1_at	TRMT112	yellow	1.77911	0.513406
Bt.14473.1.S1_at	DDX54	yellow	0.967771	0.511161
Bt.3455.1.S1_at	UBE2I	yellow	1.92971	0.509484
Bt.15753.1.S1_at	LSM2	yellow	1.27545	0.501575
Bt.23627.1.S1_at	UBAP2L	yellow	1.45064	0.497869
Bt.23526.1.S1_at	MRPS24	yellow	2.23016	0.496306
Bt.21727.1.S1_at	FARSA	yellow	0.909443	0.492114
Bt.9492.1.S1_at	TMA16	yellow	1.48934	0.491495
Bt.5796.1.S1_at	RBM14	yellow	1.28834	0.485827
Bt.3359.1.S1_at	GTF2F1	yellow	1.13334	0.477573
Bt.21408.1.S1_at	UBE2S	yellow	1.4527	0.472462
Bt.16916.2.A1_at	KLF11	yellow	0.820998	0.472078
Bt.18090.2.A1_at	EXOSC6	yellow	0.990653	0.471016
Bt.9622.1.A1_at	KTI12	yellow	1.42236	0.467957
Bt.12551.1.S1_at	TSR1	yellow	1.45762	0.46649
Bt.16815.1.S1_at	SNRNP25	yellow	1.80154	0.458501
Bt.28749.1.S1_at	SEPHS1	yellow	1.6036	0.455393
Bt.7358.1.S1_at	C15H11orf31	yellow	1.07992	0.453475
Bt.1004.1.A1_at	CPSF6	yellow	2.01563	0.450675
Bt.20290.1.A1_at	TNPO3	yellow	1.19609	0.448442
Bt.1493.1.S1_at	POLR1A	yellow	0.836853	0.445244
Bt.12969.2.A1_at	BYSL	yellow	1.08066	0.443674
Bt.23141.1.A1_at	PDCD11	yellow	1.28573	0.439205
Bt.18113.1.S1_a_at	ILF2	yellow	1.38438	0.437132
Bt.29952.1.S1_at	NACC1	yellow	0.926547	0.4358
Bt.26787.1.S1_at	GPN2	yellow	0.963803	0.428472
Bt.27921.1.S1_at	PAK1IP1	yellow	1.66533	0.427943
Bt.3539.1.S1_at	RTFDC1	yellow	1.44283	0.425218
Bt.4467.2.S1_a_at	DIABLO	yellow	1.53958	0.416164
Bt.25002.1.S1_at	CLNS1A	yellow	1.52383	0.415081
Bt.22306.1.S1_at	PDSS1	yellow	1.36845	0.411645
Bt.7360.1.S1_at	TSN	yellow	1.37852	0.410392
Bt.2926.1.S1_at	HNRNPM	yellow	1.61359	0.403396
Bt.27840.1.S1_at	MRPS23	yellow	1.25615	0.402901
Bt.22485.1.S1_at	PAGR1	yellow	1.13908	0.402373
Bt.22425.1.S1_at	GEMIN6	yellow	1.12867	0.4021
Bt.3232.1.S1_at	COPS3	yellow	1.15991	0.399039
Bt.11014.1.S1_at	CHCHD4	yellow	1.27101	0.393593
Bt.4402.1.S1_at	MRPL16	yellow	1.02493	0.387648
Bt.10510.1.S1_at	H2AFX	yellow	0.936737	0.385482
Bt.935.2.S1_at	SLC35A4	yellow	1.05021	0.383673
Bt.12649.1.S1_at	IMPAD1	yellow	1.34567	0.378342
Bt.22054.2.S1_a_at	C13H20orf7	yellow	1.17411	0.377883
Bt.2249.1.S1_at	EIF4E2	yellow	1.09985	0.375022
Bt.26866.1.S1_at	ATAD3A	yellow	0.856334	0.373605
Bt.21603.2.S1_at	RNF121	yellow	0.946914	0.371984
Bt.4845.1.S1_at	WBSCR22	yellow	1.13545	0.371515
Bt.12969.1.A1_at	BYSL	yellow	1.11862	0.369582
Bt.9730.1.S1_at	COPS5	yellow	1.82078	0.367549
Bt.22107.1.S1_at	C29H11orf48	yellow	1.14437	0.366551
Bt.4096.1.S1_s_at	NOL7	yellow	0.918921	0.362003
Bt.28488.1.S1_at	BRMS1	yellow	0.852183	0.360603
Bt.23062.1.S1_at	NOB1	yellow	0.734392	0.359357
Bt.1670.1.A1_at	LOC617154	yellow	1.13542	0.357092
Bt.29325.1.S1_at	EIF4G1	yellow	0.970751	0.350759
Bt.8735.2.S1_a_at	TIMM22	yellow	0.721898	0.349273
Bt.15811.2.A1_at	TBCEL	yellow	0.848048	0.347803
Bt.2211.1.S1_at	UBA1	yellow	1.2297	0.347227
Bt.23553.1.S1_at	ZMAT2	yellow	1.31978	0.3455
Bt.4187.1.S1_at	MFSD5	yellow	1.00726	0.337987
Bt.12035.1.S1_at	TIMM13	yellow	0.867838	0.335209
Bt.1760.1.S1_at	REXO2	yellow	1.10662	0.333968
Bt.5333.2.S1_at	GRPEL1	yellow	0.74841	0.331387
Bt.10575.1.S1_at	SAE1	yellow	1.1408	0.327037
Bt.774.1.S1_at	SURF6	yellow	0.593368	0.326721
Bt.4096.1.S1_at	NOL7	yellow	0.760062	0.32576
Bt.3386.1.S1_at	CCDC127	yellow	1.41114	0.323644
Bt.19500.1.S1_at	SF3B14	yellow	1.15383	0.320157
Bt.28506.1.A1_at	UCK2	yellow	1.09291	0.317566
Bt.6032.1.S1_s_at	TMA7	yellow	1.67336	0.314638
Bt.21833.2.S1_at	NOP14	yellow	0.727734	0.31406
Bt.29898.1.S1_at	MED28	yellow	0.80221	0.313434
Bt.12514.1.S1_at	PHB2	yellow	0.85616	0.312365
Bt.12659.2.S1_a_at	PWP1	yellow	1.19023	0.312092
Bt.7533.1.S1_at	ATP13A1	yellow	0.788538	0.307687
Bt.1943.1.S1_at	SF3B2	yellow	1.33788	0.306374
Bt.24832.1.A1_a_at	PDE12	yellow	1.03115	0.305972
Bt.24593.1.S1_at	TCEB3	yellow	1.02437	0.305636
Bt.20364.1.S1_at	UBE2J2	yellow	0.576607	0.304823
Bt.2000.1.S1_s_at	C21H15orf63	yellow	0.793548	0.303996
Bt.20177.1.S1_at	RBM4	yellow	0.787894	0.303082
Bt.666.1.S1_at	MRPL15	yellow	0.791624	0.300278
Bt.15875.1.S1_at	TRADD	yellow	0.843173	0.297546
Bt.11411.1.S1_at	CIAPIN1	yellow	0.854241	0.297236
Bt.1523.1.S1_at	TOMM40	yellow	0.675053	0.295672
Bt.10981.1.A1_at	POLR1E	yellow	0.836046	0.295009
Bt.15936.1.S1_at	BAK1	yellow	0.862961	0.293008
Bt.16330.1.A1_at	GRPEL2	yellow	0.803073	0.291825
Bt.26122.2.S1_at	UXT	yellow	1.40942	0.289035
Bt.2516.1.S1_at	EIF3CL	yellow	0.783762	0.288389
Bt.9091.1.S1_at	NXT1	yellow	1.04149	0.286541
Bt.2405.1.S1_at	TRMT2A	yellow	0.659247	0.28428
Bt.23854.1.A1_at	N4BP2L1	yellow	0.88273	0.280659
Bt.7032.1.S1_at	ZNHIT3	yellow	0.928959	0.280463
Bt.21833.3.S1_a_at	NOP14	yellow	0.724292	0.278318
Bt.6511.1.S1_at	C25H16orf91	yellow	0.945027	0.276577
Bt.27027.1.S1_a_at	MRPS15	yellow	0.887313	0.274298
Bt.24641.1.S1_at	NSMCE2	yellow	0.958165	0.272127
Bt.7707.1.S1_at	CCM2	yellow	0.758449	0.271181
Bt.15744.1.S1_at	CFL1	yellow	1.03179	0.271024
Bt.1529.1.S1_at	KNOP1	yellow	0.545904	0.269118
Bt.19692.1.S1_at	COQ3	yellow	1.04662	0.268638
Bt.20900.1.S1_at	FCF1	yellow	1.11217	0.267823
Bt.26955.1.S1_at	EFTUD1	yellow	0.882491	0.267029
Bt.4100.1.S1_at	C7H19orf43	yellow	0.638095	0.266917
Bt.4945.1.S1_at	DDX39B	yellow	0.741087	0.264996
Bt.9078.2.S1_a_at	SRM	yellow	0.859694	0.263618
Bt.1793.1.A1_at	AVEN	yellow	0.797036	0.263193
Bt.6493.1.S1_at	HNRNPA0	yellow	1.5251	0.262681
Bt.5996.1.S1_at	PDAP1	yellow	0.534828	0.261544
Bt.5183.2.S1_at	TUBA4A	yellow	0.670375	0.260463
Bt.22388.1.S1_at	NLE1	yellow	0.515029	0.259761
Bt.9051.1.S1_at	SRP19	yellow	0.929444	0.256687
Bt.27363.1.S1_at	FAM207A	yellow	0.46876	0.250703
Bt.12280.1.S2_at	TP53	yellow	1.04916	0.24867
Bt.26866.2.S1_at	ATAD3A	yellow	0.694867	0.246786
Bt.27596.2.A1_a_at	C24H18orf25	yellow	1.0468	0.246404
Bt.2297.2.S1_at	GART	yellow	0.998569	0.245799
Bt.19565.1.S1_at	PSME3	yellow	0.508141	0.245127
Bt.5241.1.S1_at	IMP4	yellow	0.628792	0.243512
Bt.22220.1.S1_at	RRP1	yellow	0.432683	0.241465
Bt.28486.1.S1_at	ARFGEF2	yellow	0.637765	0.240883
Bt.2223.1.S1_at	ENY2	yellow	0.91632	0.239483
Bt.26615.1.S1_at	CCDC124	yellow	0.718761	0.238363
Bt.8090.2.S1_at	MYBBP1A	yellow	0.529457	0.237221
Bt.21079.1.A1_at	SLC35F2	yellow	1.05541	0.236861
Bt.4576.1.S1_at	SRP68	yellow	0.730682	0.235688
Bt.28587.1.S1_at	REXO4	yellow	0.510603	0.235282
Bt.10981.2.S1_at	POLR1E	yellow	0.839972	0.233195
Bt.22848.1.S1_at	ZGPAT	yellow	0.74646	0.231061
Bt.4753.1.S1_at	SDF2	yellow	0.848713	0.230536
Bt.16495.2.A1_at	COL4A5	yellow	0.48218	0.23036
Bt.5866.1.S1_at	MBD3	yellow	0.615239	0.229726
Bt.20556.1.S1_at	EWSR1	yellow	0.669291	0.229013
Bt.5123.3.S1_a_at	FLII	yellow	0.631227	0.227144
Bt.2781.1.S1_at	PNO1	yellow	0.543295	0.226624
Bt.16051.2.S1_a_at	PPRC1	yellow	0.436235	0.226346
Bt.2453.1.S1_at	POLR2H	yellow	0.963368	0.225725
Bt.7257.1.S1_at	FASTKD5	yellow	0.720862	0.224753
Bt.5211.1.S2_at	RPL21	yellow	1.14692	0.224114
Bt.20351.1.S1_at	WRAP53	yellow	0.618484	0.223948
Bt.16051.1.S1_at	PPRC1	yellow	0.52227	0.221568
Bt.27057.1.A1_at	LETM1	yellow	0.645391	0.221205
Bt.27253.1.A1_at	INO80E	yellow	0.523027	0.22012
Bt.7316.2.S1_a_at	TRNAU1AP	yellow	0.645905	0.218472
Bt.15811.1.A1_at	TBCEL	yellow	0.74042	0.217085
Bt.4551.1.S1_at	CTPS	yellow	0.406892	0.216839
Bt.26960.1.S1_at	UBFD1	yellow	0.808087	0.216407
Bt.1660.1.S1_at	PRPF31	yellow	0.464432	0.213008
Bt.13610.1.A1_at	MRPS31	yellow	0.756364	0.212932
Bt.935.1.A1_at	SLC35A4	yellow	0.495739	0.210201
Bt.20483.1.S1_at	TBL3	yellow	0.4545	0.209544
Bt.3183.2.S1_a_at	HNRNPK	yellow	0.951696	0.208778
Bt.13884.1.A1_at	CLPX	yellow	1.32284	0.208514
Bt.3262.1.A1_at	CDK5RAP1	yellow	0.808444	0.207068
Bt.1633.1.S1_at	EIF1AD	yellow	0.457205	0.20639
Bt.23590.1.S1_at	POLR1D	yellow	0.661818	0.206339
Bt.13950.1.A1_at	PDCD2L	yellow	0.655183	0.204183
Bt.20955.1.A1_at	HLF	yellow	0.79623	0.202859
Bt.26143.1.A1_at	RCOR3	yellow	1.42785	0.202827
Bt.26794.1.S1_at	CHCHD1	yellow	0.628888	0.202257
Bt.19933.1.S1_at	FUBP1	yellow	0.708269	0.201192
Bt.2424.1.S1_at	DPYD	yellow	0.85282	0.200712
Bt.16495.1.A1_at	COL4A5	yellow	0.360752	0.199437
Bt.7423.1.S1_at	ZNF622	yellow	0.463325	0.198209
Bt.1166.1.S1_at	BABAM1	yellow	0.611433	0.197086
Bt.4551.2.S1_at	CTPS	yellow	0.506227	0.196611
Bt.21927.1.S1_at	PRMT7	yellow	0.551547	0.195613
Bt.27875.1.A1_at	POLR3B	yellow	0.927671	0.194805
Bt.19471.1.S1_at	ZDHHC7	yellow	0.797315	0.193121
Bt.1793.3.S1_at	AVEN	yellow	0.729078	0.192701
Bt.4302.1.S1_at	NUP188	yellow	0.589961	0.19258
Bt.1544.1.S1_at	PFDN2	yellow	0.525014	0.191439
Bt.23187.3.S1_a_at	NOL12	yellow	0.464198	0.191304
Bt.21064.2.S1_at	SART1	yellow	0.484812	0.191097
Bt.5495.1.S1_at	BZW2	yellow	0.591002	0.189736
Bt.17059.1.S1_at	LOC618228	yellow	0.425998	0.189392
Bt.25097.1.S1_at	GMPS	yellow	0.698648	0.188349
Bt.976.1.A1_at	ILF3	yellow	0.581717	0.188121
Bt.15811.3.S1_at	TBCEL	yellow	0.397604	0.187871
Bt.22504.1.S1_at	UBE2L3	yellow	0.46284	0.187066
Bt.3723.1.S1_at	CSTF2	yellow	0.565861	0.186981
Bt.3691.1.S1_at	PSMD7	yellow	0.56121	0.18594
Bt.1217.1.A1_a_at	TOMM70A	yellow	0.753804	0.185558
Bt.21181.1.S1_at	FOXK2	yellow	0.628388	0.183601
Bt.27846.1.S1_at	SPATA7	yellow	0.895736	0.183195
Bt.3872.1.S1_at	SUPT4H1	yellow	0.630397	0.181632
Bt.4780.1.S1_at	KAT5	yellow	0.574027	0.179978
Bt.2474.1.S1_at	FUS	yellow	0.679884	0.178809
Bt.23073.1.S1_at	H2AFY	yellow	0.8667	0.178376
Bt.6991.1.S1_at	FEM1A	yellow	0.574107	0.176729
Bt.5123.2.S1_at	FLII	yellow	0.426242	0.174624
Bt.3050.1.S1_at	EIF2B2	yellow	0.629484	0.173517
Bt.7714.1.S1_at	VCP	yellow	0.484463	0.172435
Bt.2379.1.S1_at	UMPS	yellow	0.505899	0.171307
Bt.8326.1.A1_at	TCF3	yellow	0.5502	0.170247
Bt.7595.1.S1_at	DNAJA2	yellow	0.857724	0.169195
Bt.7903.1.A1_at	HARS	yellow	0.501161	0.168773
Bt.11508.1.S1_at	NCBP2	yellow	0.793531	0.167492
Bt.7325.1.S1_at	PRRC2A	yellow	0.602906	0.166364
Bt.5560.1.S1_at	IGIP	yellow	1.02784	0.166169
Bt.21089.2.S1_at	TRMT1	yellow	0.697667	0.164686
Bt.9414.1.S1_at	CAD	yellow	0.397085	0.163365
Bt.27874.1.S1_s_at	JMJD6	yellow	0.58709	0.163274
Bt.27045.1.S1_at	FAM192A	yellow	0.528918	0.162642
Bt.5183.1.S1_at	TUBA4A	yellow	0.327841	0.160991
Bt.18274.1.A1_at	XPO4	yellow	0.444807	0.160457
Bt.21490.1.S1_at	POP4	yellow	0.806959	0.158831
Bt.26562.1.S1_at	CCDC86	yellow	0.418392	0.158495
Bt.11352.1.S1_a_at	EBNA1BP2	yellow	0.3177	0.15836
Bt.9731.1.S1_at	GLRX2	yellow	0.524656	0.158094
Bt.20445.1.S1_at	SS18L2	yellow	0.454702	0.157855
Bt.9255.1.A1_at	HDDC2	yellow	0.48733	0.155445
Bt.5221.1.S1_at	IRAK1	yellow	0.415052	0.153963
Bt.28754.1.S1_at	PURB	yellow	0.572324	0.152857
Bt.11651.1.A1_at	SCAND1	yellow	0.507968	0.150998
Bt.776.1.S1_at	RRP12	yellow	0.276553	0.148453
Bt.2831.1.S1_at	EXOSC5	yellow	0.43036	0.148414
Bt.1106.1.S1_at	HSPBP1	yellow	0.323935	0.147185
Bt.9415.1.S1_at	XAB2	yellow	0.5648	0.147158
Bt.22586.1.A1_at	IMPAD1	yellow	0.415287	0.146487
Bt.6132.1.S1_at	RNF126	yellow	0.667438	0.145839
Bt.27834.1.A1_at	N4BP2L1	yellow	0.491131	0.145374
Bt.1252.1.S1_at	LOC100847751	yellow	0.929891	0.145329
Bt.21292.1.S1_at	GEMIN4	yellow	0.311878	0.144953
Bt.12280.1.S1_at	TP53	yellow	0.895769	0.142734
Bt.23187.2.S1_a_at	NOL12	yellow	0.316329	0.142708
Bt.11902.2.S1_at	USP7	yellow	0.612165	0.142458
Bt.10127.1.S1_at	HN1L	yellow	0.468761	0.142147
Bt.4051.1.S1_at	USP14	yellow	0.559743	0.141664
Bt.3110.1.S1_at	AP1G1	yellow	0.496773	0.141161
Bt.20269.2.S1_at	ARF6	yellow	0.560507	0.140201
Bt.18366.1.S1_at	C10H14orf119	yellow	1.123	0.139787
Bt.22092.1.S1_at	TAF9	yellow	0.54348	0.137441
Bt.6104.1.S1_at	CNOT10	yellow	0.562758	0.135008
Bt.5144.1.S1_at	ELOVL1	yellow	0.431519	0.13416
Bt.4016.1.S1_at	EMD	yellow	0.374165	0.133141
Bt.15949.1.S1_at	STARD7	yellow	0.326469	0.130195
Bt.18090.1.S1_at	EXOSC6	yellow	0.356757	0.126219
Bt.20955.2.S1_at	HLF	yellow	0.466073	0.126156
Bt.1881.1.S1_at	URM1	yellow	0.360916	0.12597
Bt.7266.1.S1_at	TIMM8A	yellow	0.555006	0.125412
Bt.15722.1.S1_at	FBL	yellow	0.397609	0.125384
Bt.20285.1.S1_at	BCL7B	yellow	0.41695	0.123664
Bt.4796.1.S1_at	PREP	yellow	0.380123	0.123246
Bt.1332.1.S1_a_at	COX10	yellow	0.279091	0.122874
Bt.22422.1.S1_at	SNAPC2	yellow	0.346752	0.121622
Bt.13928.2.S1_a_at	SCNM1	yellow	0.391581	0.121569
Bt.26290.2.S1_a_at	IPO4	yellow	0.293608	0.121422
Bt.26502.1.A1_at	TANC1	yellow	0.680404	0.120919
Bt.16517.2.S1_at	KNOP1	yellow	0.348025	0.120418
Bt.8998.1.S1_a_at	GPS2	yellow	0.383887	0.120027
Bt.22521.1.S1_at	NPM3	yellow	0.35345	0.119249
Bt.9280.1.S1_at	MRPL53	yellow	0.436292	0.117994
Bt.11339.1.S1_at	MRPS27	yellow	0.301807	0.117905
Bt.6050.1.S1_at	TMEM222	yellow	0.320453	0.117259
Bt.1400.1.S1_at	MAPK1IP1L	yellow	0.471759	0.116171
Bt.11192.1.S1_at	PABPC4	yellow	0.305063	0.116026
Bt.26574.1.S1_at	L3MBTL2	yellow	0.373594	0.115887
Bt.24613.1.S1_at	KIAA1370	yellow	0.347547	0.115647
Bt.9130.1.S1_a_at	NUBP1	yellow	0.291093	0.115235
Bt.6064.1.S1_at	GPANK1	yellow	0.54887	0.114908
Bt.5175.1.S1_at	RNH1	yellow	0.432393	0.114633
Bt.23542.1.S1_at	RBM38	yellow	0.320009	0.111833
Bt.8969.1.S1_at	SNAP29	yellow	0.27881	0.111709
Bt.22742.1.A1_at	C17H12orf65	yellow	0.374055	0.110445
Bt.24277.1.S1_at	2016-03-06	yellow	0.460275	0.109689
Bt.2198.1.S1_at	NUBP2	yellow	0.229121	0.109453
Bt.13477.1.S1_at	ANAPC7	yellow	0.401272	0.109387
Bt.20203.1.S1_at	SGTA	yellow	0.300264	0.109094
Bt.6467.1.A1_at	MOCS3	yellow	0.329349	0.109072
Bt.11079.1.A1_at	RANGAP1	yellow	0.284805	0.108398
Bt.8608.1.S1_at	ZNF605	yellow	0.485058	0.10728
Bt.21792.2.S1_a_at	MRPS18A	yellow	0.432167	0.107154
Bt.7679.1.S1_at	PYCR2	yellow	0.274209	0.106805
Bt.25479.1.S1_at	CHTF8	yellow	0.327724	0.10647
Bt.21874.1.S1_at	PCMTD1	yellow	0.430923	0.105449
Bt.6490.1.S1_at	CUL1	yellow	0.566656	0.105412
Bt.4599.1.S1_at	CROT	yellow	0.737607	0.104912
Bt.10299.1.S1_at	MED10	yellow	0.497844	0.104586
Bt.22379.1.S1_at	ADCK3	yellow	0.614154	0.103954
Bt.7185.3.S1_at	RNASEH1	yellow	0.372118	0.103514
Bt.4118.1.A1_at	TRAP1	yellow	0.277771	0.103054
Bt.21122.1.S1_at	DRAP1	yellow	0.284947	0.102579
Bt.9982.1.S1_at	PRR3	yellow	0.363802	0.101155
Bt.26641.1.S1_at	XPNPEP1	yellow	0.291608	0.100806
Bt.461.1.S1_at	ARF4	yellow	0.608472	0.0995441
Bt.14038.1.A1_at	NT5C	yellow	0.351467	0.0985688
Bt.24942.1.A1_at	RBM28	yellow	0.351761	0.0983403
Bt.21498.1.S1_at	CPSF4	yellow	0.244211	0.0981847
Bt.27901.1.S1_at	MAGI1	yellow	0.411305	0.0979737
Bt.10981.1.A1_a_at	POLR1E	yellow	0.325239	0.0978679
Bt.22054.1.S1_at	C13H20orf7	yellow	0.33108	0.0972991
Bt.22027.1.A1_at	ABCB8	yellow	0.2229	0.095978
Bt.10915.1.A1_at	DAP3	yellow	0.228439	0.0958249
Bt.12452.2.S1_at	GCN1L1	yellow	0.347338	0.095084
Bt.13217.1.S1_at	C5H12orf10	yellow	0.297462	0.0945942
Bt.12230.2.S1_at	MGC137708	yellow	0.459915	0.0941925
Bt.1175.1.S1_at	TIMM9	yellow	0.266463	0.0940866
Bt.22197.1.S1_at	MRPL44	yellow	0.363315	0.0938116
Bt.5191.1.S1_at	C5H12orf44	yellow	0.316495	0.0934027
Bt.9227.1.A1_at	TSSC4	yellow	0.330439	0.093279
Bt.26567.1.S1_at	AP4S1	yellow	0.371272	0.0930102
Bt.11291.1.A1_at	FUS	yellow	0.24719	0.0924514
Bt.21597.1.S1_at	METTL13	yellow	0.216656	0.0922225
Bt.721.1.A1_at	KAT2B	yellow	0.382051	0.0914576
Bt.3425.1.A1_at	CTU1	yellow	0.223234	0.0911095
Bt.3914.1.S1_at	SF3B4	yellow	0.295972	0.0910181
Bt.7465.2.A1_at	TP53RK	yellow	0.38944	0.0910115
Bt.21538.1.S1_at	PWP2	yellow	0.157815	0.0908455
Bt.821.1.S1_at	MAPKAP1	yellow	0.287525	0.0906642
Bt.23605.2.S1_at	THRA	yellow	0.564972	0.0904383
Bt.7624.1.S1_at	RBM19	yellow	0.160827	0.0902302
Bt.872.1.S1_at	POLR2C	yellow	0.295788	0.089868
Bt.2822.2.S1_at	INO80C	yellow	0.432878	0.0897358
Bt.18572.1.A1_at	PURG	yellow	0.31433	0.0891341
Bt.25957.1.S1_at	MAVS	yellow	0.224059	0.0887251
Bt.8090.1.A1_at	MYBBP1A	yellow	0.163352	0.0886087
Bt.24631.2.A1_at	DPCD	yellow	0.4566	0.0871296
Bt.18730.1.A1_at	DHFR	yellow	0.320865	0.0862003
Bt.5276.1.S1_at	RNF25	yellow	0.254777	0.0855704
Bt.1320.1.A1_at	CLPB	yellow	0.234777	0.0849645
Bt.21239.1.S1_at	MAPKAPK5	yellow	0.284627	0.0846862
Bt.4011.1.S1_at	TMEM120A	yellow	0.374096	0.0841226
Bt.4705.1.S1_at	HDGF	yellow	0.303389	0.0840649
Bt.16276.1.A1_at	ARSK	yellow	0.551382	0.0839655
Bt.12424.1.S1_at	PEX19	yellow	0.433155	0.0839104
Bt.29945.1.S1_at	PCMTD1	yellow	0.403022	0.0836767
Bt.3763.1.S1_at	C17H12orf52	yellow	0.235184	0.0833957
Bt.3019.1.S1_at	DRG2	yellow	0.696903	0.0831212
Bt.6975.1.S1_at	TOE1	yellow	0.280351	0.0818569
Bt.16387.1.S1_at	DNAJC24	yellow	0.325149	0.0816035
Bt.7666.1.S1_at	AAR2	yellow	0.181935	0.0815332
Bt.24579.1.S1_at	MED31	yellow	0.462556	0.0815313
Bt.28039.1.S1_at	UBE2Z	yellow	0.330635	0.0805546
Bt.14559.1.S1_at	ZHX1	yellow	0.490783	0.0805421
Bt.8099.1.A1_at	TBRG1	yellow	0.276626	0.0802213
Bt.2241.2.S1_a_at	RRP1B	yellow	0.393065	0.0802
Bt.22284.1.S1_at	NSMAF	yellow	0.368956	0.0794932
Bt.6576.1.S1_at	UTRN	yellow	0.579383	0.0789787
Bt.7304.1.S1_at	NOSIP	yellow	0.267997	0.0788303
Bt.12943.1.S1_at	EIF2D	yellow	0.221548	0.0786384
Bt.8998.3.S1_a_at	GPS2	yellow	0.250927	0.0786078
Bt.4044.1.S1_at	HMGA1	yellow	0.250761	0.0783002
Bt.23510.2.A1_at	LYPLA2	yellow	0.365723	0.0782268
Bt.2005.1.S1_at	LSM1	yellow	0.309422	0.0779546
Bt.950.1.S1_at	ANKZF1	yellow	0.240294	0.0774266
Bt.4595.1.S1_at	TSR2	yellow	0.237094	0.0768508
Bt.25098.1.S1_at	SELRC1	yellow	0.263173	0.076773
Bt.21475.1.S1_at	AATF	yellow	0.149174	0.0758827
Bt.3414.1.S1_at	AGFG1	yellow	0.368306	0.0748447
Bt.25826.1.A1_at	PLEKHA8	yellow	0.218887	0.0738625
Bt.2889.1.S1_at	C18H16orf80	yellow	0.438387	0.0735712
Bt.6041.1.S1_at	DST	yellow	0.358538	0.073366
Bt.26731.1.S1_a_at	CHMP6	yellow	0.190771	0.0731967
Bt.17233.1.A1_at	RAB28	yellow	0.490779	0.0730829
Bt.23091.1.S1_at	PSMD1	yellow	0.228603	0.0725999
Bt.9151.1.S1_at	SMAP1	yellow	0.369175	0.0724855
Bt.16363.2.A1_at	TMEM127	yellow	0.196937	0.0719396
Bt.20307.1.S1_at	DNPEP	yellow	0.236922	0.0712152
Bt.26770.1.S1_at	TBL2	yellow	0.272526	0.0703795
Bt.19282.1.S1_at	THAP1	yellow	0.227092	0.0703096
Bt.10387.1.S1_at	ABCF1	yellow	0.152218	0.0699538
Bt.27341.1.S1_at	ASB6	yellow	0.270428	0.0699508
Bt.28128.1.S1_at	MRPL48	yellow	0.283441	0.0699476
Bt.11039.1.S1_at	QTRT1	yellow	0.210808	0.0695752
Bt.18503.1.A1_at	PPIH	yellow	0.235161	0.0688804
Bt.27389.1.A1_at	LRRC14	yellow	0.219239	0.0688459
Bt.16330.2.S1_at	GRPEL2	yellow	0.271536	0.0677291
Bt.20216.2.S1_at	RPIA	yellow	0.345726	0.0676967
Bt.3521.1.A1_at	EIF2B1	yellow	0.218762	0.0670793
Bt.7185.2.S1_a_at	RNASEH1	yellow	0.160839	0.065617
Bt.3949.1.S2_at	PFKFB2	yellow	0.419818	0.0654629
Bt.21475.3.S1_a_at	AATF	yellow	0.134234	0.0648924
Bt.8719.1.S1_a_at	PSTK	yellow	0.24794	0.0646449
Bt.24530.2.S1_at	CD3EAP	yellow	0.140714	0.063818
Bt.9182.1.S1_at	ARF3	yellow	0.267542	0.0637049
Bt.11597.1.S1_at	LSM6	yellow	0.293255	0.0628113
Bt.6715.1.A1_at	C5H22orf28	yellow	0.220793	0.0624935
Bt.17741.1.A1_at	ST7L	yellow	0.318596	0.0624583
Bt.3685.3.S1_at	ZBTB17	yellow	0.177769	0.0624044
Bt.12205.1.S1_at	ZNF593	yellow	0.132648	0.0623303
Bt.10885.2.S1_at	BAG2	yellow	0.224023	0.0616486
Bt.8624.1.S1_at	ARG2	yellow	0.179692	0.0610646
Bt.7192.1.S1_at	MRPL17	yellow	0.265177	0.0603443
Bt.14298.1.A1_at	ZDHHC1	yellow	0.526805	0.0597769
Bt.12194.1.S1_at	FBXW2	yellow	0.182036	0.0597085
Bt.20997.1.S1_at	SZRD1	yellow	0.23	0.0595665
Bt.24406.1.A1_at	TMEM185B	yellow	0.373655	0.0590299
Bt.1553.1.S1_at	C11H9orf78	yellow	0.3067	0.0586661
Bt.7060.2.S1_a_at	C19H17orf49	yellow	0.240681	0.0570418
Bt.28120.1.S1_at	MED8	yellow	0.158103	0.0570212
Bt.26827.1.S1_at	KLHL12	yellow	0.231028	0.0569009
Bt.25085.1.A1_at	CNNM3	yellow	0.323521	0.0560303
Bt.2887.1.S1_at	NUDT5	yellow	0.237048	0.055228
Bt.21875.1.S1_at	PNPLA2	yellow	0.413287	0.0551972
Bt.22355.1.S1_at	TRIM41	yellow	0.308988	0.0551716
Bt.24574.1.S1_at	SLC10A3	yellow	0.141809	0.0550724
Bt.22354.1.S1_at	LOC100848366	yellow	0.272834	0.0549148
Bt.7116.1.A1_at	SIAE	yellow	0.259783	0.0537531
Bt.5445.3.A1_at	TUBB6	yellow	0.35694	0.0537315
Bt.13751.2.S1_at	GSTK1	yellow	0.276494	0.0536819
Bt.9833.1.S1_a_at	CHCHD7	yellow	0.14147	0.0528137
Bt.5599.1.S1_at	GLIPR2	yellow	0.590997	0.0521161
Bt.25487.1.A1_at	CCDC46	yellow	0.196223	0.0504201
Bt.20558.1.A1_at	SURF2	yellow	0.12005	0.0502122
Bt.27099.1.A1_at	SEC62	yellow	0.232938	0.0489925
Bt.748.1.S1_at	POLR2J	yellow	0.188115	0.0486018
Bt.3109.1.A1_s_at	SUPT4H1	yellow	0.130038	0.048561
Bt.25962.1.A1_at	LOC100335357	yellow	0.201791	0.0480783
Bt.12503.1.A1_at	CA13	yellow	0.279692	0.0477808
Bt.16222.1.S1_at	EIF2B4	yellow	0.150772	0.0465096
Bt.11797.2.S1_at	2016-09-11	yellow	0.145911	0.0462182
Bt.10184.1.S1_a_at	CSNK1D	yellow	0.146349	0.0461988
Bt.11797.1.S1_at	2016-09-11	yellow	0.175805	0.0454455
Bt.24625.1.S1_at	FOXO4	yellow	0.250703	0.0452734
Bt.4758.1.S1_at	FABP3	yellow	0.266074	0.0429115
Bt.211.1.S1_at	DNAJC3	yellow	0.209393	0.0424812
Bt.9728.1.S1_at	ATP1B3	yellow	0.193311	0.040433
Bt.5455.1.S1_at	PRPF40B	yellow	0.307844	0.0398178
Bt.21913.2.S1_a_at	GFM1	yellow	0.177461	0.0394658
Bt.16330.3.A1_at	GRPEL2	yellow	0.215694	0.0393651
Bt.27181.1.A1_at	POLB	yellow	0.134785	0.0388961
Bt.17681.1.A1_at	C11H2orf49	yellow	0.107148	0.0384538
Bt.17595.3.A1_at	TMEM183A	yellow	0.158339	0.0375728
Bt.13885.1.S1_at	LOC100848730	yellow	0.112485	0.0342676
Bt.8620.1.S1_at	SLC26A11	yellow	0.205162	0.0341564
Bt.29331.1.S1_at	LARGE	yellow	0.219512	0.0338375
Bt.21349.1.S1_at	LIMS2	yellow	0.250466	0.0337353
Bt.17219.1.A1_at	MPDU1	yellow	0.136107	0.0336898
[truncated: 14,609 more rows]
