# Supplementary material for: Large-scale gene co-expression network as a source of functional annotation for cattle genes
Source: BMC Genomics. 2016 Nov 2;17:846. doi: 10.1186/s12864-016-3176-2 (PMC5094014; doi:10.1186/s12864-016-3176-2)
Supplement: Additional file 3: Table S3. — Over-represented GO/Pathway terms in the co-expressed modules. (XLSX 287 kb) [file 12864_2016_3176_MOESM3_ESM.xlsx]

## Sheet: black
Biological Process (BP)					Molecular Function (MF)					REACTOME pathway
BP GOID	BP GOTerm	BP GO Groups	Associated Genes Found	Term PValue Corrected with Bonferroni step down	MF GOID	MF GOTerm	MF GO Groups	Associated Genes Found	Term PValue Corrected with Bonferroni step down	REACTOME ID	REACTOME Pathway	REACTOME Groups	Associated Genes Found	Term PValue Corrected with Bonferroni step down
GO:0010466	negative regulation of peptidase activity	[Group3]	[AHSG, AMBP, C5, ECM1, GPC3, ITIH1, ITIH2, ITIH3, ITIH4, KNG1, LOC528040, NOL3, RNF34, SERPINA1, SERPINA10, SERPINA11, SERPINA3-1, SERPIND1, SERPINE2, SERPINF2, SERPINI1, VTN]	2.76554e-07	GO:0006956	complement activation	[Group0]	[C5, C6, C8A, C9, MASP1, MASP2]	0.0222613	REACTOME:6986003	Complement cascade	[Group4]	[C5, C6, C8A, C8B, C8G, C9, CRP, MASP1, MASP2, VTN]	7.40457e-07
GO:0051346	negative regulation of hydrolase activity	[Group3]	[AHSG, AMBP, APCS, APOA1, APOA2, APOC3, C5, ECM1, GPC3, HPN, IGF1, ITIH1, ITIH2, ITIH3, ITIH4, KNG1, LOC528040, NOL3, RNF34, SERPINA1, SERPINA10, SERPINA11, SERPINA3-1, SERPIND1, SERPINE2, SERPINF2, SERPINI1, VTN]	5.25399e-07						REACTOME:6986065	Terminal pathway of complement	[Group4]	[C5, C6, C8A, C8B, C8G, C9]	1.30832e-06
GO:0045861	negative regulation of proteolysis	[Group3]	[AHSG, AMBP, C5, ECM1, F2, GPC3, ITIH1, ITIH2, ITIH3, ITIH4, KNG1, LOC528040, MASP1, NOL3, NR1H3, RNF34, SERPINA1, SERPINA10, SERPINA11, SERPINA3-1, SERPIND1, SERPINE2, SERPINF2, SERPINI1, VTN]	2.44341e-06						REACTOME:6986060	Lipoprotein metabolism	[Group2]	[ALB, APOA1, APOA2, APOA4, APOA5, APOC2, APOC3, PLG]	5.33051e-05
GO:0010951	negative regulation of endopeptidase activity	[Group3]	[AHSG, AMBP, C5, ITIH1, ITIH2, ITIH3, ITIH4, KNG1, LOC528040, NOL3, RNF34, SERPINA1, SERPINA10, SERPINA11, SERPINA3-1, SERPIND1, SERPINE2, SERPINF2, SERPINI1, VTN]	2.66187e-06						REACTOME:6985905	Formation of Fibrin Clot (Clotting Cascade)	[Group8, Group9]	[F12, F2, F9, FGB, FGG, KNG1, PROC, SERPIND1]	7.77086e-05
GO:0033700	phospholipid efflux	[Group4]	[ABCA4, APOA1, APOA2, APOA4, APOA5, APOC3]	7.05872e-06						REACTOME:6986578	Regulation of Complement cascade	[Group4]	[C5, C6, C8A, C8B, C8G, C9, VTN]	9.62272e-05
GO:0010873	positive regulation of cholesterol esterification	[Group4]	[AGTR1, APOA1, APOA2, APOA4, APOA5]	3.04276e-05						REACTOME:6985938	Intrinsic Pathway of Fibrin Clot Formation	[Group9]	[F12, F2, F9, KNG1, PROC, SERPIND1]	0.000246045
GO:0043436	oxoacid metabolic process	[Group1, Group2]	[ACAD10, ACSL1, ALDH1L1, APOA1, APOA4, APOA5, APOC2, APOC3, ARG1, ASL, ASS1, BCAT1, BHMT, CDO1, CHST2, CPS1, CSGALNACT2, CYP2C19, CYP2E1, DECR2, ELOVL4, ENTPD5, EXTL1, GGT1, GLYAT, GPD1, GULO, HNF1A, HNF4A, HPD, HPN, IDO2, IDUA, IGF1, MECP2, MLXIPL, MTHFR, NR5A2, PC, PIPOX, PKLR, PRODH2, SERINC3, SLC35D2, SREBF1]	4.05846e-05						REACTOME:6986093	Chylomicron-mediated lipid transport	[Group2]	[APOA1, APOA2, APOA4, APOA5, APOC2, APOC3]	0.000409316
GO:0006082	organic acid metabolic process	[Group1, Group2]	[ACAD10, ACSL1, ALDH1L1, APOA1, APOA4, APOA5, APOC2, APOC3, ARG1, ASL, ASS1, BCAT1, BHMT, CDO1, CHST2, CPS1, CSGALNACT2, CYP2C19, CYP2E1, DECR2, ELOVL4, ENTPD5, EXTL1, GGT1, GLYAT, GPD1, GULO, HNF1A, HNF4A, HPD, HPN, IDO2, IDUA, IGF1, MECP2, MLXIPL, MTHFR, NR5A2, PC, PIPOX, PKLR, PRODH2, SERINC3, SLC35D2, SREBF1]	6.17763e-05						REACTOME:6986301	Platelet degranulation	[Group8]	[ALB, APOA1, FGB, FGG, IGF1, IGF2, KNG1, SERPINA1, SERPINF2, SOD1, TF]	0.000473528
GO:0034433	steroid esterification	[Group4]	[AGTR1, APOA1, APOA2, APOA4, APOA5, SOAT2]	7.93417e-05						REACTOME:6985951	Gamma-carboxylation, transport, and amino-terminal cleavage of proteins	[Group9]	[F2, F9, PROC, PROZ, VKORC1]	0.000500115
GO:0034434	sterol esterification	[Group4]	[AGTR1, APOA1, APOA2, APOA4, APOA5, SOAT2]	7.93417e-05						REACTOME:6986061	Lipid digestion, mobilization, and transport	[Group2]	[ALB, APOA1, APOA2, APOA4, APOA5, APOC2, APOC3, PLG]	0.000858242
GO:0034435	cholesterol esterification	[Group4]	[AGTR1, APOA1, APOA2, APOA4, APOA5, SOAT2]	7.93417e-05						REACTOME:6985883	Response to elevated platelet cytosolic Ca2+	[Group8]	[ALB, APOA1, FGB, FGG, IGF1, IGF2, KNG1, SERPINA1, SERPINF2, SOD1, TF]	0.0010403
GO:0050819	negative regulation of coagulation	[Group6]	[F12, F2, FGB, FGG, KNG1, PLG, PROC, SERPINE2, SERPINF2]	0.000154187						REACTOME:6985954	Transport of gamma-carboxylated protein precursors from the endoplasmic reticulum to the Golgi apparatus	[Group9]	[F2, F9, PROC, PROZ]	0.0015766
GO:0010872	regulation of cholesterol esterification	[Group4]	[AGTR1, APOA1, APOA2, APOA4, APOA5]	0.000175973						REACTOME:6985955	Gamma-carboxylation of protein precursors	[Group9]	[F2, F9, PROC, PROZ]	0.0015766
GO:0052547	regulation of peptidase activity	[Group3]	[AHSG, AMBP, C5, CIDEB, ECM1, GPC3, ITIH1, ITIH2, ITIH3, ITIH4, KNG1, LOC528040, NOL3, RNF34, SERPINA1, SERPINA10, SERPINA11, SERPINA3-1, SERPIND1, SERPINE2, SERPINF2, SERPINI1, VTN]	0.000214948						REACTOME:6986737	Binding and Uptake of Ligands by Scavenger Receptors	[Group6]	[ALB, AMBP, APOA1, COLEC11, HPX, MASP1]	0.00197885
GO:0019752	carboxylic acid metabolic process	[Group1, Group2]	[ACAD10, ACSL1, ALDH1L1, APOA1, APOA4, APOA5, APOC2, APOC3, ARG1, ASL, ASS1, BCAT1, BHMT, CDO1, CPS1, CYP2C19, CYP2E1, DECR2, ELOVL4, ENTPD5, GGT1, GLYAT, GPD1, GULO, HNF1A, HNF4A, HPD, HPN, IDO2, IDUA, IGF1, MECP2, MLXIPL, MTHFR, NR5A2, PC, PIPOX, PKLR, PRODH2, SERINC3, SREBF1]	0.000223518						REACTOME:6985609	Urea cycle	[Group7]	[ARG1, ASL, ASS1, CPS1]	0.0034243
GO:0046461	neutral lipid catabolic process	[Group2, Group4]	[APOA1, APOA2, APOA4, APOA5, APOC2, APOC3, CPS1]	0.000500954						REACTOME:6985950	Removal of aminoterminal propeptides from gamma-carboxylated proteins	[Group9]	[F2, F9, PROC, PROZ]	0.0034243
GO:0046464	acylglycerol catabolic process	[Group2, Group4]	[APOA1, APOA2, APOA4, APOA5, APOC2, APOC3, CPS1]	0.000500954						REACTOME:6986736	Scavenging of heme from plasma	[Group2, Group6]	[ALB, AMBP, APOA1, HPX]	0.0034243
GO:0030195	negative regulation of blood coagulation	[Group6]	[F12, F2, FGB, FGG, KNG1, PLG, SERPINE2, SERPINF2]	0.000531669						REACTOME:6986356	Regulation of Insulin-like Growth Factor (IGF) transport and uptake by Insulin-like Growth Factor Binding Proteins (IGFBPs)	[Group3]	[F2, IGF1, IGF2, IGFALS, IGFBP1]	0.00398749
GO:1900047	negative regulation of hemostasis	[Group6]	[F12, F2, FGB, FGG, KNG1, PLG, SERPINE2, SERPINF2]	0.000531669						REACTOME:6985584	Metabolism	[Group0]	[ACAD10, ACSL1, AGMAT, ALB, AOC1, APOA1, APOA2, APOA4, APOA5, APOC2, APOC3, ARG1, ASL, ASS1, BCAT1, BHMT, CDO1, CES2, CHST14, CHST2, CPS1, CSGALNACT2, CYP1A1, CYP2E1, CYP3A5, CYP4A22, CYP4F2, ETNK2, FMO3, GC, GCGR, GGT1, GLYAT, GPC3, GPD1, HMGCS2, HPD, HSD11B1, IDO2, IDUA, IPMK, KHK, LOC509506, MLXIPL, MTHFR, NT5E, NUP214, PC, PIP4K2A, PIPOX, PKLR, PLG, PPM1L, SLC22A1, SLC25A11, SLC2A2, SLC35D2, …	0.00530733
GO:0072376	protein activation cascade	[Group5]	[C5, C6, C8A, C9, F12, FGB, FGG, MASP1, MASP2]	0.000548729						REACTOME:6985904	Common Pathway of Fibrin Clot Formation	[Group9]	[F2, FGB, FGG, PROC, SERPIND1]	0.0115165
GO:0052548	regulation of endopeptidase activity	[Group3]	[AHSG, AMBP, C5, CIDEB, ITIH1, ITIH2, ITIH3, ITIH4, KNG1, LOC528040, NOL3, RNF34, SERPINA1, SERPINA10, SERPINA11, SERPINA3-1, SERPIND1, SERPINE2, SERPINF2, SERPINI1, VTN]	0.000721382						REACTOME:6985641	Phase 1 - Functionalization of compounds	[Group5]	[AOC1, CES2, CYP1A1, CYP2E1, CYP3A5, CYP4A22, CYP4F2, FMO3, LOC509506]	0.0117657
GO:0042730	fibrinolysis	[Group6]	[F12, F2, FGB, FGG, PLG, SERPINF2]	0.000787411						REACTOME:6986285	HDL-mediated lipid transport	[Group2, Group6]	[ALB, APOA1, APOC2, APOC3]	0.016782
GO:0070328	triglyceride homeostasis	[Group4]	[APOA1, APOA4, APOA5, APOC3, APOC4, HNF4A, NR1H3]	0.00078916						REACTOME:6986729	Synthesis of (16-20)-hydroxyeicosatetraenoic acids (HETE)	[Group5]	[CYP1A1, CYP4A22, CYP4F2, LOC509506]	0.016782
GO:0055090	acylglycerol homeostasis	[Group4]	[APOA1, APOA4, APOA5, APOC3, APOC4, HNF4A, NR1H3]	0.00121069						REACTOME:6985882	Hemostasis	[Group8, Group9]	[ALB, APOA1, ATP2A1, DOCK9, F12, F2, F9, FGB, FGG, FYN, GATA4, IGF1, IGF2, KLC1, KNG1, PROC, SERPINA1, SERPIND1, SERPINF2, SOD1, TF, ZFPM1]	0.0229821
GO:0019433	triglyceride catabolic process	[Group2, Group4]	[APOA1, APOA4, APOA5, APOC2, APOC3, CPS1]	0.001413						REACTOME:6986278	Miscellaneous substrates	[Group5]	[CYP3A5, CYP4F2, LOC509506]	0.0231312
GO:0045940	positive regulation of steroid metabolic process	[Group4]	[AGTR1, APOA1, APOA2, APOA4, APOA5, SREBF1]	0.001413						REACTOME:6985589	Biological oxidations	[Group5]	[AOC1, CES2, CYP1A1, CYP2E1, CYP3A5, CYP4A22, CYP4F2, FMO3, GGT1, GLYAT, LOC509506, SULT2A1]	0.0274072
GO:0042632	cholesterol homeostasis	[Group4]	[APOA1, APOA2, APOA4, APOA5, APOC3, HNF4A, HPN, NR1H3, NR5A2, SOAT2]	0.00142896						REACTOME:6985952	Gamma carboxylation, hypusine formation and arylsulfatase activation	[Group9]	[F2, F9, PROC, PROZ, VKORC1]	0.0319154
GO:0055092	sterol homeostasis	[Group4]	[APOA1, APOA2, APOA4, APOA5, APOC3, HNF4A, HPN, NR1H3, NR5A2, SOAT2]	0.00142896						REACTOME:6986573	Retinoid metabolism and transport	[Group2]	[APOA1, APOA2, APOA4, APOC2, APOC3, GPC3]	0.0399307
GO:0043691	reverse cholesterol transport	[Group4]	[APOA1, APOA2, APOA4, APOA5, HNF1A]	0.00152078						REACTOME:6985693	Visual phototransduction	[Group2]	[ABCA4, APOA1, APOA2, APOA4, APOC2, APOC3, GPC3, GRK4, RDH5]	0.0421487
GO:0055088	lipid homeostasis	[Group4]	[ACAD10, APOA1, APOA2, APOA4, APOA5, APOC3, APOC4, ASGR2, HNF4A, HPN, NR1H3, NR5A2, SOAT2]	0.00164713						REACTOME:6985600	SLC-mediated transmembrane transport	[Group1]	[ALB, NUP214, SLC12A2, SLC13A3, SLC22A1, SLC22A18, SLC22A7, SLC2A2, SLC35D2, SLC38A3, SLC39A4, SLC5A9, SLC9A6, SLCO2B1]	0.0458192
GO:0008202	steroid metabolic process	[Group4]	[AGTR1, APOA1, APOA2, APOA4, APOA5, CYP2E1, FOXA2, GC, HMGCS2, HNF1A, HSD17B6, KCNMA1, MECP2, NR5A2, SOAT2, SOD1, SREBF1]	0.001876
GO:0030162	regulation of proteolysis	[Group3]	[AHSG, AMBP, C5, C6, CIDEB, DDRGK1, ECM1, F12, F2, FBXW7, GPC3, HPN, ITIH1, ITIH2, ITIH3, ITIH4, KNG1, LOC528040, MASP1, NOL3, NR1H3, RNF34, SERPINA1, SERPINA10, SERPINA11, SERPINA3-1, SERPIND1, SERPINE2, SERPINF2, SERPINI1, VTN]	0.00201637
GO:0031639	plasminogen activation	[Group6]	[F12, FGB, FGG, HPN, SERPINE2, SERPINF2]	0.0023776
GO:0061045	negative regulation of wound healing	[Group6]	[F12, F2, FGB, FGG, KNG1, PLG, SERPINE2, SERPINF2]	0.00261096
GO:0010896	regulation of triglyceride catabolic process	[Group2, Group4]	[APOA1, APOA4, APOA5, APOC2, APOC3]	0.00329225
GO:0046503	glycerolipid catabolic process	[Group2, Group4]	[APOA1, APOA2, APOA4, APOA5, APOC2, APOC3, CPS1]	0.00368519
GO:0034377	plasma lipoprotein particle assembly	[Group4]	[APOA1, APOA2, APOA4, APOA5, APOC3, SOAT2]	0.00382252
GO:0006022	aminoglycan metabolic process	[Group0]	[CHIA, CHST2, CSGALNACT2, EXTL1, IDUA, IGF1, ITIH1, ITIH2, ITIH3, ITIH4, SLC35D2]	0.00385898
GO:0045723	positive regulation of fatty acid biosynthetic process	[Group2, Group4]	[APOA1, APOA4, APOA5, APOC2, MLXIPL]	0.00635589
GO:0044281	small molecule metabolic process	[Group1]	[ACAD10, ACSL1, ALDH1L1, APOA1, APOA2, APOA4, APOA5, APOC2, APOC3, ARG1, ASL, ASPDH, ASS1, ATP6V1B1, BCAT1, BHMT, CDO1, CHST2, CPS1, CSGALNACT2, CYP2C19, CYP2E1, DECR2, ELOVL4, ENTPD5, EXTL1, GC, GCGR, GGT1, GLYAT, GPD1, GULO, HMGCS2, HNF1A, HNF4A, HPD, HPN, IDO2, IDUA, IGF1, IGF2, IPMK, KCNMA1, MECP2, MLXIPL, MRAP, MTHFR, NR5A2, NT5E, PC, PIPOX, PKLR, PRODH2, RAMP3, RDH5, SERINC3, SLC35D2, SOAT2…	0.00706808
GO:0048878	chemical homeostasis	[Group4]	[ACAD10, AGTR1, APOA1, APOA2, APOA4, APOA5, APOC3, APOC4, ASGR2, ATP2A1, ATP6V1B1, CXCL13, F2, FAM20A, FOXA1, FOXA3, GCGR, HNF4A, HPN, HPX, IDUA, IGF1, KCNMA1, KNG1, MLXIPL, NOL3, NR1H3, NR5A2, OIT3, RAP1GDS1, SLC12A2, SLC39A4, SLC9A6, SOAT2, SOD1, TF]	0.0077793
GO:0065005	protein-lipid complex assembly	[Group4]	[APOA1, APOA2, APOA4, APOA5, APOC3, SOAT2]	0.00883875
GO:0019218	regulation of steroid metabolic process	[Group4]	[AGTR1, APOA1, APOA2, APOA4, APOA5, FOXA2, KCNMA1, SOD1, SREBF1]	0.00928953
GO:0030203	glycosaminoglycan metabolic process	[Group0]	[CHST2, CSGALNACT2, EXTL1, IDUA, IGF1, ITIH1, ITIH2, ITIH3, ITIH4, SLC35D2]	0.00936934
GO:0033344	cholesterol efflux	[Group4]	[ABCA4, APOA1, APOA2, APOA4, APOA5, APOC3, SOAT2]	0.00937139
GO:1901605	alpha-amino acid metabolic process	[Group1]	[ALDH1L1, ARG1, ASL, ASS1, BHMT, CDO1, CPS1, GGT1, GLYAT, HNF4A, HPD, IDO2, MECP2, MTHFR, PIPOX, PRODH2, SERINC3]	0.0102806
GO:0016053	organic acid biosynthetic process	[Group1, Group2, Group4]	[APOA1, APOA4, APOA5, APOC2, APOC3, ASL, ASS1, BCAT1, BHMT, CPS1, DECR2, ELOVL4, GGT1, GULO, HNF1A, IDO2, MLXIPL, MTHFR]	0.0106065
GO:0046394	carboxylic acid biosynthetic process	[Group1, Group2, Group4]	[APOA1, APOA4, APOA5, APOC2, APOC3, ASL, ASS1, BCAT1, BHMT, CPS1, DECR2, ELOVL4, GGT1, GULO, HNF1A, IDO2, MLXIPL, MTHFR]	0.0106065
GO:0044283	small molecule biosynthetic process	[Group1, Group2]	[APOA1, APOA2, APOA4, APOA5, APOC2, APOC3, ASL, ASS1, BCAT1, BHMT, CPS1, DECR2, ELOVL4, GGT1, GPD1, GULO, HMGCS2, HNF1A, IDO2, IPMK, MLXIPL, MTHFR, PC, SOD1, SREBF1]	0.0107285
GO:0051248	negative regulation of protein metabolic process	[Group3]	[AHSG, AMBP, APCS, APOA4, C5, DBNDD2, DMTN, ECM1, ERRFI1, EZR, F2, FYN, GPC3, HPN, IGF1, ITIH1, ITIH2, ITIH3, ITIH4, KNG1, LOC528040, MASP1, MECP2, MLXIPL, NOL3, NR1H3, PPP1R1A, PRG4, PRKRA, RNF34, SERPINA1, SERPINA10, SERPINA11, SERPINA3-1, SERPIND1, SERPINE2, SERPINF2, SERPINI1, VTN, ZFPM1]	0.0115122
GO:0010898	positive regulation of triglyceride catabolic process	[Group4]	[APOA1, APOA4, APOA5, APOC2]	0.0118666
GO:0030300	regulation of intestinal cholesterol absorption	[Group4]	[APOA1, APOA2, APOA4, APOA5]	0.0118666
GO:1904478	regulation of intestinal absorption	[Group4]	[APOA1, APOA2, APOA4, APOA5]	0.0118666
GO:1904729	regulation of intestinal lipid absorption	[Group4]	[APOA1, APOA2, APOA4, APOA5]	0.0118666
GO:0043086	negative regulation of catalytic activity	[Group3]	[AHSG, AMBP, APCS, APOA1, APOA2, APOC3, C5, DBNDD2, ECM1, GPC3, HPN, IGF1, ITIH1, ITIH2, ITIH3, ITIH4, KNG1, LOC528040, NOL3, PPP1R1A, RNF34, SERPINA1, SERPINA10, SERPINA11, SERPINA3-1, SERPIND1, SERPINE2, SERPINF2, SERPINI1, VTN]	0.012589
GO:0050892	intestinal absorption	[Group4]	[APOA1, APOA2, APOA4, APOA5, EZR, TJP2]	0.0126598
GO:0007596	blood coagulation	[Group6]	[DMTN, F12, F2, F9, FGB, FGG, HNF4A, KNG1, PLG, PROC, PROZ, SERPINE2, SERPINF2, VKORC1]	0.0142608
GO:0044057	regulation of system process	[Group4]	[AGTR1, APOA1, APOA2, APOA4, APOA5, ATP2A1, AVPR1A, CPS1, CRP, FGB, FGG, GDF9, IGF1, KCNMA1, MECP2, NOL3, NR1H3, SOD1, SREBF1]	0.0142623
GO:0051336	regulation of hydrolase activity	[Group3]	[AGTR1, AHSG, AMBP, APCS, APOA1, APOA2, APOA4, APOA5, APOC2, APOC3, ARHGEF19, ARHGEF3, C5, CIDEB, CXCL13, DOCK9, ECM1, GPC3, HPN, IGF1, ITIH1, ITIH2, ITIH3, ITIH4, KNG1, LOC528040, NGEF, NOL3, NTRK2, RABGAP1L, RAP1GDS1, RNF34, SERPINA1, SERPINA10, SERPINA11, SERPINA3-1, SERPIND1, SERPINE2, SERPINF2, SERPINI1, TIAM1, VTN]	0.014469
GO:0007599	hemostasis	[Group6]	[DMTN, F12, F2, F9, FGB, FGG, HNF4A, KNG1, PLG, PROC, PROZ, SERPINE2, SERPINF2, VKORC1]	0.0157647
GO:1903035	negative regulation of response to wounding	[Group6]	[APOA1, F12, F2, FGB, FGG, KNG1, NR1H3, NT5E, PLG, PROC, SERPINE2, SERPINF2]	0.0169381
GO:0050818	regulation of coagulation	[Group6]	[DMTN, F12, F2, FGB, FGG, KNG1, PLG, PROC, SERPINE2, SERPINF2]	0.0174148
GO:0044058	regulation of digestive system process	[Group4]	[APOA1, APOA2, APOA4, APOA5, NR1H3]	0.0182048
GO:0051004	regulation of lipoprotein lipase activity	[Group2, Group4]	[APOA1, APOA4, APOA5, APOC2, APOC3]	0.0182048
GO:0015711	organic anion transport	[Group4]	[ABCA4, ACSL1, APOA1, APOA2, APOA4, APOA5, APOC3, FOLR1, HNF1A, NTRK2, SERINC3, SLC13A3, SLC22A7, SLC2A2, SLC38A3, SLC51B, SLCO2B1]	0.018216
GO:0007586	digestion	[Group4]	[APOA1, APOA2, APOA4, APOA5, EZR, KCNMA1, LYZ2, NR1H3, TJP2]	0.0188706
GO:0050817	coagulation	[Group6]	[DMTN, F12, F2, F9, FGB, FGG, HNF4A, KNG1, PLG, PROC, PROZ, SERPINE2, SERPINF2, VKORC1]	0.0191249
GO:0015748	organophosphate ester transport	[Group4]	[ABCA4, APOA1, APOA2, APOA4, APOA5, APOC3, GJB1, SLC35D2]	0.0215847
GO:0010901	regulation of very-low-density lipoprotein particle remodeling	[Group4]	[APOA1, APOA2, APOA5]	0.0237986
GO:0034370	triglyceride-rich lipoprotein particle remodeling	[Group4]	[APOA1, APOA2, APOA4, APOA5]	0.0262505
GO:0034372	very-low-density lipoprotein particle remodeling	[Group4]	[APOA1, APOA2, APOA4, APOA5]	0.0262505
GO:0051006	positive regulation of lipoprotein lipase activity	[Group4]	[APOA1, APOA4, APOA5, APOC2]	0.0262505
GO:0022600	digestive system process	[Group4]	[APOA1, APOA2, APOA4, APOA5, EZR, KCNMA1, NR1H3, TJP2]	0.0317915
GO:0042304	regulation of fatty acid biosynthetic process	[Group2, Group4]	[APOA1, APOA4, APOA5, APOC2, APOC3, MLXIPL]	0.0330267
GO:0009611	response to wounding	[Group6]	[AHSG, APOA1, APOA5, ARHGEF19, C6, DMTN, F12, F2, F9, FGB, FGG, GGT1, HNF4A, IGF1, KNG1, MASP1, NOL3, NR1H3, NT5E, PLG, PROC, PROZ, SERPINE2, SERPINF2, SOD1, VKORC1]	0.0379631
GO:0015918	sterol transport	[Group4]	[ABCA4, APOA1, APOA2, APOA4, APOA5, APOC3, HNF1A, SOAT2]	0.0381262
GO:0030301	cholesterol transport	[Group4]	[ABCA4, APOA1, APOA2, APOA4, APOA5, APOC3, HNF1A, SOAT2]	0.0381262
GO:0030193	regulation of blood coagulation	[Group6]	[DMTN, F12, F2, FGB, FGG, KNG1, PLG, SERPINE2, SERPINF2]	0.0421646
GO:1900046	regulation of hemostasis	[Group6]	[DMTN, F12, F2, FGB, FGG, KNG1, PLG, SERPINE2, SERPINF2]	0.0421646
GO:0034368	protein-lipid complex remodeling	[Group4]	[APOA1, APOA2, APOA4, APOA5, APOC3]	0.042634
GO:0034369	plasma lipoprotein particle remodeling	[Group4]	[APOA1, APOA2, APOA4, APOA5, APOC3]	0.042634
GO:0006520	cellular amino acid metabolic process	[Group1]	[ALDH1L1, ARG1, ASL, ASS1, BCAT1, BHMT, CDO1, CPS1, GGT1, GLYAT, HNF4A, HPD, HPN, IDO2, MECP2, MTHFR, PIPOX, PRODH2, SERINC3]	0.0429328
GO:0032102	negative regulation of response to external stimulus	[Group6]	[APOA1, C5, CHMP4A, CXCL13, F12, F2, FGB, FGG, KNG1, NR1H3, NT5E, PLG, PROC, SERPINE2, SERPINF2, TKFC]	0.042966
GO:0071827	plasma lipoprotein particle organization	[Group4]	[APOA1, APOA2, APOA4, APOA5, APOC3, SOAT2]	0.0435636
GO:0006869	lipid transport	[Group4]	[ABCA4, ACSL1, APOA1, APOA2, APOA4, APOA5, APOC2, APOC3, APOC4, FZD4, GDF9, HNF1A, SLC51B, SLCO2B1, SOAT2]	0.0461134

## Sheet: blue
Biological Process (BP)					Molecular Function (MF)					REACTOME pathway
BP GOID	BP GOTerm	BP GO Groups	Associated Genes Found	Term PValue Corrected with Bonferroni step down	MF GOID	MF GOTerm	MF GO Groups	Associated Genes Found	Term PValue Corrected with Bonferroni step down	REACTOME ID	REACTOME Pathway	REACTOME Groups	Associated Genes Found	Term PValue Corrected with Bonferroni step down
GO:0090304	nucleic acid metabolic process	[Group4]	[AEBP2, AGO3, AHCTF1, AKIRIN2, ALKBH1, ALKBH8, ANKRA2, ANKRD17, APBB2, ARID2, ARMCX3, ATG16L1, ATR, ATRX, BCL6, BCLAF1, BRD7, BRMS1L, CASC3, CCAR1, CCL3, CCNL1, CCPG1, CDC40, CDC5L, CDKN2AIP, CEBPA, CHD1, CHD2, CHERP, CIR1, CNOT2, CNOT6, COMMD9, CPSF6, CREBBP, CREBZF, CTNNBIP1, CWC15, CWC22, CYR61, DCP1A, DDX20, DDX52, DEK, DHX29, DHX9, E2F5, E2F6, ELF1, ELF2, ELL2, ELP2, ERBB2IP, ERCC4, ERCC6L2,…	6.89734e-10	GO:0003676	nucleic acid binding	[Group0]	[ADNP, ADNP2, AEBP2, AGO3, AHCTF1, AKAP8, ALKBH8, ANKRD17, ARID2, BCL6, BCLAF1, BRD7, BUD13, BZW1, CASC3, CASP8AP2, CCNL1, CDC40, CDC5L, CDKN2AIP, CEBPA, CELF6, CENPC, CHD2, CHERP, CPSF6, CREBBP, CREBZF, CWC15, CWC22, DCP1A, DDX20, DDX52, DEK, DHX29, DHX9, E2F5, E2F6, EIF2S3, EIF3A, EIF4E3, EIF5, ELF1, ELF2, ERCC4, ERCC6L2, ESF1, FAM208A, FIP1L1, FLYWCH2, FRG1, FXR1, GIN1, GPATCH8, GTF2A1, GTPBP1…	6.99747e-10	REACTOME:6985597	Gene Expression	[AEBP2, AGO3, CASC3, CCAR1, CDC40, CDC5L, CNOT2, CNOT6, CREBBP, CWC15, DCP1A, DDX20, DHX9, E2F5, EIF2S3, EIF3A, EIF5, GTF2A1, GTF2H1, HNRNPA0, HNRNPK, MED13, MED23, MED26, MED4, METTL14, NR1H3, NR3C1, NUP153, NUP54, NUP98, NXF1, POLR2B, POLR3F, PRKAA1, RANBP2, RRN3, SMG1, SMURF2, SNRNP40, SUZ12, TAF1D, TAF2, TAF6, TGS1, UPF1, WTAP]	0.0271881
GO:0044260	cellular macromolecule metabolic process	[Group1]	[AASDHPPT, ADAM10, ADAM9, AEBP2, AGBL5, AGO3, AHCTF1, AKIRIN2, ALKBH1, ALKBH8, ANKRA2, ANKRD17, APBB2, ARID2, ARMCX3, ATAD1, ATG16L1, ATR, ATRX, BCL6, BCLAF1, BECN1, BIRC6, BRAP, BRD7, BRMS1L, CAMLG, CASC3, CASP8AP2, CCAR1, CCL3, CCNL1, CCPG1, CDC40, CDC5L, CDK17, CDKN2AIP, CEBPA, CEP192, CHD1, CHD2, CHERP, CHSY1, CIR1, CNEP1R1, CNOT2, CNOT6, COG3, COMMD9, CPSF6, CREBBP, CREBZF, CTNNBIP1, CUL1, C…	3.91561e-09	GO:0044822	poly(A) RNA binding	[Group4]	[AGO3, AKAP8, ANKRD17, BCLAF1, BUD13, BZW1, CASC3, CDC40, CDC5L, CHD2, CHERP, CPSF6, DCP1A, DDX52, DEK, DHX29, DHX9, EIF3A, EIF5, ESF1, FAM208A, FIP1L1, FLYWCH2, FRG1, FXR1, GPATCH8, GTPBP10, HNRNPA0, HNRNPDL, HNRNPH3, HTATSF1, KRR1, KTN1, LARP7, LOC516355, NAA15, NCOA5, NGDN, NMD3, NSRP1, NXF1, OTUD4, PCBP4, PEF1, POLR2B, PRPF38A, PRPF38B, PRPF40A, PRRC2C, PURA, RBBP6, RBMS1, RNF20, RPGR, RPL7, …	6.42948e-05	REACTOME:6985645	Processing of Capped Intron-Containing Pre-mRNA	[CCAR1, CDC40, CDC5L, CWC15, DHX9, HNRNPA0, HNRNPK, METTL14, NUP153, NUP54, NUP98, NXF1, POLR2B, RANBP2, SNRNP40, WTAP]	0.0406984
GO:0016070	RNA metabolic process	[Group4]	[AEBP2, AGO3, AHCTF1, AKIRIN2, ALKBH1, ALKBH8, ANKRA2, APBB2, ARID2, ARMCX3, ATG16L1, ATRX, BCL6, BCLAF1, BRD7, BRMS1L, CASC3, CCAR1, CCL3, CCNL1, CCPG1, CDC40, CDC5L, CDKN2AIP, CEBPA, CHD1, CHD2, CHERP, CIR1, CNOT2, CNOT6, COMMD9, CPSF6, CREBBP, CREBZF, CTNNBIP1, CWC15, CWC22, CYR61, DCP1A, DDX20, DDX52, DHX29, DHX9, E2F5, E2F6, ELF1, ELF2, ELL2, ELP2, ERBB2IP, FGFR2, FKBP8, FNIP1, GMCL1, GTF2A1…	3.55963e-07	GO:0003723	RNA binding	[Group4]	[AGO3, AKAP8, ALKBH8, ANKRD17, BCLAF1, BUD13, BZW1, CASC3, CDC40, CDC5L, CHD2, CHERP, CPSF6, CWC15, CWC22, DCP1A, DDX52, DEK, DHX29, DHX9, EIF2S3, EIF3A, EIF4E3, EIF5, ESF1, FAM208A, FIP1L1, FLYWCH2, FRG1, FXR1, GPATCH8, GTPBP10, HNRNPA0, HNRNPDL, HNRNPH3, HNRNPK, HTATSF1, KRR1, KTN1, LARP7, LOC516355, METTL14, NAA15, NCOA5, NGDN, NMD3, NSRP1, NXF1, OTUD4, PAPOLG, PCBP4, PEF1, POLR2B, PRPF38A, PR…	0.000171408
GO:0006139	nucleobase-containing compound metabolic process	[Group4]	[ADSS, AEBP2, AGO3, AHCTF1, AKIRIN2, ALKBH1, ALKBH8, ANKRA2, ANKRD17, APBB2, ARID2, ARMCX3, ATG16L1, ATR, ATRX, BCL6, BCLAF1, BRD7, BRMS1L, CASC3, CCAR1, CCL3, CCNL1, CCPG1, CDC40, CDC5L, CDKN2AIP, CEBPA, CHD1, CHD2, CHERP, CIR1, CNOT2, CNOT6, COMMD9, CPSF6, CREBBP, CREBZF, CTNNBIP1, CWC15, CWC22, CYR61, DCP1A, DDX20, DDX52, DEK, DHX29, DHX9, DLG3, E2F5, E2F6, ELF1, ELF2, ELL2, ELP2, ERBB2IP, ERC…	2.23616e-06	GO:0042393	histone binding	[Group3]	[ATRX, BRD7, CCNL1, CHD1, CHD2, DEK, ELP2, IPO7, KDM4A, MPHOSPH8, NASP, RNF168, RNF20, SART3, SMARCA5, SUZ12, TDRD3, USP15, USP16]	0.000786275
GO:0043170	macromolecule metabolic process	[Group1]	[AASDHPPT, ADAM10, ADAM9, AEBP2, AGBL5, AGO3, AHCTF1, AKIRIN2, ALKBH1, ALKBH8, ANKRA2, ANKRD17, APBB2, ARID2, ARMCX3, ATAD1, ATG16L1, ATR, ATRX, AZIN1, BCL6, BCLAF1, BECN1, BIRC6, BRAP, BRD7, BRMS1L, CAMLG, CAPN7, CASC3, CASP8AP2, CCAR1, CCL3, CCNL1, CCPG1, CDC40, CDC5L, CDK17, CDKN2AIP, CEBPA, CEP192, CHD1, CHD2, CHERP, CHSY1, CIR1, CNEP1R1, CNOT2, CNOT6, COG3, COMMD9, CPSF6, CREBBP, CREBZF, CTN…	3.79609e-06	GO:0003677	DNA binding	[Group1]	[ADNP, ADNP2, AEBP2, AHCTF1, AKAP8, ARID2, BCL6, BCLAF1, BRD7, CASP8AP2, CCNL1, CDC5L, CDKN2AIP, CEBPA, CENPC, CHD2, CREBBP, CREBZF, DEK, DHX9, E2F5, E2F6, ELF1, ELF2, ERCC4, ERCC6L2, GIN1, GTF2A1, HIF1A, HIVEP2, HNRNPDL, HNRNPK, HSF2, INO80, IWS1, KLF4, LIG4, MBD1, MED26, MIER1, MIER3, NBN, NR1H3, NR3C1, ORC2, ORC4, PAX8, PAXBP1, PCBP4, PMS1, POLK, POLR2B, POLR3F, PURA, RB1, RBMS1, REV3L, RPL7, …	0.00194121
GO:0046483	heterocycle metabolic process	[Group4]	[ADSS, AEBP2, AGO3, AHCTF1, AKIRIN2, ALKBH1, ALKBH8, ANKRA2, ANKRD17, APBB2, ARID2, ARMCX3, ATG16L1, ATR, ATRX, BCL6, BCLAF1, BRD7, BRMS1L, BTD, CASC3, CCAR1, CCL3, CCNL1, CCPG1, CDC40, CDC5L, CDKN2AIP, CEBPA, CHD1, CHD2, CHERP, CIR1, CNOT2, CNOT6, COMMD9, CPSF6, CREBBP, CREBZF, CTNNBIP1, CWC15, CWC22, CYR61, DCP1A, DDX20, DDX52, DEK, DHX29, DHX9, DLG3, E2F5, E2F6, ELF1, ELF2, ELL2, ELP2, ERBB2IP…	4.86969e-06	GO:0019783	ubiquitin-like protein-specific protease activity	[Group2]	[OTUD4, SENP6, STAMBP, USP15, USP16, USP33, USP34, USP37, USP38, USP42, USP47, USP8, USPL1]	0.0021408
GO:0006725	cellular aromatic compound metabolic process	[Group4]	[ADSS, AEBP2, AGO3, AHCTF1, AKIRIN2, ALKBH1, ALKBH8, ANKRA2, ANKRD17, APBB2, ARID2, ARMCX3, ATG16L1, ATR, ATRX, BCL6, BCLAF1, BRD7, BRMS1L, CASC3, CCAR1, CCL3, CCNL1, CCPG1, CDC40, CDC5L, CDKN2AIP, CEBPA, CHD1, CHD2, CHERP, CIR1, CNOT2, CNOT6, COMMD9, CPSF6, CREBBP, CREBZF, CTNNBIP1, CWC15, CWC22, CYR61, DCP1A, DDX20, DDX52, DEK, DHX29, DHX9, DLG3, E2F5, E2F6, ELF1, ELF2, ELL2, ELP2, ERBB2IP, ERC…	1.83487e-05	GO:0004843	ubiquitin-specific protease activity	[Group2]	[OTUD4, STAMBP, USP15, USP16, USP33, USP34, USP37, USP38, USP42, USP47, USP8]	0.0123299
GO:1901360	organic cyclic compound metabolic process	[Group4]	[ADSS, AEBP2, AGO3, AHCTF1, AKIRIN2, ALKBH1, ALKBH8, ANKRA2, ANKRD17, APBB2, ARID2, ARMCX3, ATG16L1, ATR, ATRX, BCL6, BCLAF1, BRD7, BRMS1L, BTD, CASC3, CCAR1, CCL3, CCNL1, CCPG1, CDC40, CDC5L, CDKN2AIP, CEBPA, CHD1, CHD2, CHERP, CIR1, CNOT2, CNOT6, COMMD9, CPSF6, CREBBP, CREBZF, CTNNBIP1, CWC15, CWC22, CYR61, DCP1A, DDX20, DDX52, DEK, DHX29, DHX9, DLG3, E2F5, E2F6, ELF1, ELF2, ELL2, ELP2, ERBB2IP…	0.000222097
GO:0034641	cellular nitrogen compound metabolic process	[Group4]	[ADSS, AEBP2, AGO3, AHCTF1, AKIRIN2, ALKBH1, ALKBH8, ANKRA2, ANKRD17, APBB2, ARID2, ARMCX3, ATG16L1, ATR, ATRX, AZIN1, BCL6, BCLAF1, BECN1, BRD7, BRMS1L, BTD, CASC3, CCAR1, CCL3, CCNL1, CCPG1, CDC40, CDC5L, CDKN2AIP, CEBPA, CEPT1, CHD1, CHD2, CHERP, CIR1, CNOT2, CNOT6, COMMD9, CPSF6, CREBBP, CREBZF, CTNNBIP1, CWC15, CWC22, CYR61, DCP1A, DDX20, DDX52, DEK, DHX29, DHX9, DLG3, E2F5, E2F6, EIF2S3, EI…	0.000267167
GO:0010467	gene expression	[Group4]	[AEBP2, AGO3, AHCTF1, AKIRIN2, ALKBH1, ALKBH8, ANKRA2, APBB2, ARID2, ARMCX3, ATRX, BCL6, BCLAF1, BRD7, BRMS1L, CASC3, CASP8AP2, CCAR1, CCL3, CCNL1, CCPG1, CDC40, CDC5L, CDKN2AIP, CEBPA, CHD1, CHD2, CHERP, CIR1, CNOT2, COMMD9, CPSF6, CREBBP, CREBZF, CTNNBIP1, CWC15, CWC22, CYR61, DDX20, DDX52, DHX29, DHX9, E2F5, E2F6, EIF2S3, EIF3A, EIF4E3, EIF5, ELF1, ELF2, ELL2, ELP2, ERBB2IP, FGFR2, FKBP8, FNIP…	0.00347118
GO:0019219	regulation of nucleobase-containing compound metabolic process	[Group4]	[AEBP2, AHCTF1, AKIRIN2, ANKRA2, ANKRD17, APBB2, ARID2, ARMCX3, ATR, ATRX, BCL6, BCLAF1, BRD7, BRMS1L, CCAR1, CCL3, CCNL1, CCPG1, CDC5L, CDKN2AIP, CEBPA, CHD1, CHD2, CIR1, CNOT2, COMMD9, CREBBP, CREBZF, CTNNBIP1, CYR61, DDX20, DEK, E2F5, E2F6, ELF1, ELF2, ELP2, ERBB2IP, ERCC4, FGFR2, FKBP8, FNIP1, GMCL1, GTF2A1, GTF2H1, HIF1A, HIVEP2, HNRNPK, HSF2, IGF1, INO80, IWS1, KDM4A, KLF4, LRIF1, MBD1, MEA…	0.00352434
GO:0051252	regulation of RNA metabolic process	[Group4]	[AEBP2, AHCTF1, AKIRIN2, ANKRA2, APBB2, ARID2, ARMCX3, ATRX, BCL6, BCLAF1, BRD7, BRMS1L, CCAR1, CCL3, CCNL1, CCPG1, CDC5L, CDKN2AIP, CEBPA, CHD1, CHD2, CIR1, CNOT2, COMMD9, CREBBP, CREBZF, CTNNBIP1, CYR61, DDX20, E2F5, E2F6, ELF1, ELF2, ELP2, ERBB2IP, FGFR2, FKBP8, FNIP1, GMCL1, GTF2A1, GTF2H1, HIF1A, HIVEP2, HNRNPK, HSF2, IGF1, INO80, IWS1, KDM4A, KLF4, LRIF1, MBD1, MEAF6, MED13, MED23, MED26, M…	0.00474662
GO:0032774	RNA biosynthetic process	[Group4]	[AEBP2, AHCTF1, AKIRIN2, ANKRA2, APBB2, ARID2, ARMCX3, ATG16L1, ATRX, BCL6, BCLAF1, BRD7, BRMS1L, CCAR1, CCL3, CCNL1, CCPG1, CDC5L, CDKN2AIP, CEBPA, CHD1, CHD2, CIR1, CNOT2, COMMD9, CREBBP, CREBZF, CTNNBIP1, CYR61, DDX20, E2F5, E2F6, ELF1, ELF2, ELL2, ELP2, ERBB2IP, FGFR2, FKBP8, FNIP1, GMCL1, GTF2A1, GTF2H1, HIF1A, HIVEP2, HNRNPK, HSF2, IGF1, INO80, IWS1, KDM4A, KLF4, LIN52, LRIF1, MBD1, MEAF6, …	0.00622734
GO:0051171	regulation of nitrogen compound metabolic process	[Group4]	[AEBP2, AGO3, AHCTF1, AKIRIN2, ANKRA2, ANKRD17, APBB2, ARID2, ARMCX3, ATR, ATRX, BCL6, BCLAF1, BRD7, BRMS1L, CASC3, CCAR1, CCL3, CCNL1, CCPG1, CDC5L, CDKN2AIP, CEBPA, CHD1, CHD2, CIR1, CNOT2, COMMD9, CREBBP, CREBZF, CTNNBIP1, CYR61, DDX20, DEK, E2F5, E2F6, EIF3A, EIF5, ELF1, ELF2, ELP2, ERBB2IP, ERCC4, FGFR2, FKBP8, FNIP1, FXR1, GMCL1, GTF2A1, GTF2H1, HIF1A, HIVEP2, HNRNPK, HSF2, IGF1, INO80, IWS…	0.00712535
GO:0034645	cellular macromolecule biosynthetic process	[Group4]	[AEBP2, AGO3, AHCTF1, AKIRIN2, ANKRA2, ANKRD17, APBB2, ARID2, ARMCX3, ATR, ATRX, BCL6, BCLAF1, BRD7, BRMS1L, CASC3, CCAR1, CCL3, CCNL1, CCPG1, CDC5L, CDKN2AIP, CEBPA, CHD2, CHSY1, CIR1, CNOT2, COG3, COMMD9, CREBBP, CREBZF, CTNNBIP1, CYR61, DDX20, DSE, E2F5, E2F6, EIF2S3, EIF3A, EIF4E3, EIF5, ELF1, ELF2, ELL2, ELP2, EOGT, ERBB2IP, FGFR2, FKBP8, FNIP1, FXR1, GMCL1, GNPTAB, GOLGA7, GORASP1, GPAA1, G…	0.00920103
GO:0006351	transcription, DNA-templated	[Group4]	[AEBP2, AHCTF1, AKIRIN2, ANKRA2, APBB2, ARID2, ARMCX3, ATRX, BCL6, BCLAF1, BRD7, BRMS1L, CCAR1, CCL3, CCNL1, CCPG1, CDC5L, CDKN2AIP, CEBPA, CHD2, CIR1, CNOT2, COMMD9, CREBBP, CREBZF, CTNNBIP1, CYR61, DDX20, E2F5, E2F6, ELF1, ELF2, ELL2, ELP2, ERBB2IP, FGFR2, FKBP8, FNIP1, GMCL1, GTF2A1, GTF2H1, HIF1A, HIVEP2, HNRNPK, HSF2, IGF1, INO80, IWS1, KDM4A, KLF4, LIN52, LRIF1, MBD1, MEAF6, MED13, MED23, M…	0.00993173
GO:0097659	nucleic acid-templated transcription	[Group4]	[AEBP2, AHCTF1, AKIRIN2, ANKRA2, APBB2, ARID2, ARMCX3, ATRX, BCL6, BCLAF1, BRD7, BRMS1L, CCAR1, CCL3, CCNL1, CCPG1, CDC5L, CDKN2AIP, CEBPA, CHD2, CIR1, CNOT2, COMMD9, CREBBP, CREBZF, CTNNBIP1, CYR61, DDX20, E2F5, E2F6, ELF1, ELF2, ELL2, ELP2, ERBB2IP, FGFR2, FKBP8, FNIP1, GMCL1, GTF2A1, GTF2H1, HIF1A, HIVEP2, HNRNPK, HSF2, IGF1, INO80, IWS1, KDM4A, KLF4, LIN52, LRIF1, MBD1, MEAF6, MED13, MED23, M…	0.0107143
GO:2001141	regulation of RNA biosynthetic process	[Group4]	[AEBP2, AHCTF1, AKIRIN2, ANKRA2, APBB2, ARID2, ARMCX3, ATRX, BCL6, BCLAF1, BRD7, BRMS1L, CCAR1, CCL3, CCNL1, CCPG1, CDC5L, CDKN2AIP, CEBPA, CHD1, CHD2, CIR1, CNOT2, COMMD9, CREBBP, CREBZF, CTNNBIP1, CYR61, DDX20, E2F5, E2F6, ELF1, ELF2, ELP2, ERBB2IP, FGFR2, FKBP8, FNIP1, GMCL1, GTF2A1, GTF2H1, HIF1A, HIVEP2, HNRNPK, HSF2, IGF1, INO80, KDM4A, KLF4, LRIF1, MBD1, MEAF6, MED13, MED23, MED26, MED4, M…	0.0116942
GO:0010468	regulation of gene expression	[Group4]	[AEBP2, AGO3, AHCTF1, AKIRIN2, ALKBH1, ANKRA2, APBB2, ARID2, ARMCX3, ATRX, BCL6, BCLAF1, BRD7, BRMS1L, CASC3, CCAR1, CCL3, CCNL1, CCPG1, CDC5L, CDKN2AIP, CEBPA, CHD1, CHD2, CIR1, CNOT2, COMMD9, CREBBP, CREBZF, CTNNBIP1, CYR61, DDX20, DHX9, E2F5, E2F6, EIF3A, EIF5, ELF1, ELF2, ELP2, ERBB2IP, FGFR2, FKBP8, FNIP1, FXR1, GMCL1, GTF2H1, HIF1A, HIVEP2, HNRNPA0, HNRNPDL, HNRNPK, HSF2, IGF1, INO80, IWS1,…	0.0139314
GO:0009059	macromolecule biosynthetic process	[Group4]	[AEBP2, AGO3, AHCTF1, AKIRIN2, ANKRA2, ANKRD17, APBB2, ARID2, ARMCX3, ATG16L1, ATR, ATRX, BCL6, BCLAF1, BRD7, BRMS1L, CASC3, CCAR1, CCL3, CCNL1, CCPG1, CDC5L, CDKN2AIP, CEBPA, CHD1, CHD2, CHSY1, CIR1, CNOT2, COG3, COMMD9, CREBBP, CREBZF, CTNNBIP1, CYR61, DDX20, DSE, E2F5, E2F6, EIF2S3, EIF3A, EIF4E3, EIF5, ELF1, ELF2, ELL2, ELP2, EOGT, ERBB2IP, FGFR2, FKBP8, FNIP1, FURIN, FXR1, GMCL1, GNPTAB, GOL…	0.0145286
GO:0016071	mRNA metabolic process	[Group0]	[AGO3, CASC3, CDC40, CDC5L, CNOT2, CNOT6, CPSF6, CWC15, CWC22, DCP1A, DDX20, HNRNPK, HTATSF1, IWS1, LOC516355, METTL14, NSRP1, PAPD4, PAPOLG, PRPF18, PRPF38A, PRPF40A, RBM23, RNF20, RNF219, SART3, SCAF11, SECISBP2, SMG1, SMNDC1, SNRNP40, UPF1, WTAP, YTHDC1, ZC3H14, ZNF326]	0.0149026
GO:1903506	regulation of nucleic acid-templated transcription	[Group4]	[AEBP2, AHCTF1, AKIRIN2, ANKRA2, APBB2, ARID2, ARMCX3, ATRX, BCL6, BCLAF1, BRD7, BRMS1L, CCAR1, CCL3, CCNL1, CCPG1, CDC5L, CDKN2AIP, CEBPA, CHD2, CIR1, CNOT2, COMMD9, CREBBP, CREBZF, CTNNBIP1, CYR61, DDX20, E2F5, E2F6, ELF1, ELF2, ELP2, ERBB2IP, FGFR2, FKBP8, FNIP1, GMCL1, GTF2A1, GTF2H1, HIF1A, HIVEP2, HNRNPK, HSF2, IGF1, INO80, KDM4A, KLF4, LRIF1, MBD1, MEAF6, MED13, MED23, MED26, MED4, MIER1, …	0.0160366
GO:0006396	RNA processing	[Group0]	[AGO3, ALKBH8, CASC3, CCNL1, CDC40, CDC5L, CHERP, CPSF6, CWC15, CWC22, DDX20, DDX52, DHX29, DHX9, HNRNPK, HTATSF1, INTS6, IWS1, KRR1, LARP7, LOC516355, METTL14, NGDN, NSRP1, PAPD4, PAPOLG, PRPF18, PRPF38A, PRPF40A, RBM23, RNF20, RNF219, RPL7, RPUSD3, SART3, SCAF11, SMNDC1, SNRNP40, TGS1, TRMT10C, U2SURP, UTP15, UTP6, WDR36, WTAP, YTHDC1, YTHDC2, ZC3H14, ZCCHC6, ZNF326]	0.0162677
GO:2000112	regulation of cellular macromolecule biosynthetic process	[Group4]	[AEBP2, AGO3, AHCTF1, AKIRIN2, ANKRA2, ANKRD17, APBB2, ARID2, ARMCX3, ATR, ATRX, BCL6, BCLAF1, BRD7, BRMS1L, CASC3, CCAR1, CCL3, CCNL1, CCPG1, CDC5L, CDKN2AIP, CEBPA, CHD2, CIR1, CNOT2, COMMD9, CREBBP, CREBZF, CTNNBIP1, CYR61, DDX20, E2F5, E2F6, EIF3A, EIF5, ELF1, ELF2, ELP2, ERBB2IP, FGFR2, FKBP8, FNIP1, FXR1, GMCL1, GTF2H1, HIF1A, HIVEP2, HNRNPK, HSF2, IGF1, INO80, KDM4A, KLF4, LRIF1, MBD1, MEA…	0.0198044
GO:0006355	regulation of transcription, DNA-templated	[Group4]	[AEBP2, AHCTF1, AKIRIN2, ANKRA2, APBB2, ARID2, ARMCX3, ATRX, BCL6, BCLAF1, BRD7, BRMS1L, CCAR1, CCL3, CCNL1, CCPG1, CDC5L, CDKN2AIP, CEBPA, CHD2, CIR1, CNOT2, COMMD9, CREBBP, CREBZF, CTNNBIP1, CYR61, DDX20, E2F5, E2F6, ELF1, ELF2, ELP2, ERBB2IP, FGFR2, FKBP8, FNIP1, GMCL1, GTF2H1, HIF1A, HIVEP2, HNRNPK, HSF2, IGF1, INO80, KDM4A, KLF4, LRIF1, MBD1, MEAF6, MED13, MED23, MED26, MED4, MIER1, MPHOSPH8…	0.0216937
GO:0010556	regulation of macromolecule biosynthetic process	[Group4]	[AEBP2, AGO3, AHCTF1, AKIRIN2, ANKRA2, ANKRD17, APBB2, ARID2, ARMCX3, ATR, ATRX, BCL6, BCLAF1, BRD7, BRMS1L, CASC3, CCAR1, CCL3, CCNL1, CCPG1, CDC5L, CDKN2AIP, CEBPA, CHD1, CHD2, CIR1, CNOT2, COMMD9, CREBBP, CREBZF, CTNNBIP1, CYR61, DDX20, E2F5, E2F6, EIF3A, EIF5, ELF1, ELF2, ELP2, ERBB2IP, FGFR2, FKBP8, FNIP1, FURIN, FXR1, GMCL1, GTF2A1, GTF2H1, HIF1A, HIVEP2, HNRNPK, HSF2, IGF1, INO80, KDM4A, K…	0.0218603
GO:0070647	protein modification by small protein conjugation or removal	[Group3]	[BRAP, CUL1, DCAF17, FANCL, FEM1C, IPP, KBTBD2, KBTBD6, KLHL9, LTN1, NAE1, OTUD4, PAXIP1, PCNP, PELI1, PEX12, RANBP2, RBBP6, RNF139, RNF146, RNF168, RNF185, RNF19A, RNF20, RNF208, SART3, SENP6, SKP1, SMURF2, SOCS4, SPRTN, STAMBP, SUZ12, TERF1, TRIP12, TRPM4, UBA6, UBE2G1, UBE2O, UBE3A, UBE3B, USP15, USP16, USP33, USP34, USP37, USP38, USP42, USP47, USP8, USPL1, VCPIP1]	0.0378278
GO:0070646	protein modification by small protein removal	[Group3]	[OTUD4, SART3, SENP6, STAMBP, USP15, USP16, USP33, USP34, USP37, USP38, USP42, USP47, USP8, USPL1, VCPIP1]	0.0455325
GO:0051276	chromosome organization	[Group2]	[AEBP2, ARID2, ATRX, BCL6, BECN1, BRD7, BRMS1L, CCNL1, CENPC, CHD1, CREBBP, ERCC4, HDAC11, INO80, IWS1, KDM4A, LIG4, MBD1, MEAF6, MIER1, NAA60, NASP, NBN, NIPBL, PAXBP1, PAXIP1, PCGF2, PRKAA1, PURA, RB1, RECQL, RNF168, RNF20, SART3, SENP6, SIRT2, SKP1, SMARCA5, SMARCE1, STAG2, SUZ12, TDRD3, TERF1, TERF2, TLK2, TNRC18, TOP1, TOP2B, TRIP12, USP15, USP16, USP34, VPS4B, YLPM1, ZNF830]	0.0478824

## Sheet: brown
Biological Process (BP)					Molecular Function (MF)					REACTOME pathway
BP GOID	BP GOTerm	BP GO Groups	Associated Genes Found	Term PValue Corrected with Bonferroni step down	MF GOID	MF GOTerm	MF GO Groups	Associated Genes Found	Term PValue Corrected with Bonferroni step down	REACTOME ID	REACTOME Pathway	REACTOME Groups	Associated Genes Found	Term PValue Corrected with Bonferroni step down
GO:0006082	organic acid metabolic process	[Group1]	[ABAT, ABCG2, ACAD11, ACADL, ACADM, ACMSD, ACOX2, ACSM1, ACSM3, ADI1, AGMO, ALDH4A1, ALDOB, AMDHD1, ANGPTL3, ASL, BBOX1, BDH2, BHMT, BTD, CARNS1, CCBL2, CPT2, CSAD, CSGALNACT2, CYP26A1, CYP2B6, CYP2C87, CYP2E1, CYP2U1, CYP39A1, CYP4V2, CYP7A1, DDAH1, DECR2, DHTKD1, DMGDH, ECHDC2, ECI2, ENO4, ENOSF1, ENPP1, ENTPD5, ETFDH, FADS6, FAH, FBP1, FGFR4, FMO1, FMO2, G6PC, GATM, GGH, GLDC, GLS2, GPAM, GSTZ…	1.38052e-36	GO:0004497	monooxygenase activity	[Group4]	[AGMO, CYP1A1, CYP26A1, CYP2B6, CYP2C87, CYP2E1, CYP2U1, CYP39A1, CYP4A11, CYP4V2, CYP7A1, FMO1, FMO2, FMO5, KMO, LOC505468, LOC511498, LOC521656, LOC530929, LOC534967, LOC537017, LOC540627, PAH, PCBD1]	9.69123e-14	REACTOME:6985584	Metabolism	[Group0]	[ABCD4, ABCG8, ACAD11, ACADL, ACADM, ACAT1, ACOX2, ACSM1, ACSM2B, ADH4, ADHFE1, ADI1, AGMO, AGPAT2, AKR1B1, AKR1B10, ALAD, ALB, ALDH1A1, ALDH2, ALDH4A1, ALDH7A1, ALDOB, AMDHD1, AMY2B, AOC3, ASL, BBOX1, BDH2, BHMT, BREH1, BTD, CA14, CA3, CA5A, CAT, CES1, CHPT1, CPT2, CSGALNACT2, CYB5A, CYP1A1, CYP26A1, CYP2B6, CYP2C87, CYP2E1, CYP2U1, CYP39A1, CYP4A11, CYP7A1, DDAH1, DGAT2, DIO1, DPYS, ENPP1, ETFD…	3.13627e-26
GO:0043436	oxoacid metabolic process	[Group1, Group9]	[ABAT, ACAD11, ACADL, ACADM, ACMSD, ACOX2, ACSM1, ACSM3, ADI1, AGMO, ALDH4A1, ALDOB, AMDHD1, ANGPTL3, ASL, BBOX1, BDH2, BHMT, BTD, CARNS1, CCBL2, CPT2, CSAD, CSGALNACT2, CYP26A1, CYP2B6, CYP2C87, CYP2E1, CYP39A1, CYP4V2, CYP7A1, DDAH1, DECR2, DHTKD1, DMGDH, ECHDC2, ECI2, ENO4, ENOSF1, ENPP1, ENTPD5, ETFDH, FADS6, FAH, FBP1, FGFR4, GATM, GGH, GLDC, GLS2, GPAM, GSTZ1, HAAO, HACL1, HADH, HAL, HAO1, …	1.13835e-32	GO:0020037	heme binding	[Group4]	[ABCB6, CAT, CYB5A, CYP1A1, CYP26A1, CYP2B6, CYP2C87, CYP2E1, CYP2U1, CYP39A1, CYP4A11, CYP4V2, CYP7A1, HEBP1, HRG, LOC505468, LOC511498, LOC521656, LOC530929, LOC534967, LOC540627, PGRMC1, TDO2]	1.11889e-10	REACTOME:6985589	Biological oxidations	[Group1, Group4]	[ACSM1, ACSM2B, ADH4, ALDH1A1, ALDH2, AOC3, BREH1, CES1, CYP1A1, CYP26A1, CYP2B6, CYP2C87, CYP2E1, CYP2U1, CYP39A1, CYP4A11, CYP7A1, FMO1, FMO2, GSTM1, GSTM3, GSTO1, GSTZ1, LOC505468, LOC521656, LOC530929, LOC540627, MAOA, MAOB, MAT1A, MAT2B, MGST1, PAPSS1, SULT1B1]	1.02011e-15
GO:0044281	small molecule metabolic process	[Group1]	[ABAT, ABCD4, ABCG2, ACAD11, ACADL, ACADM, ACMSD, ACOX2, ACSM1, ACSM3, ADH4, ADI1, AGMO, ALDH1A1, ALDH2, ALDH4A1, ALDH7A1, ALDOB, AMDHD1, ANGPTL3, ASL, ASPDH, BBOX1, BDH2, BHMT, BTD, CA3, CA5A, CARNS1, CAT, CCBL2, CHPT1, CPT2, CSAD, CSGALNACT2, CYP26A1, CYP2B6, CYP2C87, CYP2E1, CYP2U1, CYP39A1, CYP4V2, CYP7A1, DDAH1, DECR2, DGAT2, DHRS3, DHTKD1, DLG3, DMGDH, DPYS, ECHDC2, ECI2, ENO4, ENOSF1, ENPP…	2.59573e-32	GO:0046906	tetrapyrrole binding	[Group4]	[ABCB6, CAT, CYB5A, CYP1A1, CYP26A1, CYP2B6, CYP2C87, CYP2E1, CYP2U1, CYP39A1, CYP4A11, CYP4V2, CYP7A1, HEBP1, HRG, LOC505468, LOC511498, LOC521656, LOC530929, LOC534967, LOC540627, MUT, PGRMC1, TDO2]	1.19969e-10	REACTOME:6985641	Phase 1 - Functionalization of compounds	[Group1, Group4]	[ADH4, ALDH1A1, ALDH2, AOC3, BREH1, CES1, CYP1A1, CYP26A1, CYP2B6, CYP2C87, CYP2E1, CYP2U1, CYP39A1, CYP4A11, CYP7A1, FMO1, FMO2, LOC505468, LOC521656, LOC530929, LOC540627, MAOA, MAOB]	6.90216e-13
GO:0019752	carboxylic acid metabolic process	[Group1, Group8, Group9]	[ABAT, ACAD11, ACADL, ACADM, ACMSD, ACOX2, ACSM1, ACSM3, ADI1, AGMO, ALDH4A1, ALDOB, AMDHD1, ANGPTL3, ASL, BBOX1, BDH2, BHMT, BTD, CARNS1, CCBL2, CPT2, CSAD, CYP26A1, CYP2B6, CYP2C87, CYP2E1, CYP39A1, CYP4V2, CYP7A1, DDAH1, DECR2, DHTKD1, DMGDH, ECHDC2, ECI2, ENO4, ENOSF1, ENTPD5, ETFDH, FADS6, FAH, FBP1, FGFR4, GATM, GGH, GLDC, GLS2, GPAM, GSTZ1, HAAO, HACL1, HADH, HAL, HAO1, HAO2, HGD, HIBADH, …	2.80701e-32	GO:0016705	oxidoreductase activity, acting on paired donors, with incorporation or reduction of molecular oxygen	[Group4]	[AGMO, BBOX1, CYP1A1, CYP26A1, CYP2B6, CYP2C87, CYP2E1, CYP2U1, CYP39A1, CYP4A11, CYP4V2, CYP7A1, FMO1, FMO2, FMO5, KMO, LOC505468, LOC511498, LOC521656, LOC530929, LOC534967, LOC537017, LOC540627, PAH, PCBD1]	1.07679e-09	REACTOME:6985618	Histidine, lysine, phenylalanine, tyrosine, proline and tryptophan catabolism	[Group7]	[ALDH4A1, ALDH7A1, AMDHD1, FAH, FTCD, GSTZ1, HAAO, HAL, HGD, KMO, PAH, PCBD1, PIPOX, SLC25A21, TAT, TDO2]	1.26397e-10
GO:0055114	oxidation-reduction process	[Group17]	[ACAD11, ACADL, ACADM, ACOX2, ADH4, ADH6, ADHFE1, ADI1, AGMO, AIFM2, AKR1B1, AKR1B10, ALDH1A1, ALDH2, ALDH4A1, ALDH7A1, ALDOB, AOC3, APOM, ASPDH, BBOX1, BCO2, BDH2, CAT, CYB5A, CYP1A1, CYP26A1, CYP2B6, CYP2C87, CYP2E1, CYP2U1, CYP39A1, CYP4A11, CYP4V2, CYP7A1, DECR2, DHRS12, DHRS3, DHRS7, DHTKD1, DIO1, DMGDH, DNAJC10, ENPP1, ETFDH, FADS6, FMO1, FMO2, FMO5, FOXRED1, G6PC, GLDC, GSTO1, GYS2, HAAO, …	3.58379e-31	GO:0008395	steroid hydroxylase activity	[Group4]	[CYP2B6, CYP2C87, CYP2E1, CYP2U1, CYP39A1, CYP7A1, LOC505468, LOC511498, LOC521656, LOC530929, LOC540627]	1.10797e-08	REACTOME:6985626	Metabolism of lipids and lipoproteins	[Group9]	[ABCG8, ACAD11, ACADL, ACADM, ACAT1, ACOX2, AGMO, AGPAT2, AKR1B1, AKR1B10, ALB, BDH2, CHPT1, CPT2, CYP1A1, CYP2C87, CYP2U1, CYP39A1, CYP4A11, CYP7A1, DGAT2, FABP1, GPAM, HACL1, HADH, HMGCL, HSD17B4, HSD3B7, IDH1, LCAT, LOC505468, LOC521656, LOC527068, LOC530929, LOC540627, MCEE, MTMR1, MTTP, MUT, PIK3C2G, PLA2G16, SC5D, SDC1, SLC10A1, SLC25A20, SLC27A2, SLC27A5, SLCO1A2, SLCO1B3, SMPD3, SRD5A1]	6.27121e-10
GO:0044282	small molecule catabolic process	[Group1, Group12, Group8, Group9]	[ABAT, ACAD11, ACADL, ACADM, ACOX2, ADH4, ALDH2, ALDH4A1, AMDHD1, BDH2, CYP26A1, CYP39A1, CYP7A1, ECI2, ENOSF1, ETFDH, FAH, GLDC, GLS2, GSTZ1, HAAO, HACL1, HAL, HAO1, HGD, HIBADH, HOGA1, HSD17B4, IDUA, IMPA2, IRS1, KMO, MIOX, OTC, PAH, PCYOX1, PIPOX, PLIN5, PON1, PON3, QPRT, SLC27A2, SORD, TAT, TDH, TDO2, THNSL2, UOX, UROC1]	2.69986e-22	GO:0016712	oxidoreductase activity, acting on paired donors, with incorporation or reduction of molecular oxygen, reduced flavin or flavoprotein as one donor, and incorporation of one atom of oxygen	[Group4]	[CYP1A1, CYP2B6, CYP2C87, CYP2E1, CYP2U1, LOC505468, LOC511498, LOC521656, LOC530929, LOC540627]	5.5085e-08	REACTOME:6985945	Bile acid and bile salt metabolism	[Group2]	[ACOX2, ALB, CYP39A1, CYP7A1, HSD17B4, HSD3B7, LOC527068, SLC10A1, SLC27A2, SLC27A5, SLCO1A2, SLCO1B3]	8.14369e-09
GO:0032787	monocarboxylic acid metabolic process	[Group1, Group8]	[ABAT, ACAD11, ACADL, ACADM, ACOX2, ACSM1, ACSM3, AGMO, ALDOB, AMDHD1, ANGPTL3, BBOX1, BDH2, BTD, CPT2, CYP26A1, CYP2B6, CYP2C87, CYP2E1, CYP39A1, CYP4V2, CYP7A1, DECR2, ECHDC2, ECI2, ENO4, ENTPD5, ETFDH, FADS6, FBP1, FGFR4, GPAM, HAAO, HACL1, HADH, HAL, HAO1, HAO2, HOGA1, HSD17B4, IDH1, IDUA, IRS1, KMO, LIPC, LOC100296421, LOC505468, LOC511498, LOC521656, LOC530929, LOC540627, LOC781988, PCK1, P…	1.57633e-21	GO:0008391	arachidonic acid monooxygenase activity	[Group4]	[CYP2B6, CYP2C87, CYP2E1, LOC505468, LOC511498, LOC521656, LOC530929, LOC540627]	3.62252e-07	REACTOME:6985608	Metabolism of amino acids and derivatives	[Group7]	[ACAT1, ADI1, ALDH4A1, ALDH7A1, AMDHD1, ASL, BBOX1, BHMT, DIO1, FAH, FTCD, GATM, GLDC, GLS2, GSTZ1, HAAO, HAL, HAO1, HGD, HIBADH, KMO, MAT1A, OTC, PAH, PCBD1, PIPOX, SHMT1, SLC25A21, TAT, TDO2]	6.5939e-07
GO:0016054	organic acid catabolic process	[Group1, Group12, Group8, Group9]	[ABAT, ACAD11, ACADL, ACADM, ACOX2, ALDH4A1, AMDHD1, BDH2, CYP26A1, ECI2, ENOSF1, ETFDH, FAH, GLDC, GLS2, GSTZ1, HAAO, HACL1, HAL, HAO1, HGD, HIBADH, HOGA1, HSD17B4, IDUA, IRS1, KMO, OTC, PAH, PCYOX1, PIPOX, PLIN5, PON1, PON3, QPRT, SLC27A2, TAT, TDH, TDO2, THNSL2, UROC1]	2.23402e-20	GO:0008392	arachidonic acid epoxygenase activity	[Group4]	[CYP2B6, CYP2C87, CYP2E1, LOC505468, LOC511498, LOC521656, LOC530929, LOC540627]	3.62252e-07	REACTOME:6985746	Cytochrome P450 - arranged by substrate type	[Group1, Group4]	[CYP1A1, CYP26A1, CYP2B6, CYP2C87, CYP2E1, CYP2U1, CYP39A1, CYP4A11, CYP7A1, LOC505468, LOC521656, LOC530929, LOC540627]	1.06616e-06
GO:0046395	carboxylic acid catabolic process	[Group1, Group12, Group8, Group9]	[ABAT, ACAD11, ACADL, ACADM, ACOX2, ALDH4A1, AMDHD1, BDH2, CYP26A1, ECI2, ENOSF1, ETFDH, FAH, GLDC, GLS2, GSTZ1, HAAO, HACL1, HAL, HAO1, HGD, HIBADH, HOGA1, HSD17B4, IDUA, IRS1, KMO, OTC, PAH, PCYOX1, PIPOX, PLIN5, PON1, PON3, QPRT, SLC27A2, TAT, TDH, TDO2, THNSL2, UROC1]	2.23402e-20	GO:0005506	iron ion binding	[Group4]	[AGMO, BBOX1, CYP1A1, CYP26A1, CYP2B6, CYP2C87, CYP2E1, CYP2U1, CYP39A1, CYP4A11, CYP4V2, CYP7A1, HAAO, LOC505468, LOC511498, LOC521656, LOC530929, LOC534967, LOC540627, MIOX, PAH, SC5D]	4.43272e-07	REACTOME:6986730	Synthesis of epoxy (EET) and dihydroxyeicosatrienoic acids (DHET)	[Group1]	[CYP1A1, CYP2C87, LOC505468, LOC521656, LOC530929, LOC540627]	1.99097e-05
GO:0006629	lipid metabolic process	[Group1, Group18, Group8]	[ACAD11, ACADL, ACADM, ACOX2, ACSM1, ACSM3, ADH4, AGMO, AGPAT2, ALDH1A1, ANG, ANGPTL3, BCO2, BDH2, BREH1, CAT, CES1, CHPT1, CPT2, CYP26A1, CYP2B6, CYP2C87, CYP2E1, CYP39A1, CYP4V2, CYP7A1, DECR2, DGAT2, DHRS3, ECHDC2, ECI2, ETFDH, FADS6, FGFR3, FGFR4, G6PC, GPAM, GPLD1, HACL1, HADH, HAO1, HAO2, HSD17B13, HSD17B4, HSD3B7, IMPA2, IRS1, KCNMA1, LCAT, LIPC, LOC505468, LOC511498, LOC521656, LOC530929,…	9.47876e-16	GO:0050662	coenzyme binding	[Group5]	[ACAD11, ACADL, ACADM, ACOX2, ADH4, AIFM2, ASPDH, BDH2, CAT, DHTKD1, ECI2, FMO1, FMO2, FMO5, HACL1, HADH, HAO1, HAO2, HIBADH, IDH1, KMO, LOC515578, MARC2, ME2, SORD, TDH]	7.06457e-07	REACTOME:6986145	Synthesis of bile acids and bile salts	[Group2]	[ACOX2, CYP39A1, CYP7A1, HSD17B4, HSD3B7, LOC527068, SLC27A2, SLC27A5]	2.09835e-05
GO:0044255	cellular lipid metabolic process	[Group1, Group8]	[ACAD11, ACADL, ACADM, ACOX2, ACSM1, ACSM3, ADH4, AGMO, AGPAT2, ALDH1A1, ANG, ANGPTL3, BCO2, BDH2, CAT, CHPT1, CPT2, CYP26A1, CYP2B6, CYP2C87, CYP2E1, CYP4V2, DECR2, DGAT2, DHRS3, ECHDC2, ECI2, ETFDH, FADS6, FGFR3, G6PC, GPAM, GPLD1, HACL1, HADH, HAO1, HAO2, HSD17B4, IMPA2, IRS1, LCAT, LIPC, LOC505468, LOC511498, LOC521656, LOC530929, LOC540627, MOGAT1, MTMR1, MTTP, ORMDL3, PCK1, PIK3C2G, PLA2G16…	1.54913e-14	GO:0016614	oxidoreductase activity, acting on CH-OH group of donors	[Group1]	[ADH4, ADHFE1, AKR1B1, BDH2, DHRS3, HADH, HAO1, HAO2, HHIPL2, HIBADH, HSD17B4, HSD3B7, IDH1, LOC515578, ME2, PTGR1, RDH10, SORD, TDH]	8.37786e-06	REACTOME:6985745	Xenobiotics	[Group1]	[CYP1A1, CYP2B6, CYP2C87, CYP2E1, LOC505468, LOC540627]	7.38898e-05
GO:0009063	cellular amino acid catabolic process	[Group5, Group9]	[ABAT, ALDH4A1, AMDHD1, ENOSF1, FAH, GLDC, GLS2, GSTZ1, HAAO, HAL, HGD, HIBADH, HOGA1, KMO, OTC, PAH, PCYOX1, PIPOX, TAT, TDH, TDO2, THNSL2, UROC1]	7.05495e-12	GO:0016616	oxidoreductase activity, acting on the CH-OH group of donors, NAD or NADP as acceptor	[Group1]	[ADH4, AKR1B1, BDH2, DHRS3, HADH, HIBADH, HSD17B4, HSD3B7, IDH1, LOC515578, ME2, PTGR1, RDH10, SORD, TDH]	0.000260908	REACTOME:6986146	Synthesis of bile acids and bile salts via 7alpha-hydroxycholesterol	[Group2]	[ACOX2, CYP7A1, HSD17B4, HSD3B7, LOC527068, SLC27A2, SLC27A5]	0.000100613
GO:0044712	single-organism catabolic process	[Group12, Group8, Group9]	[ABAT, ACAD11, ACADL, ACADM, ACOX2, ADH4, ALDH2, ALDH4A1, ALDOB, AMDHD1, ANGPTL3, ASPDH, BCO2, BDH2, BREH1, CAT, CES1, CTSV, CYP26A1, CYP39A1, CYP7A1, DNAJC10, DPYS, ECI2, ENO4, ENOSF1, ENPP1, ENTPD5, ETFDH, FABP1, FAH, FBP1, G6PC, GLDC, GLS2, GPLD1, GSK3A, GSTZ1, HAAO, HACL1, HAL, HAO1, HGD, HIBADH, HOGA1, HSD17B4, IDUA, IMPA2, IRS1, KMO, LIPC, MAP2K1, MIOX, OTC, PAFAH1B2, PAH, PCYOX1, PIPOX, PL…	1.33851e-11	GO:0005319	lipid transporter activity	[Group6]	[ABCG8, APOM, MTTP, PCTP, SLC10A1, SLC22A9, SLC27A2, SLC27A5, SLCO1A2, SLCO1B3, SLCO2B1]	0.000665769	REACTOME:6985633	Phenylalanine and tyrosine catabolism	[Group7]	[FAH, GSTZ1, HGD, PAH, PCBD1, TAT]	0.000205544
GO:0006631	fatty acid metabolic process	[Group0, Group1, Group8]	[ACAD11, ACADL, ACADM, ACOX2, ACSM1, ACSM3, AGMO, ANGPTL3, BDH2, CPT2, CYP2B6, CYP2C87, CYP2E1, CYP4V2, DECR2, ECHDC2, ECI2, ETFDH, FADS6, GPAM, HACL1, HADH, HAO1, HAO2, HSD17B4, IRS1, LIPC, LOC505468, LOC511498, LOC521656, LOC530929, LOC540627, PLIN5, PTGR1, SC5D, SLC27A2, SLC27A5, SLC27A6, THNSL2]	1.86565e-11	GO:0016836	hydro-lyase activity	[Group3]	[ALAD, AUH, CA14, CA3, CA5A, ENO4, ENOSF1, HSD17B4, PCBD1, UROC1]	0.00217021	REACTOME:6986148	Synthesis of bile acids and bile salts via 24-hydroxycholesterol	[Group2]	[CYP39A1, HSD3B7, LOC527068, SLC27A2, SLC27A5]	0.000280729
GO:0017144	drug metabolic process	[Group0]	[CYP1A1, CYP2B6, CYP2C87, CYP2E1, CYP2U1, FMO1, FMO2, FMO5, LOC505468, LOC511498, LOC521656, LOC530929, LOC540627]	5.851e-11	GO:0015645	fatty acid ligase activity	[Group7]	[ACSM1, ACSM3, SLC27A2, SLC27A5, SLC27A6]	0.00658224	REACTOME:6986729	Synthesis of (16-20)-hydroxyeicosatetraenoic acids (HETE)	[Group1]	[CYP1A1, CYP2C87, CYP2U1, CYP4A11, LOC505468, LOC540627]	0.000476179
GO:1901605	alpha-amino acid metabolic process	[Group10, Group9]	[ACMSD, ADI1, ALDH4A1, AMDHD1, ASL, BHMT, CARNS1, CCBL2, DDAH1, DMGDH, FAH, GATM, GGH, GLDC, GLS2, GSTZ1, HAAO, HAL, HGD, HIBADH, HOGA1, KMO, MTHFD1L, MUT, OTC, PAH, PIPOX, SERINC2, SHMT1, TAT, TDH, TDO2, THNSL2, UROC1]	7.19983e-11	GO:0016835	carbon-oxygen lyase activity	[Group3]	[ALAD, AUH, CA14, CA3, CA5A, ENO4, ENOSF1, HSD17B4, PCBD1, THNSL2, UROC1]	0.00800651	REACTOME:6985625	Fatty acid, triacylglycerol, and ketone body metabolism	[Group8]	[ACAD11, ACADL, ACADM, ACAT1, AGMO, AGPAT2, BDH2, CPT2, DGAT2, GPAM, HADH, HMGCL, MCEE, MUT, SLC25A20]	0.000481051
GO:1901606	alpha-amino acid catabolic process	[Group10, Group5, Group9]	[ALDH4A1, AMDHD1, FAH, GLDC, GLS2, GSTZ1, HAAO, HAL, HGD, HIBADH, HOGA1, KMO, OTC, PAH, PIPOX, TAT, TDH, TDO2, THNSL2, UROC1]	4.04237e-10	GO:0008028	monocarboxylic acid transmembrane transporter activity	[Group6]	[SLC10A1, SLC16A13, SLC6A11, SLCO1A2, SLCO1B3, SLCO2B1]	0.010592	REACTOME:6986279	RA biosynthesis pathway	[Group3]	[ADH4, ALDH1A1, CYP26A1, DHRS3, LOC527068, RDH10, RDH16]	0.00111089
GO:1901565	organonitrogen compound catabolic process	[Group12, Group9]	[ABAT, ALDH4A1, AMDHD1, ASPDH, BHMT, DPYS, ENOSF1, ENPEP, FAH, GGACT, GLDC, GLS2, GSTZ1, HAAO, HAL, HGD, HIBADH, HOGA1, IDUA, KMO, MAOA, OTC, PAH, PCYOX1, PIPOX, QPRT, SAT2, TAT, TDH, TDO2, THNSL2, UOX, UROC1]	7.35243e-10	GO:0015125	bile acid transmembrane transporter activity	[Group6]	[SLC10A1, SLCO1A2, SLCO1B3, SLCO2B1]	0.0163039	REACTOME:6985591	Fructose metabolism	[Group6]	[AKR1B1, ALDOB, KHK, SORD]	0.00387172
GO:0006520	cellular amino acid metabolic process	[Group1, Group13, Group9]	[ABAT, ACMSD, ADI1, ALDH4A1, AMDHD1, ASL, BHMT, CARNS1, CCBL2, DDAH1, DMGDH, ENOSF1, FAH, GATM, GGH, GLDC, GLS2, GSTZ1, HAAO, HAL, HGD, HIBADH, HOGA1, KMO, MTHFD1L, MUT, OTC, PAH, PCYOX1, PIPOX, SERINC2, SHMT1, TAT, TDH, TDO2, THNSL2, UROC1]	5.43682e-09	GO:0004364	glutathione transferase activity	[Group0]	[GSTA2, GSTA3, GSTM1, GSTM3, GSTO1, GSTZ1, MGST1]	0.01901	REACTOME:6985944	Recycling of bile acids and salts	[Group2]	[ALB, SLC10A1, SLC27A5, SLCO1A2, SLCO1B3]	0.00475976
GO:0006805	xenobiotic metabolic process	[Group0]	[CYP2B6, CYP2C87, CYP2E1, CYP2U1, FMO2, GSTM3, LOC505468, LOC511498, LOC521656, LOC530929, LOC540627, SULT1B1]	1.37668e-07	GO:0016709	oxidoreductase activity, acting on paired donors, with incorporation or reduction of molecular oxygen, NAD(P)H as one donor, and incorporation of one atom of oxygen	[Group2]	[CYP2E1, CYP7A1, FMO1, FMO2, FMO5, KMO]	0.0471408	REACTOME:6985588	Phase II conjugation	[Group4]	[ACSM1, ACSM2B, GSTM1, GSTM3, GSTO1, GSTZ1, MAT1A, MAT2B, MGST1, PAPSS1, SULT1B1]	0.00482341
GO:0006575	cellular modified amino acid metabolic process	[Group13, Group9]	[ALDH7A1, CCBL2, DDAH1, GATM, GGACT, GGH, GSTA2, GSTA3, GSTM3, GSTO1, GSTZ1, HOGA1, IDH1, KMO, MAT1A, MAT2B, MGST1, MTHFD1L, MUT, OTC, PCYOX1, PIPOX, SERINC2, SHMT1, SULT1B1, TDO2]	2.16885e-07						REACTOME:6985754	Arachidonic acid metabolism	[Group1]	[CYP1A1, CYP2C87, CYP2U1, CYP4A11, LOC505468, LOC521656, LOC527068, LOC530929, LOC540627]	0.00516467
GO:0042737	drug catabolic process	[Group0]	[CYP2B6, CYP2C87, CYP2E1, CYP2U1, LOC505468, LOC511498, LOC521656, LOC530929, LOC540627]	2.56281e-07						REACTOME:6985624	Mitochondrial Fatty Acid Beta-Oxidation	[Group8]	[ACAD11, ACADL, ACADM, HADH, MCEE, MUT]	0.0122201
GO:0042738	exogenous drug catabolic process	[Group0]	[CYP2B6, CYP2C87, CYP2E1, CYP2U1, LOC505468, LOC511498, LOC521656, LOC530929, LOC540627]	2.56281e-07						REACTOME:6986573	Retinoid metabolism and transport	[Group5]	[AKR1B10, APOM, BCO2, LOC527068, RBP4, SDC1, SDC2, TTR]	0.0193768
GO:0072329	monocarboxylic acid catabolic process	[Group8, Group9]	[ABAT, ACAD11, ACADL, ACADM, ACOX2, BDH2, CYP26A1, ECI2, ETFDH, HACL1, HAO1, HOGA1, HSD17B4, IDUA, IRS1, PLIN5, SLC27A2]	7.97578e-07
GO:1901615	organic hydroxy compound metabolic process	[Group3, Group7]	[ACADL, ACADM, ADH4, ALDH1A1, ALDH2, ALDH7A1, ANGPTL3, BBOX1, CAT, CHPT1, CYP39A1, CYP7A1, DGAT2, DHRS3, FGFR4, GPLD1, IMPA2, KCNMA1, LCAT, LIPC, MAOA, MIOX, MOGAT1, PCK1, PON1, RBP4, RDH10, RETSAT, SLC27A2, SLC27A5, SLCO1A2, SLCO1B3, SMPD3, SORD, SULT1B1, TTPA, TTR]	1.60697e-06
GO:0071466	cellular response to xenobiotic stimulus	[Group0]	[CYP2B6, CYP2C87, CYP2E1, CYP2U1, FMO2, GSTM3, LOC505468, LOC511498, LOC521656, LOC530929, LOC540627, SULT1B1]	2.42467e-06
GO:1901564	organonitrogen compound metabolic process	[Group9]	[ABAT, ABCB6, ABCD4, ABCG2, ACADL, ACADM, ACMSD, ADI1, ALAD, ALDH4A1, ALDH7A1, ALDOB, AMDHD1, ANG, AOC3, ASL, ASPDH, BBOX1, BDH2, BHMT, BTD, CARNS1, CCBL2, CHPT1, CSGALNACT2, CYP1A1, DDAH1, DLG3, DMGDH, DPYS, EIF4G3, ENO4, ENOSF1, ENPEP, ENPP1, ENTPD5, FAH, FBP1, FMO1, FMO2, FURIN, G6PC, GATM, GGACT, GGH, GLDC, GLS2, GPLD1, GSK3A, GSTA2, GSTA3, GSTM3, GSTO1, GSTZ1, HAAO, HAL, HGD, HIBADH, HOGA1, …	9.06011e-06
GO:0009074	aromatic amino acid family catabolic process	[Group5, Group9]	[FAH, GSTZ1, HAAO, HGD, KMO, PAH, TAT, TDO2]	1.08153e-05
GO:0009072	aromatic amino acid family metabolic process	[Group10, Group5, Group9]	[ACMSD, FAH, GSTZ1, HAAO, HGD, KMO, PAH, TAT, TDO2]	1.09543e-05
GO:0016053	organic acid biosynthetic process	[Group18]	[ACSM1, ACSM3, ADI1, AGMO, ALDH4A1, ASL, BBOX1, BHMT, CARNS1, CYP39A1, CYP7A1, DECR2, FADS6, FGFR4, GATM, GLS2, HAAO, HOGA1, KMO, LIPC, MTHFD1L, OTC, RDH10, RGN, SC5D, SLC27A2, SLC27A5, THNSL2]	1.33407e-05
GO:0046394	carboxylic acid biosynthetic process	[Group18]	[ACSM1, ACSM3, ADI1, AGMO, ALDH4A1, ASL, BBOX1, BHMT, CARNS1, CYP39A1, CYP7A1, DECR2, FADS6, FGFR4, GATM, GLS2, HAAO, HOGA1, KMO, LIPC, MTHFD1L, OTC, RDH10, RGN, SC5D, SLC27A2, SLC27A5, THNSL2]	1.33407e-05
GO:0001676	long-chain fatty acid metabolic process	[Group0, Group8]	[ACADL, CYP2B6, CYP2C87, CYP2E1, LOC505468, LOC511498, LOC521656, LOC530929, LOC540627, SLC27A2, SLC27A5, SLC27A6]	1.47698e-05
GO:0009410	response to xenobiotic stimulus	[Group0]	[CYP2B6, CYP2C87, CYP2E1, CYP2U1, FMO2, GSTM3, LOC505468, LOC511498, LOC521656, LOC530929, LOC540627, SULT1B1]	1.47698e-05
GO:0044248	cellular catabolic process	[Group12, Group9]	[ABAT, ACAD11, ACADL, ACADM, ACOX2, ALDH4A1, AMDHD1, ANGPTL3, ASPDH, BAG5, BCO2, BDH2, BHMT, CAT, CTSV, CYLD, CYP26A1, CYP2B6, CYP2C87, CYP2E1, CYP2U1, DENND3, DNAJC10, DPYS, ECI2, ENOSF1, ENPEP, ENPP1, ENTPD5, ETFDH, FAH, FBP1, FBXO9, FURIN, G6PC, GLDC, GLS2, GPLD1, GSK3A, GSTM3, GSTZ1, HAAO, HACL1, HAL, HAO1, HGD, HIBADH, HOGA1, HSD17B4, HTRA2, IDUA, IRS1, KMO, LIPC, LOC505468, LOC511498, LOC52…	2.01541e-05
GO:0016042	lipid catabolic process	[Group12, Group8]	[ACAD11, ACADL, ACADM, ACOX2, ANGPTL3, BCO2, BDH2, BREH1, CES1, CYP26A1, CYP39A1, CYP7A1, ECI2, ETFDH, GPLD1, HACL1, HAO1, HSD17B4, IRS1, LIPC, PAFAH1B2, PLA1A, PLCB1, PLIN5, SLC27A2]	2.81895e-05
GO:1901575	organic substance catabolic process	[Group12, Group9]	[ABAT, ACAD11, ACADL, ACADM, ACOX2, ADH4, ALDH2, ALDH4A1, ALDOB, AMDHD1, ANGPTL3, ASPDH, BAG5, BCO2, BDH2, BHMT, BREH1, C4BPB, CES1, CTSV, CYLD, CYP26A1, CYP39A1, CYP7A1, DENND3, DNAJC10, DPYS, ECI2, ENO4, ENOSF1, ENPEP, ENPP1, ENTPD5, ETFDH, FAH, FBP1, FBXO9, FURIN, G6PC, GGACT, GLDC, GLS2, GPLD1, GSK3A, GSTZ1, HAAO, HACL1, HAL, HAO1, HGD, HIBADH, HOGA1, HSD17B4, HTRA2, IDUA, IMPA2, IRS1, KMO, L…	4.1744e-05
GO:0044283	small molecule biosynthetic process	[Group18]	[ACADM, ACSM1, ACSM3, ADI1, AGMO, ALDH4A1, ASL, BBOX1, BHMT, CARNS1, CHPT1, CYP39A1, CYP7A1, DECR2, FADS6, FAM132A, FBP1, FGFR4, G6PC, GATM, GLS2, HAAO, HMGCL, HOGA1, KMO, LCAT, LIPC, MTHFD1L, OTC, PCK1, RDH10, RGN, SC5D, SLC27A2, SLC27A5, SORD, THNSL2]	9.29172e-05
GO:0043648	dicarboxylic acid metabolic process	[Group10, Group9]	[ACMSD, ALDH4A1, AMDHD1, ASL, CCBL2, GLS2, HAAO, HAL, HOGA1, IDH1, KMO, ME2, QPRT, TAT]	9.29769e-05
GO:0006066	alcohol metabolic process	[Group3, Group7]	[ADH4, ALDH1A1, ALDH2, ALDH7A1, ANGPTL3, CAT, CHPT1, CYP39A1, CYP7A1, DGAT2, DHRS3, GPLD1, IMPA2, KCNMA1, LCAT, LIPC, MIOX, MOGAT1, PCK1, PON1, RBP4, RDH10, RETSAT, SMPD3, SORD, TTR]	0.000218077
GO:0006790	sulfur compound metabolic process	[Group13]	[ADI1, BHMT, BTD, CSGALNACT2, ENPP1, GPAM, GSTA2, GSTA3, GSTM3, GSTO1, GSTZ1, HSD17B4, IDH1, IDUA, MAT1A, MAT2B, MCEE, MGST1, MUT, PAPSS1, PCYOX1, PIPOX, SLC19A3, ST3GAL3, SULT1B1, TDO2]	0.000218077
GO:0019373	epoxygenase P450 pathway	[Group0]	[CYP2B6, CYP2C87, CYP2E1, LOC505468, LOC511498, LOC540627]	0.00025686
GO:0019395	fatty acid oxidation	[Group8]	[ACAD11, ACADL, ACADM, ACOX2, BDH2, CYP4V2, ETFDH, HACL1, HAO1, HAO2, HSD17B4, IRS1, PLIN5, SLC27A2]	0.000257631
GO:0006721	terpenoid metabolic process	[Group7]	[ADH4, ALDH1A1, BCO2, CYP26A1, CYP2E1, DGAT2, DHRS3, RBP4, RDH10, RETSAT, TTR]	0.000320227
GO:0009062	fatty acid catabolic process	[Group8, Group9]	[ACAD11, ACADL, ACADM, ACOX2, BDH2, ECI2, ETFDH, HACL1, HAO1, HSD17B4, IRS1, PLIN5, SLC27A2]	0.000394988
GO:0019369	arachidonic acid metabolic process	[Group0]	[CYP2B6, CYP2C87, CYP2E1, LOC505468, LOC511498, LOC521656, LOC530929, LOC540627]	0.000411224
GO:0042572	retinol metabolic process	[Group7]	[ADH4, ALDH1A1, DGAT2, DHRS3, RBP4, RDH10, RETSAT, TTR]	0.000411224
GO:0034440	lipid oxidation	[Group8]	[ACAD11, ACADL, ACADM, ACOX2, BDH2, CYP4V2, ETFDH, HACL1, HAO1, HAO2, HSD17B4, IRS1, PLIN5, SLC27A2]	0.000411935
GO:0044242	cellular lipid catabolic process	[Group8, Group9]	[ACAD11, ACADL, ACADM, ACOX2, ANGPTL3, BCO2, BDH2, CYP26A1, ECI2, ETFDH, GPLD1, HACL1, HAO1, HSD17B4, IRS1, LIPC, PLIN5, SLC27A2]	0.000505286
GO:0034308	primary alcohol metabolic process	[Group7]	[ADH4, ALDH1A1, ALDH2, DGAT2, DHRS3, RBP4, RDH10, RETSAT, TTR]	0.000550037
GO:0044262	cellular carbohydrate metabolic process	[Group11]	[ACADM, ANGPTL3, DGAT2, ENOSF1, ENPP1, ENTPD5, FAM132A, FBP1, FGGY, G6PC, GGTA1, GPLD1, GYS2, IDH1, IMPA2, IRS1, KHK, MIOX, MOGAT1, PCK1, PFKFB1, PHKA2, PPP1R3B, PPP1R3C, SORD]	0.000852875
GO:0051186	cofactor metabolic process	[Group14]	[ABCB6, ADH4, ALAD, ALDOB, ASPDH, BDH2, BTD, ENO4, ENTPD5, FBP1, FMO1, FMO2, GGH, GPAM, HAAO, HSD17B4, KMO, MAT1A, MAT2B, MCEE, ME2, MTHFD1L, PCBD1, PIPOX, QPRT, SHMT1, TDO2]	0.000893658
GO:0009812	flavonoid metabolic process	[Group15]	[LOC100296421, LOC781988, SULT1B1, UGT2A3, UGT2B10]	0.00111188
GO:0006639	acylglycerol metabolic process	[Group18, Group2]	[AGPAT2, ANG, CAT, DGAT2, G6PC, GPAM, GPLD1, LIPC, MOGAT1, MTTP, PCK1, PLIN5, SLC27A5]	0.002488
GO:0001523	retinoid metabolic process	[Group7]	[ADH4, ALDH1A1, CYP26A1, DGAT2, DHRS3, RBP4, RDH10, RETSAT, TTR]	0.00259895
GO:0006638	neutral lipid metabolic process	[Group18, Group2]	[AGPAT2, ANG, CAT, DGAT2, G6PC, GPAM, GPLD1, LIPC, MOGAT1, MTTP, PCK1, PLIN5, SLC27A5]	0.00304787
GO:0006558	L-phenylalanine metabolic process	[Group5]	[FAH, GSTZ1, HGD, PAH, TAT]	0.0036996
GO:0006559	L-phenylalanine catabolic process	[Group5]	[FAH, GSTZ1, HGD, PAH, TAT]	0.0036996
GO:0042537	benzene-containing compound metabolic process	[Group10, Group5]	[CCBL2, GSTM3, HAAO, KMO, TDO2]	0.0036996
GO:1902221	erythrose 4-phosphate/phosphoenolpyruvate family amino acid metabolic process	[Group5]	[FAH, GSTZ1, HGD, PAH, TAT]	0.0036996
GO:1902222	erythrose 4-phosphate/phosphoenolpyruvate family amino acid catabolic process	[Group5]	[FAH, GSTZ1, HGD, PAH, TAT]	0.0036996
GO:0030258	lipid modification	[Group8]	[ACAD11, ACADL, ACADM, ACOX2, BDH2, CYP4V2, ETFDH, HACL1, HAO1, HAO2, HSD17B4, IMPA2, IRS1, LCAT, MTMR1, PIK3C2G, PLIN5, SLC27A2]	0.00405953
GO:0006641	triglyceride metabolic process	[Group2]	[AGPAT2, CAT, DGAT2, G6PC, GPAM, GPLD1, LIPC, MOGAT1, MTTP, PCK1, PLIN5, SLC27A5]	0.00407388
GO:0016101	diterpenoid metabolic process	[Group7]	[ADH4, ALDH1A1, CYP26A1, DGAT2, DHRS3, RBP4, RDH10, RETSAT, TTR]	0.00501808
GO:0008206	bile acid metabolic process	[Group18, Group3, Group4]	[CYP39A1, CYP7A1, FGFR4, SLC27A2, SLC27A5, SLCO1A2, SLCO1B3]	0.00609751
GO:0046460	neutral lipid biosynthetic process	[Group2]	[AGPAT2, ANG, DGAT2, GPAM, GPLD1, MOGAT1, PCK1, PLIN5]	0.0088073
GO:0046463	acylglycerol biosynthetic process	[Group2]	[AGPAT2, ANG, DGAT2, GPAM, GPLD1, MOGAT1, PCK1, PLIN5]	0.0088073
GO:0006577	amino-acid betaine metabolic process	[Group19]	[ACADL, ACADM, ALDH7A1, BBOX1, BHMT]	0.00934421
GO:0006732	coenzyme metabolic process	[Group14]	[ALDOB, ASPDH, ENO4, ENTPD5, FBP1, FMO1, FMO2, GGH, GPAM, HAAO, HSD17B4, KMO, MAT1A, MAT2B, MCEE, ME2, MTHFD1L, PCBD1, PIPOX, QPRT, SHMT1, TDO2]	0.0105401
GO:0034754	cellular hormone metabolic process	[Group7]	[ADH4, ALDH1A1, CYP26A1, DGAT2, DHRS3, HSD17B4, KCNMA1, RBP4, RDH10, RETSAT, TTR]	0.0126714
GO:0044711	single-organism biosynthetic process	[Group18]	[ACADM, ACSM1, ACSM3, ADI1, AGMO, AGPAT2, ALAD, ALDH4A1, ALDH7A1, ANG, ASL, ASPDH, BBOX1, BDH2, BHMT, CARNS1, CHPT1, CSGALNACT2, CYP39A1, CYP7A1, DECR2, DGAT2, ENPP1, FADS6, FAM132A, FBP1, FGFR4, G6PC, GATM, GLS2, GPAM, GPLD1, GSK3A, GYS2, HAAO, HMGCL, HOGA1, HSD17B13, HSD3B7, IRS1, KMO, LCAT, LIPC, LOC510369, MAT1A, MAT2B, MOGAT1, MTHFD1L, OTC, PAPSS1, PCK1, PIK3C2G, PLA2G16, PLIN5, PPP1R3C, QPR…	0.013472
GO:0006635	fatty acid beta-oxidation	[Group8]	[ACAD11, ACADL, ACADM, ACOX2, BDH2, ETFDH, HSD17B4, IRS1, PLIN5, SLC27A2]	0.0166436
GO:0042445	hormone metabolic process	[Group7]	[ADH4, ALDH1A1, CYP26A1, DGAT2, DHRS3, DIO1, FURIN, HSD17B4, KCNMA1, PCSK6, RBP4, RDH10, RETSAT, SULT1B1, TTR]	0.0169767
GO:0009813	flavonoid biosynthetic process	[Group15]	[LOC100296421, LOC781988, UGT2A3, UGT2B10]	0.0176689
GO:0052696	flavonoid glucuronidation	[Group15]	[LOC100296421, LOC781988, UGT2A3, UGT2B10]	0.0176689
GO:0006699	bile acid biosynthetic process	[Group18, Group4]	[CYP39A1, CYP7A1, FGFR4, SLC27A2, SLC27A5]	0.0198746
GO:0010817	regulation of hormone levels	[Group7]	[ADH4, ALDH1A1, CYP26A1, DGAT2, DHRS3, DIO1, FAM132A, FURIN, GPLD1, HSD17B4, IRS1, KCNMA1, PCSK6, RBP4, RDH10, RETSAT, SERPINA7, SIDT2, SLC22A9, SMPD3, SULT1B1, TFR2, TTR, VSNL1]	0.0223286
GO:0055088	lipid homeostasis	[Group16]	[ABCG8, ACAD11, ACADL, ACADM, ACOX2, ANGPTL3, CTAGE5, CYP7A1, G6PC, GPAM, LCAT, LIPC, MTTP, ORMDL3]	0.0224715
GO:0006720	isoprenoid metabolic process	[Group7]	[ADH4, ALDH1A1, BCO2, CYP26A1, CYP2E1, DGAT2, DHRS3, RBP4, RDH10, RETSAT, TTR]	0.0228766
GO:0008202	steroid metabolic process	[Group3, Group4]	[ANGPTL3, CAT, CYP2B6, CYP2E1, CYP39A1, CYP7A1, FGFR4, G6PC, HSD17B4, HSD3B7, KCNMA1, LCAT, LIPC, SLC27A2, SLC27A5, SLCO1A2, SLCO1B3, SRD5A1, SULT1B1]	0.0243171
GO:0015718	monocarboxylic acid transport	[Group4]	[PDZK1, SLC10A1, SLC16A13, SLC22A9, SLC27A2, SLC27A5, SLC27A6, SLC6A11, SLCO1A2, SLCO1B3, SLCO2B1]	0.03323
GO:0009308	amine metabolic process	[Group6]	[ACMSD, ALDH7A1, AOC3, CHPT1, CYP1A1, GPLD1, HAAO, KMO, LCAT, PON1, SAT2, SMPD3, TDO2]	0.0341329
GO:0072330	monocarboxylic acid biosynthetic process	[Group18, Group4]	[ACSM1, ACSM3, AGMO, BBOX1, CYP39A1, CYP7A1, DECR2, FADS6, FGFR4, HOGA1, LIPC, RDH10, SC5D, SLC27A2, SLC27A5, THNSL2]	0.0388323
GO:0006576	cellular biogenic amine metabolic process	[Group6]	[ACMSD, ALDH7A1, CHPT1, GPLD1, HAAO, KMO, LCAT, PON1, SAT2, SMPD3, TDO2]	0.0396057
GO:0008610	lipid biosynthetic process	[Group1, Group18, Group2]	[ACSM1, ACSM3, AGMO, AGPAT2, ANG, CHPT1, CYP39A1, CYP7A1, DECR2, DGAT2, FADS6, FGFR4, GPAM, GPLD1, HSD17B13, HSD3B7, LCAT, LIPC, MOGAT1, PCK1, PIK3C2G, PLA2G16, PLIN5, RDH10, SC5D, SH3YL1, SLC27A2, SLC27A5, ST3GAL3, THNSL2]	0.0468172
GO:0046874	quinolinate metabolic process	[Group10, Group5]	[ACMSD, HAAO, KMO, QPRT]	0.0497984
GO:0052695	cellular glucuronidation	[Group15]	[LOC100296421, LOC781988, UGT2A3, UGT2B10]	0.0497984

## Sheet: cyan
Biological Process (BP)					Molecular Function (MF)					REACTOME pathway
BP GOID	BP GOTerm	BP GO Groups	Associated Genes Found	Term PValue Corrected with Bonferroni step down	MF GOID	MF GOTerm	MF GO Groups	Associated Genes Found	Term PValue Corrected with Bonferroni step down	REACTOME ID	REACTOME Pathway	REACTOME Groups	Associated Genes Found	Term PValue Corrected with Bonferroni step down
GO:0006012	galactose metabolic process	[Group0]	[GALK1, GALT, PGM1]	0.0306658	GO:0016655	oxidoreductase activity, acting on NAD(P)H, quinone or similar compound as acceptor	[Group1]	[CRYZ, NDUFA10, NDUFS2, NDUFS7, NDUFS8, NDUFV1]	2.08272e-05	REACTOME:6985606	The citric acid (TCA) cycle and respiratory electron transport	[Group5]	[ATP5D, ATP5G1, ETFA, ETFB, FH, IDH3B, IDH3G, NDUFA10, NDUFA3, NDUFAF3, NDUFS2, NDUFS7, NDUFS8, NDUFV1, SDHB, SDHC]	4.04206e-09
GO:0006082	organic acid metabolic process	[Group2]	[ABCD3, ACAA2, ACADVL, ACOT8, AKR1A1, ALKBH7, BCKDK, DECR1, ECHS1, ETFA, ETFB, FARS2, FH, GCSH, GLUD1, GOT2, GPI, HIBCH, IARS2, IDH3B, IDH3G, MIF, PRDX3, SDHB, SDHC]	0.000719164	GO:0016651	oxidoreductase activity, acting on NAD(P)H	[Group1]	[AIFM1, CRYZ, NDUFA10, NDUFS2, NDUFS7, NDUFS8, NDUFV1, TXNDC17]	2.72517e-05	REACTOME:6985584	Metabolism	[Group0]	[ACADVL, ACOT8, AKR1A1, ARL2, ATP5D, ATP5G1, BCKDK, BLVRB, CD320, DECR1, ECHS1, ETFA, ETFB, ETHE1, FH, G6PC3, GALK1, GALT, GCSH, GLUD1, GOT2, GPI, GSTK1, GUK1, HMBS, IDH3B, IDH3G, MGST3, NADK, NDUFA10, NDUFA3, NDUFAF3, NDUFS2, NDUFS7, NDUFS8, NDUFV1, PGM1, PLA2G12A, PRKACA, SDHB, SDHC, SLC25A11, SLC25A4, UROD, VAPB]	4.15141e-09
GO:0006099	tricarboxylic acid cycle	[Group5]	[FH, IDH3B, IDH3G, SDHB, SDHC]	0.00385538	GO:0008137	NADH dehydrogenase (ubiquinone) activity	[Group1]	[NDUFA10, NDUFS2, NDUFS7, NDUFS8, NDUFV1]	0.00010833	REACTOME:6985973	Respiratory electron transport, ATP synthesis by chemiosmotic coupling, and heat production by uncoupling proteins.	[Group5]	[ATP5D, ATP5G1, ETFA, ETFB, NDUFA10, NDUFA3, NDUFAF3, NDUFS2, NDUFS7, NDUFS8, NDUFV1]	2.27431e-06
GO:0006101	citrate metabolic process	[Group5]	[FH, IDH3B, IDH3G, SDHB, SDHC]	0.00470174	GO:0050136	NADH dehydrogenase (quinone) activity	[Group1]	[NDUFA10, NDUFS2, NDUFS7, NDUFS8, NDUFV1]	0.00010833	REACTOME:6985972	Respiratory electron transport	[Group5]	[ETFA, ETFB, NDUFA10, NDUFA3, NDUFAF3, NDUFS2, NDUFS7, NDUFS8, NDUFV1]	1.97743e-05
GO:0006635	fatty acid beta-oxidation	[Group2]	[ABCD3, ACADVL, DECR1, ECHS1, ETFA, ETFB]	0.00518535	GO:0016627	oxidoreductase activity, acting on the CH-CH group of donors	[Group2]	[ACADVL, BLVRB, DECR1, ETFA, PECR, SDHB, SDHC]	0.000168937	REACTOME:6985622	Citric acid cycle (TCA cycle)	[Group2]	[FH, IDH3B, IDH3G, SDHB, SDHC]	0.000269377
GO:0007005	mitochondrion organization	[Group7]	[ACAA2, AIFM1, ALKBH7, APOPT1, ATPAF1, DNAJC19, FAM162A, MALSU1, MPV17, MRPL23, MTCH2, NDUFAF3, NDUFS7, NDUFS8, PMPCA, POLDIP2, PRDX3, SAMM50, SLC25A4]	0.00125416	GO:0003954	NADH dehydrogenase activity	[Group1]	[NDUFA10, NDUFS2, NDUFS7, NDUFS8, NDUFV1]	0.000306145	REACTOME:6985592	Galactose catabolism	[Group1]	[GALK1, GALT, PGM1]	0.0003361
GO:0009060	aerobic respiration	[Group5]	[BLOC1S1, FH, IDH3B, IDH3G, NDUFV1, SDHB, SDHC]	0.000461618	GO:0004601	peroxidase activity	[Group3]	[GSTK1, MGST3, PRDX3, PRDX5, TXNDC17]	0.000582894	REACTOME:6985605	Pyruvate metabolism and Citric Acid (TCA) cycle	[Group2]	[FH, IDH3B, IDH3G, SDHB, SDHC]	0.00976156
GO:0009062	fatty acid catabolic process	[Group2]	[ABCD3, ACADVL, DECR1, ECHS1, ETFA, ETFB]	0.0137818	GO:0048038	quinone binding	[Group1]	[NDUFS2, NDUFS7, SDHB, VKORC1]	0.000641254	REACTOME:6985943	Metabolism of porphyrins	[Group4]	[BLVRB, HMBS, UROD]	0.0229384
GO:0010257	NADH dehydrogenase complex assembly	[Group6]	[AIFM1, NDUFAF3, NDUFS7, NDUFS8]	0.006062	GO:0016684	oxidoreductase activity, acting on peroxide as acceptor	[Group3]	[GSTK1, MGST3, PRDX3, PRDX5, TXNDC17]	0.000679357	REACTOME:6985624	Mitochondrial Fatty Acid Beta-Oxidation	[Group3]	[ACADVL, DECR1, ECHS1]	0.0315001
GO:0016054	organic acid catabolic process	[Group2]	[ABCD3, ACADVL, ACOT8, AKR1A1, BCKDK, DECR1, ECHS1, ETFA, ETFB, GCSH, GLUD1, GOT2, HIBCH]	1.36098e-05	GO:0050662	coenzyme binding	[Group0]	[ACADVL, AIFM1, CRYZ, DBI, DECR1, ETFA, IDH3B, IDH3G, NDUFS2, NDUFV1]	0.000793978
GO:0019395	fatty acid oxidation	[Group2]	[ABCD3, ACADVL, DECR1, ECHS1, ETFA, ETFB]	0.0259805	GO:0051539	4 iron, 4 sulfur cluster binding	[Group1]	[NDUFS2, NDUFS7, NDUFS8, NDUFV1, SDHB]	0.000828555
GO:0019752	carboxylic acid metabolic process	[Group2]	[ABCD3, ACAA2, ACADVL, ACOT8, AKR1A1, ALKBH7, BCKDK, DECR1, ECHS1, ETFA, ETFB, FARS2, FH, GCSH, GLUD1, GOT2, GPI, HIBCH, IARS2, IDH3B, IDH3G, MIF, PRDX3, SDHB, SDHC]	0.000132789	GO:0051536	iron-sulfur cluster binding	[Group1]	[NDUFS2, NDUFS7, NDUFS8, NDUFV1, SDHB]	0.00832569
GO:0032981	mitochondrial respiratory chain complex I assembly	[Group6]	[AIFM1, NDUFAF3, NDUFS7, NDUFS8]	0.006062	GO:0051287	NAD binding	[Group0]	[IDH3B, IDH3G, NDUFS2, NDUFV1]	0.0273194
GO:0033108	mitochondrial respiratory chain complex assembly	[Group6]	[AIFM1, NDUFAF3, NDUFS7, NDUFS8, SAMM50]	0.00316207	GO:0016628	oxidoreductase activity, acting on the CH-CH group of donors, NAD or NADP as acceptor	[Group2]	[BLVRB, DECR1, PECR]	0.0277566
GO:0034440	lipid oxidation	[Group2]	[ABCD3, ACADVL, DECR1, ECHS1, ETFA, ETFB]	0.0308795
GO:0042168	heme metabolic process	[Group1]	[BLVRB, HMBS, SLC25A39, UROD]	0.0438453
GO:0043436	oxoacid metabolic process	[Group2]	[ABCD3, ACAA2, ACADVL, ACOT8, AKR1A1, ALKBH7, BCKDK, DECR1, ECHS1, ETFA, ETFB, FARS2, FH, GCSH, GLUD1, GOT2, GPI, HIBCH, IARS2, IDH3B, IDH3G, MIF, PRDX3, SDHB, SDHC]	0.000565679
GO:0043649	dicarboxylic acid catabolic process	[Group3]	[ACOT8, GLUD1, GOT2]	0.0306658
GO:0044281	small molecule metabolic process	[Group2]	[ABCD3, ACAA2, ACADVL, ACOT8, AKR1A1, ALKBH7, APOA1BP, ATP5D, ATP5G1, BCKDK, CD320, DBI, DECR1, ECHS1, ETFA, ETFB, FARS2, FH, G6PC3, GALK1, GALT, GCSH, GLUD1, GOT2, GPI, GUK1, HDDC3, HIBCH, IARS2, IDH3B, IDH3G, MIF, NADK, NDUFA10, NDUFV1, PECR, PGM1, PMM1, PRDX3, PRDX5, RBKS, SDHB, SDHC, VKORC1]	8.14326e-07
GO:0044282	small molecule catabolic process	[Group2]	[ABCD3, ACADVL, ACOT8, AKR1A1, BCKDK, DECR1, ECHS1, ETFA, ETFB, GCSH, GLUD1, GOT2, HIBCH, PGM1]	6.28068e-05
GO:0045333	cellular respiration	[Group5]	[BLOC1S1, FH, IDH3B, IDH3G, NDUFA10, NDUFV1, SDHB, SDHC]	0.0123459
GO:0046395	carboxylic acid catabolic process	[Group2]	[ABCD3, ACADVL, ACOT8, AKR1A1, BCKDK, DECR1, ECHS1, ETFA, ETFB, GCSH, GLUD1, GOT2, HIBCH]	1.36098e-05
GO:0055114	oxidation-reduction process	[Group4]	[ABCD3, ACADVL, AIFM1, AKR1A1, ALKBH7, BLOC1S1, BLVRB, CRYZ, DECR1, DHRS1, DHRS4, ECHS1, ETFA, ETFB, ETHE1, FH, GLUD1, GSTK1, IDH3B, IDH3G, MSRB1, NDUFA10, NDUFA3, NDUFS2, NDUFS7, NDUFS8, NDUFV1, PECR, PGM1, PRDX3, PRDX5, SDHB, SDHC, TXNDC17, VKORC1]	1.15083e-08
GO:0072329	monocarboxylic acid catabolic process	[Group2]	[ABCD3, ACADVL, AKR1A1, DECR1, ECHS1, ETFA, ETFB]	0.0036546
GO:0072350	tricarboxylic acid metabolic process	[Group5]	[FH, GLUD1, IDH3B, IDH3G, SDHB, SDHC]	0.000456799
GO:0097031	mitochondrial respiratory chain complex I biogenesis	[Group6]	[AIFM1, NDUFAF3, NDUFS7, NDUFS8]	0.00806536

## Sheet: darkgreen
Biological Process (BP)					Molecular Function (MF)					REACTOME pathway
BP GOID	BP GOTerm	BP GO Groups	Associated Genes Found	Term PValue Corrected with Bonferroni step down	MF GOID	MF GOTerm	MF GO Groups	Associated Genes Found	Term PValue Corrected with Bonferroni step down	REACTOME ID	REACTOME Pathway	REACTOME Groups	Associated Genes Found	Term PValue Corrected with Bonferroni step down
GO:0034976	response to endoplasmic reticulum stress	[Group6]	[DERL1, DNAJB9, EDEM3, HM13, HSP90B1, HYOU1, P4HB, PDIA3, PDIA4, PDIA5, PDIA6, SDF2L1, SEC61B, UBA5, UBE2J1]	2.23161e-09	GO:0004576	oligosaccharyl transferase activity	[Group6]	[DAD1, DDOST, RPN1, RPN2, STT3A]	3.239e-08	REACTOME:6986134	Vesicle-mediated transport	[Group5]	[ARCN1, ARF1, ARFGAP1, CALR, COPA, COPB1, COPB2, COPG1, COPZ1, HSP90B1, SEC13, SEC22B, SEC24D, STAM, TMED10, TMED2, TXNDC5, USO1]	9.83132e-14
GO:0006486	protein glycosylation	[Group3, Group5]	[ALG2, ALG5, C1GALT1C1, DAD1, DDOST, EDEM3, MOGS, NUS1, RPN1, RPN2, SDF2L1, STT3A, UBE2J1]	4.82155e-08	GO:0016758	transferase activity, transferring hexosyl groups	[Group6]	[ALG2, ALG5, C1GALT1C1, CHPF, DAD1, DDOST, RPN1, RPN2, SDF2L1, STT3A]	1.12903e-06	REACTOME:6985964	Asparagine N-linked glycosylation	[Group4]	[ALG2, ALG5, CALR, CANX, EDEM3, GNPNAT1, MLEC, MOGS, NANS, PDIA3, SEC13, SEC22B, SEC24D, TMED10, TMED2, USO1]	2.54789e-13
GO:0043413	macromolecule glycosylation	[Group3, Group5]	[ALG2, ALG5, C1GALT1C1, DAD1, DDOST, EDEM3, MOGS, NUS1, RPN1, RPN2, SDF2L1, STT3A, UBE2J1]	4.82155e-08	GO:0004579	dolichyl-diphosphooligosaccharide-protein glycotransferase activity	[Group6]	[DAD1, RPN1, RPN2, STT3A]	1.93221e-06	REACTOME:6986218	COPI Mediated Transport	[Group5]	[ARCN1, ARF1, ARFGAP1, COPA, COPB1, COPB2, COPG1, COPZ1]	7.70128e-13
GO:0009101	glycoprotein biosynthetic process	[Group3]	[ALG2, ALG5, C1GALT1C1, CHPF, DAD1, DDOST, EDEM3, MOGS, NUS1, RPN1, RPN2, SDF2L1, STT3A, UBE2J1]	8.29855e-08	GO:0003756	protein disulfide isomerase activity	[Group3]	[P4HB, PDIA3, PDIA4, PDIA5, PDIA6]	2.24005e-06	REACTOME:6986219	Golgi to ER Retrograde Transport	[Group5]	[ARCN1, ARF1, ARFGAP1, COPA, COPB1, COPB2, COPG1, COPZ1]	7.70128e-13
GO:0070085	glycosylation	[Group3, Group5]	[ALG2, ALG5, C1GALT1C1, DAD1, DDOST, EDEM3, MOGS, NUS1, RPN1, RPN2, SDF2L1, STT3A, UBE2J1]	9.76887e-08	GO:0016864	intramolecular oxidoreductase activity, transposing S-S bonds	[Group3]	[P4HB, PDIA3, PDIA4, PDIA5, PDIA6]	2.24005e-06	REACTOME:6986133	Membrane Trafficking	[Group5]	[ARCN1, ARF1, ARFGAP1, COPA, COPB1, COPB2, COPG1, COPZ1, SEC13, SEC22B, SEC24D, STAM, TMED10, TMED2, TXNDC5, USO1]	3.74229e-12
GO:0006890	retrograde vesicle-mediated transport, Golgi to ER	[Group1]	[ARCN1, COPA, COPB2, COPG1, COPZ1, SCYL1, TMED10]	1.31185e-07	GO:0016757	transferase activity, transferring glycosyl groups	[Group6]	[ALG2, ALG5, C1GALT1C1, CHPF, COPG1, DAD1, DDOST, RPN1, RPN2, SDF2L1, STT3A]	5.00028e-06	REACTOME:6985659	Metabolism of proteins	[Group4]	[ALG2, ALG5, C1GALT1C1, CALR, CANX, CKAP4, EDEM3, GNPNAT1, MLEC, MOGS, NANS, PDIA3, SEC13, SEC22B, SEC24D, SEC61A1, SEC61B, SLC30A5, SPCS1, SPCS2, TMED10, TMED2, USO1]	3.84414e-11
GO:0009100	glycoprotein metabolic process	[Group3]	[ALG2, ALG5, C1GALT1C1, CHPF, DAD1, DDOST, EDEM3, MOGS, NUS1, RPN1, RPN2, SDF2L1, STT3A, UBE2J1]	4.37574e-07	GO:0016860	intramolecular oxidoreductase activity	[Group3]	[P4HB, PDIA3, PDIA4, PDIA5, PDIA6]	0.000243816	REACTOME:6985953	Post-translational protein modification	[Group4]	[ALG2, ALG5, C1GALT1C1, CALR, CANX, EDEM3, GNPNAT1, MLEC, MOGS, NANS, PDIA3, SEC13, SEC22B, SEC24D, TMED10, TMED2, USO1]	1.07933e-09
GO:0006886	intracellular protein transport	[Group7]	[CALR, COPA, COPB1, COPB2, COPG1, COPZ1, DERL1, HM13, HSP90B1, SEC23B, SEC24D, SEC61A1, SEC61B, SLC17A9, SPCS1, SPCS2, SRPR, SSR3, STAM, TMED10, UBE2J1, USO1, VIMP]	5.23962e-07	GO:0005527	macrolide binding	[Group2]	[FKBP11, FKBP14, FKBP7]	0.00215012	REACTOME:6986510	N-glycan trimming in the ER and Calnexin/Calreticulin cycle	[Group0]	[CALR, CANX, EDEM3, MLEC, MOGS, PDIA3]	6.52772e-08
GO:0006487	protein N-linked glycosylation	[Group3]	[ALG5, DDOST, EDEM3, MOGS, RPN1, RPN2, STT3A, UBE2J1]	9.03097e-07	GO:0005528	FK506 binding	[Group2]	[FKBP11, FKBP14, FKBP7]	0.00215012	REACTOME:6986254	Antigen Presentation: Folding, assembly and peptide loading of class I MHC	[Group0]	[CALR, CANX, PDIA3, SEC13, SEC24D]	1.02851e-05
GO:0070972	protein localization to endoplasmic reticulum	[Group4]	[HSPA5, KDELR2, KDELR3, SEC61A1, SPCS1, SPCS2, SRPR]	1.15855e-06	GO:0000030	mannosyltransferase activity	[Group0]	[ALG2, ALG5, SDF2L1]	0.00506	REACTOME:6986251	COPII (Coat Protein 2) Mediated Vesicle Transport	[Group2]	[SEC13, SEC22B, SEC24D, TMED10, TMED2, USO1]	2.92011e-05
GO:0048193	Golgi vesicle transport	[Group1]	[ARCN1, COPA, COPB2, COPG1, COPZ1, SCYL1, SEC22B, SEC23B, SEC24D, TMED10, TMED9, USO1]	1.40834e-06	GO:0016859	cis-trans isomerase activity	[Group2]	[FKBP11, FKBP14, FKBP7]	0.0184212	REACTOME:6986252	ER to Golgi Anterograde Transport	[Group2]	[SEC13, SEC22B, SEC24D, TMED10, TMED2, USO1]	3.56373e-05
GO:0006891	intra-Golgi vesicle-mediated transport	[Group1]	[ARCN1, COPA, COPB2, COPG1, COPZ1, USO1]	1.81972e-05	GO:0003755	peptidyl-prolyl cis-trans isomerase activity	[Group2]	[FKBP11, FKBP14, FKBP7]	0.0191382	REACTOME:6986511	Calnexin/calreticulin cycle	[Group0]	[CALR, CANX, EDEM3, PDIA3]	6.52197e-05
GO:1901137	carbohydrate derivative biosynthetic process	[Group3]	[ALG2, ALG5, C1GALT1C1, CHPF, DAD1, DDOST, EDEM3, GMPPB, GNAS, GNPNAT1, MOGS, NUS1, RPN1, RPN2, SDF2L1, STT3A, UBE2J1]	1.85336e-05	GO:0051082	unfolded protein binding	[Group5]	[CALR, DNAJB11, HSP90B1]	0.0402982	REACTOME:6986253	Transport to the Golgi and subsequent modification	[Group2]	[SEC13, SEC22B, SEC24D, TMED10, TMED2, USO1]	0.000196509
GO:0030970	retrograde protein transport, ER to cytosol	[Group6]	[DERL1, HM13, HSP90B1, SEC61B, UBE2J1]	7.5586e-05	GO:0043021	ribonucleoprotein complex binding	[Group4]	[SEC61A1, SEC61B, SRPR]	0.0429064	REACTOME:6986901	Cargo concentration in the ER	[Group2]	[SEC22B, SEC24D, TMED10, TMED2]	0.000465943
GO:0036503	ERAD pathway	[Group6]	[DERL1, DNAJB9, EDEM3, HM13, HSP90B1, SEC61B, UBE2J1]	0.000109559	GO:0000149	SNARE binding	[Group1]	[SEC22B, TMED10, TMED9]	0.0453122	REACTOME:6986255	Class I MHC mediated antigen processing &amp; presentation	[Group0]	[CALR, CANX, PDIA3, SEC13, SEC24D, UBA5]	0.00103343
GO:0045454	cell redox homeostasis	[Group0]	[P4HB, PDIA3, PDIA4, PDIA5, PDIA6, PRDX4]	0.000138014						REACTOME:6985963	Biosynthesis of the N-glycan precursor (dolichol lipid-linked oligosaccharide, LLO) and transfer to a nascent protein	[Group3]	[ALG2, ALG5, GNPNAT1, NANS]	0.0052737
GO:0032527	protein exit from endoplasmic reticulum	[Group6]	[DERL1, HM13, HSP90B1, SEC61B, UBE2J1]	0.000252746						REACTOME:6986291	Peptide hormone metabolism	[Group1]	[SLC30A5, SPCS1, SPCS2]	0.0109945
GO:0035437	maintenance of protein localization in endoplasmic reticulum	[Group4]	[HSPA5, KDELR2, KDELR3]	0.000307969						REACTOME:6986719	MHC class II antigen presentation	[Group0]	[ARF1, CANX, SEC13, SEC24D]	0.0122098
GO:0045047	protein targeting to ER	[Group4]	[SEC61A1, SPCS1, SPCS2, SRPR]	0.00040344						REACTOME:6985962	Synthesis of substrates in N-glycan biosythesis	[Group3]	[ALG5, GNPNAT1, NANS]	0.0123878
GO:0006888	ER to Golgi vesicle-mediated transport	[Group1]	[COPA, COPB2, SEC22B, SEC23B, SEC24D, USO1]	0.000424331
GO:0030433	ER-associated ubiquitin-dependent protein catabolic process	[Group6]	[DERL1, DNAJB9, EDEM3, HSP90B1, SEC61B, UBE2J1]	0.000424331
GO:1903513	endoplasmic reticulum to cytosol transport	[Group6]	[DERL1, HM13, HSP90B1, SEC61B, UBE2J1]	0.000502627
GO:0072599	establishment of protein localization to endoplasmic reticulum	[Group4]	[SEC61A1, SPCS1, SPCS2, SRPR]	0.000761196
GO:0018196	peptidyl-asparagine modification	[Group3]	[DDOST, RPN1, STT3A, UBE2J1]	0.000905619
GO:0018279	protein N-linked glycosylation via asparagine	[Group3]	[DDOST, RPN1, STT3A, UBE2J1]	0.000905619
GO:0006465	signal peptide processing	[Group4]	[SPCS1, SPCS2, SPCS3]	0.0012439
GO:0097502	mannosylation	[Group3, Group5]	[ALG2, ALG5, NUS1, SDF2L1]	0.00177697
GO:0006613	cotranslational protein targeting to membrane	[Group4]	[SEC61A1, SRPR, SSR3]	0.00315576
GO:0072595	maintenance of protein localization in organelle	[Group4]	[HSPA5, KDELR2, KDELR3]	0.00502288
GO:0035268	protein mannosylation	[Group5]	[ALG5, NUS1, SDF2L1]	0.00588803
GO:0051220	cytoplasmic sequestering of protein	[Group4]	[HSPA5, KDELR2, KDELR3]	0.00673887
GO:0055076	transition metal ion homeostasis	[Group2]	[ARF1, SLC30A5, SLC39A7]	0.0404313
GO:0006986	response to unfolded protein	[Group8]	[DERL1, EDEM3, MANF, SDF2L1]	0.0490558

## Sheet: darkgrey
Biological Process (BP)					Molecular Function (MF)					REACTOME pathway
BP GOID	BP GOTerm	BP GO Groups	Associated Genes Found	Term PValue Corrected with Bonferroni step down	MF GOID	MF GOTerm	MF GO Groups	Associated Genes Found	Term PValue Corrected with Bonferroni step down	REACTOME ID	REACTOME Pathway	REACTOME Groups	Associated Genes Found	Term PValue Corrected with Bonferroni step down
GO:0006954	inflammatory response	[Group119, Group12, Group121, Group142, Group147, Group44]	[BIRC3, CCL2, CCL20, CCL3, CCL4, CD40, CD44, CXCL3, CXCL5, FAS, IER3, IL1A, IL4R, IL6, NCF1, NFKB1, NFKB2, NFKBIZ, PTGER4, PTGS2, RELB, SBNO2, SERPINE1, SOCS3, STAT5A, TLR4, TNF, ZFP36]	1.40157e-23	GO:0005125	cytokine activity	[Group3]	[CCL2, CCL20, CCL3, CCL4, CSF1, CXCL3, CXCL5, EDN1, GRO1, IL1A, IL6, TNF]	1.4645e-11	REACTOME:6986317	Chemokine receptors bind chemokines	[Group2]	[CCL2, CCL20, CCL3, CCL4, CXCL3, CXCL5, CXCR4, GRO1]	3.08486e-08
GO:0006952	defense response	[Group119, Group121, Group123, Group142]	[ADAMTS4, BCL3, BIRC3, CCL2, CCL20, CCL3, CCL4, CD40, CD44, CD83, CXCL3, CXCL5, FAS, IER3, IFNAR2, IL1A, IL4R, IL6, NCF1, NFKB1, NFKB2, NFKBIZ, PTGER4, PTGS2, RELB, RIPK2, RNF19B, SBNO2, SERPINE1, SOCS1, SOCS3, STAT5A, TLR4, TNF, ZFP36]	1.44883e-21	GO:0005126	cytokine receptor binding	[Group3]	[CCL2, CCL20, CCL3, CCL4, CSF1, CXCL3, CXCL5, GRO1, IL1A, IL6, TNF, TRAF1]	1.22895e-09	REACTOME:6986035	Cytokine Signaling in Immune system	[Group1]	[BIRC3, CD40, IFNAR2, IL1A, IL6, MAP3K8, NFKB1, NFKB2, RELB, RIPK2, SOCS1, SOCS3, STAT5A, TNF]	2.45095e-06
GO:0034097	response to cytokine	[Group12, Group121, Group131, Group73]	[CCL2, CCL20, CCL3, CCL4, CD40, CD44, CSF1, CXCL3, CXCL5, CXCR4, FAS, IFNAR2, IL1A, IL4R, IL6, JUNB, NFKB1, NFKB2, PTGS2, RELB, RIPK2, SOCS1, STAT5A, TNF]	1.96008e-16	GO:0008009	chemokine activity	[Group3]	[CCL2, CCL20, CCL3, CCL4, CXCL3, CXCL5, GRO1]	4.95389e-09	REACTOME:6986319	Class A/1 (Rhodopsin-like receptors)	[Group2]	[CCL2, CCL20, CCL3, CCL4, CXCL3, CXCL5, CXCR4, EDN1, GRO1, P2RY13, PTGER4]	7.31168e-06
GO:0019221	cytokine-mediated signaling pathway	[Group112, Group113, Group12, Group131, Group148, Group22, Group32, Group48, Group53, Group66, Group73, Group77]	[CCL2, CCL20, CCL3, CCL4, CD40, CD44, CSF1, CXCL3, CXCL5, CXCR4, FAS, IFNAR2, IL1A, IL4R, IL6, RIPK2, SOCS1, STAT5A, TNF]	1.27807e-14	GO:0042379	chemokine receptor binding	[Group3]	[CCL2, CCL20, CCL3, CCL4, CXCL3, CXCL5, GRO1]	1.70977e-08	REACTOME:6986318	Peptide ligand-binding receptors	[Group2]	[CCL2, CCL20, CCL3, CCL4, CXCL3, CXCL5, CXCR4, EDN1, GRO1]	8.00748e-06
GO:0071345	cellular response to cytokine stimulus	[Group112, Group12, Group131, Group148, Group22, Group68, Group73, Group77]	[CCL2, CCL20, CCL3, CCL4, CD40, CD44, CSF1, CXCL3, CXCL5, CXCR4, FAS, IFNAR2, IL1A, IL4R, IL6, NFKB1, PTGS2, RIPK2, SOCS1, STAT5A, TNF]	3.09119e-14	GO:0001664	G-protein coupled receptor binding	[Group3]	[CCL2, CCL20, CCL3, CCL4, CXCL3, CXCL5, EDN1, GRO1]	1.47168e-05	REACTOME:6985981	GPCR ligand binding	[Group2]	[CCL2, CCL20, CCL3, CCL4, CXCL3, CXCL5, CXCR4, EDN1, GRO1, P2RY13, PTGER4]	4.85323e-05
GO:0032496	response to lipopolysaccharide	[Group11, Group112, Group113, Group123, Group127, Group129, Group130, Group145, Group148, Group22, Group53, Group62, Group78]	[CCL2, CCL3, CD40, CXCL3, CXCL5, FAS, IL6, JUNB, NFKB1, PRDM1, PTGER4, RIPK2, SERPINE1, TLR4, TNF, ZC3H12A]	6.36424e-14	GO:0048020	CCR chemokine receptor binding	[Group3]	[CCL2, CCL20, CCL3, CCL4]	4.86494e-05	REACTOME:6986543	Interferon alpha/beta signaling	[Group4]	[IFNAR2, IL6, SOCS1, SOCS3]	0.000179354
GO:0001816	cytokine production	[Group11, Group113, Group114, Group119, Group123, Group126, Group130, Group139, Group146, Group25, Group34, Group35, Group38, Group42, Group62, Group69, Group78]	[ARHGEF2, BCL3, CCL2, CCL3, CD40, CD83, CXCL5, IL1A, IL4R, IL6, NFKB1, PTGER4, RELB, RIPK2, RNF19B, SERPINE1, SOCS1, STAT5A, TLR4, TNF, ZC3H12A, ZFP36]	7.24451e-14	GO:0043325	phosphatidylinositol-3,4-bisphosphate binding	[Group1]	[DAPP1, NCF1, PLEK]	0.000232272	REACTOME:6986343	G alpha (i) signalling events	[Group2]	[CCL20, CXCL3, CXCL5, CXCR4, GRO1, P2RY13]	0.0032754
GO:0009617	response to bacterium	[Group11, Group123, Group130, Group20, Group62, Group78, Group86]	[ADAMTS4, BCL3, CCL2, CCL3, CD40, CXCL3, CXCL5, FAS, IL6, JUNB, NCF1, NFKB1, PRDM1, PTGER4, RIPK2, SERPINE1, TLR4, TNF, ZC3H12A]	8.28601e-14	GO:0004896	cytokine receptor activity	[Group2]	[CD44, CXCR4, IFNAR2, IL4R]	0.00220186	REACTOME:6985631	Death Receptor Signalling	[Group5]	[BIRC3, FAS, TNF, TRAF1]	0.00414538
GO:0001817	regulation of cytokine production	[Group11, Group112, Group113, Group114, Group123, Group126, Group130, Group139, Group142, Group146, Group25, Group34, Group35, Group42, Group62, Group69, Group78, Group79, Group86]	[ARHGEF2, BCL3, CCL2, CCL3, CD40, CD83, CXCL5, IL1A, IL4R, IL6, NFKB1, PTGER4, RELB, RIPK2, SERPINE1, SOCS1, STAT5A, TLR4, TNF, ZC3H12A, ZFP36]	1.14703e-13	GO:1902936	phosphatidylinositol bisphosphate binding	[Group1]	[DAPP1, NCF1, PLEK]	0.00512203	REACTOME:6986033	Interleukin-1 signaling	[Group0]	[IL1A, MAP3K8, NFKB1, RIPK2]	0.00414538
GO:0002237	response to molecule of bacterial origin	[Group11, Group112, Group113, Group123, Group127, Group129, Group130, Group145, Group148, Group22, Group53, Group62, Group78]	[CCL2, CCL3, CD40, CXCL3, CXCL5, FAS, IL6, JUNB, NFKB1, PRDM1, PTGER4, RIPK2, SERPINE1, TLR4, TNF, ZC3H12A]	2.0133e-13	GO:0002020	protease binding	[Group0]	[ADAMTS4, SERPINE1, TNF]	0.0101543	REACTOME:6985993	MyD88-independent TLR3/TLR4 cascade	[Group0]	[MAP3K8, NFKB1, NFKB2, RIPK2, TLR4]	0.00535229
GO:0050727	regulation of inflammatory response	[Group121, Group142, Group143, Group147, Group148, Group44, Group45, Group91]	[BIRC3, CCL3, CCL4, IER3, IL6, NFKB1, PTGER4, PTGS2, SBNO2, SERPINE1, SOCS3, STAT5A, TLR4, TNF, ZFP36]	3.41706e-12	GO:1901981	phosphatidylinositol phosphate binding	[Group1]	[DAPP1, NCF1, PLEK]	0.0185067	REACTOME:6985995	Toll Like Receptor 3 (TLR3) Cascade	[Group0]	[MAP3K8, NFKB1, NFKB2, RIPK2, TLR4]	0.00535229
GO:0051707	response to other organism	[Group11, Group112, Group123, Group130, Group20, Group62, Group78, Group82, Group86]	[ADAMTS4, BCL3, CCL2, CCL3, CD40, CXCL3, CXCL5, FAS, IER3, IL4R, IL6, JUNB, NCF1, NFKB1, PRDM1, PTGER4, RIPK2, SERPINE1, TLR4, TNF, ZC3H12A]	3.00357e-11						REACTOME:6985994	Activated TLR4 signalling	[Group0]	[MAP3K8, NFKB1, NFKB2, RIPK2, TLR4]	0.00706578
GO:0043207	response to external biotic stimulus	[Group11, Group112, Group123, Group130, Group20, Group62, Group78, Group82, Group86]	[ADAMTS4, BCL3, CCL2, CCL3, CD40, CXCL3, CXCL5, FAS, IER3, IL4R, IL6, JUNB, NCF1, NFKB1, PRDM1, PTGER4, RIPK2, SERPINE1, TLR4, TNF, ZC3H12A]	3.32051e-11						REACTOME:6986823	TNFR1-induced NFkappaB signaling pathway	[Group5]	[BIRC3, TNF, TRAF1]	0.00851936
GO:0032101	regulation of response to external stimulus	[Group112, Group121, Group142, Group143, Group147, Group148, Group44, Group45, Group48, Group53, Group91]	[BIRC3, CCL2, CCL3, CCL4, CSF1, CXCL3, CXCL5, CXCR4, IER3, IL6, NFKB1, PLEK, PRDM1, PTGER4, PTGS2, SBNO2, SERPINE1, SOCS3, STAT5A, TLR4, TNF, ZFP36]	4.27523e-11						REACTOME:6985990	Toll Like Receptor 4 (TLR4) Cascade	[Group0]	[MAP3K8, NFKB1, NFKB2, RIPK2, TLR4]	0.00853832
GO:1903034	regulation of response to wounding	[Group121, Group142, Group143, Group147, Group148, Group44, Group45, Group91]	[BIRC3, CCL3, CCL4, IER3, IL6, NFKB1, PLEK, PTGER4, PTGS2, SBNO2, SERPINE1, SOCS3, STAT5A, TLR4, TNF, ZFP36]	1.68256e-10						REACTOME:6986023	TAK1 activates NFkB by phosphorylation and activation of IKKs complex	[Group0]	[NFKB1, NFKB2, RIPK2]	0.0122985
GO:0009611	response to wounding	[Group121, Group142, Group143, Group147, Group148, Group44, Group45, Group91]	[BIRC3, CCL2, CCL3, CCL4, CD44, IER3, IL1A, IL6, NFKB1, PLEK, PTGER4, PTGS2, SBNO2, SERPINE1, SOCS3, STAT5A, TLR4, TNF, ZFP36]	2.65016e-10						REACTOME:6986824	Regulation of TNFR1 signaling	[Group5]	[BIRC3, TNF, TRAF1]	0.0124233
GO:0031347	regulation of defense response	[Group119, Group121, Group130, Group142, Group143, Group147, Group148, Group44, Group45, Group91]	[BIRC3, CCL3, CCL4, CXCL5, IER3, IL6, NFKB1, PTGER4, PTGS2, RIPK2, SBNO2, SERPINE1, SOCS1, SOCS3, STAT5A, TLR4, TNF, ZFP36]	2.91427e-10						REACTOME:6986533	Interferon Signaling	[Group4]	[IFNAR2, IL6, SOCS1, SOCS3]	0.0126195
GO:0002521	leukocyte differentiation	[Group101, Group105, Group107, Group111, Group133, Group136, Group137, Group138, Group146, Group15, Group25, Group27, Group28, Group29, Group32, Group33, Group34, Group49, Group51, Group59, Group69, Group79, Group88, Group97, Group98]	[BCL3, CCL3, CD83, CSF1, FAS, IL4R, IL6, JUNB, NFKBID, PRDM1, PTGER4, RELB, RIPK2, SBNO2, STAT5A, TNF]	6.17236e-09						REACTOME:6986214	TNFR2 non-canonical NF-kB pathway	[Group5]	[BIRC3, CD40, NFKB2, RELB, TNF]	0.0128439
GO:0002520	immune system development	[Group101, Group105, Group107, Group111, Group136, Group137, Group138, Group146, Group25, Group28, Group33, Group34, Group51, Group59, Group69, Group79, Group88, Group97, Group98]	[BCL3, CCL3, CD40, CD83, CSF1, FAS, IL4R, IL6, JUNB, NFKB2, NFKBID, PLEK, PRDM1, PTGER4, RELB, RIPK2, SBNO2, STAT5A, TNF, ZFP36]	8.71346e-09						REACTOME:6985991	Toll-Like Receptors Cascades	[Group0]	[MAP3K8, NFKB1, NFKB2, RIPK2, TLR4]	0.0147414
GO:0071222	cellular response to lipopolysaccharide	[Group0, Group11, Group112, Group113, Group114, Group123, Group129, Group130, Group139, Group143, Group145, Group2, Group22, Group39, Group4, Group5, Group56, Group60, Group62, Group68, Group7, Group78]	[CCL2, CCL3, IL6, NFKB1, PRDM1, RIPK2, SERPINE1, TLR4, TNF, ZC3H12A]	1.27519e-08						REACTOME:6986160	p75 NTR receptor-mediated signalling	[Group0]	[ARHGEF2, NFKB1, RIPK2]	0.0193574
GO:0001819	positive regulation of cytokine production	[Group0, Group105, Group112, Group113, Group114, Group116, Group118, Group123, Group126, Group130, Group134, Group136, Group138, Group143, Group146, Group15, Group16, Group17, Group2, Group25, Group27, Group29, Group33, Group34, Group35, Group38, Group39, Group40, Group41, Group42, Group43, Group45, Group5, Group52, Group57, Group58, Group59, Group60, Group69, Group7, Group71, Group79, Group82, G…	[ARHGEF2, BCL3, CCL3, CD40, CD83, IL1A, IL4R, IL6, PTGER4, RIPK2, SERPINE1, STAT5A, TLR4, TNF]	2.12571e-08						REACTOME:6986011	Toll Like Receptor 9 (TLR9) Cascade	[Group0]	[MAP3K8, NFKB1, NFKB2, RIPK2]	0.0203496
GO:0071219	cellular response to molecule of bacterial origin	[Group0, Group11, Group112, Group113, Group114, Group123, Group129, Group130, Group139, Group143, Group145, Group2, Group22, Group39, Group4, Group5, Group56, Group60, Group62, Group68, Group7, Group78]	[CCL2, CCL3, IL6, NFKB1, PRDM1, RIPK2, SERPINE1, TLR4, TNF, ZC3H12A]	2.28264e-08						REACTOME:6985773	TNF signaling	[Group5]	[BIRC3, TNF, TRAF1]	0.0210724
GO:1903036	positive regulation of response to wounding	[Group110, Group126, Group142, Group143, Group146, Group147, Group148, Group42, Group43, Group44, Group45, Group87, Group91]	[CCL3, CCL4, IL6, PLEK, PTGER4, PTGS2, SERPINE1, STAT5A, TLR4, TNF]	2.62056e-08						REACTOME:6986010	MyD88 dependent cascade initiated on endosome	[Group0]	[MAP3K8, NFKB1, NFKB2, RIPK2]	0.0216355
GO:0033993	response to lipid	[Group11, Group112, Group113, Group123, Group127, Group129, Group130, Group145, Group148, Group22, Group53, Group62, Group78]	[CCL2, CCL3, CD40, CXCL3, CXCL5, FAS, IL6, JUNB, NFKB1, PRDM1, PTGER4, RIPK2, SERPINE1, TLR4, TNF, ZC3H12A]	2.78098e-08						REACTOME:6986012	Toll Like Receptor 7/8 (TLR7/8) Cascade	[Group0]	[MAP3K8, NFKB1, NFKB2, RIPK2]	0.0216355
GO:0001775	cell activation	[Group101, Group105, Group111, Group136, Group138, Group146, Group18, Group25, Group28, Group33, Group34, Group35, Group49, Group51, Group59, Group60, Group69, Group79, Group88, Group97]	[BCL3, CCL2, CCL3, CD40, CD83, CXCR4, FAS, IL4R, IL6, NFKB2, NFKBID, PLEK, PRDM1, PTGER4, RELB, RIPK2, SBNO2, STAT5A, TLR4]	2.8631e-08						REACTOME:6986009	TRAF6 mediated induction of NFkB and MAP kinases upon TLR7/8 or 9 activation	[Group0]	[MAP3K8, NFKB1, NFKB2, RIPK2]	0.0222556
GO:0048534	hematopoietic or lymphoid organ development	[Group101, Group105, Group107, Group111, Group136, Group137, Group138, Group25, Group28, Group33, Group34, Group51, Group69, Group79, Group88, Group97, Group98]	[BCL3, CCL3, CD83, CSF1, FAS, IL4R, IL6, JUNB, NFKB2, NFKBID, PLEK, PRDM1, PTGER4, RELB, RIPK2, SBNO2, STAT5A, TNF, ZFP36]	2.96938e-08						REACTOME:6986020	TRIF-mediated TLR3/TLR4 signaling	[Group0]	[MAP3K8, NFKB1, NFKB2, RIPK2]	0.0226672
GO:0002684	positive regulation of immune system process	[Group11, Group112, Group113, Group114, Group130, Group131, Group134, Group140, Group143, Group146, Group147, Group148, Group22, Group32, Group48, Group51, Group53, Group54, Group59, Group60, Group62, Group70, Group73, Group77, Group78, Group85, Group86, Group88, Group97, Group98]	[BIRC3, CCL2, CCL20, CCL3, CCL4, CD40, CD83, CSF1, CXCL3, CXCL5, IL4R, IL6, PRDM1, RIPK2, SERPINE1, STAT5A, TLR4, TNF]	5.28664e-08						REACTOME:6986025	RIG-I/MDA5 mediated induction of IFN-alpha/beta pathways	[Group0]	[IL6, NFKB1, NFKB2]	0.0228239
GO:0032103	positive regulation of response to external stimulus	[Group11, Group112, Group131, Group140, Group142, Group143, Group147, Group148, Group44, Group45, Group48, Group53, Group54, Group66, Group73, Group75, Group80, Group85, Group91]	[CCL2, CCL3, CCL4, CSF1, CXCL3, CXCL5, IL6, PTGER4, PTGS2, SERPINE1, STAT5A, TNF]	7.97143e-08						REACTOME:6986005	MyD88:Mal cascade initiated on plasma membrane	[Group0]	[MAP3K8, NFKB1, NFKB2, RIPK2]	0.0234578
GO:0071216	cellular response to biotic stimulus	[Group0, Group11, Group112, Group113, Group114, Group123, Group129, Group130, Group139, Group143, Group145, Group2, Group22, Group39, Group4, Group5, Group56, Group60, Group62, Group68, Group7, Group78]	[CCL2, CCL3, IL6, NFKB1, PRDM1, RIPK2, SERPINE1, TLR4, TNF, ZC3H12A]	1.07047e-07						REACTOME:6986006	Toll Like Receptor TLR1:TLR2 Cascade	[Group0]	[MAP3K8, NFKB1, NFKB2, RIPK2]	0.0234578
GO:0001934	positive regulation of protein phosphorylation	[Group131, Group22, Group67, Group73, Group77]	[ARHGEF2, CCL2, CCL20, CCL3, CCL4, CD40, CD44, CSF1, EDN1, FAS, IL6, MAP3K8, PLAUR, PPP1R15A, PTGS2, RIPK2, SOCS1, TLR4, TNF]	1.11598e-07						REACTOME:6986007	Toll Like Receptor 2 (TLR2) Cascade	[Group0]	[MAP3K8, NFKB1, NFKB2, RIPK2]	0.0234578
GO:0030097	hemopoiesis	[Group105, Group107, Group111, Group136, Group137, Group138, Group25, Group28, Group33, Group34, Group51, Group59, Group69, Group79, Group88, Group97, Group98]	[BCL3, CCL3, CD83, CSF1, FAS, IL4R, IL6, JUNB, NFKBID, PLEK, PRDM1, PTGER4, RELB, RIPK2, SBNO2, STAT5A, TNF, ZFP36]	1.17551e-07						REACTOME:6986008	Toll Like Receptor TLR6:TLR2 Cascade	[Group0]	[MAP3K8, NFKB1, NFKB2, RIPK2]	0.0234578
GO:0045321	leukocyte activation	[Group101, Group105, Group111, Group113, Group114, Group123, Group130, Group133, Group136, Group138, Group146, Group15, Group18, Group25, Group27, Group28, Group29, Group33, Group34, Group35, Group39, Group49, Group50, Group51, Group52, Group59, Group60, Group69, Group79, Group88, Group97]	[BCL3, CCL2, CCL3, CD40, CD83, CXCR4, FAS, IL4R, IL6, NFKBID, PRDM1, PTGER4, RELB, RIPK2, SBNO2, STAT5A, TLR4]	1.54839e-07						REACTOME:6986013	MyD88 cascade initiated on plasma membrane	[Group0]	[MAP3K8, NFKB1, NFKB2, RIPK2]	0.0234578
GO:0050729	positive regulation of inflammatory response	[Group110, Group120, Group142, Group143, Group146, Group147, Group148, Group43, Group44, Group45, Group53, Group68, Group75, Group77, Group80, Group85, Group91]	[CCL3, CCL4, IL6, PTGER4, PTGS2, SERPINE1, STAT5A, TNF]	2.5e-07						REACTOME:6986014	Toll Like Receptor 10 (TLR10) Cascade	[Group0]	[MAP3K8, NFKB1, NFKB2, RIPK2]	0.0234578
GO:0070555	response to interleukin-1	[Group100, Group102, Group129, Group140, Group143, Group22, Group45, Group66, Group67, Group68, Group73, Group74, Group75, Group77, Group78, Group80, Group85]	[CCL2, CCL20, CCL3, CCL4, IL6, NFKB1, PTGS2, RIPK2]	2.99776e-07						REACTOME:6986015	Toll Like Receptor 5 (TLR5) Cascade	[Group0]	[MAP3K8, NFKB1, NFKB2, RIPK2]	0.0234578
GO:0007159	leukocyte cell-cell adhesion	[Group101, Group105, Group111, Group114, Group133, Group134, Group136, Group138, Group146, Group15, Group25, Group27, Group28, Group29, Group32, Group33, Group34, Group35, Group49, Group51, Group52, Group59, Group79, Group88, Group92, Group97, Group98]	[BCL3, CCL2, CD44, CD83, FAS, IL4R, IL6, NFKBID, PTGER4, RELB, RIPK2, STAT5A, TNF, TNIP1]	4.76358e-07						REACTOME:6986018	MAP kinase activation in TLR cascade	[Group0]	[MAP3K8, NFKB1, RIPK2]	0.0270104
GO:0043367	CD4-positive, alpha-beta T cell differentiation	[Group101, Group103, Group105, Group133, Group134, Group136, Group138, Group139, Group146, Group15, Group21, Group23, Group24, Group25, Group27, Group28, Group29, Group30, Group32, Group33, Group34, Group35, Group49, Group5, Group52, Group60, Group69, Group79, Group92, Group98]	[BCL3, CD83, IL4R, IL6, PTGER4, RELB, RIPK2]	4.9681e-07						REACTOME:6986537	Factors involved in megakaryocyte development and platelet production	[Group3]	[IL6, MAFF, MAFK]	0.0296789
GO:1902105	regulation of leukocyte differentiation	[Group103, Group105, Group111, Group112, Group114, Group129, Group133, Group134, Group135, Group136, Group138, Group146, Group25, Group27, Group28, Group29, Group31, Group32, Group34, Group49, Group5, Group51, Group52, Group59, Group60, Group70, Group76, Group79, Group88, Group92, Group97, Group98]	[CCL3, CD83, CSF1, FAS, IL4R, IL6, NFKBID, PRDM1, RIPK2, STAT5A, TNF]	6.216e-07
GO:0031349	positive regulation of defense response	[Group112, Group114, Group142, Group143, Group146, Group147, Group148, Group40, Group44, Group45, Group5, Group68, Group7, Group78, Group91]	[BIRC3, CCL3, CCL4, IL6, PTGER4, PTGS2, RIPK2, SERPINE1, STAT5A, TLR4, TNF]	7.87275e-07
GO:0035710	CD4-positive, alpha-beta T cell activation	[Group101, Group103, Group105, Group133, Group134, Group136, Group138, Group139, Group146, Group15, Group21, Group23, Group24, Group25, Group27, Group28, Group29, Group30, Group32, Group33, Group34, Group35, Group49, Group5, Group52, Group60, Group69, Group79, Group92, Group98]	[BCL3, CD83, IL4R, IL6, PTGER4, RELB, RIPK2]	7.88847e-07
GO:1903706	regulation of hemopoiesis	[Group103, Group105, Group111, Group112, Group133, Group134, Group136, Group137, Group138, Group25, Group27, Group28, Group29, Group31, Group32, Group34, Group49, Group51, Group52, Group59, Group60, Group70, Group79, Group88, Group92, Group97, Group98]	[CCL3, CD83, CSF1, FAS, IL4R, IL6, NFKBID, PRDM1, RIPK2, STAT5A, TNF, ZFP36]	1.00746e-06
GO:0007249	I-kappaB kinase/NF-kappaB signaling	[Group101, Group149, Group35, Group6]	[BCL3, BIRC3, CD40, NFKB1, NFKB2, NFKBID, RELB, RIPK2, TLR4, TNF, TNIP1]	1.1463e-06
GO:0045087	innate immune response	[Group67, Group68, Group74]	[BIRC3, CCL2, CCL20, CCL3, CCL4, IFNAR2, NFKB1, NFKB2, RELB, RIPK2, RNF19B, SOCS1, STAT5A, TLR4]	1.79646e-06
GO:0030217	T cell differentiation	[Group101, Group103, Group105, Group133, Group134, Group136, Group138, Group139, Group146, Group15, Group19, Group23, Group24, Group25, Group27, Group28, Group29, Group30, Group32, Group33, Group34, Group35, Group49, Group51, Group52, Group59, Group60, Group69, Group79, Group88, Group92, Group97, Group98]	[BCL3, CD83, FAS, IL4R, IL6, NFKBID, PTGER4, RELB, RIPK2, STAT5A]	1.93664e-06
GO:0002366	leukocyte activation involved in immune response	[Group0, Group101, Group105, Group109, Group113, Group114, Group116, Group117, Group123, Group126, Group130, Group136, Group138, Group139, Group146, Group15, Group21, Group23, Group24, Group25, Group30, Group33, Group34, Group35, Group39, Group40, Group42, Group43, Group5, Group60, Group69, Group71, Group79, Group86]	[BCL3, CCL3, CD40, IL4R, IL6, PTGER4, RELB, RIPK2, SBNO2, TLR4]	2.49167e-06
GO:0071347	cellular response to interleukin-1	[Group100, Group102, Group140, Group148, Group22, Group45, Group66, Group67, Group68, Group74, Group75, Group77, Group80, Group85]	[CCL2, CCL20, CCL3, CCL4, IL6, NFKB1, PTGS2]	2.68093e-06
GO:0002263	cell activation involved in immune response	[Group0, Group101, Group105, Group109, Group113, Group114, Group116, Group117, Group123, Group126, Group130, Group136, Group138, Group139, Group146, Group15, Group21, Group23, Group24, Group25, Group30, Group33, Group34, Group35, Group39, Group40, Group42, Group43, Group5, Group60, Group69, Group71, Group79, Group86]	[BCL3, CCL3, CD40, IL4R, IL6, PTGER4, RELB, RIPK2, SBNO2, TLR4]	2.68795e-06
GO:0002687	positive regulation of leukocyte migration	[Group100, Group102, Group112, Group140, Group148, Group36, Group48, Group53, Group54, Group63, Group66, Group67, Group68, Group74, Group75, Group77, Group80, Group85]	[CCL2, CCL20, CCL3, CCL4, CSF1, CXCL3, CXCL5, SERPINE1]	2.95273e-06
GO:0002685	regulation of leukocyte migration	[Group100, Group102, Group112, Group140, Group148, Group36, Group48, Group53, Group54, Group63, Group66, Group67, Group74, Group75, Group80, Group85]	[CCL2, CCL20, CCL3, CCL4, CSF1, CXCL3, CXCL5, PTGER4, SERPINE1]	3.164e-06
GO:0030098	lymphocyte differentiation	[Group101, Group103, Group105, Group111, Group133, Group134, Group136, Group138, Group146, Group15, Group18, Group25, Group27, Group28, Group29, Group33, Group34, Group35, Group49, Group51, Group52, Group59, Group60, Group69, Group79, Group88, Group92, Group97, Group98]	[BCL3, CD83, FAS, IL4R, IL6, NFKBID, PRDM1, PTGER4, RELB, RIPK2, STAT5A]	3.48228e-06
GO:0002443	leukocyte mediated immunity	[Group113, Group114, Group116, Group118, Group126, Group132, Group146, Group149, Group17, Group18, Group20, Group38, Group62, Group76, Group82, Group86, Group89, Group9, Group94]	[BCL3, CCL3, CD40, CXCL5, FAS, IL4R, NCF1, RNF19B, STAT5A, TLR4, TNF]	3.70876e-06
GO:0002294	CD4-positive, alpha-beta T cell differentiation involved in immune response	[Group0, Group101, Group103, Group105, Group109, Group136, Group138, Group139, Group14, Group146, Group15, Group19, Group21, Group23, Group24, Group25, Group27, Group29, Group30, Group33, Group34, Group35, Group43, Group5, Group52, Group69, Group79]	[BCL3, IL4R, IL6, PTGER4, RELB, RIPK2]	3.73238e-06
GO:0042093	T-helper cell differentiation	[Group0, Group101, Group103, Group105, Group109, Group136, Group138, Group139, Group14, Group146, Group15, Group19, Group21, Group23, Group24, Group25, Group27, Group29, Group30, Group33, Group34, Group35, Group43, Group5, Group52, Group69, Group79]	[BCL3, IL4R, IL6, PTGER4, RELB, RIPK2]	3.73238e-06
GO:0070098	chemokine-mediated signaling pathway	[Group100, Group102, Group131, Group140, Group148, Group48, Group53, Group54, Group63, Group66, Group67, Group68, Group74, Group75, Group77, Group80, Group85]	[CCL2, CCL20, CCL3, CCL4, CXCL3, CXCL5, CXCR4]	3.76759e-06
GO:0002287	alpha-beta T cell activation involved in immune response	[Group0, Group101, Group103, Group105, Group109, Group136, Group138, Group139, Group14, Group146, Group15, Group19, Group21, Group23, Group24, Group25, Group27, Group29, Group30, Group33, Group34, Group35, Group43, Group5, Group52, Group69, Group79]	[BCL3, IL4R, IL6, PTGER4, RELB, RIPK2]	4.84381e-06
GO:0002293	alpha-beta T cell differentiation involved in immune response	[Group0, Group101, Group103, Group105, Group109, Group136, Group138, Group139, Group14, Group146, Group15, Group19, Group21, Group23, Group24, Group25, Group27, Group29, Group30, Group33, Group34, Group35, Group43, Group5, Group52, Group69, Group79]	[BCL3, IL4R, IL6, PTGER4, RELB, RIPK2]	4.84381e-06
GO:0046632	alpha-beta T cell differentiation	[Group101, Group103, Group105, Group133, Group134, Group136, Group138, Group139, Group146, Group15, Group21, Group23, Group24, Group25, Group27, Group28, Group29, Group30, Group32, Group33, Group34, Group35, Group49, Group5, Group52, Group60, Group69, Group79, Group92, Group98]	[BCL3, CD83, IL4R, IL6, PTGER4, RELB, RIPK2]	6.26136e-06
GO:0002690	positive regulation of leukocyte chemotaxis	[Group100, Group102, Group112, Group140, Group148, Group36, Group48, Group53, Group54, Group63, Group66, Group74, Group80, Group85]	[CCL2, CCL3, CCL4, CSF1, CXCL3, CXCL5, SERPINE1]	7.34237e-06
GO:0046649	lymphocyte activation	[Group101, Group105, Group111, Group113, Group114, Group123, Group130, Group133, Group134, Group136, Group138, Group146, Group15, Group18, Group25, Group27, Group28, Group29, Group33, Group34, Group35, Group39, Group40, Group49, Group50, Group51, Group52, Group59, Group60, Group69, Group70, Group71, Group79, Group88, Group92, Group97, Group98]	[BCL3, CCL2, CD40, CD83, FAS, IL4R, IL6, NFKBID, PRDM1, PTGER4, RELB, RIPK2, STAT5A, TLR4]	7.94193e-06
GO:0045619	regulation of lymphocyte differentiation	[Group103, Group105, Group111, Group114, Group115, Group133, Group134, Group136, Group138, Group18, Group19, Group25, Group27, Group28, Group29, Group30, Group32, Group33, Group34, Group39, Group49, Group50, Group51, Group52, Group59, Group60, Group70, Group79, Group88, Group92, Group97, Group98]	[CD83, FAS, IL4R, IL6, NFKBID, PRDM1, RIPK2, STAT5A]	8.63422e-06
GO:0001818	negative regulation of cytokine production	[Group123, Group130, Group138, Group139, Group14, Group15, Group16, Group2, Group26, Group3, Group33, Group35, Group4, Group6, Group69, Group78, Group93, Group95]	[BCL3, CD83, IL6, NFKB1, PTGER4, RELB, TLR4, TNF, ZC3H12A]	1.22504e-05
GO:0002292	T cell differentiation involved in immune response	[Group0, Group101, Group103, Group105, Group109, Group136, Group138, Group139, Group14, Group146, Group15, Group19, Group21, Group23, Group24, Group25, Group27, Group29, Group30, Group33, Group34, Group35, Group43, Group5, Group52, Group69, Group79]	[BCL3, IL4R, IL6, PTGER4, RELB, RIPK2]	1.23899e-05
GO:0071356	cellular response to tumor necrosis factor	[Group100, Group102, Group108, Group112, Group114, Group129, Group131, Group140, Group22, Group45, Group53, Group55, Group61, Group66, Group67, Group68, Group73, Group74, Group75, Group76, Group77, Group80, Group85]	[CCL2, CCL20, CCL3, CCL4, CD40, FAS, IL6, TNF]	1.33055e-05
GO:0070486	leukocyte aggregation	[Group101, Group103, Group105, Group111, Group133, Group134, Group136, Group138, Group15, Group25, Group27, Group28, Group29, Group32, Group33, Group34, Group35, Group49, Group51, Group52, Group59, Group60, Group69, Group79, Group88, Group92, Group97]	[BCL3, CCL2, CD44, CD83, FAS, IL4R, IL6, NFKBID, PTGER4, RELB, RIPK2, STAT5A]	1.41261e-05
GO:0051249	regulation of lymphocyte activation	[Group103, Group105, Group111, Group112, Group113, Group114, Group116, Group117, Group133, Group134, Group136, Group138, Group146, Group18, Group25, Group27, Group28, Group29, Group32, Group34, Group35, Group39, Group40, Group49, Group5, Group50, Group51, Group52, Group59, Group60, Group70, Group71, Group76, Group79, Group88, Group92, Group97, Group98]	[CCL2, CD40, CD83, FAS, IL4R, IL6, NFKBID, PRDM1, RIPK2, STAT5A, TLR4]	1.46189e-05
GO:0002285	lymphocyte activation involved in immune response	[Group0, Group101, Group103, Group108, Group109, Group113, Group114, Group116, Group117, Group123, Group126, Group130, Group136, Group138, Group139, Group146, Group15, Group18, Group21, Group23, Group24, Group25, Group30, Group33, Group34, Group35, Group39, Group40, Group42, Group5, Group57, Group59, Group6, Group60, Group69, Group70, Group71, Group79, Group86]	[BCL3, CD40, IL4R, IL6, PTGER4, RELB, RIPK2, TLR4]	1.62509e-05
GO:0050867	positive regulation of cell activation	[Group0, Group103, Group109, Group112, Group113, Group114, Group116, Group117, Group118, Group133, Group134, Group136, Group145, Group146, Group18, Group19, Group25, Group27, Group28, Group29, Group30, Group32, Group34, Group35, Group39, Group40, Group49, Group5, Group50, Group51, Group52, Group59, Group60, Group70, Group71, Group79, Group88, Group92, Group97, Group98]	[CCL2, CD40, CD83, IL4R, IL6, PLEK, PRDM1, RIPK2, STAT5A, TLR4]	1.72506e-05
GO:0002460	adaptive immune response based on somatic recombination of immune receptors built from immunoglobulin superfamily domains	[Group0, Group101, Group103, Group105, Group108, Group109, Group113, Group114, Group116, Group117, Group132, Group136, Group138, Group15, Group18, Group21, Group23, Group24, Group25, Group30, Group33, Group34, Group35, Group5, Group55, Group57, Group6, Group61, Group69, Group76, Group79, Group86, Group94]	[BCL3, CD40, FAS, IL4R, IL6, NFKB2, RELB, RIPK2, TNF]	1.95274e-05
GO:0043410	positive regulation of MAPK cascade	[Group100, Group11, Group112, Group113, Group114, Group131, Group145, Group22, Group57, Group67, Group68, Group73, Group75, Group77, Group78]	[CCL2, CCL20, CCL3, CCL4, CD40, CD44, EDN1, FAS, IL6, RIPK2, TLR4, TNF]	2.13947e-05
GO:1902107	positive regulation of leukocyte differentiation	[Group0, Group103, Group105, Group108, Group112, Group113, Group114, Group133, Group134, Group135, Group136, Group138, Group141, Group146, Group19, Group27, Group28, Group29, Group30, Group32, Group33, Group34, Group39, Group49, Group5, Group51, Group52, Group59, Group60, Group70, Group71, Group79, Group88, Group92, Group97, Group98]	[CD83, CSF1, IL4R, IL6, PRDM1, RIPK2, STAT5A, TNF]	2.1728e-05
GO:0031663	lipopolysaccharide-mediated signaling pathway	[Group0, Group102, Group11, Group111, Group113, Group114, Group145, Group149, Group2, Group22, Group26, Group36, Group39, Group4, Group5, Group58, Group6, Group60, Group67, Group7, Group78, Group96]	[CCL2, CCL3, PRDM1, RIPK2, TLR4, TNF]	2.23666e-05
GO:0001562	response to protozoan	[Group101, Group108, Group109, Group116, Group117, Group132, Group14, Group15, Group18, Group21, Group24, Group30, Group33, Group35, Group55, Group69, Group76, Group86, Group94]	[BCL3, CD40, IER3, IL4R, IL6]	2.42501e-05
GO:0050865	regulation of cell activation	[Group103, Group105, Group111, Group112, Group113, Group114, Group117, Group133, Group134, Group136, Group138, Group18, Group25, Group27, Group28, Group29, Group32, Group34, Group39, Group40, Group49, Group50, Group51, Group52, Group59, Group60, Group70, Group71, Group79, Group88, Group92, Group97, Group98]	[CCL2, CD40, CD83, FAS, IL4R, IL6, NFKBID, PLEK, PRDM1, RIPK2, STAT5A, TLR4]	2.43215e-05
GO:0050663	cytokine secretion	[Group106, Group123, Group126, Group146, Group38, Group41, Group42, Group43, Group82]	[CCL3, IL1A, IL4R, PTGER4, RNF19B, SOCS1, TLR4, TNF]	2.60277e-05
GO:0050795	regulation of behavior	[Group100, Group102, Group112, Group131, Group140, Group147, Group148, Group36, Group48, Group53, Group54, Group63, Group66, Group80, Group85]	[CCL2, CCL3, CCL4, CSF1, CXCL3, CXCL5, CXCR4, SERPINE1, TNF]	2.78691e-05
GO:0050900	leukocyte migration	[Group100, Group102, Group11, Group112, Group131, Group140, Group147, Group148, Group36, Group45, Group48, Group53, Group54, Group66, Group74, Group77, Group80, Group85]	[CCL2, CCL20, CCL3, CCL4, CSF1, CXCL3, CXCL5, PTGER4, SERPINE1, TNF]	2.79285e-05
GO:0034612	response to tumor necrosis factor	[Group100, Group102, Group108, Group112, Group114, Group129, Group131, Group140, Group22, Group45, Group53, Group55, Group61, Group66, Group67, Group68, Group73, Group74, Group75, Group76, Group77, Group80, Group85]	[CCL2, CCL20, CCL3, CCL4, CD40, FAS, IL6, TNF]	2.83008e-05
GO:0002688	regulation of leukocyte chemotaxis	[Group100, Group102, Group112, Group140, Group148, Group36, Group48, Group53, Group54, Group63, Group66, Group74, Group80, Group85]	[CCL2, CCL3, CCL4, CSF1, CXCL3, CXCL5, SERPINE1]	2.84714e-05
GO:0042035	regulation of cytokine biosynthetic process	[Group113, Group114, Group116, Group120, Group135, Group139, Group14, Group146, Group149, Group16, Group17, Group18, Group26, Group3, Group40, Group42, Group5, Group6, Group7]	[BCL3, IL1A, IL6, NFKB1, STAT5A, TLR4, TNF]	2.84714e-05
GO:0046631	alpha-beta T cell activation	[Group101, Group103, Group105, Group133, Group134, Group136, Group138, Group139, Group146, Group15, Group21, Group23, Group24, Group25, Group27, Group28, Group29, Group30, Group32, Group33, Group34, Group35, Group49, Group5, Group52, Group60, Group69, Group79, Group92, Group98]	[BCL3, CD83, IL4R, IL6, PTGER4, RELB, RIPK2]	3.22087e-05
GO:0032680	regulation of tumor necrosis factor production	[Group149, Group2, Group56, Group6, Group7, Group95, Group96]	[ARHGEF2, BCL3, CCL3, RIPK2, TLR4, ZC3H12A, ZFP36]	3.63448e-05
GO:1903555	regulation of tumor necrosis factor superfamily cytokine production	[Group149, Group2, Group56, Group6, Group7, Group95, Group96]	[ARHGEF2, BCL3, CCL3, RIPK2, TLR4, ZC3H12A, ZFP36]	4.09125e-05
GO:0032640	tumor necrosis factor production	[Group149, Group2, Group56, Group6, Group7, Group95, Group96]	[ARHGEF2, BCL3, CCL3, RIPK2, TLR4, ZC3H12A, ZFP36]	4.59464e-05
GO:0051251	positive regulation of lymphocyte activation	[Group0, Group103, Group108, Group109, Group112, Group113, Group114, Group116, Group117, Group118, Group133, Group134, Group136, Group138, Group145, Group146, Group18, Group19, Group21, Group25, Group27, Group28, Group29, Group30, Group32, Group33, Group34, Group35, Group39, Group40, Group49, Group5, Group50, Group51, Group52, Group57, Group59, Group60, Group69, Group70, Group71, Group78, Group79…	[CCL2, CD40, CD83, IL4R, IL6, PRDM1, RIPK2, STAT5A, TLR4]	4.85506e-05
GO:0009306	protein secretion	[Group108, Group114, Group116, Group117, Group123, Group126, Group130, Group146, Group35, Group38, Group41, Group42, Group43, Group5, Group69, Group76, Group82, Group91]	[CCL3, CD40, IL1A, IL4R, IL6, PLEK, PTGER4, RNF19B, SOCS1, TLR4, TNF]	5.07619e-05
GO:0071706	tumor necrosis factor superfamily cytokine production	[Group149, Group2, Group56, Group6, Group7, Group95, Group96]	[ARHGEF2, BCL3, CCL3, RIPK2, TLR4, ZC3H12A, ZFP36]	5.1015e-05
GO:0097529	myeloid leukocyte migration	[Group100, Group102, Group112, Group140, Group148, Group36, Group45, Group48, Group53, Group54, Group66, Group67, Group68, Group74, Group75, Group77, Group80, Group85]	[CCL2, CCL20, CCL3, CCL4, CSF1, CXCL3, PTGER4, SERPINE1]	5.17264e-05
GO:0071396	cellular response to lipid	[Group0, Group11, Group112, Group113, Group114, Group123, Group129, Group130, Group139, Group143, Group145, Group2, Group22, Group39, Group4, Group5, Group56, Group60, Group62, Group68, Group7, Group78]	[CCL2, CCL3, IL6, NFKB1, PRDM1, RIPK2, SERPINE1, TLR4, TNF, ZC3H12A]	6.08815e-05
GO:0002286	T cell activation involved in immune response	[Group0, Group101, Group103, Group105, Group109, Group136, Group138, Group139, Group14, Group146, Group15, Group19, Group21, Group23, Group24, Group25, Group27, Group29, Group30, Group33, Group34, Group35, Group43, Group5, Group52, Group69, Group79]	[BCL3, IL4R, IL6, PTGER4, RELB, RIPK2]	6.10171e-05
GO:0097530	granulocyte migration	[Group100, Group102, Group140, Group148, Group36, Group48, Group53, Group54, Group66, Group67, Group68, Group74, Group75, Group77, Group80, Group85]	[CCL2, CCL20, CCL3, CCL4, CSF1, CXCL3, PTGER4]	6.30428e-05
GO:0042089	cytokine biosynthetic process	[Group113, Group114, Group116, Group120, Group135, Group139, Group14, Group146, Group149, Group16, Group17, Group18, Group26, Group3, Group40, Group42, Group5, Group6, Group7]	[BCL3, IL1A, IL6, NFKB1, STAT5A, TLR4, TNF]	7.01877e-05
GO:0002694	regulation of leukocyte activation	[Group103, Group105, Group111, Group112, Group113, Group114, Group116, Group117, Group133, Group134, Group136, Group138, Group146, Group18, Group25, Group27, Group28, Group29, Group32, Group34, Group35, Group39, Group40, Group49, Group5, Group50, Group51, Group52, Group59, Group60, Group70, Group71, Group76, Group79, Group88, Group92, Group97, Group98]	[CCL2, CD40, CD83, FAS, IL4R, IL6, NFKBID, PRDM1, RIPK2, STAT5A, TLR4]	7.57975e-05
GO:0042107	cytokine metabolic process	[Group113, Group114, Group116, Group120, Group135, Group139, Group14, Group146, Group149, Group16, Group17, Group18, Group26, Group3, Group40, Group42, Group5, Group6, Group7]	[BCL3, IL1A, IL6, NFKB1, STAT5A, TLR4, TNF]	7.76205e-05
GO:0050921	positive regulation of chemotaxis	[Group100, Group102, Group112, Group140, Group148, Group36, Group48, Group53, Group54, Group63, Group66, Group74, Group80, Group85]	[CCL2, CCL3, CCL4, CSF1, CXCL3, CXCL5, SERPINE1]	7.76205e-05
GO:0042110	T cell activation	[Group101, Group103, Group105, Group111, Group114, Group130, Group133, Group134, Group136, Group138, Group146, Group15, Group25, Group27, Group28, Group29, Group32, Group33, Group34, Group35, Group49, Group51, Group52, Group59, Group60, Group69, Group79, Group88, Group92, Group97, Group98]	[BCL3, CCL2, CD83, FAS, IL4R, IL6, NFKBID, PTGER4, RELB, RIPK2, STAT5A]	8.2439e-05
GO:0070489	T cell aggregation	[Group101, Group103, Group105, Group111, Group114, Group130, Group133, Group134, Group136, Group138, Group146, Group15, Group25, Group27, Group28, Group29, Group32, Group33, Group34, Group35, Group49, Group51, Group52, Group59, Group60, Group69, Group79, Group88, Group92, Group97, Group98]	[BCL3, CCL2, CD83, FAS, IL4R, IL6, NFKBID, PTGER4, RELB, RIPK2, STAT5A]	8.2439e-05
GO:0042742	defense response to bacterium	[Group0, Group106, Group149, Group20, Group26, Group3, Group6, Group62, Group82, Group86, Group93]	[ADAMTS4, BCL3, CXCL5, NCF1, RIPK2, SERPINE1, TLR4, TNF]	8.28407e-05
GO:0060326	cell chemotaxis	[Group100, Group102, Group112, Group140, Group148, Group36, Group48, Group53, Group54, Group63, Group66, Group67, Group74, Group75, Group80, Group85]	[CCL2, CCL20, CCL3, CCL4, CSF1, CXCL3, CXCL5, GRO1, SERPINE1]	8.4508e-05
GO:0071593	lymphocyte aggregation	[Group101, Group103, Group105, Group111, Group114, Group130, Group133, Group134, Group136, Group138, Group146, Group15, Group25, Group27, Group28, Group29, Group32, Group33, Group34, Group35, Group49, Group51, Group52, Group59, Group60, Group69, Group79, Group88, Group92, Group97, Group98]	[BCL3, CCL2, CD83, FAS, IL4R, IL6, NFKBID, PTGER4, RELB, RIPK2, STAT5A]	8.51176e-05
GO:0034109	homotypic cell-cell adhesion	[Group101, Group103, Group105, Group111, Group133, Group134, Group136, Group138, Group15, Group25, Group27, Group28, Group29, Group32, Group33, Group34, Group35, Group49, Group51, Group52, Group59, Group60, Group69, Group79, Group88, Group92, Group97]	[BCL3, CCL2, CD44, CD83, FAS, IL4R, IL6, NFKBID, PTGER4, RELB, RIPK2, STAT5A]	9.40846e-05
GO:0050920	regulation of chemotaxis	[Group100, Group102, Group112, Group140, Group147, Group148, Group36, Group48, Group53, Group54, Group63, Group66, Group80, Group85]	[CCL2, CCL3, CCL4, CSF1, CXCL3, CXCL5, CXCR4, SERPINE1]	9.55074e-05
GO:0002250	adaptive immune response	[Group0, Group101, Group103, Group105, Group108, Group109, Group113, Group114, Group116, Group117, Group132, Group136, Group138, Group15, Group18, Group21, Group23, Group24, Group25, Group30, Group33, Group34, Group35, Group5, Group55, Group57, Group6, Group61, Group69, Group76, Group79, Group86, Group94]	[BCL3, CD40, FAS, IL4R, IL6, NFKB2, RELB, RIPK2, TNF]	0.000100532
GO:0009612	response to mechanical stimulus	[Group1, Group11, Group127, Group72]	[CD40, DENND5A, FAS, JUNB, NFKB1, PTGER4, TLR4]	0.000102251
GO:1903708	positive regulation of hemopoiesis	[Group0, Group103, Group105, Group108, Group112, Group113, Group114, Group133, Group134, Group135, Group136, Group138, Group141, Group146, Group19, Group27, Group28, Group29, Group30, Group32, Group33, Group34, Group39, Group49, Group5, Group51, Group52, Group59, Group60, Group70, Group71, Group79, Group88, Group92, Group97, Group98]	[CD83, CSF1, IL4R, IL6, PRDM1, RIPK2, STAT5A, TNF]	0.000102393
GO:0032642	regulation of chemokine production	[Group0, Group10, Group101, Group103, Group106, Group108, Group109, Group110, Group113, Group114, Group116, Group117, Group118, Group133, Group134, Group145, Group146, Group149, Group15, Group19, Group2, Group20, Group23, Group24, Group26, Group27, Group29, Group30, Group32, Group35, Group37, Group39, Group4, Group40, Group42, Group43, Group5, Group52, Group55, Group56, Group57, Group58, Group6, …	[CXCL5, IL4R, IL6, RIPK2, TLR4, TNF]	0.000105944
GO:0002699	positive regulation of immune effector process	[Group0, Group101, Group103, Group106, Group108, Group109, Group112, Group113, Group114, Group116, Group117, Group118, Group123, Group126, Group130, Group133, Group134, Group143, Group145, Group146, Group16, Group18, Group19, Group2, Group21, Group22, Group25, Group27, Group28, Group29, Group30, Group32, Group34, Group35, Group39, Group40, Group42, Group49, Group5, Group50, Group51, Group52, Grou…	[CCL2, CD40, IL4R, IL6, RIPK2, STAT5A, TLR4, TNF]	0.00010912
GO:0002696	positive regulation of leukocyte activation	[Group0, Group103, Group108, Group109, Group112, Group113, Group114, Group116, Group117, Group118, Group133, Group134, Group136, Group138, Group145, Group146, Group18, Group19, Group21, Group25, Group27, Group28, Group29, Group30, Group32, Group33, Group34, Group35, Group39, Group40, Group49, Group5, Group50, Group51, Group52, Group57, Group59, Group60, Group69, Group70, Group71, Group78, Group79…	[CCL2, CD40, CD83, IL4R, IL6, PRDM1, RIPK2, STAT5A, TLR4]	0.000111238
GO:0032602	chemokine production	[Group0, Group10, Group101, Group103, Group106, Group108, Group109, Group110, Group113, Group114, Group116, Group117, Group118, Group133, Group134, Group145, Group146, Group149, Group15, Group19, Group2, Group20, Group23, Group24, Group26, Group27, Group29, Group30, Group32, Group35, Group37, Group39, Group4, Group40, Group42, Group43, Group5, Group52, Group55, Group56, Group57, Group58, Group6, …	[CXCL5, IL4R, IL6, RIPK2, TLR4, TNF]	0.000120595
GO:0048520	positive regulation of behavior	[Group100, Group102, Group112, Group140, Group148, Group36, Group48, Group53, Group54, Group63, Group66, Group74, Group80, Group85]	[CCL2, CCL3, CCL4, CSF1, CXCL3, CXCL5, SERPINE1]	0.000122302
GO:0030595	leukocyte chemotaxis	[Group100, Group102, Group112, Group140, Group148, Group36, Group48, Group53, Group54, Group63, Group66, Group67, Group68, Group74, Group75, Group77, Group80, Group85]	[CCL2, CCL20, CCL3, CCL4, CSF1, CXCL3, CXCL5, SERPINE1]	0.000124795
GO:0050707	regulation of cytokine secretion	[Group106, Group116, Group126, Group146, Group17, Group38, Group41, Group42, Group43, Group5]	[CCL3, IL1A, IL4R, PTGER4, SOCS1, TLR4, TNF]	0.000147521
GO:0098542	defense response to other organism	[Group0, Group101, Group106, Group108, Group112, Group113, Group114, Group116, Group117, Group118, Group130, Group132, Group146, Group149, Group20, Group21, Group3, Group35, Group40, Group5, Group57, Group6, Group62, Group69, Group7, Group76, Group82, Group86]	[ADAMTS4, BCL3, CD40, CXCL5, IL4R, IL6, NCF1, RIPK2, SERPINE1, TLR4, TNF]	0.000169289
GO:0045621	positive regulation of lymphocyte differentiation	[Group0, Group103, Group105, Group109, Group113, Group114, Group133, Group134, Group136, Group138, Group146, Group15, Group19, Group23, Group24, Group25, Group27, Group28, Group29, Group30, Group32, Group33, Group34, Group39, Group40, Group49, Group5, Group50, Group51, Group52, Group59, Group60, Group70, Group71, Group79, Group88, Group92, Group97, Group98]	[CD83, IL4R, IL6, PRDM1, RIPK2, STAT5A]	0.000202359
GO:0022409	positive regulation of cell-cell adhesion	[Group0, Group10, Group103, Group108, Group112, Group113, Group114, Group129, Group133, Group134, Group135, Group136, Group138, Group146, Group19, Group27, Group28, Group29, Group30, Group32, Group33, Group34, Group49, Group5, Group51, Group52, Group59, Group60, Group79, Group88, Group92, Group97, Group98]	[CCL2, CD44, CD83, IL4R, IL6, RIPK2, STAT5A, TNF]	0.000219493
GO:0043372	positive regulation of CD4-positive, alpha-beta T cell differentiation	[Group0, Group101, Group103, Group108, Group109, Group113, Group114, Group117, Group133, Group134, Group136, Group138, Group15, Group19, Group21, Group23, Group24, Group27, Group28, Group29, Group30, Group32, Group33, Group35, Group49, Group5, Group51, Group52, Group59, Group60, Group79, Group88, Group92, Group97, Group98]	[CD83, IL4R, IL6, RIPK2]	0.000239576
GO:0002683	negative regulation of immune system process	[Group105, Group111, Group133, Group136, Group137, Group145, Group25, Group28, Group31, Group34, Group43, Group51, Group59, Group79, Group88, Group97]	[CCL2, CCL3, FAS, IL4R, NFKBID, PRDM1, PTGER4, STAT5A, TNF, ZFP36]	0.000262566
GO:0032722	positive regulation of chemokine production	[Group0, Group10, Group101, Group103, Group106, Group108, Group109, Group110, Group113, Group114, Group116, Group117, Group118, Group126, Group133, Group134, Group143, Group145, Group146, Group149, Group15, Group16, Group19, Group2, Group23, Group24, Group26, Group27, Group29, Group30, Group32, Group33, Group35, Group37, Group39, Group4, Group40, Group41, Group42, Group43, Group49, Group5, Group5…	[IL4R, IL6, RIPK2, TLR4, TNF]	0.000297418
GO:2000516	positive regulation of CD4-positive, alpha-beta T cell activation	[Group0, Group101, Group103, Group108, Group109, Group113, Group114, Group117, Group133, Group134, Group136, Group138, Group15, Group19, Group21, Group23, Group24, Group27, Group28, Group29, Group30, Group32, Group33, Group35, Group49, Group5, Group51, Group52, Group59, Group60, Group79, Group88, Group92, Group97, Group98]	[CD83, IL4R, IL6, RIPK2]	0.000338745
GO:0071260	cellular response to mechanical stimulus	[Group1, Group127, Group18, Group50, Group72]	[CD40, FAS, NFKB1, PTGER4, TLR4]	0.000353574
GO:0045580	regulation of T cell differentiation	[Group0, Group103, Group105, Group109, Group113, Group114, Group133, Group134, Group136, Group138, Group146, Group15, Group19, Group23, Group24, Group25, Group27, Group28, Group29, Group30, Group32, Group33, Group34, Group39, Group40, Group49, Group5, Group51, Group52, Group59, Group60, Group71, Group79, Group88, Group92, Group97, Group98]	[CD83, IL4R, IL6, NFKBID, RIPK2, STAT5A]	0.000402909
GO:0050708	regulation of protein secretion	[Group0, Group106, Group108, Group109, Group113, Group114, Group116, Group117, Group118, Group120, Group123, Group126, Group130, Group146, Group16, Group21, Group35, Group38, Group41, Group42, Group43, Group5, Group55, Group57, Group69, Group76, Group91]	[CCL3, CD40, IL1A, IL4R, IL6, PTGER4, SOCS1, TLR4, TNF]	0.000405564
GO:0043370	regulation of CD4-positive, alpha-beta T cell differentiation	[Group0, Group101, Group103, Group108, Group109, Group113, Group114, Group117, Group133, Group134, Group136, Group138, Group15, Group19, Group21, Group23, Group24, Group27, Group28, Group29, Group30, Group32, Group33, Group35, Group49, Group5, Group51, Group52, Group59, Group60, Group79, Group88, Group92, Group97, Group98]	[CD83, IL4R, IL6, RIPK2]	0.000461599
GO:0072677	eosinophil migration	[Group100, Group102, Group140, Group148, Group36, Group45, Group48, Group53, Group54, Group63, Group66, Group67, Group68, Group74, Group75, Group77, Group80, Group85]	[CCL2, CCL3, CCL4, PTGER4]	0.000461599
GO:0070374	positive regulation of ERK1 and ERK2 cascade	[Group100, Group102, Group140, Group145, Group22, Group66, Group67, Group68, Group74, Group75, Group77, Group80, Group85, Group96]	[CCL2, CCL20, CCL3, CCL4, CD44, RIPK2, TLR4]	0.000474149
GO:0032675	regulation of interleukin-6 production	[Group0, Group10, Group110, Group113, Group114, Group116, Group139, Group145, Group146, Group149, Group19, Group2, Group26, Group30, Group37, Group39, Group4, Group40, Group46, Group47, Group5, Group55, Group56, Group57, Group58, Group6, Group61, Group7, Group71, Group78, Group93, Group95, Group96, Group99]	[ARHGEF2, IL6, RIPK2, TLR4, TNF, ZC3H12A]	0.000492177
GO:0071621	granulocyte chemotaxis	[Group100, Group102, Group140, Group148, Group36, Group48, Group53, Group54, Group66, Group67, Group68, Group74, Group75, Group77, Group80, Group85]	[CCL2, CCL20, CCL3, CCL4, CSF1, CXCL3]	0.000545087
GO:0014070	response to organic cyclic compound	[Group11, Group129, Group134, Group68, Group77, Group78, Group88]	[CCL2, CCL3, CD83, CREM, FAS, IL6, JUNB, NFKB1, P2RY13, RIPK2, TNF]	0.000552429
GO:0002548	monocyte chemotaxis	[Group100, Group102, Group140, Group36, Group48, Group53, Group54, Group66, Group67, Group68, Group74, Group75, Group77, Group80, Group85]	[CCL2, CCL20, CCL3, CCL4, SERPINE1]	0.000564273
GO:0070372	regulation of ERK1 and ERK2 cascade	[Group100, Group102, Group140, Group145, Group22, Group66, Group67, Group68, Group74, Group75, Group77, Group80, Group85, Group96]	[CCL2, CCL20, CCL3, CCL4, CD44, RIPK2, TLR4, TNIP1]	0.000574687
GO:0032635	interleukin-6 production	[Group0, Group10, Group110, Group113, Group114, Group116, Group139, Group145, Group146, Group149, Group19, Group2, Group26, Group30, Group37, Group39, Group4, Group40, Group46, Group47, Group5, Group55, Group56, Group57, Group58, Group6, Group61, Group7, Group71, Group78, Group93, Group95, Group96, Group99]	[ARHGEF2, IL6, RIPK2, TLR4, TNF, ZC3H12A]	0.000592358
GO:2000514	regulation of CD4-positive, alpha-beta T cell activation	[Group0, Group101, Group103, Group108, Group109, Group113, Group114, Group117, Group133, Group134, Group136, Group138, Group15, Group19, Group21, Group23, Group24, Group27, Group28, Group29, Group30, Group32, Group33, Group35, Group49, Group5, Group51, Group52, Group59, Group60, Group79, Group88, Group92, Group97, Group98]	[CD83, IL4R, IL6, RIPK2]	0.000598773
GO:1903039	positive regulation of leukocyte cell-cell adhesion	[Group10, Group103, Group113, Group114, Group133, Group134, Group135, Group136, Group138, Group19, Group27, Group28, Group29, Group30, Group32, Group33, Group34, Group40, Group47, Group49, Group5, Group51, Group52, Group59, Group60, Group79, Group88, Group92, Group97, Group98]	[CCL2, CD44, CD83, IL4R, IL6, RIPK2, STAT5A]	0.000618593
GO:0035747	natural killer cell chemotaxis	[Group100, Group102, Group140, Group145, Group36, Group48, Group53, Group54, Group63, Group66, Group67, Group68, Group74, Group75, Group77, Group80, Group85]	[CCL2, CCL3, CCL4]	0.000651317
GO:2000501	regulation of natural killer cell chemotaxis	[Group100, Group102, Group140, Group145, Group36, Group48, Group53, Group54, Group63, Group66, Group67, Group68, Group74, Group75, Group77, Group80, Group85]	[CCL2, CCL3, CCL4]	0.000651317
GO:0034112	positive regulation of homotypic cell-cell adhesion	[Group10, Group103, Group113, Group114, Group133, Group134, Group135, Group136, Group138, Group19, Group27, Group28, Group29, Group30, Group32, Group33, Group34, Group40, Group47, Group49, Group5, Group51, Group52, Group59, Group60, Group79, Group88, Group92, Group97, Group98]	[CCL2, CD44, CD83, IL4R, IL6, RIPK2, STAT5A]	0.000659302
GO:0043122	regulation of I-kappaB kinase/NF-kappaB signaling	[Group114, Group149, Group20, Group26, Group3, Group35, Group56, Group57, Group58, Group6, Group86]	[BCL3, BIRC3, CD40, NFKBID, RIPK2, TLR4, TNF, TNIP1]	0.000703301
GO:0042832	defense response to protozoan	[Group101, Group103, Group108, Group109, Group113, Group114, Group116, Group117, Group132, Group14, Group15, Group18, Group21, Group24, Group30, Group33, Group35, Group42, Group55, Group60, Group69, Group76, Group86, Group94]	[BCL3, CD40, IL4R, IL6]	0.000771417
GO:0051092	positive regulation of NF-kappaB transcription factor activity	[Group0, Group1, Group113, Group114, Group116, Group118, Group145, Group146, Group149, Group2, Group26, Group39, Group4, Group40, Group46, Group47, Group5, Group55, Group56, Group57, Group58, Group6, Group7, Group71, Group96]	[ARHGEF2, CD40, RIPK2, TLR4, TNF, TRAF1]	0.000771569
GO:0070371	ERK1 and ERK2 cascade	[Group100, Group102, Group140, Group145, Group22, Group66, Group67, Group68, Group74, Group75, Group77, Group80, Group85, Group96]	[CCL2, CCL20, CCL3, CCL4, CD44, RIPK2, TLR4, TNIP1]	0.000917919
GO:1903037	regulation of leukocyte cell-cell adhesion	[Group103, Group113, Group114, Group133, Group134, Group136, Group138, Group19, Group25, Group27, Group28, Group29, Group30, Group32, Group33, Group34, Group49, Group51, Group52, Group59, Group60, Group79, Group88, Group92, Group97, Group98]	[CCL2, CD44, CD83, IL4R, IL6, NFKBID, RIPK2, STAT5A]	0.000917919
GO:0032755	positive regulation of interleukin-6 production	[Group0, Group10, Group110, Group113, Group114, Group116, Group143, Group145, Group146, Group149, Group16, Group19, Group2, Group26, Group30, Group37, Group39, Group4, Group40, Group46, Group47, Group5, Group55, Group56, Group57, Group58, Group6, Group61, Group7, Group70, Group71, Group78, Group86, Group96]	[ARHGEF2, IL6, RIPK2, TLR4, TNF]	0.000969306
GO:0042088	T-helper 1 type immune response	[Group101, Group103, Group136, Group138, Group15, Group21, Group23, Group24, Group30, Group33, Group35, Group6, Group69, Group79]	[BCL3, IL4R, RELB, RIPK2]	0.000979761
GO:0045582	positive regulation of T cell differentiation	[Group0, Group103, Group109, Group113, Group114, Group133, Group134, Group136, Group138, Group146, Group15, Group19, Group23, Group24, Group27, Group28, Group29, Group30, Group32, Group33, Group34, Group39, Group40, Group49, Group5, Group51, Group52, Group59, Group60, Group70, Group71, Group79, Group88, Group92, Group97, Group98]	[CD83, IL4R, IL6, RIPK2, STAT5A]	0.00110118
GO:0071346	cellular response to interferon-gamma	[Group100, Group102, Group140, Group36, Group53, Group54, Group66, Group67, Group68, Group74, Group75, Group77, Group80, Group85]	[CCL2, CCL20, CCL3, CCL4, SOCS1]	0.00110118
GO:0022407	regulation of cell-cell adhesion	[Group0, Group10, Group103, Group105, Group108, Group111, Group113, Group114, Group133, Group134, Group135, Group136, Group138, Group19, Group25, Group27, Group28, Group29, Group30, Group32, Group33, Group34, Group49, Group5, Group51, Group52, Group59, Group60, Group79, Group88, Group92, Group97, Group98]	[CCL2, CD44, CD83, IL4R, IL6, NFKBID, RIPK2, STAT5A, TNF]	0.00119473
GO:0001660	fever generation	[Group110, Group120, Group144, Group17, Group43, Group8, Group81, Group83]	[IL1A, PTGS2, TNF]	0.00122133
GO:0050864	regulation of B cell activation	[Group1, Group109, Group113, Group114, Group115, Group116, Group117, Group118, Group122, Group18, Group19, Group25, Group28, Group29, Group34, Group39, Group40, Group50, Group51, Group55, Group59, Group60, Group61, Group70, Group71, Group72, Group76]	[CD40, FAS, IL6, PRDM1, STAT5A, TLR4]	0.00128943
GO:0034110	regulation of homotypic cell-cell adhesion	[Group103, Group113, Group114, Group133, Group134, Group136, Group138, Group19, Group25, Group27, Group28, Group29, Group30, Group32, Group33, Group34, Group49, Group51, Group52, Group59, Group60, Group79, Group88, Group92, Group97, Group98]	[CCL2, CD44, CD83, IL4R, IL6, NFKBID, RIPK2, STAT5A]	0.00129191
GO:0032944	regulation of mononuclear cell proliferation	[Group112, Group113, Group114, Group116, Group117, Group122, Group135, Group18, Group19, Group28, Group29, Group32, Group34, Group35, Group39, Group40, Group47, Group5, Group50, Group51, Group56, Group57, Group59, Group60, Group7, Group70, Group71, Group88, Group97, Group98]	[CD40, CSF1, IL6, PRDM1, RIPK2, STAT5A, TLR4]	0.00132605
GO:0042108	positive regulation of cytokine biosynthetic process	[Group118, Group141, Group144, Group146, Group149, Group16, Group17, Group18, Group26, Group3, Group4, Group41, Group6, Group82, Group94, Group95]	[BCL3, IL1A, STAT5A, TLR4, TNF]	0.00138619
GO:0006953	acute-phase response	[Group108, Group110, Group120, Group128, Group144, Group16, Group37, Group42, Group43, Group45, Group55, Group61, Group8, Group83]	[IL1A, IL6, PTGS2, TNF]	0.00150252
GO:0070663	regulation of leukocyte proliferation	[Group112, Group113, Group114, Group116, Group117, Group122, Group135, Group18, Group19, Group28, Group29, Group32, Group34, Group35, Group39, Group40, Group47, Group5, Group50, Group51, Group56, Group57, Group59, Group60, Group7, Group70, Group71, Group88, Group97, Group98]	[CD40, CSF1, IL6, PRDM1, RIPK2, STAT5A, TLR4]	0.00157985
GO:0051090	regulation of sequence-specific DNA binding transcription factor activity	[Group0, Group108, Group113, Group114, Group116, Group117, Group2, Group39, Group4, Group40, Group46, Group47, Group5, Group55, Group56, Group57, Group58, Group6, Group7, Group70, Group71, Group78, Group93, Group96]	[ARHGEF2, CD40, IL6, NFKBID, RIPK2, TLR4, TNF, TRAF1, ZC3H12A]	0.00167102
GO:0032743	positive regulation of interleukin-2 production	[Group103, Group133, Group134, Group19, Group27, Group28, Group29, Group32, Group49, Group52, Group60, Group92, Group98]	[CD83, IL1A, RIPK2, STAT5A]	0.00183258
GO:0045785	positive regulation of cell adhesion	[Group0, Group10, Group103, Group105, Group108, Group112, Group113, Group114, Group131, Group133, Group134, Group135, Group138, Group141, Group19, Group27, Group28, Group29, Group30, Group32, Group33, Group49, Group5, Group51, Group52, Group59, Group60, Group65, Group70, Group71, Group79, Group88, Group92, Group97, Group98]	[CCL2, CD44, CD83, CSF1, IL4R, IL6, RIPK2, STAT5A, TNF]	0.00186718
GO:0032946	positive regulation of mononuclear cell proliferation	[Group0, Group1, Group109, Group113, Group114, Group116, Group117, Group118, Group122, Group135, Group141, Group146, Group18, Group19, Group2, Group27, Group29, Group30, Group32, Group34, Group35, Group39, Group40, Group46, Group47, Group5, Group50, Group51, Group52, Group55, Group56, Group57, Group58, Group59, Group60, Group69, Group7, Group70, Group71, Group98]	[CD40, CSF1, IL6, RIPK2, STAT5A, TLR4]	0.00203679
GO:0050715	positive regulation of cytokine secretion	[Group111, Group126, Group144, Group146, Group38, Group41, Group42, Group43]	[CCL3, IL1A, IL4R, PTGER4, TNF]	0.00216669
GO:0002449	lymphocyte mediated immunity	[Group101, Group108, Group113, Group114, Group116, Group118, Group132, Group149, Group17, Group18, Group21, Group76, Group82, Group94]	[BCL3, CD40, FAS, IL4R, RNF19B, STAT5A, TNF]	0.00217067
GO:0032102	negative regulation of response to external stimulus	[Group147, Group44]	[CCL2, IER3, NFKB1, PRDM1, PTGER4, SERPINE1, SOCS3, ZFP36]	0.00218202
GO:0046638	positive regulation of alpha-beta T cell differentiation	[Group0, Group101, Group103, Group108, Group109, Group113, Group114, Group117, Group133, Group134, Group136, Group138, Group15, Group19, Group21, Group23, Group24, Group27, Group28, Group29, Group30, Group32, Group33, Group35, Group49, Group5, Group51, Group52, Group59, Group60, Group79, Group88, Group92, Group97, Group98]	[CD83, IL4R, IL6, RIPK2]	0.0021936
GO:0050871	positive regulation of B cell activation	[Group1, Group109, Group113, Group114, Group116, Group117, Group118, Group122, Group16, Group18, Group19, Group29, Group34, Group39, Group40, Group50, Group51, Group55, Group57, Group59, Group60, Group70, Group71]	[CD40, IL6, PRDM1, STAT5A, TLR4]	0.00236717
GO:0002697	regulation of immune effector process	[Group0, Group101, Group103, Group106, Group108, Group109, Group11, Group112, Group113, Group114, Group115, Group116, Group117, Group118, Group123, Group130, Group131, Group133, Group134, Group145, Group146, Group16, Group18, Group19, Group2, Group21, Group22, Group25, Group27, Group29, Group30, Group32, Group34, Group35, Group39, Group40, Group42, Group49, Group5, Group50, Group51, Group52, Grou…	[CCL2, CD40, CXCL5, IL4R, IL6, RIPK2, STAT5A, TLR4, TNF]	0.00245448
GO:0070665	positive regulation of leukocyte proliferation	[Group0, Group1, Group109, Group113, Group114, Group116, Group117, Group118, Group122, Group135, Group141, Group146, Group18, Group19, Group2, Group27, Group29, Group30, Group32, Group34, Group35, Group39, Group40, Group46, Group47, Group5, Group50, Group51, Group52, Group55, Group56, Group57, Group58, Group59, Group60, Group69, Group7, Group70, Group71, Group98]	[CD40, CSF1, IL6, RIPK2, STAT5A, TLR4]	0.00265902
GO:0030099	myeloid cell differentiation	[Group105, Group107, Group111, Group137, Group141, Group31, Group97]	[CCL3, CSF1, FAS, JUNB, RELB, SBNO2, STAT5A, TNF, ZFP36]	0.00282563
GO:0042228	interleukin-8 biosynthetic process	[Group0, Group106, Group116, Group118, Group125, Group132, Group139, Group145, Group149, Group16, Group17, Group2, Group20, Group26, Group3, Group4, Group5, Group58, Group6, Group7, Group93, Group95, Group99]	[BCL3, TLR4, TNF]	0.00299189
GO:0045414	regulation of interleukin-8 biosynthetic process	[Group0, Group106, Group116, Group118, Group125, Group132, Group139, Group145, Group149, Group16, Group17, Group2, Group20, Group26, Group3, Group4, Group5, Group58, Group6, Group7, Group93, Group95, Group99]	[BCL3, TLR4, TNF]	0.00299189
GO:0045624	positive regulation of T-helper cell differentiation	[Group0, Group10, Group101, Group103, Group108, Group109, Group113, Group114, Group116, Group117, Group133, Group134, Group138, Group15, Group19, Group2, Group21, Group23, Group24, Group27, Group28, Group29, Group30, Group32, Group33, Group35, Group39, Group40, Group43, Group46, Group47, Group49, Group5, Group52, Group60, Group69, Group7, Group71, Group76, Group92, Group98]	[IL4R, IL6, RIPK2]	0.00299189
GO:0046637	regulation of alpha-beta T cell differentiation	[Group0, Group101, Group103, Group108, Group109, Group113, Group114, Group117, Group133, Group134, Group136, Group138, Group15, Group19, Group21, Group23, Group24, Group27, Group28, Group29, Group30, Group32, Group33, Group35, Group49, Group5, Group51, Group52, Group59, Group60, Group79, Group88, Group92, Group97, Group98]	[CD83, IL4R, IL6, RIPK2]	0.00304099
GO:0030335	positive regulation of cell migration	[Group100, Group102, Group112, Group140, Group148, Group36, Group48, Group53, Group54, Group63, Group66, Group67, Group74, Group75, Group80, Group85]	[CCL2, CCL20, CCL3, CCL4, CSF1, CXCL3, CXCL5, EDN1, SERPINE1]	0.00310039
GO:0034341	response to interferon-gamma	[Group100, Group102, Group140, Group36, Group53, Group54, Group66, Group67, Group68, Group74, Group75, Group77, Group80, Group85]	[CCL2, CCL20, CCL3, CCL4, SOCS1]	0.00313296
GO:0051091	positive regulation of sequence-specific DNA binding transcription factor activity	[Group0, Group10, Group101, Group108, Group113, Group114, Group116, Group117, Group146, Group149, Group2, Group22, Group35, Group39, Group40, Group42, Group46, Group47, Group5, Group55, Group56, Group57, Group58, Group6, Group60, Group7, Group70, Group71, Group76, Group86, Group96]	[ARHGEF2, CD40, IL6, RIPK2, TLR4, TNF, TRAF1]	0.00322886
GO:0002573	myeloid leukocyte differentiation	[Group105, Group107, Group135, Group137, Group141, Group31]	[CCL3, CSF1, JUNB, RELB, SBNO2, STAT5A, TNF]	0.00338683
GO:2000147	positive regulation of cell motility	[Group100, Group102, Group112, Group140, Group148, Group36, Group48, Group53, Group54, Group63, Group66, Group67, Group74, Group75, Group80, Group85]	[CCL2, CCL20, CCL3, CCL4, CSF1, CXCL3, CXCL5, EDN1, SERPINE1]	0.00349613
GO:0033138	positive regulation of peptidyl-serine phosphorylation	[Group0, Group10, Group110, Group133, Group134, Group135, Group19, Group2, Group30, Group32, Group37, Group46, Group47, Group5, Group55, Group57, Group61, Group65, Group7, Group92]	[CD44, IL6, PPP1R15A, RIPK2, TNF]	0.00374251
GO:0042113	B cell activation	[Group101, Group113, Group114, Group115, Group116, Group117, Group122, Group132, Group136, Group16, Group17, Group18, Group21, Group25, Group28, Group34, Group35, Group39, Group40, Group50, Group51, Group59, Group60, Group70, Group71, Group72, Group76, Group82, Group94]	[BCL3, CD40, FAS, IL6, PRDM1, STAT5A, TLR4]	0.00389541
GO:0051272	positive regulation of cellular component movement	[Group100, Group102, Group112, Group140, Group148, Group36, Group48, Group53, Group54, Group63, Group66, Group67, Group74, Group75, Group80, Group85]	[CCL2, CCL20, CCL3, CCL4, CSF1, CXCL3, CXCL5, EDN1, SERPINE1]	0.00395559
GO:0030593	neutrophil chemotaxis	[Group100, Group102, Group140, Group36, Group48, Group53, Group54, Group66, Group67, Group68, Group74, Group75, Group77, Group80, Group85]	[CCL2, CCL20, CCL3, CCL4, CXCL3]	0.0040151
GO:0051817	modification of morphology or physiology of other organism involved in symbiotic interaction	[Group102, Group54, Group63, Group66, Group89]	[CCL3, CCL4, CXCL5, NCF1, TNIP1]	0.0040151
GO:0002532	production of molecular mediator involved in inflammatory response	[Group0, Group106, Group108, Group113, Group114, Group116, Group117, Group118, Group20, Group26, Group3, Group38, Group4, Group41, Group42, Group5, Group6, Group86, Group87, Group93]	[IL4R, SERPINE1, TLR4, TNF]	0.00402814
GO:2000401	regulation of lymphocyte migration	[Group100, Group102, Group140, Group22, Group36, Group48, Group53, Group54, Group63, Group66, Group67, Group68, Group74, Group75, Group77, Group80, Group85]	[CCL2, CCL20, CCL3, CCL4]	0.00402814
GO:0051767	nitric-oxide synthase biosynthetic process	[Group145]	[CCL2, EDN1, TLR4]	0.00409484
GO:0051769	regulation of nitric-oxide synthase biosynthetic process	[Group145]	[CCL2, EDN1, TLR4]	0.00409484
GO:1903035	negative regulation of response to wounding	[Group44]	[IER3, NFKB1, PTGER4, SERPINE1, SOCS3, ZFP36]	0.00424126
GO:0050863	regulation of T cell activation	[Group103, Group105, Group113, Group114, Group133, Group134, Group136, Group138, Group19, Group25, Group27, Group28, Group29, Group30, Group32, Group33, Group34, Group40, Group49, Group5, Group51, Group52, Group59, Group60, Group79, Group88, Group92, Group97, Group98]	[CCL2, CD83, IL4R, IL6, NFKBID, RIPK2, STAT5A]	0.00435849
GO:0048247	lymphocyte chemotaxis	[Group100, Group102, Group140, Group22, Group36, Group48, Group53, Group54, Group63, Group66, Group67, Group68, Group74, Group75, Group77, Group80, Group85]	[CCL2, CCL20, CCL3, CCL4]	0.00455903
GO:0001763	morphogenesis of a branching structure	[Group10, Group135, Group32, Group37, Group65, Group98]	[CD44, CSF1, EDN1, IL6, PRDM1, SOCS3, TNF]	0.00468089
GO:0030316	osteoclast differentiation	[Group107, Group137, Group141, Group31, Group36]	[CCL3, CSF1, JUNB, SBNO2, TNF]	0.00468814
GO:0050870	positive regulation of T cell activation	[Group0, Group103, Group109, Group113, Group114, Group128, Group133, Group134, Group136, Group138, Group146, Group15, Group19, Group23, Group24, Group25, Group27, Group28, Group29, Group30, Group32, Group33, Group34, Group39, Group40, Group49, Group5, Group51, Group52, Group59, Group60, Group71, Group79, Group88, Group92, Group97, Group98]	[CCL2, CD83, IL4R, IL6, RIPK2, STAT5A]	0.00470298
GO:0002377	immunoglobulin production	[Group0, Group101, Group108, Group109, Group110, Group113, Group114, Group116, Group117, Group118, Group126, Group132, Group18, Group21, Group24, Group30, Group37, Group42, Group43, Group5, Group50, Group55, Group57, Group59, Group61, Group76, Group77, Group82, Group84, Group86, Group88, Group94]	[CD40, FAS, IL4R, IL6, TNF]	0.00502767
GO:0002703	regulation of leukocyte mediated immunity	[Group0, Group1, Group106, Group108, Group109, Group113, Group114, Group116, Group117, Group118, Group132, Group141, Group146, Group17, Group26, Group39, Group4, Group40, Group42, Group5, Group50, Group55, Group58, Group60, Group71, Group76, Group82, Group86, Group94]	[CD40, CXCL5, IL4R, STAT5A, TLR4, TNF]	0.00523382
GO:0050714	positive regulation of protein secretion	[Group0, Group108, Group109, Group110, Group111, Group116, Group120, Group126, Group128, Group144, Group146, Group15, Group24, Group30, Group37, Group38, Group41, Group42, Group43, Group45, Group5, Group55, Group61, Group69, Group76, Group91]	[CCL3, IL1A, IL4R, IL6, PTGER4, TNF]	0.00523382
GO:0031649	heat generation	[Group110, Group120, Group144, Group17, Group43, Group8, Group81, Group83]	[IL1A, PTGS2, TNF]	0.00538158
GO:0045063	T-helper 1 cell differentiation	[Group0, Group101, Group103, Group138, Group15, Group23, Group27, Group29, Group30, Group33, Group35, Group5, Group52, Group69]	[IL4R, RELB, RIPK2]	0.00538158
GO:0045064	T-helper 2 cell differentiation	[Group0, Group101, Group103, Group108, Group109, Group116, Group117, Group132, Group138, Group14, Group15, Group21, Group24, Group27, Group29, Group30, Group33, Group35, Group43, Group5, Group52, Group69, Group76]	[BCL3, IL4R, IL6]	0.00538158
GO:0051023	regulation of immunoglobulin secretion	[Group0, Group10, Group101, Group108, Group109, Group110, Group113, Group114, Group116, Group117, Group118, Group120, Group122, Group132, Group135, Group2, Group21, Group37, Group39, Group40, Group42, Group43, Group46, Group47, Group5, Group50, Group55, Group56, Group57, Group58, Group61, Group65, Group7, Group71, Group76, Group77]	[CD40, IL6, TNF]	0.00538158
GO:0032609	interferon-gamma production	[Group0, Group145, Group149, Group16, Group17, Group2, Group20, Group26, Group3, Group4, Group5, Group57, Group58, Group6, Group7, Group82, Group86, Group94, Group95]	[BCL3, RIPK2, RNF19B, TLR4, TNF]	0.0054221
GO:0002274	myeloid leukocyte activation	[Group23, Group25, Group69]	[CCL3, CXCR4, IL4R, RELB, SBNO2, TLR4]	0.0054463
GO:0007259	JAK-STAT cascade	[Group109, Group122, Group18, Group19, Group39, Group40, Group46, Group50, Group55, Group70, Group71]	[CD40, IL6, SOCS1, SOCS3, STAT5A]	0.00578729
GO:1990266	neutrophil migration	[Group100, Group102, Group140, Group36, Group48, Group53, Group54, Group66, Group67, Group68, Group74, Group75, Group77, Group80, Group85]	[CCL2, CCL20, CCL3, CCL4, CXCL3]	0.00578729
GO:0032943	mononuclear cell proliferation	[Group112, Group113, Group114, Group116, Group117, Group122, Group135, Group18, Group19, Group28, Group29, Group32, Group34, Group35, Group39, Group40, Group47, Group5, Group50, Group51, Group56, Group57, Group59, Group60, Group7, Group70, Group71, Group88, Group97, Group98]	[CD40, CSF1, IL6, PRDM1, RIPK2, STAT5A, TLR4]	0.0059489
GO:0035821	modification of morphology or physiology of other organism	[Group102, Group54, Group63, Group66, Group89]	[CCL3, CCL4, CXCL5, NCF1, TNIP1]	0.0062145
GO:0050728	negative regulation of inflammatory response	[Group44]	[IER3, NFKB1, PTGER4, SOCS3, ZFP36]	0.0062145
GO:0046635	positive regulation of alpha-beta T cell activation	[Group0, Group101, Group103, Group108, Group109, Group113, Group114, Group117, Group133, Group134, Group136, Group138, Group15, Group19, Group21, Group23, Group24, Group27, Group28, Group29, Group30, Group32, Group33, Group35, Group49, Group5, Group51, Group52, Group59, Group60, Group79, Group88, Group92, Group97, Group98]	[CD83, IL4R, IL6, RIPK2]	0.00646663
GO:0002675	positive regulation of acute inflammatory response	[Group0, Group10, Group108, Group110, Group116, Group120, Group135, Group144, Group2, Group37, Group43, Group45, Group5, Group55, Group61, Group65, Group7, Group76, Group8, Group91]	[IL6, PTGS2, TNF]	0.00700181
GO:0045622	regulation of T-helper cell differentiation	[Group0, Group10, Group101, Group103, Group108, Group109, Group113, Group114, Group116, Group117, Group133, Group134, Group138, Group15, Group19, Group2, Group21, Group23, Group24, Group27, Group28, Group29, Group30, Group32, Group33, Group35, Group39, Group40, Group43, Group46, Group47, Group49, Group5, Group52, Group60, Group69, Group7, Group71, Group76, Group92, Group98]	[IL4R, IL6, RIPK2]	0.00700181
GO:0048305	immunoglobulin secretion	[Group0, Group10, Group101, Group108, Group109, Group110, Group113, Group114, Group116, Group117, Group118, Group120, Group122, Group132, Group135, Group2, Group21, Group37, Group39, Group40, Group42, Group43, Group46, Group47, Group5, Group50, Group55, Group56, Group57, Group58, Group61, Group65, Group7, Group71, Group76, Group77]	[CD40, IL6, TNF]	0.00700181
GO:0070661	leukocyte proliferation	[Group112, Group113, Group114, Group116, Group117, Group122, Group135, Group18, Group19, Group28, Group29, Group32, Group34, Group35, Group39, Group40, Group47, Group5, Group50, Group51, Group56, Group57, Group59, Group60, Group7, Group70, Group71, Group88, Group97, Group98]	[CD40, CSF1, IL6, PRDM1, RIPK2, STAT5A, TLR4]	0.00727794
GO:0032663	regulation of interleukin-2 production	[Group103, Group133, Group134, Group19, Group27, Group28, Group29, Group32, Group49, Group52, Group60, Group92, Group98]	[CD83, IL1A, RIPK2, STAT5A]	0.0082577
GO:0032760	positive regulation of tumor necrosis factor production	[Group145, Group2, Group56, Group57, Group58, Group6, Group67, Group7, Group96]	[ARHGEF2, CCL3, RIPK2, TLR4]	0.0082577
GO:0002700	regulation of production of molecular mediator of immune response	[Group0, Group1, Group101, Group106, Group108, Group109, Group110, Group113, Group114, Group116, Group117, Group118, Group126, Group132, Group146, Group16, Group18, Group2, Group21, Group24, Group26, Group30, Group35, Group37, Group39, Group4, Group40, Group41, Group42, Group43, Group5, Group50, Group55, Group56, Group57, Group58, Group59, Group60, Group61, Group69, Group7, Group70, Group71, Grou…	[CD40, IL4R, IL6, TLR4, TNF]	0.00832228
GO:0048245	eosinophil chemotaxis	[Group100, Group102, Group140, Group145, Group36, Group48, Group53, Group54, Group63, Group66, Group67, Group68, Group74, Group75, Group77, Group80, Group85]	[CCL2, CCL3, CCL4]	0.00896934
GO:1901623	regulation of lymphocyte chemotaxis	[Group100, Group102, Group140, Group145, Group36, Group48, Group53, Group54, Group63, Group66, Group67, Group68, Group74, Group75, Group77, Group80, Group85]	[CCL2, CCL3, CCL4]	0.00896934
GO:1903532	positive regulation of secretion by cell	[Group108, Group116, Group120, Group126, Group146, Group37, Group38, Group41, Group42, Group43, Group45, Group5, Group76]	[CCL3, EDN1, IL1A, IL4R, IL6, PTGER4, TNF]	0.0091231
GO:1903557	positive regulation of tumor necrosis factor superfamily cytokine production	[Group145, Group2, Group56, Group57, Group58, Group6, Group67, Group7, Group96]	[ARHGEF2, CCL3, RIPK2, TLR4]	0.00914075
GO:0050670	regulation of lymphocyte proliferation	[Group0, Group1, Group109, Group113, Group114, Group116, Group117, Group118, Group122, Group145, Group146, Group18, Group19, Group2, Group25, Group27, Group28, Group29, Group30, Group34, Group35, Group39, Group40, Group46, Group47, Group5, Group50, Group51, Group52, Group55, Group56, Group57, Group58, Group59, Group60, Group69, Group7, Group70, Group71, Group78, Group98]	[CD40, IL6, PRDM1, RIPK2, STAT5A, TLR4]	0.00937445
GO:0019724	B cell mediated immunity	[Group101, Group108, Group109, Group116, Group118, Group132, Group18, Group21, Group24, Group26, Group55, Group61, Group76, Group82, Group84, Group86, Group94]	[BCL3, CD40, FAS, IL4R, TNF]	0.00940793
GO:1903707	negative regulation of hemopoiesis	[Group111, Group27, Group31, Group49, Group88, Group97]	[CCL3, IL4R, NFKBID, STAT5A, ZFP36]	0.00940793
GO:0008630	intrinsic apoptotic signaling pathway in response to DNA damage	[Group104, Group125, Group26]	[BCL2A1, BCL3, CD44, IER3, TNF]	0.00988441
GO:0046634	regulation of alpha-beta T cell activation	[Group0, Group101, Group103, Group108, Group109, Group113, Group114, Group117, Group133, Group134, Group136, Group138, Group15, Group19, Group21, Group23, Group24, Group27, Group28, Group29, Group30, Group32, Group33, Group35, Group49, Group5, Group51, Group52, Group59, Group60, Group79, Group88, Group92, Group97, Group98]	[CD83, IL4R, IL6, RIPK2]	0.00997502
GO:0002637	regulation of immunoglobulin production	[Group0, Group101, Group103, Group106, Group108, Group109, Group110, Group113, Group114, Group116, Group117, Group118, Group120, Group126, Group132, Group133, Group134, Group21, Group24, Group30, Group32, Group35, Group37, Group42, Group43, Group5, Group55, Group56, Group57, Group60, Group61, Group76, Group77, Group86, Group94, Group98]	[CD40, IL4R, IL6, TNF]	0.0110348
GO:0032677	regulation of interleukin-8 production	[Group106, Group139, Group149, Group16, Group17, Group20, Group26, Group3, Group4, Group6, Group86, Group87, Group93, Group95]	[BCL3, SERPINE1, TLR4, TNF]	0.0110348
GO:0045637	regulation of myeloid cell differentiation	[Group107, Group111, Group135, Group137, Group141, Group31, Group36, Group61, Group84, Group88, Group97]	[CCL3, CSF1, FAS, STAT5A, TNF, ZFP36]	0.0118488
GO:0032637	interleukin-8 production	[Group106, Group139, Group149, Group16, Group17, Group20, Group26, Group3, Group4, Group6, Group86, Group87, Group93, Group95]	[BCL3, SERPINE1, TLR4, TNF]	0.0121565
GO:0032623	interleukin-2 production	[Group103, Group133, Group134, Group19, Group27, Group28, Group29, Group32, Group49, Group52, Group60, Group92, Group98]	[CD83, IL1A, RIPK2, STAT5A]	0.0133395
GO:0032729	positive regulation of interferon-gamma production	[Group0, Group101, Group106, Group113, Group114, Group139, Group145, Group149, Group16, Group17, Group2, Group20, Group26, Group3, Group35, Group4, Group5, Group56, Group57, Group58, Group6, Group7, Group86, Group93, Group95, Group96]	[BCL3, RIPK2, TLR4, TNF]	0.0133395
GO:0051851	modification by host of symbiont morphology or physiology	[Group100, Group102, Group140, Group48, Group54, Group63, Group66, Group80, Group89, Group9]	[CCL3, CCL4, CXCL5, NCF1]	0.0133395
GO:0032733	positive regulation of interleukin-10 production	[Group139, Group149, Group17, Group26, Group3, Group6, Group95]	[BCL3, CD83, TLR4]	0.0133856
GO:0048246	macrophage chemotaxis	[Group100, Group102, Group140, Group145, Group31, Group36, Group48, Group53, Group54, Group74, Group80, Group85]	[CCL2, CCL3, CSF1]	0.0133856
GO:0051047	positive regulation of secretion	[Group108, Group116, Group120, Group126, Group146, Group37, Group38, Group41, Group42, Group43, Group45, Group5, Group76]	[CCL3, EDN1, IL1A, IL4R, IL6, PTGER4, TNF]	0.0147152
GO:0051702	interaction with symbiont	[Group100, Group102, Group140, Group48, Group54, Group63, Group66, Group80, Group89, Group9]	[CCL3, CCL4, CXCL5, NCF1]	0.0147286
GO:0033135	regulation of peptidyl-serine phosphorylation	[Group0, Group10, Group110, Group133, Group134, Group135, Group19, Group2, Group30, Group32, Group37, Group46, Group47, Group5, Group55, Group57, Group61, Group65, Group7, Group92]	[CD44, IL6, PPP1R15A, RIPK2, TNF]	0.0151386
GO:0050671	positive regulation of lymphocyte proliferation	[Group0, Group1, Group109, Group113, Group114, Group116, Group117, Group118, Group122, Group143, Group146, Group16, Group18, Group19, Group2, Group27, Group29, Group30, Group34, Group35, Group39, Group40, Group46, Group47, Group49, Group5, Group50, Group51, Group52, Group55, Group56, Group57, Group58, Group59, Group60, Group69, Group7, Group70, Group71, Group86, Group92]	[CD40, IL6, RIPK2, STAT5A, TLR4]	0.0160305
GO:0022612	gland morphogenesis	[Group10, Group107, Group110, Group133, Group134, Group135, Group141, Group16, Group19, Group31, Group32, Group37, Group55, Group61, Group65, Group70, Group71, Group88, Group92, Group98]	[CD44, CSF1, IL6, STAT5A, TNF]	0.0169553
GO:0046165	alcohol biosynthetic process	[Group90]	[NFKB1, PLEK, TNF]	0.0175489
GO:0002702	positive regulation of production of molecular mediator of immune response	[Group0, Group1, Group101, Group103, Group106, Group108, Group109, Group113, Group114, Group116, Group117, Group118, Group126, Group18, Group21, Group24, Group30, Group35, Group39, Group40, Group42, Group5, Group50, Group51, Group55, Group56, Group57, Group59, Group60, Group69, Group70, Group71, Group76, Group86]	[CD40, IL4R, IL6, TLR4]	0.018658
GO:0072676	lymphocyte migration	[Group100, Group102, Group140, Group22, Group36, Group48, Group53, Group54, Group63, Group66, Group67, Group68, Group74, Group75, Group77, Group80, Group85]	[CCL2, CCL20, CCL3, CCL4]	0.018658
GO:0061138	morphogenesis of a branching epithelium	[Group10, Group110, Group135, Group141, Group32, Group37, Group55, Group61, Group65, Group8]	[CD44, CSF1, EDN1, IL6, SOCS3, TNF]	0.018759
GO:0001893	maternal placenta development	[Group64]	[JUNB, PRDM1, PTGS2]	0.0187953
GO:0042092	type 2 immune response	[Group0, Group101, Group103, Group108, Group109, Group116, Group117, Group132, Group138, Group14, Group15, Group21, Group24, Group27, Group29, Group30, Group33, Group35, Group43, Group5, Group52, Group69, Group76]	[BCL3, IL4R, IL6]	0.0187953
GO:0048661	positive regulation of smooth muscle cell proliferation	[Group0, Group10, Group108, Group110, Group116, Group120, Group135, Group2, Group37, Group43, Group5, Group55, Group61, Group65, Group7, Group76, Group8]	[EDN1, IL6, TNF]	0.0187953
GO:0001909	leukocyte mediated cytotoxicity	[Group115, Group63, Group82, Group89, Group9]	[CXCL5, NCF1, RNF19B, STAT5A]	0.020343
GO:1903409	reactive oxygen species biosynthetic process	[Group106, Group139, Group2, Group20, Group26, Group3, Group4, Group56, Group6, Group93, Group95, Group99]	[NCF1, TLR4, TNF, ZC3H12A]	0.0216398
GO:0031348	negative regulation of defense response	[Group44]	[IER3, NFKB1, PTGER4, SOCS3, ZFP36]	0.0218385
GO:0008347	glial cell migration	[Group100, Group102, Group140, Group145, Group31, Group36, Group48, Group53, Group54, Group74, Group80, Group85]	[CCL2, CCL3, CSF1]	0.0219865
GO:0030194	positive regulation of blood coagulation	[Group106, Group3, Group87, Group91]	[PLEK, SERPINE1, TLR4]	0.0219865
GO:0042036	negative regulation of cytokine biosynthetic process	[Group139, Group14, Group15, Group16, Group21, Group24]	[BCL3, IL6, NFKB1]	0.0219865
GO:0050829	defense response to Gram-negative bacterium	[Group0, Group106, Group118, Group20, Group3, Group87]	[CXCL5, SERPINE1, TLR4]	0.0219865
GO:1900048	positive regulation of hemostasis	[Group106, Group3, Group87, Group91]	[PLEK, SERPINE1, TLR4]	0.0219865
GO:2000377	regulation of reactive oxygen species metabolic process	[Group2, Group26, Group4, Group84, Group93, Group95, Group99]	[BIRC3, IER3, TLR4, TNF, ZC3H12A]	0.0252655
GO:0001659	temperature homeostasis	[Group110, Group120, Group144, Group17, Group43, Group8, Group81, Group83]	[IL1A, PTGS2, TNF]	0.02539
GO:0010573	vascular endothelial growth factor production	[Group120, Group128, Group43, Group52]	[CCL2, IL1A, IL6]	0.02539
GO:0010574	regulation of vascular endothelial growth factor production	[Group120, Group128, Group43, Group52]	[CCL2, IL1A, IL6]	0.02539
GO:0070266	necroptotic process	[Group132, Group31, Group61, Group76, Group81, Group83, Group84, Group99]	[BIRC3, FAS, TNF]	0.02539
GO:0072593	reactive oxygen species metabolic process	[Group2, Group26, Group4, Group84, Group93, Group95, Group99]	[BIRC3, IER3, NCF1, TLR4, TNF, ZC3H12A]	0.0255303
GO:0050730	regulation of peptidyl-tyrosine phosphorylation	[Group10, Group109, Group122, Group19, Group2, Group30, Group39, Group40, Group46, Group47, Group55, Group56, Group57, Group58, Group7, Group71]	[ARHGEF2, CD40, CD44, IL6, RIPK2, SOCS1]	0.0263481
GO:0032715	negative regulation of interleukin-6 production	[Group0, Group106, Group116, Group118, Group139, Group145, Group149, Group17, Group2, Group26, Group3, Group4, Group5, Group56, Group58, Group6, Group7, Group78, Group93, Group95, Group99]	[TLR4, TNF, ZC3H12A]	0.0286449
GO:0050820	positive regulation of coagulation	[Group106, Group3, Group87, Group91]	[PLEK, SERPINE1, TLR4]	0.0286449
GO:2000403	positive regulation of lymphocyte migration	[Group100, Group102, Group140, Group53, Group63, Group66, Group67, Group68, Group74, Group75, Group77, Group80, Group85]	[CCL20, CCL3, CCL4]	0.0286449
GO:0002526	acute inflammatory response	[Group108, Group110, Group120, Group128, Group144, Group16, Group37, Group42, Group43, Group45, Group55, Group61, Group8, Group83]	[IL1A, IL6, PTGS2, TNF]	0.028806
GO:0042100	B cell proliferation	[Group1, Group108, Group109, Group113, Group114, Group116, Group117, Group18, Group21, Group35, Group39, Group40, Group42, Group50, Group51, Group55, Group56, Group57, Group59, Group60, Group70, Group71]	[CD40, IL6, PRDM1, TLR4]	0.028806
GO:0001776	leukocyte homeostasis	[Group113, Group115, Group18, Group19, Group28, Group50, Group61, Group9]	[CXCL5, FAS, IL6, STAT5A]	0.0309404
GO:0032653	regulation of interleukin-10 production	[Group139, Group149, Group17, Group26, Group3, Group6, Group95]	[BCL3, CD83, TLR4]	0.0319461
GO:0071622	regulation of granulocyte chemotaxis	[Group140, Group36, Group48, Group53, Group54, Group85]	[CCL2, CSF1, CXCL3]	0.0319461
GO:0046651	lymphocyte proliferation	[Group0, Group1, Group109, Group113, Group114, Group116, Group117, Group118, Group122, Group145, Group146, Group18, Group19, Group2, Group25, Group27, Group28, Group29, Group30, Group34, Group35, Group39, Group40, Group46, Group47, Group5, Group50, Group51, Group52, Group55, Group56, Group57, Group58, Group59, Group60, Group69, Group7, Group70, Group71, Group78, Group98]	[CD40, IL6, PRDM1, RIPK2, STAT5A, TLR4]	0.032274
GO:2001234	negative regulation of apoptotic signaling pathway	[Group104, Group125, Group81]	[BCL2A1, CD44, IER3, PLAUR, SERPINE1, TNF]	0.032787
GO:1901652	response to peptide	[Group122, Group19, Group46]	[ARHGEF2, NFKB1, RIPK2, SOCS1, SOCS3, STAT5A]	0.0332757
GO:0050731	positive regulation of peptidyl-tyrosine phosphorylation	[Group10, Group109, Group19, Group2, Group30, Group39, Group40, Group46, Group47, Group55, Group56, Group57, Group58, Group7, Group70, Group71, Group92]	[ARHGEF2, CD40, CD44, IL6, RIPK2]	0.0335158
GO:0032649	regulation of interferon-gamma production	[Group0, Group101, Group106, Group113, Group114, Group139, Group145, Group149, Group16, Group17, Group2, Group20, Group26, Group3, Group35, Group4, Group5, Group56, Group57, Group58, Group6, Group7, Group86, Group93, Group95, Group96]	[BCL3, RIPK2, TLR4, TNF]	0.0337243
GO:0008217	regulation of blood pressure	[Group124, Group8]	[EDN1, IER3, PTGS2]	0.0338682
GO:0061041	regulation of wound healing	[Group106, Group3, Group87, Group91]	[PLEK, SERPINE1, TLR4]	0.0338682
GO:0038061	NIK/NF-kappaB signaling	[Group13]	[NFKB1, NFKB2, RELB]	0.034787
GO:0060135	maternal process involved in female pregnancy	[Group64]	[JUNB, PRDM1, PTGS2]	0.034787
GO:0038034	signal transduction in absence of ligand	[Group120, Group144, Group61, Group81, Group83, Group84]	[BCL2A1, FAS, IL1A, TNF]	0.0355093
GO:0097192	extrinsic apoptotic signaling pathway in absence of ligand	[Group120, Group144, Group61, Group81, Group83, Group84]	[BCL2A1, FAS, IL1A, TNF]	0.0355093
GO:0007565	female pregnancy	[Group64]	[JUNB, PRDM1, PTGS2, STAT5A]	0.0378096
GO:0042345	regulation of NF-kappaB import into nucleus	[Group0, Group106, Group116, Group118, Group125, Group132, Group139, Group145, Group149, Group16, Group17, Group2, Group20, Group26, Group3, Group4, Group5, Group58, Group6, Group7, Group93, Group95, Group99]	[BCL3, TLR4, TNF]	0.0384875
GO:0042348	NF-kappaB import into nucleus	[Group0, Group106, Group116, Group118, Group125, Group132, Group139, Group145, Group149, Group16, Group17, Group2, Group20, Group26, Group3, Group4, Group5, Group58, Group6, Group7, Group93, Group95, Group99]	[BCL3, TLR4, TNF]	0.0384875
GO:0048536	spleen development	[Group101, Group132]	[BCL3, FAS, NFKB2]	0.0384875
GO:0097300	programmed necrotic cell death	[Group132, Group31, Group61, Group76, Group81, Group83, Group84, Group99]	[BIRC3, FAS, TNF]	0.0384875
GO:0002444	myeloid leukocyte mediated immunity	[Group63, Group82, Group89, Group9]	[CCL3, CXCL5, IL4R, NCF1]	0.0396353
GO:0002639	positive regulation of immunoglobulin production	[Group0, Group101, Group103, Group108, Group109, Group113, Group114, Group116, Group117, Group118, Group122, Group132, Group15, Group21, Group24, Group27, Group29, Group30, Group35, Group39, Group40, Group42, Group43, Group46, Group47, Group5, Group50, Group52, Group55, Group60, Group69, Group71, Group76]	[CD40, IL4R, IL6]	0.0428231
GO:0032613	interleukin-10 production	[Group139, Group149, Group17, Group26, Group3, Group6, Group95]	[BCL3, CD83, TLR4]	0.0428231
GO:0032720	negative regulation of tumor necrosis factor production	[Group139, Group149, Group17, Group2, Group26, Group3, Group4, Group6, Group93, Group95, Group99]	[BCL3, TLR4, ZC3H12A]	0.0428231
GO:0051384	response to glucocorticoid	[Group0, Group10, Group101, Group108, Group110, Group115, Group116, Group120, Group132, Group135, Group2, Group31, Group37, Group43, Group5, Group50, Group55, Group61, Group65, Group7, Group76, Group77, Group81, Group83, Group84]	[FAS, IL6, TNF]	0.0428231
GO:1902930	regulation of alcohol biosynthetic process	[Group90]	[NFKB1, PLEK, TNF]	0.0428231
GO:0097191	extrinsic apoptotic signaling pathway	[Group104, Group144, Group61, Group81, Group83, Group84]	[BCL2A1, FAS, IL1A, SERPINE1, TNF, TRAF1]	0.0437929
GO:0001890	placenta development	[Group64]	[BIRC3, JUNB, PRDM1, PTGS2, SOCS3]	0.0460362
GO:0002673	regulation of acute inflammatory response	[Group0, Group10, Group108, Group110, Group116, Group120, Group135, Group144, Group2, Group37, Group43, Group45, Group5, Group55, Group61, Group65, Group7, Group76, Group8, Group91]	[IL6, PTGS2, TNF]	0.0466279
GO:0032655	regulation of interleukin-12 production	[Group1, Group116, Group117, Group118, Group127, Group39, Group40, Group50, Group58, Group71, Group72]	[CD40, NFKB1, TLR4]	0.0466279
GO:0045980	negative regulation of nucleotide metabolic process	[Group124]	[EDN1, IER3, P2RY13]	0.0466279
GO:1900543	negative regulation of purine nucleotide metabolic process	[Group124]	[EDN1, IER3, P2RY13]	0.0466279
GO:1903556	negative regulation of tumor necrosis factor superfamily cytokine production	[Group139, Group149, Group17, Group2, Group26, Group3, Group4, Group6, Group93, Group95, Group99]	[BCL3, TLR4, ZC3H12A]	0.0466279
GO:0030879	mammary gland development	[Group107, Group118, Group135, Group137, Group141, Group17, Group31, Group32, Group65, Group71, Group98]	[CSF1, STAT5A, TNF]	0.048995
GO:0032846	positive regulation of homeostatic process	[Group110, Group120, Group124, Group144, Group37, Group65, Group8]	[EDN1, PTGS2, TNF]	0.048995
GO:0042129	regulation of T cell proliferation	[Group0, Group10, Group103, Group113, Group114, Group115, Group122, Group133, Group134, Group135, Group138, Group15, Group19, Group2, Group27, Group28, Group29, Group30, Group32, Group39, Group40, Group46, Group47, Group49, Group5, Group50, Group52, Group60, Group7, Group70, Group71, Group92, Group98]	[IL6, RIPK2, STAT5A]	0.048995

## Sheet: darkorange
Biological Process (BP)					Molecular Function (MF)					REACTOME pathway
BP GOID	BP GOTerm	BP GO Groups	Associated Genes Found	Term PValue Corrected with Bonferroni step down	MF GOID	MF GOTerm	MF GO Groups	Associated Genes Found	Term PValue Corrected with Bonferroni step down	REACTOME ID	REACTOME Pathway	REACTOME Groups	Associated Genes Found	Term PValue Corrected with Bonferroni step down
GO:1903311	regulation of mRNA metabolic process	[Group1]	[CNOT7, PAPOLA, TRA2B]	0.0140451	GO:0019903	protein phosphatase binding	[Group0]	[ARPP19, EIF2AK3, STRN3]	0.0109816	REACTOME:6986872	Regulation of RAS by GAPs	[Group1]	[NRAS, PSMC6, PSMD12]	0.01148
GO:0042384	cilium assembly	[Group0]	[ACTR2, BBS5, DNAAF2, TMEM237]	0.0149495						REACTOME:6986677	Macroautophagy	[Group0]	[ATG12, CHMP2B, LAMTOR3]	0.0151276
GO:0044782	cilium organization	[Group0]	[ACTR2, BBS5, DNAAF2, TMEM237]	0.0177613
GO:0060271	cilium morphogenesis	[Group0]	[ACTR2, BBS5, DNAAF2, TMEM237]	0.0177613
GO:0050684	regulation of mRNA processing	[Group1]	[CNOT7, PAPOLA, TRA2B]	0.020111

## Sheet: darkred
Biological Process (BP)					Molecular Function (MF)					REACTOME pathway
BP GOID	BP GOTerm	BP GO Groups	Associated Genes Found	Term PValue Corrected with Bonferroni step down	MF GOID	MF GOTerm	MF GO Groups	Associated Genes Found	Term PValue Corrected with Bonferroni step down	REACTOME ID	REACTOME Pathway	REACTOME Groups	Associated Genes Found	Term PValue Corrected with Bonferroni step down
GO:0010498	proteasomal protein catabolic process	[Group0]	[ANAPC10, ATXN3, BAG5, DYNC1LI1, FAF2, PCNP, PSMD14, SOCS4, UBE2B, UBE2H, UBE2R2, ZNF207]	0.00612484	GO:0008168	methyltransferase activity	[Group1]	[AMT, GART, NSUN4, PCMT1, PRMT6, TRDMT1]	0.033814	-	-	-	-	-
GO:0006511	ubiquitin-dependent protein catabolic process	[Group0]	[ANAPC10, ATXN3, BAG5, DYNC1LI1, FAF2, PCNP, SOCS4, UBE2B, UBE2H, UBE2R2, USP12, USP3, VPS36, ZNF207]	0.00979209	GO:0008234	cysteine-type peptidase activity	[Group0]	[ATXN3, PIGK, USP12, USP3]	0.0340358
GO:0019941	modification-dependent protein catabolic process	[Group0]	[ANAPC10, ATXN3, BAG5, DYNC1LI1, FAF2, PCNP, SOCS4, UBE2B, UBE2H, UBE2R2, USP12, USP3, VPS36, ZNF207]	0.0123412	GO:0016741	transferase activity, transferring one-carbon groups	[Group1]	[AMT, GART, NSUN4, PCMT1, PRMT6, TRDMT1]	0.042468
GO:0042059	negative regulation of epidermal growth factor receptor signaling pathway	[Group1]	[PTPN2, RAB7A, SOCS4]	0.0127426	GO:0061631	ubiquitin conjugating enzyme activity	[Group2]	[UBE2B, UBE2H, UBE2R2]	0.0453192
GO:0043161	proteasome-mediated ubiquitin-dependent protein catabolic process	[Group0]	[ANAPC10, ATXN3, BAG5, DYNC1LI1, FAF2, PCNP, SOCS4, UBE2B, UBE2H, UBE2R2, ZNF207]	0.0138756	GO:0001190	transcriptional activator activity, RNA polymerase II transcription factor binding	[Group3]	[CREB1, MED6, SMARCA4]	0.0458753
GO:1901185	negative regulation of ERBB signaling pathway	[Group1]	[PTPN2, RAB7A, SOCS4]	0.0175433	GO:0098811	transcriptional repressor activity, RNA polymerase II activating transcription factor binding	[Group3]	[CREB1, MED6, SMARCA4]	0.0458753
					GO:0061650	ubiquitin-like protein conjugating enzyme activity	[Group2]	[UBE2B, UBE2H, UBE2R2]	0.0459281

## Sheet: darkturquiose
Biological Process (BP)					Molecular Function (MF)					REACTOME pathway
BP GOID	BP GOTerm	BP GO Groups	Associated Genes Found	Term PValue Corrected with Bonferroni step down	MF GOID	MF GOTerm	MF GO Groups	Associated Genes Found	Term PValue Corrected with Bonferroni step down	REACTOME ID	REACTOME Pathway	REACTOME Groups	Associated Genes Found	Term PValue Corrected with Bonferroni step down
GO:0072350	tricarboxylic acid metabolic process	[Group4]	[DLAT, SDHD, SUCLG2]	0.0057508						REACTOME:6985622	Citric acid cycle (TCA cycle)	[Group0]	[DLD, SDHD, SUCLG2]	0.0014156
GO:0007029	endoplasmic reticulum organization	[Group1]	[CCDC47, TOR1AIP2, VAPB]	0.00587979						REACTOME:6985605	Pyruvate metabolism and Citric Acid (TCA) cycle	[Group0]	[DLAT, DLD, SDHD, SUCLG2]	0.00150053
GO:0034976	response to endoplasmic reticulum stress	[Group2]	[CCDC47, CEBPB, ERLIN1, PPP1R15B, TMBIM6, VAPB]	0.00682582						REACTOME:6985606	The citric acid (TCA) cycle and respiratory electron transport	[Group0]	[COX11, DLAT, DLD, NDUFS1, SDHD, SUCLG2]	0.0015094
GO:0006101	citrate metabolic process	[Group4]	[DLAT, SDHD, SUCLG2]	0.00686507						REACTOME:6985964	Asparagine N-linked glycosylation	[Group1]	[DOLK, MANEA, SAR1B, SEC23A, UAP1]	0.00495132
GO:0006099	tricarboxylic acid cycle	[Group4]	[DLAT, SDHD, SUCLG2]	0.00709067						REACTOME:6986253	Transport to the Golgi and subsequent modification	[Group1]	[MANEA, SAR1B, SEC23A]	0.01148
GO:0045333	cellular respiration	[Group4]	[DLAT, DLD, NDUFS1, SDHD, SUCLG2]	0.00771435
GO:0006984	ER-nucleus signaling pathway	[Group2]	[CCDC47, ERLIN1, PPP1R15B]	0.00802515
GO:0006888	ER to Golgi vesicle-mediated transport	[Group0]	[SEC22A, SEC23A, VAMP7, VAPB]	0.00848416
GO:0009060	aerobic respiration	[Group4]	[DLAT, SDHD, SUCLG2]	0.00963535
GO:0042157	lipoprotein metabolic process	[Group3]	[ATG4A, LYPLA1, PIGF]	0.0224135

## Sheet: green
Biological Process (BP)					Molecular Function (MF)					REACTOME pathway
BP GOID	BP GOTerm	BP GO Groups	Associated Genes Found	Term PValue Corrected with Bonferroni step down	MF GOID	MF GOTerm	MF GO Groups	Associated Genes Found	Term PValue Corrected with Bonferroni step down	REACTOME ID	REACTOME Pathway	REACTOME Groups	Associated Genes Found	Term PValue Corrected with Bonferroni step down
GO:0016070	RNA metabolic process	[Group1]	[ACTN1, ACTN4, ACTR8, ADRM1, AEBP2, AKIRIN2, AKT1, ALKBH8, ARID5B, ARNT, ATF1, ATF2, ATMIN, BRD4, C1D, CARS, CASC3, CAV1, CCNT2, CDC40, CDC73, CDK5RAP1, CDK5RAP3, CHD4, CLK3, CLP1, CNOT6L, CREBL2, CRNKL1, CSDE1, CSNK2A1, CTDSPL2, CUL3, CUX1, CXXC1, DARS, DCP1B, DDX19B, DDX20, DDX42, DDX50, DDX6, DEDD, DGCR8, DUS3L, DXO, EHMT1, FBXW11, FLCN, FOXO1, FUBP1, GEMIN8, GTF2F1, HBP1, HDAC2, HINFP, HNRNPL…	3.36633e-09	GO:0003676	nucleic acid binding	[Group0]	[ACTN1, ACTN4, ADNP, AEBP2, AGGF1, AKAP1, ALKBH8, ANKRD17, ARID5B, ARNT, ATF1, ATF2, ATMIN, BRD4, C1D, CARS, CASC3, CCDC71, CDC40, CHD4, CLK3, CREBL2, CRNKL1, CS, CSDE1, CUL4B, CUX1, CXXC1, DARS, DCP1B, DDX19B, DDX20, DDX42, DDX50, DDX6, DEDD, DGCR8, DXO, EIF3B, EIF4E3, EIF4H, FAM50A, FECH, FOXO1, FUBP1, FYTTD1, GNL2, GNL3L, GRB2, GRWD1, GTF2F1, HBP1, HDAC2, HDLBP, HINFP, HNRNPA0, HNRNPL, IER2, I…	2.14165e-07	-	-	-	-	-
GO:0090304	nucleic acid metabolic process	[Group1]	[ACTN1, ACTN4, ACTR8, ADRM1, AEBP2, AKIRIN2, AKT1, ALKBH8, ANKRD17, ARID5B, ARNT, ATF1, ATF2, ATMIN, BRD4, BRE, C1D, CARS, CASC3, CAV1, CCNT2, CDC40, CDC73, CDK5RAP1, CDK5RAP3, CHD4, CLK3, CLP1, CNOT6L, CREBL2, CRNKL1, CSDE1, CSNK2A1, CTDSPL2, CUL3, CUL4A, CUL4B, CUX1, CXXC1, DARS, DCP1B, DDX19B, DDX20, DDX42, DDX50, DDX6, DEDD, DGCR8, DNASE1L1, DUS3L, DXO, EHMT1, FBXO6, FBXW11, FLCN, FOXO1, FUBP…	1.82303e-08	GO:0003723	RNA binding	[Group0]	[ACTN1, ACTN4, AKAP1, ALKBH8, ANKRD17, C1D, CARS, CASC3, CDC40, CLK3, CRNKL1, CS, CSDE1, DARS, DCP1B, DDX42, DDX50, DDX6, DGCR8, DXO, EIF3B, EIF4E3, EIF4H, FAM50A, FECH, FUBP1, FYTTD1, GNL2, GNL3L, GRB2, GRWD1, GTF2F1, HBP1, HDAC2, HDLBP, HNRNPA0, HNRNPL, IREB2, KIAA0430, LSM14A, MARS, METTL1, MEX3C, MRPS35, MTERF4, NOA1, NOL9, NOLC1, NOP2, NSUN5, NSUN6, NTPCR, NVL, PAPD5, PATL1, PDIA4, PHF6, POP…	4.40791e-07
GO:0044260	cellular macromolecule metabolic process	[Group1]	[ACTN1, ACTN4, ACTR8, ADAM9, ADRM1, AEBP2, AFG3L2, AIDA, AKIRIN2, AKT1, AKT2, ALKBH8, ANAPC5, ANKRD17, APH1A, ARFGEF2, ARID5B, ARNT, ASB8, ATAD1, ATF1, ATF2, ATMIN, BAG6, BRD4, BRE, C1D, CAMLG, CARS, CASC3, CAV1, CAV2, CCNT2, CCNY, CDC40, CDC73, CDK5RAP1, CDK5RAP3, CHD4, CHSY1, CLK3, CLN3, CLP1, CNOT6L, CORO1C, CREBL2, CRNKL1, CSDE1, CSNK1A1, CSNK1G2, CSNK1G3, CSNK2A1, CTDSPL2, CTTNBP2NL, CUL3, C…	4.52749e-07	GO:0044822	poly(A) RNA binding	[Group0]	[ACTN4, AKAP1, ANKRD17, CASC3, CDC40, CLK3, CRNKL1, CS, CSDE1, DARS, DCP1B, DDX42, DDX50, DDX6, DXO, EIF4H, FAM50A, FECH, FUBP1, FYTTD1, GNL2, GNL3L, GRB2, GRWD1, GTF2F1, HDAC2, HNRNPA0, IREB2, LSM14A, MEX3C, MRPS35, NOA1, NOLC1, NOP2, NSUN5, NTPCR, NVL, PAPD5, PATL1, PDIA4, PHF6, PPIL4, PPP1CC, PRPF31, PRPF8, PTBP1, RBM19, RBM3, RNF20, RRP7A, RRP9, RTF1, SART1, SART3, SEC23IP, SPTBN1, SRSF1, STR…	0.000937887
GO:0010467	gene expression	[Group1]	[ACTR8, ADRM1, AEBP2, AFG3L2, AKIRIN2, AKT1, ALKBH8, APH1A, ARID5B, ARNT, ATF1, ATF2, ATMIN, BRD4, C1D, CARS, CASC3, CAV1, CCNT2, CD46, CDC40, CDC73, CDK5RAP1, CDK5RAP3, CHD4, CLK3, CLN3, CLP1, CNOT6L, CREBL2, CRNKL1, CSDE1, CSNK2A1, CTDSPL2, CUL3, CUX1, CXXC1, DARS, DDX19B, DDX20, DDX6, DEDD, DGCR8, DUS3L, DXO, EHMT1, EIF3B, EIF4E3, EIF4H, FBXW11, FECH, FLCN, FLOT2, FOXO1, FUBP1, FYTTD1, GEMIN8,…	1.39461e-06	GO:0008168	methyltransferase activity	[Group1]	[ALKBH8, CXXC1, DPH5, EHMT1, FBXO11, METTL1, METTL3, NOP2, NSUN5, NSUN6, NTMT1, RBBP5, SETD2, SETD3, SETDB1, TRMT1, TRMU]	0.00230243
GO:0043170	macromolecule metabolic process	[Group1]	[ACTN1, ACTN4, ACTR8, ADAM9, ADRM1, AEBP2, AFG3L2, AIDA, AKIRIN2, AKT1, AKT2, ALKBH8, ANAPC5, ANKRD17, APH1A, ARFGEF2, ARID5B, ARNT, ASB8, ATAD1, ATF1, ATF2, ATMIN, BAG6, BRD4, BRE, C1D, CAMLG, CARS, CASC3, CAV1, CAV2, CCNT2, CCNY, CD46, CDC40, CDC73, CDK5RAP1, CDK5RAP3, CHD4, CHSY1, CLK3, CLN3, CLP1, CNOT6L, CORO1C, CREBL2, CRNKL1, CSDE1, CSNK1A1, CSNK1G2, CSNK1G3, CSNK2A1, CTDSPL2, CTTNBP2NL, C…	2.26712e-05	GO:0008757	S-adenosylmethionine-dependent methyltransferase activity	[Group1]	[CXXC1, DPH5, EHMT1, FBXO11, METTL1, METTL3, NOP2, RBBP5, SETD2, SETD3, SETDB1, TRMT1, TRMU]	0.00519575
GO:0006139	nucleobase-containing compound metabolic process	[Group1]	[ACTN1, ACTN4, ACTR8, ADRM1, AEBP2, AKIRIN2, AKT1, ALKBH8, ANKRD17, ARID5B, ARNT, ATF1, ATF2, ATMIN, ATP6V0A2, BRD4, BRE, C1D, CARS, CASC3, CAV1, CCNT2, CDC40, CDC73, CDK5RAP1, CDK5RAP3, CHD4, CLK3, CLP1, CNOT6L, CREBL2, CRNKL1, CSDE1, CSNK2A1, CTDSPL2, CUL3, CUL4A, CUL4B, CUX1, CXXC1, DARS, DCP1B, DDX19B, DDX20, DDX42, DDX50, DDX6, DEDD, DGCR8, DNASE1L1, DUS3L, DXO, EHMT1, FBXO6, FBXW11, FLCN, F…	4.09121e-05	GO:0016741	transferase activity, transferring one-carbon groups	[Group1]	[ALKBH8, CXXC1, DPH5, EHMT1, FBXO11, METTL1, METTL3, NOP2, NSUN5, NSUN6, NTMT1, RBBP5, SETD2, SETD3, SETDB1, TRMT1, TRMU]	0.00521275
GO:0022613	ribonucleoprotein complex biogenesis	[Group0]	[C1D, CDC40, CLP1, CNOT6L, CRNKL1, DDX20, DDX6, EIF3B, GEMIN8, GNL1, GNL2, GNL3L, LSM14A, MTERF4, NOA1, NOL9, NOP2, PATL1, POP4, PRPF18, PRPF31, PRPF39, PRPF8, RRN3, RRP7A, RRP9, SART1, SART3, SRSF1, STRAP, USP4, UTP6]	0.000192992	GO:0019899	enzyme binding	[Group2]	[ADAM9, ADRM1, AKIRIN2, AKT1, ANAPC5, ANKFY1, AP1B1, ATF2, ATP2A2, ATP6V0A2, BAG6, BLZF1, CASC3, CAV1, CAV2, CCNY, CDC73, CDK5RAP3, CORO1C, CTTNBP2NL, CUL3, CUL4A, CUL4B, CYFIP1, DCUN1D1, DDX20, ELMO2, EXOC2, FAF1, FBXL20, FOXO1, GRB2, HDAC2, HINFP, HNRNPA0, HYAL2, MAPK1, MEF2A, NCOA6, PHF6, PPP1CB, PPP1CC, PPP2R5A, PRKACB, PRKCH, PTK2, RALA, RAP1A, RICTOR, RNF20, RNF34, RNF8, RRN3, SART3, SHC1, …	0.011259
GO:0046483	heterocycle metabolic process	[Group1]	[ACTN1, ACTN4, ACTR8, ADRM1, AEBP2, AKIRIN2, AKT1, ALKBH8, ANKRD17, ARID5B, ARNT, ATF1, ATF2, ATMIN, ATP6V0A2, BRD4, BRE, C1D, CARS, CASC3, CAV1, CCNT2, CDC40, CDC73, CDK5RAP1, CDK5RAP3, CHD4, CLK3, CLP1, CNOT6L, CREBL2, CRNKL1, CSDE1, CSNK2A1, CTDSPL2, CUL3, CUL4A, CUL4B, CUX1, CXXC1, DARS, DCP1B, DDX19B, DDX20, DDX42, DDX50, DDX6, DEDD, DGCR8, DNASE1L1, DUS3L, DXO, EHMT1, FBXO6, FBXW11, FECH, F…	0.000201968
GO:0006396	RNA processing	[Group0]	[ALKBH8, C1D, CASC3, CDC40, CDC73, CDK5RAP1, CLK3, CLP1, CRNKL1, DDX20, DGCR8, DUS3L, GEMIN8, HNRNPL, INTS12, INTS4, INTS6, IWS1, METTL1, METTL3, NOL9, NOP2, POP4, PRPF18, PRPF31, PRPF39, PRPF8, PTBP1, QTRT1, RBM17, RBM23, RBM3, RNF20, RPP14, RRP7A, RRP9, SART1, SART3, SRSF1, STRAP, TRMT1, TRMU, TRNT1, USP4, UTP6]	0.000234386
GO:0006725	cellular aromatic compound metabolic process	[Group1]	[ACTN1, ACTN4, ACTR8, ADRM1, AEBP2, AKIRIN2, AKT1, ALKBH8, ANKRD17, ARID5B, ARNT, ATF1, ATF2, ATMIN, ATP6V0A2, BRD4, BRE, C1D, CARS, CASC3, CAV1, CCNT2, CDC40, CDC73, CDK5RAP1, CDK5RAP3, CHD4, CLK3, CLP1, CNOT6L, CREBL2, CRNKL1, CSDE1, CSNK2A1, CTDSPL2, CUL3, CUL4A, CUL4B, CUX1, CXXC1, DARS, DCP1B, DDX19B, DDX20, DDX42, DDX50, DDX6, DEDD, DGCR8, DNASE1L1, DUS3L, DXO, EHMT1, FBXO6, FBXW11, FECH, F…	0.000243019
GO:0016071	mRNA metabolic process	[Group0]	[CASC3, CDC40, CDC73, CLP1, CNOT6L, CRNKL1, CSDE1, DCP1B, DDX20, DXO, GEMIN8, HNRNPL, IWS1, METTL3, PAPD5, PATL1, PELO, PNRC2, POP4, PRPF18, PRPF31, PRPF39, PRPF8, PTBP1, RBM17, RBM23, RNF20, SART1, SART3, SRSF1, STRAP, USP4, ZFP36L2]	0.000329459
GO:0022618	ribonucleoprotein complex assembly	[Group0]	[CDC40, CLP1, CNOT6L, CRNKL1, DDX20, DDX6, EIF3B, GEMIN8, LSM14A, MTERF4, PATL1, PRPF18, PRPF31, PRPF39, PRPF8, RRP7A, SART1, SART3, SRSF1, STRAP, USP4]	0.000697093
GO:0071826	ribonucleoprotein complex subunit organization	[Group0]	[CDC40, CLP1, CNOT6L, CRNKL1, DDX20, DDX6, EIF3B, GEMIN8, LSM14A, MTERF4, PATL1, PRPF18, PRPF31, PRPF39, PRPF8, RRP7A, SART1, SART3, SRSF1, STRAP, USP4]	0.00111812
GO:0060255	regulation of macromolecule metabolic process	[Group1]	[ACTN1, ACTN4, ACTR8, ADAM9, ADRM1, AEBP2, AIDA, AKIRIN2, AKT1, AKT2, ANKRD17, ARID5B, ARNT, ATAD1, ATF1, ATF2, ATMIN, BAG6, BRD4, BRE, C1D, CASC3, CAV1, CAV2, CCNT2, CCNY, CD46, CDC73, CDK5RAP1, CDK5RAP3, CHD4, CLK3, CLN3, CLP1, CNOT6L, CORO1C, CREBL2, CSDE1, CSNK2A1, CTDSPL2, CUL3, CUL4A, CUL4B, CUX1, CXXC1, DCUN1D1, DDX20, DDX6, DEDD, DGCR8, DXO, EHMT1, EIF3B, FAF1, FBXW11, FECH, FLCN, FLOT2, …	0.00119243
GO:0043414	macromolecule methylation	[Group3]	[ALKBH8, CXXC1, EHMT1, FBXO11, IWS1, METTL1, METTL3, MTA2, NCOA6, NTMT1, OGT, RBBP5, RNF20, RTF1, SETD2, SETD3, SETDB1, SIRT1, TRMT1, TRMU]	0.00122138
GO:0018023	peptidyl-lysine trimethylation	[Group3]	[IWS1, NCOA6, OGT, RTF1, SETD2, SETD3, SETDB1]	0.0012647
GO:0019222	regulation of metabolic process	[Group1]	[ACTN1, ACTN4, ACTR8, ADAM9, ADRM1, AEBP2, AIDA, AKIRIN2, AKT1, AKT2, ANKRD17, APH1A, ARFGEF2, ARHGAP1, ARHGAP10, ARHGDIA, ARID5B, ARNT, ATAD1, ATF1, ATF2, ATMIN, BAG6, BRD4, BRE, C1D, CASC3, CAV1, CAV2, CCNT2, CCNY, CD46, CDC73, CDK5RAP1, CDK5RAP3, CHD4, CLK3, CLN3, CLP1, CNOT6L, CORO1C, CREBL2, CSDE1, CSNK2A1, CTDSPL2, CUL3, CUL4A, CUL4B, CUX1, CXXC1, DCP1B, DCUN1D1, DDX20, DDX6, DEDD, DGCR8, D…	0.00207698
GO:0010468	regulation of gene expression	[Group1]	[ACTR8, AEBP2, AKIRIN2, AKT1, ARID5B, ARNT, ATF1, ATF2, ATMIN, BRD4, C1D, CASC3, CAV1, CCNT2, CD46, CDC73, CDK5RAP3, CHD4, CLK3, CLP1, CNOT6L, CREBL2, CSDE1, CSNK2A1, CTDSPL2, CUL3, CUX1, CXXC1, DDX20, DDX6, DEDD, DGCR8, DXO, EHMT1, EIF3B, FBXW11, FECH, FLCN, FLOT2, FOXO1, FUBP1, GTF2F1, HBP1, HDAC2, HGS, HINFP, HNRNPA0, HYAL2, IFNAR1, ING4, IREB2, IWS1, JUND, KEAP1, KIAA0430, KLF5, LSM14A, MAX, …	0.00250172
GO:0034660	ncRNA metabolic process	[Group0]	[ALKBH8, C1D, CARS, CDK5RAP1, CLP1, DARS, DEDD, DGCR8, DUS3L, INTS12, INTS4, INTS6, MARS, METTL1, METTL3, NOL9, NOP2, POP4, QTRT1, RPP14, RRP7A, RRP9, SART1, TRMT1, TRMU, TRNT1, UTP6, VARS]	0.00284914
GO:1901360	organic cyclic compound metabolic process	[Group1]	[ACTN1, ACTN4, ACTR8, ADRM1, AEBP2, AKIRIN2, AKT1, ALKBH8, ANKRD17, ARID5B, ARNT, ATF1, ATF2, ATMIN, ATP6V0A2, BRD4, BRE, C1D, CARS, CASC3, CAV1, CCNT2, CDC40, CDC73, CDK5RAP1, CDK5RAP3, CHD4, CLK3, CLP1, CNOT6L, CREBL2, CRNKL1, CSDE1, CSNK2A1, CTDSPL2, CUL3, CUL4A, CUL4B, CUX1, CXXC1, DARS, DCP1B, DDX19B, DDX20, DDX42, DDX50, DDX6, DEDD, DGCR8, DNASE1L1, DUS3L, DXO, EHMT1, FBXO6, FBXW11, FECH, F…	0.00361503
GO:0043412	macromolecule modification	[Group2]	[ADAM9, AIDA, AKT1, AKT2, ALKBH8, ANAPC5, ARNT, ASB8, ATF2, BAG6, BRD4, CAV1, CAV2, CCNT2, CCNY, CDC73, CDK5RAP1, CDK5RAP3, CLK3, CLN3, CORO1C, CREBL2, CSNK1A1, CSNK1G2, CSNK1G3, CSNK2A1, CTDSPL2, CTTNBP2NL, CUL3, CUL4A, CUL4B, CXXC1, DCUN1D1, DPH5, DR1, DUS3L, EHMT1, FBXL20, FBXO11, FBXO6, FBXW11, FECH, FEM1C, FKBP5, FLCN, FOXO1, G2E3, GALNT1, GPD1L, GRB2, HDAC2, HECTD3, HGS, HYAL2, IFNAR1, ING4…	0.0039022
GO:0034470	ncRNA processing	[Group0]	[ALKBH8, C1D, CDK5RAP1, CLP1, DGCR8, DUS3L, INTS12, INTS4, INTS6, METTL1, METTL3, NOL9, NOP2, POP4, QTRT1, RPP14, RRP7A, RRP9, SART1, TRMT1, TRMU, TRNT1, UTP6]	0.00433693
GO:0016567	protein ubiquitination	[Group5]	[AKT1, ANAPC5, ASB8, CAV1, CDC73, CDK5RAP3, CUL3, CUL4A, CUL4B, DCUN1D1, FBXL20, FBXO11, FBXO6, FBXW11, FEM1C, G2E3, HECTD3, KEAP1, OGT, PSEN1, PTK2, RNF2, RNF20, RNF25, RNF34, RNF8, SIRT1, TGFBR1, TRAF2, TRAF6, TRIM27, UBE3C, UBE4A, UBQLN1, UFL1, USP4, WDR48, ZNF207]	0.00514086
GO:0043933	macromolecular complex subunit organization	[Group4]	[ACTN1, ACTN4, ACTR8, ADRM1, AEBP2, AFG3L2, ATF2, ATP6V0A2, BRD4, BRE, CAV1, CAV2, CDC40, CDC73, CHD4, CLP1, CNOT6L, COX19, CRNKL1, CUL3, CUL4B, CXXC1, CYFIP1, DDX20, DDX6, DR1, EHMT1, EIF3B, EPS15, EXOC2, FAF1, FECH, FLCN, GEMIN8, GRB2, HDAC2, ING4, IWS1, KCTD3, LSM14A, MICU1, MSL3, MTA2, MTERF4, NCOA6, NDEL1, NTMT1, OGT, PANX1, PATL1, PDCL, PEX11B, PRPF18, PRPF31, PRPF39, PRPF8, PSMD13, PTK2, R…	0.00740935
GO:0000387	spliceosomal snRNP assembly	[Group0]	[DDX20, GEMIN8, PRPF31, PRPF8, SART1, SART3, STRAP, USP4]	0.00891458
GO:0032446	protein modification by small protein conjugation	[Group5]	[AKT1, ANAPC5, ARNT, ASB8, CAV1, CDC73, CDK5RAP3, CUL3, CUL4A, CUL4B, DCUN1D1, FBXL20, FBXO11, FBXO6, FBXW11, FEM1C, G2E3, HECTD3, KEAP1, OGT, PSEN1, PTK2, RNF2, RNF20, RNF25, RNF34, RNF8, SIRT1, TGFBR1, TRAF2, TRAF6, TRIM27, UBE3C, UBE4A, UBQLN1, UFL1, USP4, WDR48, ZNF207]	0.0103679
GO:0070647	protein modification by small protein conjugation or removal	[Group5]	[AKT1, ANAPC5, ARNT, ASB8, CAV1, CDC73, CDK5RAP3, CUL3, CUL4A, CUL4B, DCUN1D1, FBXL20, FBXO11, FBXO6, FBXW11, FEM1C, G2E3, HECTD3, KEAP1, OGT, PSEN1, PTK2, RNF2, RNF20, RNF25, RNF34, RNF8, SART3, SIRT1, TGFBR1, TRAF2, TRAF6, TRIM27, UBE3C, UBE4A, UBQLN1, UFL1, USP37, USP4, USP46, VCPIP1, WDR48, ZNF207]	0.0127541
GO:0022607	cellular component assembly	[Group4]	[ACTN1, ACTN4, ADRM1, AFG3L2, ATP6V0A2, BAG6, CAV1, CAV2, CDC40, CHD4, CHMP6, CLN3, CLP1, CNOT6L, CORO1C, COX19, CRNKL1, CUL3, CYFIP1, DDX20, DDX6, EIF3B, EPS15, EXOC2, FAF1, FECH, FLCN, FLOT2, GEMIN8, GRB2, KCTD3, KLF5, LSM14A, MEF2A, MICU1, MMS19, MTERF4, MYH10, NARFL, NDEL1, NUP85, PANX1, PATL1, PDCL, PEX11B, PIP4K2C, PRKCH, PRPF18, PRPF31, PRPF39, PRPF8, PSEN1, PSMD13, PTK2, RAB11A, RAD52, RA…	0.0161555
GO:0080090	regulation of primary metabolic process	[Group1]	[ACTN1, ACTN4, ACTR8, ADAM9, ADRM1, AEBP2, AIDA, AKIRIN2, AKT1, AKT2, ANKRD17, ARID5B, ARNT, ATF1, ATF2, ATMIN, BAG6, BRD4, BRE, C1D, CASC3, CAV1, CAV2, CCNT2, CCNY, CDC73, CDK5RAP1, CDK5RAP3, CHD4, CLK3, CLN3, CNOT6L, CORO1C, CREBL2, CSDE1, CSNK2A1, CTDSPL2, CUL3, CUL4A, CUL4B, CUX1, CXXC1, DCUN1D1, DDX20, DDX6, DEDD, DGCR8, EHMT1, EIF3B, FAF1, FBXW11, FECH, FLCN, FLOT2, FOXO1, FUBP1, GPD1L, GRB…	0.020652
GO:2000112	regulation of cellular macromolecule biosynthetic process	[Group1]	[ACTR8, AEBP2, AKIRIN2, AKT1, AKT2, ANKRD17, ARID5B, ARNT, ATF1, ATF2, ATMIN, BRD4, C1D, CASC3, CAV1, CCNT2, CDC73, CDK5RAP3, CHD4, CNOT6L, CREBL2, CSDE1, CSNK2A1, CTDSPL2, CUL3, CUX1, CXXC1, DDX20, DDX6, DEDD, DGCR8, EHMT1, EIF3B, FBXW11, FECH, FLCN, FOXO1, FUBP1, GTF2F1, HBP1, HDAC2, HINFP, HYAL2, IFNAR1, ING4, IREB2, JUND, KEAP1, KLF5, LIG3, LSM14A, MAX, MED30, MEF2A, METTL3, MMS19, MSL3, MTA2…	0.0206649
GO:0006464	cellular protein modification process	[Group2]	[ADAM9, AIDA, AKT1, AKT2, ANAPC5, ARNT, ASB8, ATF2, BAG6, BRD4, CAV1, CAV2, CCNT2, CCNY, CDC73, CDK5RAP1, CDK5RAP3, CLK3, CLN3, CORO1C, CREBL2, CSNK1A1, CSNK1G2, CSNK1G3, CSNK2A1, CTDSPL2, CTTNBP2NL, CUL3, CUL4A, CUL4B, CXXC1, DCUN1D1, DPH5, DR1, EHMT1, FBXL20, FBXO11, FBXO6, FBXW11, FECH, FEM1C, FKBP5, FLCN, FOXO1, G2E3, GALNT1, GPD1L, GRB2, HDAC2, HECTD3, HGS, HYAL2, IFNAR1, ING4, IWS1, KEAP1, …	0.0206847
GO:0036211	protein modification process	[Group2]	[ADAM9, AIDA, AKT1, AKT2, ANAPC5, ARNT, ASB8, ATF2, BAG6, BRD4, CAV1, CAV2, CCNT2, CCNY, CDC73, CDK5RAP1, CDK5RAP3, CLK3, CLN3, CORO1C, CREBL2, CSNK1A1, CSNK1G2, CSNK1G3, CSNK2A1, CTDSPL2, CTTNBP2NL, CUL3, CUL4A, CUL4B, CXXC1, DCUN1D1, DPH5, DR1, EHMT1, FBXL20, FBXO11, FBXO6, FBXW11, FECH, FEM1C, FKBP5, FLCN, FOXO1, G2E3, GALNT1, GPD1L, GRB2, HDAC2, HECTD3, HGS, HYAL2, IFNAR1, ING4, IWS1, KEAP1, …	0.0206847
GO:0034968	histone lysine methylation	[Group3]	[CXXC1, EHMT1, IWS1, NCOA6, OGT, RBBP5, RTF1, SETD2, SETD3, SETDB1, SIRT1]	0.022928
GO:0034641	cellular nitrogen compound metabolic process	[Group1]	[ACTN1, ACTN4, ACTR8, ADRM1, AEBP2, AKIRIN2, AKT1, ALKBH8, ANKRD17, ARID5B, ARNT, ATF1, ATF2, ATMIN, ATP6V0A2, BRD4, BRE, C1D, CARS, CASC3, CAV1, CCNT2, CDC40, CDC73, CDK5RAP1, CDK5RAP3, CHD4, CLK3, CLP1, CNOT6L, CREBL2, CRNKL1, CSDE1, CSNK2A1, CTDSPL2, CUL3, CUL4A, CUL4B, CUX1, CXXC1, DARS, DCP1B, DDX19B, DDX20, DDX42, DDX50, DDX6, DEDD, DGCR8, DNASE1L1, DUS3L, DXO, EHMT1, EIF3B, EIF4E3, EIF4H, …	0.0229532
GO:0006479	protein methylation	[Group3]	[CXXC1, EHMT1, FBXO11, IWS1, NCOA6, NTMT1, OGT, RBBP5, RNF20, RTF1, SETD2, SETD3, SETDB1, SIRT1]	0.0238163
GO:0008213	protein alkylation	[Group3]	[CXXC1, EHMT1, FBXO11, IWS1, NCOA6, NTMT1, OGT, RBBP5, RNF20, RTF1, SETD2, SETD3, SETDB1, SIRT1]	0.0238163
GO:1902582	single-organism intracellular transport	[Group6]	[AFG3L2, AKT1, AKT2, ANKFY1, AP3S2, AP4M1, ARFGEF2, ARL4C, ATF2, ATP2A2, BLZF1, CAV1, CHMP6, CLN3, COG6, COPA, COPZ1, CTDSPL2, CUL3, CUX1, DDX19B, EPS15, EXOC2, FAF1, FBXW11, FYTTD1, GDI1, GOLPH3L, HGS, HYAL2, IWS1, KEAP1, LYST, MICU1, MIPEP, MRS2, MTERF4, NDEL1, NUP85, PIK3R4, PSEN1, RAB35, RAB5B, RAB6A, RHOB, RP2, SCYL2, SEC24D, SETD2, SIRT1, SPAG9, SPTBN1, STRADA, TGFBR1, TIMM44, TMEM30A, TNPO…	0.0238822
GO:0006399	tRNA metabolic process	[Group0]	[ALKBH8, CARS, CDK5RAP1, CLP1, DARS, DUS3L, MARS, METTL1, POP4, QTRT1, RPP14, TRMT1, TRMU, TRNT1, VARS]	0.0254425
GO:0018022	peptidyl-lysine methylation	[Group3]	[CXXC1, EHMT1, IWS1, NCOA6, OGT, RBBP5, RTF1, SETD2, SETD3, SETDB1, SIRT1]	0.0321647
GO:0010556	regulation of macromolecule biosynthetic process	[Group1]	[ACTN1, ACTN4, ACTR8, AEBP2, AKIRIN2, AKT1, AKT2, ANKRD17, ARID5B, ARNT, ATF1, ATF2, ATMIN, BRD4, C1D, CASC3, CAV1, CCNT2, CDC73, CDK5RAP3, CHD4, CNOT6L, CREBL2, CSDE1, CSNK2A1, CTDSPL2, CUL3, CUX1, CXXC1, DDX20, DDX6, DEDD, DGCR8, EHMT1, EIF3B, FBXW11, FECH, FLCN, FOXO1, FUBP1, GTF2F1, HBP1, HDAC2, HINFP, HYAL2, IFNAR1, ING4, IREB2, JUND, KEAP1, KLF5, LIG3, LSM14A, MAX, MED30, MEF2A, METTL3, MMS…	0.0372788
GO:0048193	Golgi vesicle transport	[Group6]	[ANKFY1, AP4M1, ARFGEF2, BLZF1, COG6, COPA, COPZ1, CUL3, CUX1, EPS15, EXOC2, GOLPH3L, RAB35, RAB6A, RP2, SEC24D, SPTBN1, WIPI1]	0.0393965
GO:0016571	histone methylation	[Group3]	[CXXC1, EHMT1, IWS1, NCOA6, OGT, RBBP5, RNF20, RTF1, SETD2, SETD3, SETDB1, SIRT1]	0.0411344
GO:0031323	regulation of cellular metabolic process	[Group1]	[ACTN1, ACTN4, ACTR8, ADAM9, ADRM1, AEBP2, AIDA, AKIRIN2, AKT1, AKT2, ANKRD17, ARID5B, ARNT, ATAD1, ATF1, ATF2, ATMIN, BAG6, BRD4, BRE, C1D, CASC3, CAV1, CAV2, CCNT2, CCNY, CDC73, CDK5RAP1, CDK5RAP3, CHD4, CLK3, CLN3, CNOT6L, CORO1C, CREBL2, CSDE1, CSNK2A1, CTDSPL2, CUL3, CUL4A, CUX1, CXXC1, DCUN1D1, DDX20, DDX6, DEDD, DGCR8, EHMT1, EIF3B, FBXL20, FBXW11, FECH, FLCN, FOXO1, FUBP1, GPD1L, GRB2, GT…	0.041263
GO:0046907	intracellular transport	[Group6]	[AFG3L2, AKT1, AKT2, ANKFY1, AP1B1, AP2B1, AP3S2, AP4M1, ARFGEF2, ARL4C, ATF2, ATP2A2, BLZF1, CAV1, CHMP6, CLN3, COG6, COPA, COPZ1, CTDSPL2, CUL3, CUX1, DDX19B, EPS15, EXOC2, FAF1, FBXW11, FYTTD1, GDI1, GOLPH3L, HGS, HYAL2, IWS1, KEAP1, LYST, MICU1, MIPEP, MRS2, MTERF4, NDEL1, NUP85, OAZ1, PIK3R4, PSEN1, RAB35, RAB5B, RAB6A, RHOB, RP2, SCYL2, SEC24D, SETD2, SIRT1, SNX13, SPAG9, SPTBN1, STRADA, ST…	0.044541
GO:0016570	histone modification	[Group3]	[ATF2, BRD4, CDC73, CUL4B, CXXC1, DR1, EHMT1, FLCN, HDAC2, ING4, IWS1, MSL3, MTA2, NCOA6, OGT, RBBP5, RNF2, RNF20, RNF8, RTF1, SART3, SETD2, SETD3, SETDB1, SIRT1, TADA2A]	0.0497316

[truncated: 22 more sheets: greenyellow, grey60, lightcyan, lightgreen, lightyellow, magenta, midnightblue, orange, paleturquoise, pink, purple, red, royallblue, saddlebrown, salmon, skyblue, steelblue, tan, turquoise, violet …]
