# Supplementary material for: Large-scale gene co-expression network as a source of functional annotation for cattle genes
Source: BMC Genomics. 2016 Nov 2;17:846. doi: 10.1186/s12864-016-3176-2 (PMC5094014; doi:10.1186/s12864-016-3176-2)
Supplement: Additional file 4: Table S4. — String [21] protein interaction information of four selected modules in CGCN. (XLSX 1177 kb) [file 12864_2016_3176_MOESM4_ESM.xlsx]

## Sheet: white
known and predicted protein interactions from String database (http://string-db.org)
Scores in each physical/functional interaction source ranges from 1 to 1000
From	To	Neighborhood	Fusion	Co-occurence	Co-expression	Experimental	Database	Textmining	Combined score
DDX58	TRIM25	0	0	0	79	955	900	831	999
ISG15	UBA7	0	0	0	834	947	900	676	999
UBA7	ISG15	0	0	0	834	947	900	676	999
TRIM25	DDX58	0	0	0	79	955	900	831	999
USP18	ISG15	0	0	0	844	657	900	780	998
ISG15	USP18	0	0	0	844	657	900	780	998
IRF9	STAT2	0	0	0	144	899	900	493	995
STAT2	IRF9	0	0	0	144	899	900	493	995
MX1	ISG15	0	0	0	925	297	0	870	992
ISG15	MX1	0	0	0	925	297	0	870	992
DDX58	ISG15	0	0	0	425	176	900	842	991
ISG15	DDX58	0	0	0	425	176	900	842	991
PARP9	DTX3L	0	0	0	881	376	0	859	988
DTX3L	PARP9	0	0	0	881	376	0	859	988
ISG15	UBE2L6	0	0	0	419	189	900	695	983
UBE2L6	ISG15	0	0	0	419	189	900	695	983
UBE2L6	UBA7	0	0	0	607	266	900	353	978
UBA7	UBE2L6	0	0	0	607	266	900	353	978
DDX58	UBE2L6	0	0	0	116	130	900	700	973
UBE2L6	DDX58	0	0	0	116	130	900	700	973
RSAD2	IFIH1	0	0	0	829	0	0	825	969
IFIH1	RSAD2	0	0	0	829	0	0	825	969
DHX58	ISG15	0	0	0	828	176	0	789	967
ISG15	DHX58	0	0	0	828	176	0	789	967
ISG15	MX2	0	0	0	833	297	0	677	958
MX2	ISG15	0	0	0	833	297	0	677	958
RSAD2	ISG15	0	0	0	851	0	0	720	956
ISG15	RSAD2	0	0	0	851	0	0	720	956
ISG15	IFIH1	0	0	0	824	176	0	705	953
IFIH1	ISG15	0	0	0	824	176	0	705	953
MX1	RSAD2	0	0	0	863	0	0	670	953
RSAD2	MX1	0	0	0	863	0	0	670	953
DHX58	IFIH1	0	0	0	739	0	800	77	949
IFIH1	DHX58	0	0	0	739	0	800	77	949
ISG15	IFI6	0	0	0	922	0	0	333	945
IFI6	ISG15	0	0	0	922	0	0	333	945
MX1	USP18	0	0	0	879	164	0	484	943
USP18	MX1	0	0	0	879	164	0	484	943
PARP14	DTX3L	0	0	0	857	164	0	552	942
DTX3L	PARP14	0	0	0	857	164	0	552	942
MX1	OAS1Y	0	0	0	613	297	0	759	929
OAS1Y	MX1	0	0	0	613	297	0	759	929
MX1	IFIH1	0	0	0	829	0	0	597	928
IFIH1	MX1	0	0	0	829	0	0	597	928
USP18	MX2	0	0	0	880	164	0	325	926
MX2	USP18	0	0	0	880	164	0	325	926
MX1	IFI6	0	0	0	892	0	0	332	925
IFI6	MX1	0	0	0	892	0	0	332	925
RSAD2	MX2	0	0	0	868	0	0	413	919
MX2	RSAD2	0	0	0	868	0	0	413	919
PARP9	PARP14	0	0	0	877	156	0	256	919
PARP14	PARP9	0	0	0	877	156	0	256	919
DHX58	TRIM25	0	0	0	160	475	0	827	917
TRIM25	DHX58	0	0	0	160	475	0	827	917
HERC6	ISG15	0	0	0	327	327	0	824	913
ISG15	HERC6	0	0	0	327	327	0	824	913
OAS1Y	MX2	0	0	0	518	297	0	760	911
MX2	OAS1Y	0	0	0	518	297	0	760	911
OAS1X	MX2	0	0	0	510	297	0	760	910
IFI44	ISG15	0	0	0	892	80	0	161	910
MX2	OAS1X	0	0	0	510	297	0	760	910
ISG15	IFI44	0	0	0	892	80	0	161	910
USP18	RSAD2	0	0	0	849	0	0	418	908
RSAD2	USP18	0	0	0	849	0	0	418	908
MX2	IFIH1	0	0	0	822	0	0	499	907
IFIH1	MX2	0	0	0	822	0	0	499	907
DDX58	UBA7	0	0	0	89	0	900	64	907
ISG15	OAS1Y	0	0	0	626	0	0	762	907
OAS1Y	ISG15	0	0	0	626	0	0	762	907
UBA7	DDX58	0	0	0	89	0	900	64	907
UBA7	MX2	0	0	0	857	92	0	311	903
MX2	UBA7	0	0	0	857	92	0	311	903
MX1	PARP9	0	0	0	853	0	0	352	900
PARP9	MX1	0	0	0	853	0	0	352	900
ISG15	STAT2	0	0	0	114	108	0	878	895
STAT2	ISG15	0	0	0	114	108	0	878	895
OAS1X	MX1	0	0	0	433	297	0	759	895
MX1	OAS1X	0	0	0	433	297	0	759	895
IFI44	MX1	0	0	0	870	0	0	197	891
MX1	IFI44	0	0	0	870	0	0	197	891
RSAD2	UBA7	0	0	0	837	0	0	350	889
USP18	UBA7	0	0	0	840	163	0	238	889
UBA7	RSAD2	0	0	0	837	0	0	350	889
UBA7	USP18	0	0	0	840	163	0	238	889
DHX58	MX1	0	0	0	770	0	0	531	887
MX1	DHX58	0	0	0	770	0	0	531	887
ISG15	DTX3L	0	0	0	837	141	0	241	884
DTX3L	ISG15	0	0	0	837	141	0	241	884
DHX58	MX2	0	0	0	820	0	0	356	879
MX2	DHX58	0	0	0	820	0	0	356	879
IFIT2	RSAD2	0	0	0	664	0	0	650	877
RSAD2	IFIT2	0	0	0	664	0	0	650	877
IFI44	RSAD2	0	0	0	855	0	0	178	876
RSAD2	IFI44	0	0	0	855	0	0	178	876
ISG20	ISG15	0	0	0	329	82	0	814	875
ISG15	ISG20	0	0	0	329	82	0	814	875
PARP9	ISG15	0	0	0	844	107	0	162	873
ISG15	PARP9	0	0	0	844	107	0	162	873
MX1	IFIT5	0	0	0	775	0	0	451	871
IFIT5	MX1	0	0	0	775	0	0	451	871
MX1	DTX3L	0	0	0	838	0	0	230	870
DTX3L	MX1	0	0	0	838	0	0	230	870
IFI44	IFI6	0	0	0	847	0	0	162	866
IFIT2	ISG15	0	0	0	374	250	0	738	866
IFI6	IFI44	0	0	0	847	0	0	162	866
ISG15	IFIT2	0	0	0	374	250	0	738	866
PARP9	USP18	0	0	0	834	0	0	217	864
USP18	PARP9	0	0	0	834	0	0	217	864
PARP9	IFIH1	0	0	0	855	0	0	84	861
IFIH1	PARP9	0	0	0	855	0	0	84	861
ISG15	TRIM25	0	0	0	212	404	0	726	860
MX1	UBA7	0	0	0	852	92	0	0	860
TRIM25	ISG15	0	0	0	212	404	0	726	860
DHX58	RSAD2	0	0	0	826	0	0	232	860
UBA7	MX1	0	0	0	852	92	0	0	860
RSAD2	DHX58	0	0	0	826	0	0	232	860
IFI44	IFIH1	0	0	0	847	0	0	107	858
PARP14	ISG15	0	0	0	828	107	0	153	858
ISG15	PARP14	0	0	0	828	107	0	153	858
IFIH1	IFI44	0	0	0	847	0	0	107	858
DHX58	USP18	0	0	0	825	0	0	214	856
USP18	DHX58	0	0	0	825	0	0	214	856
PARP9	PARP12	0	0	0	832	0	0	147	855
PARP12	PARP9	0	0	0	832	0	0	147	855
USP18	IFIH1	0	0	0	825	0	0	197	853
IFIH1	USP18	0	0	0	825	0	0	197	853
DHX58	UBA7	0	0	0	836	0	0	132	851
DHX58	PARP9	0	0	0	848	0	0	65	851
PARP9	DHX58	0	0	0	848	0	0	65	851
UBA7	DHX58	0	0	0	836	0	0	132	851
DHX58	DDX58	0	0	0	151	0	800	151	849
DDX58	DHX58	0	0	0	151	0	800	151	849
DTX3L	IFIH1	0	0	0	819	0	0	190	847
IFIH1	DTX3L	0	0	0	819	0	0	190	847
IFI44	PARP9	0	0	0	825	0	0	146	844
PARP9	IFI44	0	0	0	825	0	0	146	844
PARP14	IFIH1	0	0	0	823	0	0	144	842
ZNFX1	MX2	0	0	0	842	0	0	0	842
USP18	UBE2L6	0	0	0	659	196	0	472	842
IFIH1	PARP14	0	0	0	823	0	0	144	842
UBE2L6	USP18	0	0	0	659	196	0	472	842
MX2	ZNFX1	0	0	0	842	0	0	0	842
IFI44	MX2	0	0	0	822	0	0	146	841
UBA7	DTX3L	0	0	0	832	0	0	94	841
PARP9	UBA7	0	0	0	837	0	0	65	841
DTX3L	UBA7	0	0	0	832	0	0	94	841
UBA7	PARP9	0	0	0	837	0	0	65	841
MX2	IFI44	0	0	0	822	0	0	146	841
IFIT5	ISG15	0	0	0	645	250	0	444	839
ISG15	IFIT5	0	0	0	645	250	0	444	839
IFI44	USP18	0	0	0	825	0	0	97	835
USP18	IFI44	0	0	0	825	0	0	97	835
TRIM21	USP18	0	0	0	826	65	0	65	834
USP18	TRIM21	0	0	0	826	65	0	65	834
PARP12	MX2	0	0	0	829	0	0	0	829
MX2	PARP12	0	0	0	829	0	0	0	829
ZNFX1	USP18	0	0	0	828	0	0	0	828
USP18	ZNFX1	0	0	0	828	0	0	0	828
DDX58	MX1	0	0	0	431	0	0	711	828
MX1	DDX58	0	0	0	431	0	0	711	828
MX1	PARP14	0	0	0	802	0	0	155	826
PARP14	MX1	0	0	0	802	0	0	155	826
PARP12	RSAD2	0	0	0	795	0	0	179	825
RSAD2	PARP12	0	0	0	795	0	0	179	825
USP18	PARP12	0	0	0	812	100	0	0	824
PARP12	USP18	0	0	0	812	100	0	0	824
ZNFX1	PARP12	0	0	0	820	0	0	0	820
PARP12	ZNFX1	0	0	0	820	0	0	0	820
DHX58	IFI44	0	0	0	811	0	0	65	815
IFI44	DHX58	0	0	0	811	0	0	65	815
IFIT5	IFIH1	0	0	0	368	0	0	718	814
IFIH1	IFIT5	0	0	0	368	0	0	718	814
ZNFX1	RSAD2	0	0	0	735	0	0	319	812
PARP14	RSAD2	0	0	0	798	0	0	106	812
RSAD2	PARP14	0	0	0	798	0	0	106	812
RSAD2	ZNFX1	0	0	0	735	0	0	319	812
EPSTI1	MX2	0	0	0	803	0	0	77	811
MX1	EIF2AK2	0	0	0	372	69	0	703	811
MX2	EPSTI1	0	0	0	803	0	0	77	811
EIF2AK2	MX1	0	0	0	372	69	0	703	811
USP18	DTX3L	0	0	0	801	0	0	83	810
DTX3L	USP18	0	0	0	801	0	0	83	810
IFI44	UBA7	0	0	0	809	0	0	0	809
UBA7	IFI44	0	0	0	809	0	0	0	809
MX2	IFI6	0	0	0	771	0	0	191	807
IFI6	MX2	0	0	0	771	0	0	191	807
EPSTI1	USP18	0	0	0	807	0	0	0	807
USP18	EPSTI1	0	0	0	807	0	0	0	807
UBA7	IFIH1	0	0	0	806	0	0	0	806
IFIH1	UBA7	0	0	0	806	0	0	0	806
MX1	MX2	0	0	0	799	0	0	25	804
OAS1X	ISG15	0	0	0	212	0	0	762	804
MX2	MX1	0	0	0	799	0	0	25	804
ISG15	OAS1X	0	0	0	212	0	0	762	804
IFIT2	MX1	0	0	0	337	0	0	716	803
MX1	IFIT2	0	0	0	337	0	0	716	803
DHX58	UBE2L6	0	0	0	494	130	0	580	799
UBE2L6	DHX58	0	0	0	494	130	0	580	799
TRIM25	IFIH1	0	0	0	135	475	0	583	794
IFIT5	DTX3L	0	0	0	560	0	0	551	794
IFIH1	TRIM25	0	0	0	135	475	0	583	794
DTX3L	IFIT5	0	0	0	560	0	0	551	794
ISG15	EIF2AK2	0	0	0	386	107	0	650	791
EIF2AK2	ISG15	0	0	0	386	107	0	650	791
PARP12	IFIH1	0	0	0	764	99	0	88	789
IFIH1	PARP12	0	0	0	764	99	0	88	789
TRIM21	MX2	0	0	0	784	0	0	0	784
MX2	TRIM21	0	0	0	784	0	0	0	784
IRF7	PARP9	0	0	0	305	0	0	700	783
PARP9	IRF7	0	0	0	305	0	0	700	783
IFIT2	IFIH1	0	0	0	330	0	0	671	770
IFIH1	IFIT2	0	0	0	330	0	0	671	770
FOXS1	MX2	0	0	0	762	0	0	65	767
MX2	FOXS1	0	0	0	762	0	0	65	767
HERC6	USP18	0	0	0	606	177	0	339	767
USP18	HERC6	0	0	0	606	177	0	339	767
MX1	STAT2	0	0	0	160	0	0	729	762
STAT2	MX1	0	0	0	160	0	0	729	762
ISG20	MX2	0	0	0	517	0	0	526	761
MX2	ISG20	0	0	0	517	0	0	526	761
ISG20	IFIT2	0	0	0	333	0	0	654	759
IFIT2	ISG20	0	0	0	333	0	0	654	759
PARP9	RSAD2	0	0	0	741	0	0	77	751
RSAD2	PARP9	0	0	0	741	0	0	77	751
USP18	OAS1Y	0	0	0	547	312	0	252	746
OAS1Y	USP18	0	0	0	547	312	0	252	746
TRIM21	ISG15	0	0	0	428	255	0	446	743
ISG15	TRIM21	0	0	0	428	255	0	446	743
USP18	ABHD1	0	0	0	740	0	0	0	740
ABHD1	USP18	0	0	0	740	0	0	0	740
HERC6	UBE2L6	0	0	0	136	259	0	625	739
UBE2L6	HERC6	0	0	0	136	259	0	625	739
ISG20	MX1	0	0	0	210	0	0	677	733
MX1	ISG20	0	0	0	210	0	0	677	733
TRIM21	PARP9	0	0	0	732	0	0	0	732
PARP9	TRIM21	0	0	0	732	0	0	0	732
PLEKHA4	MX2	0	0	0	731	0	0	0	731
MX2	PLEKHA4	0	0	0	731	0	0	0	731
IFIT2	MX2	0	0	0	512	0	0	463	727
MX2	IFIT2	0	0	0	512	0	0	463	727
DDX58	RSAD2	0	0	0	491	0	0	484	726
RSAD2	DDX58	0	0	0	491	0	0	484	726
IFI44	EPSTI1	0	0	0	693	0	0	130	722
EPSTI1	IFI44	0	0	0	693	0	0	130	722
OAS1X	USP18	0	0	0	548	312	0	172	720
USP18	OAS1X	0	0	0	548	312	0	172	720
TRIM21	UBA7	0	0	0	707	80	0	0	718
IFIT2	USP18	0	0	0	353	0	0	582	718
USP18	IFIT2	0	0	0	353	0	0	582	718
UBA7	TRIM21	0	0	0	707	80	0	0	718
OAS1Y	UBA7	0	0	0	187	373	0	491	717
UBA7	OAS1Y	0	0	0	187	373	0	491	717
EPSTI1	RSAD2	0	0	0	683	0	0	142	717
RSAD2	EPSTI1	0	0	0	683	0	0	142	717
MX1	LOC508347	0	0	0	659	0	0	197	714
LOC508347	MX1	0	0	0	659	0	0	197	714
LOC508347	RSAD2	0	0	0	642	0	0	230	712
IFIT5	PARP14	0	0	0	667	0	0	169	712
PARP14	IFIT5	0	0	0	667	0	0	169	712
RSAD2	LOC508347	0	0	0	642	0	0	230	712
UBA7	IFI35	0	0	0	708	0	0	0	708
IFI35	UBA7	0	0	0	708	0	0	0	708
IFIT5	RSAD2	0	0	0	622	0	0	257	708
RSAD2	IFIT5	0	0	0	622	0	0	257	708
IFI44	ABHD1	0	0	0	707	0	0	0	707
PARP9	MX2	0	0	0	647	0	0	202	707
MX2	PARP9	0	0	0	647	0	0	202	707
ABHD1	IFI44	0	0	0	707	0	0	0	707
HERC6	MX2	0	0	0	592	166	0	204	706
MX2	HERC6	0	0	0	592	166	0	204	706
IFI44	LOC508347	0	0	0	696	0	0	27	703
LOC508347	IFI44	0	0	0	696	0	0	27	703
IFIT5	OAS1Y	0	0	0	497	250	0	268	700
OAS1Y	IFIT5	0	0	0	497	250	0	268	700
IRF9	TDRD7	0	0	0	0	0	0	699	699
TDRD7	IRF9	0	0	0	0	0	0	699	699
ZNFX1	ISG15	0	0	0	581	164	0	201	696
HERC6	RSAD2	0	0	0	589	0	0	290	696
ISG15	ZNFX1	0	0	0	581	164	0	201	696
RSAD2	HERC6	0	0	0	589	0	0	290	696
PARP14	TDRD7	0	0	0	70	0	0	678	688
TDRD7	PARP14	0	0	0	70	0	0	678	688
DHX58	PARP12	0	0	0	650	99	0	88	687
USP18	PARP14	0	0	0	659	0	0	118	687
PARP14	USP18	0	0	0	659	0	0	118	687
PARP12	DHX58	0	0	0	650	99	0	88	687
MX1	ADAR	0	0	0	143	0	0	647	684
ADAR	MX1	0	0	0	143	0	0	647	684
RSAD2	IFI6	0	0	0	610	0	0	213	680
IFI6	RSAD2	0	0	0	610	0	0	213	680
LOC508347	XAF1	0	0	0	650	0	0	120	678
XAF1	LOC508347	0	0	0	650	0	0	120	678
DDX58	IFIT2	0	0	0	258	0	0	585	678
IFIT2	DDX58	0	0	0	258	0	0	585	678
LOC508347	ISG15	0	0	0	615	80	0	162	677
ISG15	LOC508347	0	0	0	615	80	0	162	677
IRF7	ISG15	0	0	0	451	185	0	334	675
ISG15	IRF7	0	0	0	451	185	0	334	675
PARP12	ISG15	0	0	0	639	129	0	0	672
ISG15	PARP12	0	0	0	639	129	0	0	672
RSAD2	DTX3L	0	0	0	658	0	0	78	671
DTX3L	RSAD2	0	0	0	658	0	0	78	671
ISG20	RSAD2	0	0	0	290	0	0	553	669
RSAD2	ISG20	0	0	0	290	0	0	553	669
RSAD2	EIF2AK2	0	0	0	446	0	0	426	668
EIF2AK2	RSAD2	0	0	0	446	0	0	426	668
IRF7	MX1	0	0	0	518	0	0	341	668
MX1	IRF7	0	0	0	518	0	0	341	668
PARP14	UBA7	0	0	0	667	0	0	0	667
OAS1X	UBA7	0	0	0	0	373	0	491	667
UBA7	PARP14	0	0	0	667	0	0	0	667
UBA7	OAS1X	0	0	0	0	373	0	491	667
EIF2AK2	MX2	0	0	0	407	69	0	443	665
MX2	EIF2AK2	0	0	0	407	69	0	443	665
IFIT5	USP18	0	0	0	637	0	0	106	662
USP18	IFIT5	0	0	0	637	0	0	106	662
IFIT5	MX2	0	0	0	623	0	0	129	658
MX2	IFIT5	0	0	0	623	0	0	129	658
ISG15	IFI35	0	0	0	619	65	0	107	654
IFI35	ISG15	0	0	0	619	65	0	107	654
PLEKHA4	USP18	0	0	0	652	0	0	0	652
USP18	PLEKHA4	0	0	0	652	0	0	0	652
OAS1X	IFIT5	0	0	0	428	250	0	252	651
HERC6	ZNFX1	0	0	0	256	0	0	551	651
ZNFX1	HERC6	0	0	0	256	0	0	551	651
IFIT5	OAS1X	0	0	0	428	250	0	252	651
USP18	FOXS1	0	0	0	639	69	0	0	649
FOXS1	USP18	0	0	0	639	69	0	0	649
IRF7	DHX58	0	0	0	330	0	0	494	646
DHX58	IRF7	0	0	0	330	0	0	494	646
TRIM21	IFIH1	0	0	0	593	75	0	129	644
MX1	XAF1	0	0	0	554	0	0	235	644
XAF1	MX1	0	0	0	554	0	0	235	644
IFIH1	TRIM21	0	0	0	593	75	0	129	644
UBA7	FOXS1	0	0	0	629	65	0	0	638
FOXS1	UBA7	0	0	0	629	65	0	0	638
EIF2AK2	STAT2	0	0	0	107	126	319	390	632
STAT2	EIF2AK2	0	0	0	107	126	319	390	632
DDX58	PARP9	0	0	0	540	0	0	230	630
PARP9	DDX58	0	0	0	540	0	0	230	630
ISG20	STAT2	0	0	0	0	0	0	629	629
STAT2	ISG20	0	0	0	0	0	0	629	629
PARP14	MX2	0	0	0	603	0	0	102	628
HERC6	UBA7	0	0	0	504	111	0	226	628
MX2	PARP14	0	0	0	603	0	0	102	628
UBA7	HERC6	0	0	0	504	111	0	226	628
DDX58	IFIT5	0	0	0	318	0	0	472	625
IFIT5	DDX58	0	0	0	318	0	0	472	625
RSAD2	XAF1	0	0	0	586	0	0	130	624
XAF1	RSAD2	0	0	0	586	0	0	130	624
IFI44	IFIT5	0	0	0	561	0	0	177	623
IFIT5	IFI44	0	0	0	561	0	0	177	623
IFI44	IFI35	0	0	0	358	0	0	436	622
IFI35	IFI44	0	0	0	358	0	0	436	622
DHX58	DTX3L	0	0	0	606	0	0	76	620
DTX3L	DHX58	0	0	0	606	0	0	76	620
UBE2L6	IFIH1	0	0	0	296	130	0	426	618
IFIH1	UBE2L6	0	0	0	296	130	0	426	618
DHX58	TRIM21	0	0	0	577	75	0	104	618
TRIM21	DHX58	0	0	0	577	75	0	104	618
USP18	IFI6	0	0	0	598	0	0	84	616
IFI6	USP18	0	0	0	598	0	0	84	616
DHX58	STAT2	0	0	0	116	66	0	571	614
STAT2	DHX58	0	0	0	116	66	0	571	614
LOC508347	EPSTI1	0	0	0	549	0	0	179	613
EPSTI1	LOC508347	0	0	0	549	0	0	179	613
IRF7	DDX58	0	0	0	271	0	0	492	613
DDX58	IRF7	0	0	0	271	0	0	492	613
MX1	UBE2L6	0	0	0	360	63	0	402	610
UBE2L6	MX1	0	0	0	360	63	0	402	610
ZNFX1	UBA7	0	0	0	592	0	0	81	609
UBA7	ZNFX1	0	0	0	592	0	0	81	609
DHX58	IFIT5	0	0	0	434	0	0	335	608
IFIT5	DHX58	0	0	0	434	0	0	335	608
DHX58	IFIT2	0	0	0	490	0	0	258	605
IFIT2	DHX58	0	0	0	490	0	0	258	605
MX2	ABHD1	0	0	0	601	0	0	0	601
PARP9	IFI35	0	0	0	546	0	0	157	601
ABHD1	MX2	0	0	0	601	0	0	0	601
IFI35	PARP9	0	0	0	546	0	0	157	601
IRF7	RSAD2	0	0	0	495	113	0	179	600
RSAD2	IRF7	0	0	0	495	113	0	179	600
DTX3L	MX2	0	0	0	596	0	0	0	596
MX2	DTX3L	0	0	0	596	0	0	0	596
MX1	EPSTI1	0	0	0	586	0	0	64	595
IRF9	MX1	0	0	0	419	0	0	332	595
EPSTI1	MX1	0	0	0	586	0	0	64	595
MX1	IRF9	0	0	0	419	0	0	332	595
ISG20	EIF2AK2	0	0	0	131	0	0	551	593
EIF2AK2	ISG20	0	0	0	131	0	0	551	593
DDX58	STAT2	0	0	0	136	66	0	534	591
UBA7	IFI6	0	0	0	591	0	0	0	591
IFI6	UBA7	0	0	0	591	0	0	0	591
IFI44	PARP14	0	0	0	591	0	0	0	591
PARP14	IFI44	0	0	0	591	0	0	0	591
STAT2	DDX58	0	0	0	136	66	0	534	591
EPSTI1	IFIH1	0	0	0	588	0	0	0	588
IFIH1	EPSTI1	0	0	0	588	0	0	0	588
EPSTI1	ISG15	0	0	0	566	0	0	84	585
ISG15	EPSTI1	0	0	0	566	0	0	84	585
TRIM21	RSAD2	0	0	0	494	0	0	202	579
RSAD2	TRIM21	0	0	0	494	0	0	202	579
RSAD2	TMEM140	0	0	0	577	0	0	0	577
TMEM140	RSAD2	0	0	0	577	0	0	0	577
IFIT2	ZNFX1	0	0	0	567	0	0	64	577
ZNFX1	IFIT2	0	0	0	567	0	0	64	577
TRIM21	IFI35	0	0	0	574	0	0	0	574
RSAD2	OAS1Y	0	0	0	426	0	0	288	574
OAS1Y	RSAD2	0	0	0	426	0	0	288	574
IFI35	TRIM21	0	0	0	574	0	0	0	574
IFIH1	STAT2	0	0	0	95	66	0	536	573
STAT2	IFIH1	0	0	0	95	66	0	536	573
DHX58	ZNFX1	0	0	0	507	114	0	101	573
ZNFX1	DHX58	0	0	0	507	114	0	101	573
LOC508347	IFI6	0	0	0	479	0	0	213	572
IFI6	LOC508347	0	0	0	479	0	0	213	572
IFI44	XAF1	0	0	0	525	0	0	129	568
UBE2L6	OAS1Y	0	0	0	304	189	0	296	568
OAS1Y	UBE2L6	0	0	0	304	189	0	296	568
XAF1	IFI44	0	0	0	525	0	0	129	568
IFIT5	IFI6	0	0	0	495	0	0	178	567
IFI6	IFIT5	0	0	0	495	0	0	178	567
IRF7	IFIH1	0	0	0	178	0	0	494	566
PLEKHA4	UBA7	0	0	0	566	0	0	0	566
PARP9	IFIT5	0	0	0	543	0	0	90	566
IFIT5	PARP9	0	0	0	543	0	0	90	566
UBA7	PLEKHA4	0	0	0	566	0	0	0	566
IFIH1	IRF7	0	0	0	178	0	0	494	566
ZNFX1	FOXS1	0	0	0	564	0	0	0	564
MX1	PARP12	0	0	0	564	0	0	0	564
FOXS1	ZNFX1	0	0	0	564	0	0	0	564
PARP12	MX1	0	0	0	564	0	0	0	564
ISG20	IFIH1	0	0	0	213	0	0	466	562
IFIH1	ISG20	0	0	0	213	0	0	466	562
DDX58	IFIH1	0	0	0	447	0	0	206	560
IFIH1	DDX58	0	0	0	447	0	0	206	560
PARP12	DTX3L	0	0	0	548	0	0	65	559
DTX3L	PARP12	0	0	0	548	0	0	65	559
IFIH1	TMEM140	0	0	0	550	0	0	0	550
TMEM140	IFIH1	0	0	0	550	0	0	0	550
MX1	IFI35	0	0	0	508	0	0	121	549
IFI35	MX1	0	0	0	508	0	0	121	549
USP18	EIF2AK2	0	0	0	514	0	0	107	548
EIF2AK2	USP18	0	0	0	514	0	0	107	548
PARP12	UBA7	0	0	0	547	0	0	0	547
UBA7	PARP12	0	0	0	547	0	0	0	547
IRF7	USP18	0	0	0	513	0	0	107	546
USP18	IRF7	0	0	0	513	0	0	107	546
IFI44	PARP12	0	0	0	545	0	0	0	545
PARP12	IFI44	0	0	0	545	0	0	0	545
LOC508347	OAS1Y	0	0	0	464	80	0	141	539
OAS1Y	LOC508347	0	0	0	464	80	0	141	539
IFI6	ISG12(B)	0	0	0	260	0	0	401	538
ISG12(B)	IFI6	0	0	0	260	0	0	401	538
ZNFX1	IFIH1	0	0	0	466	114	0	101	537
IFIH1	ZNFX1	0	0	0	466	114	0	101	537
LOC508347	PARP9	0	0	0	503	0	0	108	537
PARP9	LOC508347	0	0	0	503	0	0	108	537
PARP9	OAS1Y	0	0	0	473	107	0	91	535
OAS1Y	PARP9	0	0	0	473	107	0	91	535
IRF7	MX2	0	0	0	425	0	0	224	534
MX2	IRF7	0	0	0	425	0	0	224	534
PARP9	EPSTI1	0	0	0	532	0	0	0	532
EPSTI1	PARP9	0	0	0	532	0	0	0	532
ISG20	DDX58	0	0	0	96	0	0	501	530
DDX58	ISG20	0	0	0	96	0	0	501	530
ISG15	ADAR	0	0	0	97	107	0	463	529
ADAR	ISG15	0	0	0	97	107	0	463	529
MX1	HERC6	0	0	0	280	166	0	275	526
HERC6	MX1	0	0	0	280	166	0	275	526
ZNFX1	AGRN	0	0	0	0	0	0	524	524
AGRN	ZNFX1	0	0	0	0	0	0	524	524
TRIM21	MX1	0	0	0	457	0	0	160	524
MX1	TRIM21	0	0	0	457	0	0	160	524
IFIH1	IFI6	0	0	0	474	0	0	130	523
IFI6	IFIH1	0	0	0	474	0	0	130	523
PARP9	XAF1	0	0	0	520	0	0	0	520
XAF1	PARP9	0	0	0	520	0	0	0	520
HERC6	OAS1Y	0	0	0	120	327	0	251	517
OAS1Y	HERC6	0	0	0	120	327	0	251	517
EIF2AK2	IFIH1	0	0	0	298	116	0	280	515
IFIH1	EIF2AK2	0	0	0	298	116	0	280	515
EPSTI1	UBA7	0	0	0	514	0	0	0	514
UBA7	EPSTI1	0	0	0	514	0	0	0	514
MX2	STAT2	0	0	0	150	0	0	450	512
STAT2	MX2	0	0	0	150	0	0	450	512
UBE2L6	TRIM25	0	0	0	121	164	0	389	512
TRIM25	UBE2L6	0	0	0	121	164	0	389	512
RSAD2	UBE2L6	0	0	0	320	0	0	311	512
UBE2L6	RSAD2	0	0	0	320	0	0	311	512
ZNFX1	OAS1Y	0	0	0	425	164	0	65	511
OAS1Y	ZNFX1	0	0	0	425	164	0	65	511
IFIT2	STAT2	0	0	0	95	0	0	480	509
STAT2	IFIT2	0	0	0	95	0	0	480	509
RSAD2	STAT2	0	0	0	112	0	0	469	508
IRF9	ISG15	0	0	0	294	0	0	332	508
STAT2	RSAD2	0	0	0	112	0	0	469	508
ISG15	IRF9	0	0	0	294	0	0	332	508
ISG20	OAS1Y	0	0	0	99	82	0	452	507
OAS1Y	ISG20	0	0	0	99	82	0	452	507
RNF114	OAS1Y	0	0	0	0	184	0	420	506
OAS1X	RNF114	0	0	0	0	184	0	420	506
OAS1Y	RNF114	0	0	0	0	184	0	420	506
RNF114	OAS1X	0	0	0	0	184	0	420	506
IRF7	STAT2	0	0	0	245	97	0	333	505
STAT2	IRF7	0	0	0	245	97	0	333	505
USP18	IFI35	0	0	0	504	0	0	0	504
IFIT2	UBA7	63	0	0	467	87	0	0	504
IFI35	USP18	0	0	0	504	0	0	0	504
UBA7	IFIT2	63	0	0	467	87	0	0	504
DHX58	EPSTI1	0	0	0	499	0	0	0	499
OAS1X	HERC6	0	0	0	87	327	0	251	499
HERC6	OAS1X	0	0	0	87	327	0	251	499
EPSTI1	DHX58	0	0	0	499	0	0	0	499
PARP14	PARP12	0	0	0	481	0	0	46	498
PARP12	PARP14	0	0	0	481	0	0	46	498
EIF2AK2	ADAR	0	0	0	89	0	0	470	496
DHX58	IFI6	0	0	0	468	0	0	92	496
ADAR	EIF2AK2	0	0	0	89	0	0	470	496
IFI6	DHX58	0	0	0	468	0	0	92	496
OAS1Y	EIF2AK2	0	0	0	199	107	0	350	494
EIF2AK2	OAS1Y	0	0	0	199	107	0	350	494
IFIT2	FOXS1	0	0	0	311	0	0	290	490
FOXS1	IFIT2	0	0	0	311	0	0	290	490
IFI44	DTX3L	0	0	0	489	0	0	0	489
DTX3L	IFI44	0	0	0	489	0	0	0	489
TRIM21	MCL1	0	0	0	0	94	0	457	488
MCL1	TRIM21	0	0	0	0	94	0	457	488
PLEKHA4	IFI44	0	0	0	487	0	0	0	487
IFI44	PLEKHA4	0	0	0	487	0	0	0	487
DDX58	USP18	0	0	0	397	0	0	183	486
USP18	DDX58	0	0	0	397	0	0	183	486
PARP9	UBE2L6	0	0	0	418	0	0	150	485
UBE2L6	PARP9	0	0	0	418	0	0	150	485
TRIM21	PARP12	0	0	0	483	0	0	0	483
PARP12	TRIM21	0	0	0	483	0	0	0	483
UBE2L6	MX2	0	0	0	439	63	0	91	481
MX2	UBE2L6	0	0	0	439	63	0	91	481
OAS1Y	STAT2	0	0	0	125	108	0	388	480
STAT2	OAS1Y	0	0	0	125	108	0	388	480
IRF7	OAS1Y	0	0	0	283	185	0	180	478
IFI44	OAS1Y	0	0	0	356	80	0	191	478
OAS1Y	IFI44	0	0	0	356	80	0	191	478
OAS1Y	IRF7	0	0	0	283	185	0	180	478
ISG20	OAS1X	0	0	0	72	82	0	436	477
OAS1X	ISG20	0	0	0	72	82	0	436	477
LOC508347	IFI35	0	0	0	243	0	0	337	476
IFI35	LOC508347	0	0	0	243	0	0	337	476
TRIM21	IFI44	0	0	0	474	0	0	0	474
IFI44	TRIM21	0	0	0	474	0	0	0	474
DDX58	MX2	0	0	0	254	0	0	322	473
ISG15	XAF1	0	0	0	422	78	0	91	473
XAF1	ISG15	0	0	0	422	78	0	91	473
MX2	DDX58	0	0	0	254	0	0	322	473
PSMF1	LGALS3BP	0	0	0	0	0	0	469	469
LGALS3BP	PSMF1	0	0	0	0	0	0	469	469
USP18	LGALS3BP	0	0	0	344	0	0	222	468
LGALS3BP	USP18	0	0	0	344	0	0	222	468
UBA7	ABHD1	0	0	0	467	0	0	0	467
ABHD1	UBA7	0	0	0	467	0	0	0	467
ISG15	LGALS3BP	0	0	0	269	108	0	247	466
LGALS3BP	ISG15	0	0	0	269	108	0	247	466
DHX58	OAS1Y	0	0	0	165	176	0	285	465
OAS1Y	DHX58	0	0	0	165	176	0	285	465
UBE2L6	IFI35	0	0	0	459	0	0	0	459
IFI35	UBE2L6	0	0	0	459	0	0	0	459
IFI44	ZNFX1	0	0	0	457	0	0	0	457
ZNFX1	IFI44	0	0	0	457	0	0	0	457
MX2	IFI35	0	0	0	407	0	0	121	456
IFI35	MX2	0	0	0	407	0	0	121	456
OAS1X	STAT2	0	0	0	82	108	0	388	455
IFIT2	UBE2L6	0	0	0	189	107	0	308	455
STAT2	OAS1X	0	0	0	82	108	0	388	455
UBE2L6	IFIT2	0	0	0	189	107	0	308	455
ISG20	USP18	0	0	0	266	0	0	287	454
USP18	ISG20	0	0	0	266	0	0	287	454
IFIT2	IFI44	0	0	0	354	0	0	188	453
IFI44	IFIT2	0	0	0	354	0	0	188	453
FOXS1	IFIH1	0	0	0	267	0	0	283	451
IFIH1	FOXS1	0	0	0	267	0	0	283	451
DDX58	ADAR	0	0	0	99	65	0	398	449
ADAR	DDX58	0	0	0	99	65	0	398	449
MX2	ADAR	0	0	0	142	0	0	382	447
ADAR	MX2	0	0	0	142	0	0	382	447
DDX58	OAS1Y	0	0	0	276	176	0	146	446
OAS1Y	DDX58	0	0	0	276	176	0	146	446
UBE2L6	DTX3L	0	0	0	403	108	0	0	445
DTX3L	UBE2L6	0	0	0	403	108	0	0	445
IFI44	HERC6	0	0	0	422	0	0	79	445
HERC6	IFI44	0	0	0	422	0	0	79	445
OAS1Y	IFI35	0	0	0	370	65	0	130	443
IFI35	OAS1Y	0	0	0	370	65	0	130	443
IFIT5	UBA7	63	0	0	400	87	0	0	441
UBA7	IFIT5	63	0	0	400	87	0	0	441
DDX58	EIF2AK2	0	0	0	125	108	0	340	440
ZNFX1	PARP14	0	0	0	406	0	0	97	440
PARP14	ZNFX1	0	0	0	406	0	0	97	440
EIF2AK2	DDX58	0	0	0	125	108	0	340	440
OAS1X	UBE2L6	0	0	0	95	189	0	296	438
DHX58	PARP14	0	0	0	408	0	0	90	438
UBE2L6	OAS1X	0	0	0	95	189	0	296	438
PARP14	DHX58	0	0	0	408	0	0	90	438
EPSTI1	XAF1	0	0	0	437	0	0	0	437
XAF1	EPSTI1	0	0	0	437	0	0	0	437
HERC6	IFIH1	0	0	0	396	0	0	104	435
IFIH1	HERC6	0	0	0	396	0	0	104	435
IFIT2	OAS1Y	0	0	0	178	250	0	156	434
OAS1Y	IFIT2	0	0	0	178	250	0	156	434
DHX58	EIF2AK2	0	0	0	213	130	0	238	433
EIF2AK2	DHX58	0	0	0	213	130	0	238	433
OAS1X	EIF2AK2	0	0	0	109	107	0	344	432
IFIT2	HERC6	0	0	0	368	65	0	116	432
EIF2AK2	OAS1X	0	0	0	109	107	0	344	432
HERC6	IFIT2	0	0	0	368	65	0	116	432
IRF7	OAS1X	0	0	0	281	185	0	107	431
DDX58	IFI44	0	0	0	431	0	0	0	431
IFI44	DDX58	0	0	0	431	0	0	0	431
OAS1X	IRF7	0	0	0	281	185	0	107	431
IRF9	USP18	0	0	0	408	0	0	76	430
USP18	IRF9	0	0	0	408	0	0	76	430
DDX58	LOC508347	0	0	0	429	0	0	0	429
LOC508347	DDX58	0	0	0	429	0	0	0	429
TRIM21	OAS1Y	0	0	0	183	255	0	130	424
OAS1Y	TRIM21	0	0	0	183	255	0	130	424
MX1	ZNFX1	0	0	0	423	0	0	0	423
ZNFX1	MX1	0	0	0	423	0	0	0	423
USP18	TMEM140	0	0	0	422	0	0	0	422
OAS1Y	IFIH1	0	0	0	244	176	0	147	422
IFIH1	OAS1Y	0	0	0	244	176	0	147	422
TMEM140	USP18	0	0	0	422	0	0	0	422
OAS1X	ZNFX1	0	0	0	321	164	0	65	422
ZNFX1	OAS1X	0	0	0	321	164	0	65	422
RSAD2	IFI35	0	0	0	406	0	0	65	421
IFI35	RSAD2	0	0	0	406	0	0	65	421
AGRN	LGALS3BP	0	0	0	0	0	0	420	420
ISG15	ABHD1	0	0	0	209	298	0	0	420
LGALS3BP	AGRN	0	0	0	0	0	0	420	420
ABHD1	ISG15	0	0	0	209	298	0	0	420
IRF9	PARP9	0	0	0	415	0	0	0	415
PARP9	IRF9	0	0	0	415	0	0	0	415
EPSTI1	PARP14	0	0	0	413	0	0	0	413
PARP14	EPSTI1	0	0	0	413	0	0	0	413
DHX58	OAS1X	0	0	0	95	176	0	276	413
OAS1X	DHX58	0	0	0	95	176	0	276	413
IRF7	IFI44	0	0	0	313	0	0	179	411
IFI44	IRF7	0	0	0	313	0	0	179	411
HERC6	EPSTI1	0	0	0	375	0	0	96	410
EPSTI1	HERC6	0	0	0	375	0	0	96	410
OAS1X	RSAD2	0	0	0	245	0	0	250	409
RSAD2	OAS1X	0	0	0	245	0	0	250	409
MX1	LGALS3BP	0	0	0	317	0	0	163	404
IRF9	PNPT1	0	0	0	0	0	0	404	404
LGALS3BP	MX1	0	0	0	317	0	0	163	404
PNPT1	IRF9	0	0	0	0	0	0	404	404
USP18	STAT2	0	0	0	144	65	0	313	402
STAT2	USP18	0	0	0	144	65	0	313	402
ISG15	FOXS1	0	0	0	354	108	0	0	399
FOXS1	ISG15	0	0	0	354	108	0	0	399
PARP9	IFI6	0	0	0	396	0	0	0	396
TRIM21	ZNFX1	0	0	0	396	0	0	0	396
IFI6	PARP9	0	0	0	396	0	0	0	396
ZNFX1	TRIM21	0	0	0	396	0	0	0	396
IRF9	MX2	0	0	0	287	0	0	184	394
IFIT2	IFIT5	0	0	0	156	267	0	61	394
MX2	IRF9	0	0	0	287	0	0	184	394
IFIT5	IFIT2	0	0	0	156	267	0	61	394
OAS1Y	XAF1	0	0	0	367	78	0	0	392
XAF1	OAS1Y	0	0	0	367	78	0	0	392
PARP14	XAF1	0	0	0	391	0	0	0	391
XAF1	PARP14	0	0	0	391	0	0	0	391
OAS1Y	IFI6	0	0	0	277	0	0	191	390
IFI6	OAS1Y	0	0	0	277	0	0	191	390
HERC6	AGRN	0	0	0	0	0	0	390	390
PARP9	ZNFX1	0	0	0	352	0	0	97	390
AGRN	HERC6	0	0	0	0	0	0	390	390
ZNFX1	PARP9	0	0	0	352	0	0	97	390
MX2	LGALS3BP	0	0	0	275	0	0	192	389
LGALS3BP	MX2	0	0	0	275	0	0	192	389
RSAD2	FOXS1	0	0	0	386	0	0	0	386
FOXS1	RSAD2	0	0	0	386	0	0	0	386
PARP9	HERC6	0	0	0	266	65	0	177	386
HERC6	PARP9	0	0	0	266	65	0	177	386
IFIH1	IFI35	0	0	0	357	0	0	82	385
IFI35	IFIH1	0	0	0	357	0	0	82	385
PARP14	IFI35	0	0	0	360	0	0	76	383
PARP14	EIF2AK2	0	0	0	350	0	0	90	383
EIF2AK2	PARP14	0	0	0	350	0	0	90	383
IFI35	PARP14	0	0	0	360	0	0	76	383
ZNFX1	IFIT5	0	0	0	367	0	0	64	382
IFIT5	ZNFX1	0	0	0	367	0	0	64	382
DHX58	HERC6	0	0	0	353	0	0	84	382
HERC6	DHX58	0	0	0	353	0	0	84	382
IRF7	IFI35	0	0	0	293	0	0	161	381
OAS1Y	ADAR	0	0	0	66	107	0	317	381
ADAR	OAS1Y	0	0	0	66	107	0	317	381
IFI35	IRF7	0	0	0	293	0	0	161	381
MX2	TMEM140	0	0	0	379	0	0	0	379
TMEM140	MX2	0	0	0	379	0	0	0	379
DDX58	PARP14	0	0	0	305	0	0	143	379
PARP14	DDX58	0	0	0	305	0	0	143	379
IFI44	EIF2AK2	0	0	0	322	0	0	121	378
EIF2AK2	IFI44	0	0	0	322	0	0	121	378
IFIT2	OAS1X	0	0	0	96	250	0	156	377
OAS1X	IFIT2	0	0	0	96	250	0	156	377
IFIT2	IFI35	0	0	0	296	0	0	151	376
IFI35	IFIT2	0	0	0	296	0	0	151	376
IFI6	IFI35	0	0	0	318	0	0	120	374
IFI35	IFI6	0	0	0	318	0	0	120	374
TRIM21	TRIM25	0	0	0	106	0	0	302	373
TRIM25	TRIM21	0	0	0	106	0	0	302	373
TRIM21	DTX3L	0	0	0	372	0	0	0	372
RNF114	XAF1	0	0	0	0	372	0	0	372
XAF1	RNF114	0	0	0	0	372	0	0	372
DTX3L	TRIM21	0	0	0	372	0	0	0	372
IRF9	OAS1Y	0	0	0	280	0	0	161	370
IRF7	PARP14	0	0	0	280	0	0	161	370
TRIM21	HERC6	0	0	0	289	0	0	150	370
OAS1Y	IRF9	0	0	0	280	0	0	161	370
HERC6	TRIM21	0	0	0	289	0	0	150	370
PARP14	IRF7	0	0	0	280	0	0	161	370
USP18	XAF1	0	0	0	369	0	0	0	369
XAF1	USP18	0	0	0	369	0	0	0	369
IFIT5	UBE2L6	0	0	0	134	107	0	245	366
UBE2L6	IFIT5	0	0	0	134	107	0	245	366
OAS1X	ADAR	0	0	0	66	107	0	300	365
ADAR	OAS1X	0	0	0	66	107	0	300	365
ISG20	IRF9	0	0	0	71	0	0	345	365
IRF9	ISG20	0	0	0	71	0	0	345	365
DTX3L	EIF2AK2	0	0	0	364	0	0	0	364
EIF2AK2	DTX3L	0	0	0	364	0	0	0	364
ADAR	STAT2	0	0	0	115	0	0	308	362
STAT2	ADAR	0	0	0	115	0	0	308	362
DTX3L	IFI35	0	0	0	361	0	0	0	361
IFI44	FOXS1	0	0	0	361	0	0	0	361
IFI35	DTX3L	0	0	0	361	0	0	0	361
FOXS1	IFI44	0	0	0	361	0	0	0	361
IFIT2	EPSTI1	0	0	0	343	0	0	63	358
EPSTI1	IFIT2	0	0	0	343	0	0	63	358
IRF7	IRF9	0	0	0	250	0	0	152	357
IRF9	IRF7	0	0	0	250	0	0	152	357
DHX58	PSMF1	0	0	0	0	0	0	355	355
PSMF1	DHX58	0	0	0	0	0	0	355	355
IFIT2	EIF2AK2	0	0	0	197	0	0	228	353
EIF2AK2	IFIT2	0	0	0	197	0	0	228	353
PARP14	OAS1Y	0	0	0	267	107	0	90	352
OAS1Y	PARP14	0	0	0	267	107	0	90	352
DHX58	FOXS1	0	0	0	351	0	0	0	351
FOXS1	DHX58	0	0	0	351	0	0	0	351
ISG20	DHX58	0	0	0	150	0	0	268	351
DHX58	ISG20	0	0	0	150	0	0	268	351
IFIT2	IFI6	0	0	0	241	0	0	178	350
IFIT2	PARP9	0	0	0	287	0	0	126	350
PARP9	IFIT2	0	0	0	287	0	0	126	350
IFI6	IFIT2	0	0	0	241	0	0	178	350
ISG15	NUB1	0	0	0	0	164	0	252	348
NUB1	ISG15	0	0	0	0	164	0	252	348
EPSTI1	FOXS1	0	0	0	347	0	0	0	347
FOXS1	EPSTI1	0	0	0	347	0	0	0	347
EPSTI1	IFI6	0	0	0	316	0	0	83	346
IFI6	EPSTI1	0	0	0	316	0	0	83	346
DTX3L	IFI6	0	0	0	345	0	0	0	345
HERC6	EIF2AK2	0	0	0	244	107	0	107	345
IFI6	DTX3L	0	0	0	345	0	0	0	345
EIF2AK2	HERC6	0	0	0	244	107	0	107	345
TRIM25	STAT2	0	0	0	70	0	0	323	343
STAT2	TRIM25	0	0	0	70	0	0	323	343
ZNFX1	DTX3L	0	0	0	339	0	0	0	339
DTX3L	ZNFX1	0	0	0	339	0	0	0	339
XAF1	MX2	0	0	0	302	0	0	90	338
MX1	TRIM25	0	0	0	192	0	0	214	338
MX2	XAF1	0	0	0	302	0	0	90	338
TRIM25	MX1	0	0	0	192	0	0	214	338
IFI44	TMEM140	0	0	0	337	0	0	0	337
LOC508347	IFIH1	0	0	0	309	0	0	81	337
IFIH1	LOC508347	0	0	0	309	0	0	81	337
TMEM140	IFI44	0	0	0	337	0	0	0	337
IFIT5	STAT2	0	0	0	83	0	0	304	335
STAT2	IFIT5	0	0	0	83	0	0	304	335
IFIH1	ADAR	0	0	0	75	65	0	292	334
ADAR	IFIH1	0	0	0	75	65	0	292	334
TRIM21	FOXS1	0	0	0	334	0	0	0	334
FOXS1	TRIM21	0	0	0	334	0	0	0	334
PARP14	IFI6	0	0	0	333	0	0	0	333
IFI6	PARP14	0	0	0	333	0	0	0	333
UBA7	TMEM140	0	0	0	330	0	0	0	330
TMEM140	UBA7	0	0	0	330	0	0	0	330
IFIT5	XAF1	0	0	0	298	0	0	84	329
TRIM21	PARP14	0	0	0	329	0	0	0	329
XAF1	IFIT5	0	0	0	298	0	0	84	329
PARP14	TRIM21	0	0	0	329	0	0	0	329
ISG20	ABHD1	0	0	0	0	0	0	328	328
ABHD1	ISG20	0	0	0	0	0	0	328	328
IFI44	UBE2L6	0	0	0	311	0	0	63	327
UBE2L6	IFI44	0	0	0	311	0	0	63	327
PARP9	STAT2	0	0	0	186	79	0	174	326
STAT2	PARP9	0	0	0	186	79	0	174	326
PARP14	STAT2	0	0	0	151	79	0	204	323
PSMF1	MX2	0	0	0	0	0	0	323	323
STAT2	PARP14	0	0	0	151	79	0	204	323
MX2	PSMF1	0	0	0	0	0	0	323	323
IRF7	LOC508347	0	0	0	253	0	0	130	322
LOC508347	IRF7	0	0	0	253	0	0	130	322
PARP12	TMEM140	0	0	0	321	0	0	0	321
PARP12	FOXS1	0	0	0	321	0	0	0	321
FOXS1	PARP12	0	0	0	321	0	0	0	321
TMEM140	PARP12	0	0	0	321	0	0	0	321
ISG20	ADAR	0	0	0	0	0	0	318	318
ADAR	ISG20	0	0	0	0	0	0	318	318
IRF9	IFI6	0	0	0	245	0	0	133	317
IFIT2	PARP12	0	0	0	317	0	0	0	317
IFI6	IRF9	0	0	0	245	0	0	133	317
PARP12	IFIT2	0	0	0	317	0	0	0	317
PARP9	EIF2AK2	0	0	0	283	0	0	84	315
UBA7	EIF2AK2	0	0	0	315	0	0	0	315
EIF2AK2	UBA7	0	0	0	315	0	0	0	315
TRIM21	UBE2L6	0	0	0	257	116	0	0	315
PARP9	AGRN	0	0	0	0	0	0	315	315
TRIM21	EPSTI1	0	0	0	315	0	0	0	315
EIF2AK2	PARP9	0	0	0	283	0	0	84	315
AGRN	PARP9	0	0	0	0	0	0	315	315
UBE2L6	TRIM21	0	0	0	257	116	0	0	315
EPSTI1	TRIM21	0	0	0	315	0	0	0	315
TRIM21	IFI6	0	0	0	313	0	0	0	313
LOC508347	MX2	0	0	0	241	0	0	133	313
MX2	LOC508347	0	0	0	241	0	0	133	313
IFI6	TRIM21	0	0	0	313	0	0	0	313
TRIM21	TMEM140	0	0	0	311	0	0	0	311
DHX58	ABHD1	0	0	0	311	0	0	0	311
PLEKHA4	FOXS1	0	0	0	311	0	0	0	311
HERC6	FOXS1	0	0	0	311	0	0	0	311
FOXS1	HERC6	0	0	0	311	0	0	0	311
FOXS1	PLEKHA4	0	0	0	311	0	0	0	311
TMEM140	TRIM21	0	0	0	311	0	0	0	311
ABHD1	DHX58	0	0	0	311	0	0	0	311
IRF7	ISG20	0	0	0	133	0	0	238	311
ISG20	IRF7	0	0	0	133	0	0	238	311
ISG20	UBE2L6	0	0	0	77	0	0	283	310
UBE2L6	ISG20	0	0	0	77	0	0	283	310
UBA7	LGALS3BP	0	0	0	309	0	0	0	309
DHX58	ADAR	0	0	0	97	65	0	247	309
LGALS3BP	UBA7	0	0	0	309	0	0	0	309
ADAR	DHX58	0	0	0	97	65	0	247	309
PARP12	IFI6	0	0	0	308	0	0	0	308
IFI6	PARP12	0	0	0	308	0	0	0	308
XAF1	IFI6	0	0	0	245	0	0	120	307
IFI6	XAF1	0	0	0	245	0	0	120	307
ZNFX1	TMEM140	0	0	0	306	0	0	0	306
EPSTI1	IFI35	0	0	0	289	0	0	64	306
OAS1Y	DTX3L	0	0	0	226	141	0	0	306
DTX3L	OAS1Y	0	0	0	226	141	0	0	306
IFI35	EPSTI1	0	0	0	289	0	0	64	306
TMEM140	ZNFX1	0	0	0	306	0	0	0	306
EPSTI1	PARP12	0	0	0	305	0	0	0	305
PARP12	EPSTI1	0	0	0	305	0	0	0	305
ISG15	ISG12(B)	0	0	0	213	65	0	130	304
HERC6	DTX3L	0	0	0	162	65	0	184	304
IRF9	XAF1	0	0	0	304	0	0	0	304
DDX58	XAF1	0	0	0	304	0	0	0	304
ISG12(B)	ISG15	0	0	0	213	65	0	130	304
DTX3L	HERC6	0	0	0	162	65	0	184	304
XAF1	IRF9	0	0	0	304	0	0	0	304
XAF1	DDX58	0	0	0	304	0	0	0	304
LOC508347	USP18	0	0	0	271	0	0	84	303
ISG20	ZNFX1	0	0	0	303	0	0	0	303
USP18	LOC508347	0	0	0	271	0	0	84	303
ZNFX1	ISG20	0	0	0	303	0	0	0	303
MX2	ISG12(B)	0	0	0	225	0	0	136	302
UBE2L6	IFI6	0	0	0	254	0	0	102	302
ISG12(B)	MX2	0	0	0	225	0	0	136	302
IFI6	UBE2L6	0	0	0	254	0	0	102	302
IFI6	LGALS3BP	0	0	0	283	0	0	63	300
LGALS3BP	IFI6	0	0	0	283	0	0	63	300
DHX58	IFI35	0	0	0	299	0	0	0	299
IFI35	DHX58	0	0	0	299	0	0	0	299
OAS1Y	ABHD1	0	0	0	0	298	0	0	298
OAS1X	ABHD1	0	0	0	0	298	0	0	298
MX1	FOXS1	0	0	0	280	0	0	65	298
ABHD1	OAS1Y	0	0	0	0	298	0	0	298
FOXS1	MX1	0	0	0	280	0	0	65	298
ABHD1	OAS1X	0	0	0	0	298	0	0	298
IFIT2	TRIM25	0	0	0	135	0	0	221	297
ISG20	HERC6	0	0	0	203	0	0	155	297
TRIM25	IFIT2	0	0	0	135	0	0	221	297
HERC6	ISG20	0	0	0	203	0	0	155	297
DHX58	LGALS3BP	0	0	0	168	0	0	189	296
IRF7	IFI6	0	0	0	178	0	0	179	296
IRF7	IFIT2	0	0	0	179	0	0	178	296
LGALS3BP	DHX58	0	0	0	168	0	0	189	296
IFI6	IRF7	0	0	0	178	0	0	179	296
IFIT2	IRF7	0	0	0	179	0	0	178	296
IFIT5	EIF2AK2	0	0	0	257	0	0	89	294
UBE2L6	FOXS1	0	0	0	258	88	0	0	294
RSAD2	TRIM25	0	0	0	175	0	0	180	294
RNF114	SLC25A28	0	0	0	294	0	0	0	294
FOXS1	UBE2L6	0	0	0	258	88	0	0	294
TRIM25	RSAD2	0	0	0	175	0	0	180	294
EIF2AK2	IFIT5	0	0	0	257	0	0	89	294
IRF7	IFIT5	0	0	0	177	0	0	178	294
SLC25A28	RNF114	0	0	0	294	0	0	0	294
IFIT5	IRF7	0	0	0	177	0	0	178	294
IRF7	UBE2L6	0	0	0	250	0	0	97	293
UBE2L6	IRF7	0	0	0	250	0	0	97	293
PARP12	IFI35	0	0	0	291	0	0	0	291
IFI35	PARP12	0	0	0	291	0	0	0	291
IRF7	TRIM21	0	0	0	157	164	0	76	291
TRIM21	IRF7	0	0	0	157	164	0	76	291
DHX58	PLEKHA4	0	0	0	290	0	0	0	290
PLEKHA4	DHX58	0	0	0	290	0	0	0	290
MX1	MCL1	0	0	0	0	109	0	234	288
IRF9	IFIT5	0	0	0	197	0	0	150	288
ZNFX1	EPSTI1	0	0	0	288	0	0	0	288
EPSTI1	ZNFX1	0	0	0	288	0	0	0	288
MCL1	MX1	0	0	0	0	109	0	234	288
IFIT5	IRF9	0	0	0	197	0	0	150	288
ZNFX1	IFI35	0	0	0	286	0	0	0	286
HERC6	PARP14	0	0	0	249	65	0	65	286
IFI35	ZNFX1	0	0	0	286	0	0	0	286
PARP14	HERC6	0	0	0	249	65	0	65	286
TRIM21	EIF2AK2	0	0	0	143	0	0	200	285
EIF2AK2	TRIM21	0	0	0	143	0	0	200	285
HERC6	ADAR	0	0	0	105	0	0	232	284
ADAR	HERC6	0	0	0	105	0	0	232	284
TRIM25	EIF2AK2	0	0	0	137	0	0	202	282
EIF2AK2	TRIM25	0	0	0	137	0	0	202	282
IFIT2	PARP14	0	0	0	206	0	0	132	282
PARP14	IFIT2	0	0	0	206	0	0	132	282
IFI44	LGALS3BP	0	0	0	281	0	0	0	281
USP18	AGRN	0	0	0	0	0	0	281	281
AGRN	USP18	0	0	0	0	0	0	281	281
LGALS3BP	IFI44	0	0	0	281	0	0	0	281
XAF1	EIF2AK2	0	0	0	262	0	0	64	280
EIF2AK2	XAF1	0	0	0	262	0	0	64	280
USP18	TREX1	0	0	0	279	0	0	0	279
TREX1	USP18	0	0	0	279	0	0	0	279
IFIT2	LOC508347	0	0	0	179	0	0	158	279
LOC508347	IFIT2	0	0	0	179	0	0	158	279
IRF7	LGALS3BP	0	0	0	278	0	0	0	278
EPSTI1	OAS1Y	0	0	0	278	0	0	0	278
OAS1Y	EPSTI1	0	0	0	278	0	0	0	278
DDX58	OAS1X	0	0	0	115	176	0	90	278
OAS1X	DDX58	0	0	0	115	176	0	90	278
LGALS3BP	IRF7	0	0	0	278	0	0	0	278
TRIM21	OAS1X	0	0	0	0	255	0	70	277
OAS1X	TRIM21	0	0	0	0	255	0	70	277
IRF7	XAF1	0	0	0	242	0	0	85	276
XAF1	IRF7	0	0	0	242	0	0	85	276
OAS1X	IFIH1	0	0	0	95	176	0	106	275
PARP12	EIF2AK2	0	0	0	275	0	0	0	275
EIF2AK2	PARP12	0	0	0	275	0	0	0	275
IFIH1	OAS1X	0	0	0	95	176	0	106	275
TRIM21	DDX58	0	0	0	126	75	0	176	275
DDX58	TRIM21	0	0	0	126	75	0	176	275
IFI44	TDRD7	0	0	0	173	0	0	158	274
TDRD7	IFI44	0	0	0	173	0	0	158	274
IFI44	OAS1X	0	0	0	200	80	0	91	273
DDX58	IRF9	0	0	0	151	0	0	179	273
OAS1X	IFI44	0	0	0	200	80	0	91	273
IRF9	DDX58	0	0	0	151	0	0	179	273
UBA7	TRIM25	0	0	0	162	111	0	102	272
TRIM25	UBA7	0	0	0	162	111	0	102	272
DDX58	PARP12	0	0	0	176	121	0	76	272
PARP12	DDX58	0	0	0	176	121	0	76	272
DHX58	TMEM140	0	0	0	270	0	0	0	270
DDX58	ZC3HAV1	0	0	0	118	164	0	90	270
ZC3HAV1	DDX58	0	0	0	118	164	0	90	270
TMEM140	DHX58	0	0	0	270	0	0	0	270
TRIM21	ABHD1	0	0	0	269	0	0	0	269
ABHD1	TRIM21	0	0	0	269	0	0	0	269
EPSTI1	DTX3L	0	0	0	268	0	0	0	268
OAS1X	PARP14	0	0	0	178	107	0	84	268
DTX3L	EPSTI1	0	0	0	268	0	0	0	268
PARP14	OAS1X	0	0	0	178	107	0	84	268
PARP14	UBE2L6	0	0	0	201	0	0	121	267
UBE2L6	PARP14	0	0	0	201	0	0	121	267
RSAD2	ADAR	0	0	0	79	0	0	234	265
ADAR	RSAD2	0	0	0	79	0	0	234	265
LOC508347	IFIT5	0	0	0	179	0	0	142	265
IFIT5	LOC508347	0	0	0	179	0	0	142	265
USP18	TRIM25	0	0	0	0	0	0	264	264
IRF9	RSAD2	0	0	0	189	0	0	130	264
TRIM25	USP18	0	0	0	0	0	0	264	264
RSAD2	IRF9	0	0	0	189	0	0	130	264
PARP12	UBE2L6	0	0	0	263	0	0	0	263
PLEKHA4	RSAD2	0	0	0	263	0	0	0	263
UBE2L6	PARP12	0	0	0	263	0	0	0	263
EPSTI1	IFIT5	0	0	0	246	0	0	63	263
IFIT5	EPSTI1	0	0	0	246	0	0	63	263
PLEKHA4	HERC6	0	0	0	263	0	0	0	263
RSAD2	PLEKHA4	0	0	0	263	0	0	0	263
HERC6	PLEKHA4	0	0	0	263	0	0	0	263
ZC3HAV1	RSAD2	0	0	0	71	0	0	238	261
RSAD2	ZC3HAV1	0	0	0	71	0	0	238	261
TREX1	IFI35	0	0	0	260	0	0	0	260
IFI35	TREX1	0	0	0	260	0	0	0	260
PLEKHA4	EPSTI1	0	0	0	260	0	0	0	260
EPSTI1	PLEKHA4	0	0	0	260	0	0	0	260
EIF2AK2	TREX1	0	0	0	135	0	0	179	259
TREX1	EIF2AK2	0	0	0	135	0	0	179	259
UBE2L6	TMEM140	0	0	0	258	0	0	0	258
TMEM140	UBE2L6	0	0	0	258	0	0	0	258
DTX3L	TMEM140	0	0	0	256	0	0	0	256
TMEM140	DTX3L	0	0	0	256	0	0	0	256
IFIT5	TRIM25	0	0	0	222	0	0	84	256
IFIT5	PARP12	0	0	0	215	0	0	92	256
PARP12	IFIT5	0	0	0	215	0	0	92	256
TRIM25	IFIT5	0	0	0	222	0	0	84	256
XAF1	IFI35	0	0	0	255	0	0	0	255
IRF9	EIF2AK2	0	0	0	203	0	0	104	255
OAS1Y	FOXS1	0	0	0	200	108	0	0	255
IFI35	XAF1	0	0	0	255	0	0	0	255
FOXS1	OAS1Y	0	0	0	200	108	0	0	255
EIF2AK2	IRF9	0	0	0	203	0	0	104	255
IFIT5	LGALS3BP	0	0	0	212	0	0	92	253
LGALS3BP	IFIT5	0	0	0	212	0	0	92	253
IFI6	ABHD1	0	0	0	252	0	0	0	252
ABHD1	IFI6	0	0	0	252	0	0	0	252
ZNFX1	UBE2L6	0	0	0	206	97	0	0	252
IRF7	EPSTI1	0	0	0	252	0	0	0	252
UBE2L6	ZNFX1	0	0	0	206	97	0	0	252
IFIT2	IRF9	0	0	0	128	0	0	178	252
IRF9	IFIT2	0	0	0	128	0	0	178	252
EPSTI1	IRF7	0	0	0	252	0	0	0	252
IRF9	UBE2L6	0	0	0	251	0	0	0	251
UBE2L6	IRF9	0	0	0	251	0	0	0	251
RNF114	MX2	0	0	0	250	0	0	0	250
PARP12	XAF1	0	0	0	250	0	0	0	250
XAF1	PARP12	0	0	0	250	0	0	0	250
MX2	RNF114	0	0	0	250	0	0	0	250
HERC6	IFI35	0	0	0	249	0	0	0	249
IFI35	HERC6	0	0	0	249	0	0	0	249
PARP9	LGALS3BP	0	0	0	248	0	0	0	248
PARP9	TMEM140	0	0	0	248	0	0	0	248
FOXS1	IFI35	0	0	0	248	0	0	0	248
ZNFX1	EIF2AK2	0	0	0	248	0	0	0	248
IFI35	FOXS1	0	0	0	248	0	0	0	248
EIF2AK2	ZNFX1	0	0	0	248	0	0	0	248
LGALS3BP	PARP9	0	0	0	248	0	0	0	248
TMEM140	PARP9	0	0	0	248	0	0	0	248
UBA7	TREX1	0	0	0	246	0	0	0	246
TREX1	UBA7	0	0	0	246	0	0	0	246
XAF1	DTX3L	0	0	0	216	0	0	77	245
DTX3L	XAF1	0	0	0	216	0	0	77	245
IFI35	LGALS3BP	0	0	0	244	0	0	0	244
LGALS3BP	IFI35	0	0	0	244	0	0	0	244
PARP12	OAS1Y	0	0	0	167	129	0	0	243
OAS1Y	PARP12	0	0	0	167	129	0	0	243
LOC508347	PARP14	0	0	0	243	0	0	0	243
PARP14	LOC508347	0	0	0	243	0	0	0	243
MX2	TREX1	0	0	0	242	0	0	0	242
TREX1	MX2	0	0	0	242	0	0	0	242
OAS1Y	TRIM25	0	0	0	70	182	0	84	242
TRIM25	OAS1Y	0	0	0	70	182	0	84	242
IFIT2	TMEM140	0	0	0	241	0	0	0	241
IRF9	PARP14	0	0	0	241	0	0	0	241
PARP14	IRF9	0	0	0	241	0	0	0	241
TMEM140	IFIT2	0	0	0	241	0	0	0	241
XAF1	STAT2	0	0	0	106	0	0	183	239
STAT2	XAF1	0	0	0	106	0	0	183	239
DDX58	EPSTI1	0	0	0	239	0	0	0	239
OAS1X	PARP9	0	0	0	145	107	0	84	239
PARP9	OAS1X	0	0	0	145	107	0	84	239
EPSTI1	DDX58	0	0	0	239	0	0	0	239
EIF2AK2	IFI6	0	0	0	170	0	0	120	238
IFI6	EIF2AK2	0	0	0	170	0	0	120	238
IRF9	UBA7	0	0	0	238	0	0	0	238
UBA7	IRF9	0	0	0	238	0	0	0	238
IFI35	TMEM140	0	0	0	237	0	0	0	237
TMEM140	IFI35	0	0	0	237	0	0	0	237
ZNFX1	ADAR	0	0	0	197	64	0	65	236
MCL1	MX2	0	0	0	0	109	0	178	236
MX2	MCL1	0	0	0	0	109	0	178	236
ADAR	ZNFX1	0	0	0	197	64	0	65	236
SLC25A28	NUB1	0	0	0	235	0	0	0	235
NUB1	SLC25A28	0	0	0	235	0	0	0	235
ISG20	PARP12	0	0	0	235	0	0	0	235
TRIM21	PLEKHA4	0	0	0	235	0	0	0	235
PLEKHA4	TRIM21	0	0	0	235	0	0	0	235
PARP12	ISG20	0	0	0	235	0	0	0	235
IRF9	DTX3L	0	0	0	234	0	0	0	234
DTX3L	IRF9	0	0	0	234	0	0	0	234
TRIM21	IFIT2	0	0	0	215	0	0	65	234
IFIT2	TRIM21	0	0	0	215	0	0	65	234
TRIM21	IRF9	0	0	0	231	0	0	0	231
IRF9	TRIM21	0	0	0	231	0	0	0	231
DHX58	XAF1	0	0	0	230	0	0	0	230
IRF9	ZNFX1	0	0	0	230	0	0	0	230
ZNFX1	IRF9	0	0	0	230	0	0	0	230
XAF1	DHX58	0	0	0	230	0	0	0	230
MCL1	STAT2	0	0	0	0	65	0	208	228
RSAD2	ABHD1	0	0	0	228	0	0	0	228
PARP12	ADAR	0	0	0	228	0	0	0	228
PLEKHA4	IFIH1	0	0	0	228	0	0	0	228
STAT2	MCL1	0	0	0	0	65	0	208	228
ABHD1	RSAD2	0	0	0	228	0	0	0	228
ADAR	PARP12	0	0	0	228	0	0	0	228
IFIH1	PLEKHA4	0	0	0	228	0	0	0	228
ISG20	TRIM25	0	0	0	0	0	0	227	227
TRIM25	ISG20	0	0	0	0	0	0	227	227
IFIT2	LGALS3BP	0	0	0	107	0	0	168	226
ISG20	UBA7	0	0	0	168	0	0	108	226
LGALS3BP	IFIT2	0	0	0	107	0	0	168	226
UBA7	ISG20	0	0	0	168	0	0	108	226
LOC508347	EIF2AK2	0	0	0	178	0	0	97	225
UBE2L6	XAF1	0	0	0	225	0	0	0	225
XAF1	UBE2L6	0	0	0	225	0	0	0	225
EIF2AK2	LOC508347	0	0	0	178	0	0	97	225
DHX58	BPNT1	0	0	0	224	0	0	0	224
ISG20	IFI35	0	0	0	170	0	0	104	224
IRF9	PARP12	0	0	0	224	0	0	0	224
PARP12	IRF9	0	0	0	224	0	0	0	224
BPNT1	DHX58	0	0	0	224	0	0	0	224
IFI35	ISG20	0	0	0	170	0	0	104	224
IFIH1	TDRD7	0	0	0	222	0	0	0	222
HERC6	STAT2	0	0	0	97	0	0	174	222
TDRD7	IFIH1	0	0	0	222	0	0	0	222
RNF114	ISG15	0	0	0	0	184	0	86	222
STAT2	HERC6	0	0	0	97	0	0	174	222
ISG15	RNF114	0	0	0	0	184	0	86	222
RNF114	DTX3L	0	0	0	221	0	0	0	221
PARP9	ZC3HAV1	0	0	0	96	0	0	149	221
ZC3HAV1	PARP9	0	0	0	96	0	0	149	221
DTX3L	RNF114	0	0	0	221	0	0	0	221
IFIH1	ABHD1	0	0	0	219	0	0	0	219
OAS1X	IFI6	0	0	0	161	0	0	107	219
ABHD1	IFIH1	0	0	0	219	0	0	0	219
IFI6	OAS1X	0	0	0	161	0	0	107	219
ISG20	DTX3L	0	0	0	139	0	0	130	218
OAS1X	TRIM25	0	0	0	0	182	0	84	218
TRIM25	OAS1X	0	0	0	0	182	0	84	218
DTX3L	ISG20	0	0	0	139	0	0	130	218
MCL1	EIF2AK2	0	0	0	0	0	0	216	216
EIF2AK2	MCL1	0	0	0	0	0	0	216	216
IFIH1	LGALS3BP	0	0	0	172	0	0	90	215
IRF9	IFI35	0	0	0	179	0	0	84	215
LGALS3BP	IFIH1	0	0	0	172	0	0	90	215
IFI35	IRF9	0	0	0	179	0	0	84	215
USP18	ADAR	0	0	0	181	0	0	80	214
EPSTI1	EIF2AK2	0	0	0	214	0	0	0	214
ADAR	USP18	0	0	0	181	0	0	80	214
EIF2AK2	EPSTI1	0	0	0	214	0	0	0	214
IRF7	HERC6	0	0	0	178	0	0	84	214
HERC6	IRF7	0	0	0	178	0	0	84	214
EIF2AK2	IFI35	0	0	0	159	0	0	103	213
IFI35	EIF2AK2	0	0	0	159	0	0	103	213
ISG20	FOXS1	0	0	0	213	0	0	0	213
DHX58	IRF9	0	0	0	161	0	0	100	213
ISG20	TRIM21	0	0	0	113	0	0	149	213
IRF9	DHX58	0	0	0	161	0	0	100	213
TRIM21	ISG20	0	0	0	113	0	0	149	213
FOXS1	ISG20	0	0	0	213	0	0	0	213
ISG15	TMEM140	0	0	0	212	0	0	0	212
PARP9	ABHD1	0	0	0	212	0	0	0	212
PARP12	ABHD1	0	0	0	212	0	0	0	212
PLEKHA4	ABHD1	0	0	0	212	0	0	0	212
ZNFX1	IFI6	0	0	0	212	0	0	0	212
TMEM140	ISG15	0	0	0	212	0	0	0	212
ABHD1	PARP12	0	0	0	212	0	0	0	212
IFI6	ZNFX1	0	0	0	212	0	0	0	212
ABHD1	PARP9	0	0	0	212	0	0	0	212
ABHD1	PLEKHA4	0	0	0	212	0	0	0	212
PARP9	TDRD7	0	0	0	180	0	0	77	211
IRF7	DTX3L	0	0	0	131	0	0	130	211
LOC508347	HERC6	0	0	0	174	0	0	84	211
TDRD7	PARP9	0	0	0	180	0	0	77	211
HERC6	LOC508347	0	0	0	174	0	0	84	211
DTX3L	IRF7	0	0	0	131	0	0	130	211
UBA7	XAF1	0	0	0	210	0	0	0	210
XAF1	UBA7	0	0	0	210	0	0	0	210
PARP14	ADAR	0	0	0	107	0	0	150	209
ADAR	PARP14	0	0	0	107	0	0	150	209
HERC6	IFIT5	0	0	0	136	65	0	100	209
IFIT5	HERC6	0	0	0	136	65	0	100	209
PARP9	BPNT1	0	0	0	208	0	0	0	208
RNF114	RSAD2	0	0	0	208	0	0	0	208
BPNT1	PARP9	0	0	0	208	0	0	0	208
RSAD2	RNF114	0	0	0	208	0	0	0	208
XAF1	IFIH1	0	0	0	178	0	0	76	207
IFIH1	XAF1	0	0	0	178	0	0	76	207
TRIM21	LGALS3BP	0	0	0	206	0	0	0	206
FOXS1	ABHD1	0	0	0	206	0	0	0	206
ABHD1	FOXS1	0	0	0	206	0	0	0	206
LGALS3BP	TRIM21	0	0	0	206	0	0	0	206
ISG20	IFIT5	0	0	0	94	0	0	159	205
IFIT5	ISG20	0	0	0	94	0	0	159	205
UBE2L6	STAT2	0	0	0	0	69	0	181	204
IRF9	IFIH1	0	0	0	112	0	0	141	204
STAT2	UBE2L6	0	0	0	0	69	0	181	204
IFIH1	IRF9	0	0	0	112	0	0	141	204
DHX58	TDRD7	0	0	0	203	0	0	0	203
ISG20	IFI6	0	0	0	71	0	0	178	203
PLEKHA4	IFI6	0	0	0	203	0	0	0	203
DDX58	ZNFX1	0	0	0	80	114	0	101	203
IFI6	PLEKHA4	0	0	0	203	0	0	0	203
ZNFX1	DDX58	0	0	0	80	114	0	101	203
TDRD7	DHX58	0	0	0	203	0	0	0	203
IFI6	ISG20	0	0	0	71	0	0	178	203
IRF7	EIF2AK2	0	0	0	122	0	0	129	202
EIF2AK2	IRF7	0	0	0	122	0	0	129	202
PARP14	FOXS1	0	0	0	201	0	0	0	201
FOXS1	PARP14	0	0	0	201	0	0	0	201
IRF9	FOXS1	0	0	0	200	0	0	0	200
FOXS1	IRF9	0	0	0	200	0	0	0	200
DDX58	HERC6	0	0	0	167	0	0	78	199
HERC6	DDX58	0	0	0	167	0	0	78	199
DDX58	IFI6	0	0	0	144	0	0	102	198
HERC6	PARP12	0	0	0	198	0	0	0	198
PARP12	HERC6	0	0	0	198	0	0	0	198
IFI6	DDX58	0	0	0	144	0	0	102	198
RNF114	IFIH1	0	0	0	139	0	0	106	197
FOXS1	EIF2AK2	0	0	0	197	0	0	0	197
EIF2AK2	FOXS1	0	0	0	197	0	0	0	197
IRF9	LOC508347	0	0	0	178	0	0	64	197
IFIH1	RNF114	0	0	0	139	0	0	106	197
LOC508347	IRF9	0	0	0	178	0	0	64	197
IFIT2	XAF1	0	0	0	160	0	0	83	196
XAF1	IFIT2	0	0	0	160	0	0	83	196
OAS1X	NUB1	0	0	0	0	164	0	76	194
OAS1Y	NUB1	0	0	0	0	164	0	76	194
NUB1	OAS1Y	0	0	0	0	164	0	76	194
NUB1	OAS1X	0	0	0	0	164	0	76	194
MX1	ISG12(B)	0	0	0	104	0	0	136	192
DTX3L	FOXS1	0	0	0	192	0	0	0	192
FOXS1	DTX3L	0	0	0	192	0	0	0	192
ZNFX1	XAF1	0	0	0	192	0	0	0	192
XAF1	ZNFX1	0	0	0	192	0	0	0	192
ISG12(B)	MX1	0	0	0	104	0	0	136	192
DHX58	TREX1	0	0	0	152	0	0	84	190
TRANK1	USP18	0	0	0	190	0	0	0	190
ISG20	EPSTI1	0	0	0	190	0	0	0	190
ISG20	IFI44	0	0	0	131	0	0	107	190
USP18	TRANK1	0	0	0	190	0	0	0	190
TREX1	DHX58	0	0	0	152	0	0	84	190
EPSTI1	ISG20	0	0	0	190	0	0	0	190
IFI44	ISG20	0	0	0	131	0	0	107	190
RSAD2	LGALS3BP	0	0	0	159	0	0	76	189
HERC6	IFI6	0	0	0	168	0	0	65	189
TRIM21	TREX1	0	0	0	170	0	0	64	189
LGALS3BP	RSAD2	0	0	0	159	0	0	76	189
IFI6	HERC6	0	0	0	168	0	0	65	189
TREX1	TRIM21	0	0	0	170	0	0	64	189
IFI35	TDRD7	0	0	0	73	0	0	159	187
TDRD7	IFI35	0	0	0	73	0	0	159	187
IFIT5	IFI35	0	0	0	105	0	0	125	183
XAF1	FOXS1	0	0	0	183	0	0	0	183
FOXS1	XAF1	0	0	0	183	0	0	0	183
IFI35	IFIT5	0	0	0	105	0	0	125	183
OAS1X	IFI35	0	0	0	122	65	0	84	182
DHX58	ZC3HAV1	0	0	0	0	99	0	130	182
IFI35	OAS1X	0	0	0	122	65	0	84	182
ZC3HAV1	DHX58	0	0	0	0	99	0	130	182
ZC3HAV1	IFIH1	0	0	0	84	99	0	88	181
IFIT2	DTX3L	0	0	0	181	0	0	0	181
TRIM21	IFIT5	0	0	0	148	0	0	78	181
IFIH1	ZC3HAV1	0	0	0	84	99	0	88	181
DTX3L	IFIT2	0	0	0	181	0	0	0	181
IFIT5	TRIM21	0	0	0	148	0	0	78	181
IFI44	IRF9	0	0	0	144	0	0	82	180
IRF9	IFI44	0	0	0	144	0	0	82	180
IRF7	ISG12(B)	0	0	0	131	0	0	95	179
IFIT5	ADAR	0	0	0	63	0	0	160	179
USP18	MCL1	0	0	0	0	108	0	118	179
MCL1	USP18	0	0	0	0	108	0	118	179
ADAR	IFIT5	0	0	0	63	0	0	160	179
ISG12(B)	IRF7	0	0	0	131	0	0	95	179
IFIT2	ADAR	0	0	0	69	0	0	154	178
OAS1X	DTX3L	0	0	0	83	141	0	0	178
DTX3L	OAS1X	0	0	0	83	141	0	0	178
ADAR	IFIT2	0	0	0	69	0	0	154	178
IFIT2	ISG12(B)	0	0	0	95	0	0	128	177
DDX58	IFI35	0	0	0	177	0	0	0	177
IRF7	PARP12	0	0	0	177	0	0	0	177
OAS1X	EPSTI1	0	0	0	177	0	0	0	177
OAS1X	LOC508347	0	0	0	95	80	0	91	177
LOC508347	OAS1X	0	0	0	95	80	0	91	177
EPSTI1	OAS1X	0	0	0	177	0	0	0	177
ISG12(B)	IFIT2	0	0	0	95	0	0	128	177
IFI35	DDX58	0	0	0	177	0	0	0	177
PARP12	IRF7	0	0	0	177	0	0	0	177
IRF7	ADAR	0	0	0	143	0	0	78	176
PARP9	TRIM25	0	0	0	176	0	0	0	176
TRIM25	PARP9	0	0	0	176	0	0	0	176
ADAR	IRF7	0	0	0	143	0	0	78	176
FOXS1	TMEM140	0	0	0	175	0	0	0	175
TMEM140	FOXS1	0	0	0	175	0	0	0	175
TRIM21	XAF1	0	0	0	174	0	0	0	174
ZC3HAV1	PARP12	0	0	0	66	0	0	120	174
PARP12	ZC3HAV1	0	0	0	66	0	0	120	174
XAF1	TRIM21	0	0	0	174	0	0	0	174
EPSTI1	ABHD1	0	0	0	173	0	0	0	173
HERC6	TREX1	0	0	0	173	0	0	0	173
TRANK1	FOXS1	0	0	0	173	0	0	0	173
PARP12	SLC25A28	0	0	0	173	0	0	0	173
SLC25A28	PARP12	0	0	0	173	0	0	0	173
ABHD1	EPSTI1	0	0	0	173	0	0	0	173
TREX1	HERC6	0	0	0	173	0	0	0	173
PLEKHA4	MX1	0	0	0	173	0	0	0	173
MX1	PLEKHA4	0	0	0	173	0	0	0	173
FOXS1	TRANK1	0	0	0	173	0	0	0	173
PARP14	LGALS3BP	0	0	0	172	0	0	0	172
LGALS3BP	PARP14	0	0	0	172	0	0	0	172
IFI6	STAT2	0	0	0	70	0	0	146	171
STAT2	IFI6	0	0	0	70	0	0	146	171
PLEKHA4	ISG15	0	0	0	171	0	0	0	171
ZC3HAV1	ISG15	0	0	0	88	129	0	0	171
MCL1	ISG15	0	0	0	0	114	0	103	171
ISG15	MCL1	0	0	0	0	114	0	103	171
ISG15	ZC3HAV1	0	0	0	88	129	0	0	171
ISG15	PLEKHA4	0	0	0	171	0	0	0	171
ISG15	TDRD7	0	0	0	113	65	0	80	170
TDRD7	ISG15	0	0	0	113	65	0	80	170
MX1	TMEM140	0	0	0	169	0	0	0	169
ABHD1	TMEM140	0	0	0	169	0	0	0	169
USP18	TDRD7	0	0	0	169	0	0	0	169
TRIM21	STAT2	0	0	0	112	0	0	103	169
TMEM140	ABHD1	0	0	0	169	0	0	0	169
LOC508347	PARP12	0	0	0	169	0	0	0	169
TDRD7	USP18	0	0	0	169	0	0	0	169
PARP12	LOC508347	0	0	0	169	0	0	0	169
TMEM140	MX1	0	0	0	169	0	0	0	169
STAT2	TRIM21	0	0	0	112	0	0	103	169
ZC3HAV1	OAS1Y	0	0	0	84	129	0	0	168
OAS1X	PARP12	0	0	0	84	129	0	0	168
OAS1Y	ZC3HAV1	0	0	0	84	129	0	0	168
OAS1X	ZC3HAV1	0	0	0	84	129	0	0	168
PARP12	OAS1X	0	0	0	84	129	0	0	168
ZC3HAV1	OAS1X	0	0	0	84	129	0	0	168
OAS1Y	LGALS3BP	0	0	0	105	108	0	0	167
SLC25A28	TMEM140	0	0	0	167	0	0	0	167
GBA	ADAR	0	0	0	0	0	0	167	167
FOXS1	IFI6	0	0	0	167	0	0	0	167
IFI6	FOXS1	0	0	0	167	0	0	0	167
TMEM140	SLC25A28	0	0	0	167	0	0	0	167
LGALS3BP	OAS1Y	0	0	0	105	108	0	0	167
ADAR	GBA	0	0	0	0	0	0	167	167
RSAD2	ISG12(B)	0	0	0	69	0	0	141	166
ISG12(B)	RSAD2	0	0	0	69	0	0	141	166
UBE2L6	ABHD1	0	0	0	165	0	0	0	165
RSAD2	SLC25A28	0	0	0	165	0	0	0	165
UBA7	SLC25A28	0	0	0	165	0	0	0	165
SLC25A28	UBA7	0	0	0	165	0	0	0	165
ABHD1	UBE2L6	0	0	0	165	0	0	0	165
SLC25A28	RSAD2	0	0	0	165	0	0	0	165
IRF7	ZNFX1	0	0	0	165	0	0	0	165
ZNFX1	IRF7	0	0	0	165	0	0	0	165
TRANK1	RSAD2	0	0	0	113	0	0	97	164
RSAD2	TRANK1	0	0	0	113	0	0	97	164
PARP12	LGALS3BP	0	0	0	163	0	0	0	163
LGALS3BP	PARP12	0	0	0	163	0	0	0	163
IFI35	STAT2	0	0	0	110	0	0	97	161
STAT2	IFI35	0	0	0	110	0	0	97	161
PLEKHA4	IFI35	0	0	0	161	0	0	0	161
FOXS1	TREX1	0	0	0	161	0	0	0	161
TREX1	FOXS1	0	0	0	161	0	0	0	161
PARP9	FOXS1	0	0	0	161	0	0	0	161
HERC6	XAF1	0	0	0	109	0	0	97	161
FTSJD2	ISG15	0	0	0	100	107	0	0	161
RNF114	PARP14	0	0	0	161	0	0	0	161
ISG15	FTSJD2	0	0	0	100	107	0	0	161
XAF1	HERC6	0	0	0	109	0	0	97	161
FOXS1	PARP9	0	0	0	161	0	0	0	161
PARP14	RNF114	0	0	0	161	0	0	0	161
IFI35	PLEKHA4	0	0	0	161	0	0	0	161
GRN	LGALS3BP	0	0	0	160	0	0	0	160
LOC508347	TDRD7	0	0	0	76	0	0	129	160
PSMF1	OAS1Y	0	0	0	0	127	0	78	160
ZC3HAV1	PARP14	0	0	0	130	0	0	49	160
OAS1Y	PSMF1	0	0	0	0	127	0	78	160
PARP14	ZC3HAV1	0	0	0	130	0	0	49	160
TDRD7	LOC508347	0	0	0	76	0	0	129	160
LGALS3BP	GRN	0	0	0	160	0	0	0	160
PLEKHA4	UBE2L6	0	0	0	159	0	0	0	159
UBE2L6	PLEKHA4	0	0	0	159	0	0	0	159
ZNFX1	TREX1	0	0	0	158	0	0	0	158
DDX58	DTX3L	0	0	0	158	0	0	0	158
ISG15	AGRN	0	0	0	0	65	0	137	158
AGRN	ISG15	0	0	0	0	65	0	137	158
TREX1	ZNFX1	0	0	0	158	0	0	0	158
DTX3L	DDX58	0	0	0	158	0	0	0	158
MX1	ABHD1	0	0	0	157	0	0	0	157
SLC25A28	IFIH1	0	0	0	157	0	0	0	157
IFIH1	SLC25A28	0	0	0	157	0	0	0	157
ABHD1	MX1	0	0	0	157	0	0	0	157
TRIM21	BPNT1	0	0	0	156	0	0	0	156
ZC3HAV1	IFIT5	0	0	0	70	0	0	130	156
IFIT5	ZC3HAV1	0	0	0	70	0	0	130	156
BPNT1	TRIM21	0	0	0	156	0	0	0	156
TDRD7	LGALS3BP	0	0	0	70	0	0	129	155
IFI6	TMEM140	0	0	0	155	0	0	0	155
ZNFX1	TDRD7	0	0	0	124	0	0	76	155
LGALS3BP	TDRD7	0	0	0	70	0	0	129	155
TMEM140	IFI6	0	0	0	155	0	0	0	155
OAS1Y	TREX1	0	0	0	0	65	0	134	155
TREX1	OAS1Y	0	0	0	0	65	0	134	155
TDRD7	ZNFX1	0	0	0	124	0	0	76	155
USP18	SLC25A28	0	0	0	154	0	0	0	154
SLC25A28	USP18	0	0	0	154	0	0	0	154
PARP14	TMEM140	0	0	0	153	0	0	0	153
PARP12	TDRD7	0	0	0	153	0	0	0	153
TDRD7	PARP12	0	0	0	153	0	0	0	153
TMEM140	PARP14	0	0	0	153	0	0	0	153
HERC6	ABHD1	0	0	0	152	0	0	0	152
ISG20	XAF1	0	0	0	89	0	0	108	152
ABHD1	HERC6	0	0	0	152	0	0	0	152
XAF1	ISG20	0	0	0	89	0	0	108	152
IFI44	TREX1	0	0	0	151	0	0	0	151
IFIT5	FOXS1	0	0	0	110	0	0	86	151
FOXS1	IFIT5	0	0	0	110	0	0	86	151
TRANK1	EPSTI1	0	0	0	151	0	0	0	151
ISG20	PARP9	0	0	0	151	0	0	0	151
TREX1	IFI44	0	0	0	151	0	0	0	151
EPSTI1	TRANK1	0	0	0	151	0	0	0	151
PARP9	ISG20	0	0	0	151	0	0	0	151
ZNFX1	ABHD1	0	0	0	150	0	0	0	150
OAS1X	TREX1	0	0	0	0	65	0	129	150
TRANK1	MX2	0	0	0	118	0	0	76	150
DHX58	SLC25A28	0	0	0	150	0	0	0	150
ABHD1	ZNFX1	0	0	0	150	0	0	0	150
TREX1	OAS1X	0	0	0	0	65	0	129	150
MX2	TRANK1	0	0	0	118	0	0	76	150
SLC25A28	DHX58	0	0	0	150	0	0	0	150

## Sheet: saddlebrown
known and predicted protein interactions from String database (http://string-db.org)
Scores in each physical/functional interaction source ranges from 1 to 1000
From	To	Neighborhood	Fusion	Co-occurence	Co-expression	Experimental	Database	Textmining	Combined score
FCER1G	PILRA	0	0	0	172	0	0	0	172
HCK	PILRA	0	0	0	139	65	0	0	160
S100A8	IL1B	0	0	0	149	0	0	197	287
FGR	IL1B	0	0	0	71	105	0	77	165
TLR2	IL1B	0	0	0	236	0	0	424	541
CXCR2	IL1B	0	0	0	115	0	0	712	734
VNN2	IL1B	0	0	0	163	0	0	0	163
HCK	IL1B	0	0	0	267	68	0	0	287
IL1RN	IL1B	0	0	0	212	0	665	146	763
S100A9	IL1B	0	0	0	152	0	0	97	201
IL10	IL1B	0	0	0	164	0	0	494	558
RND1	IL1B	0	0	0	567	0	0	0	567
SLCO4A1	IL1B	0	0	0	169	0	0	0	169
MMP19	IL1B	0	0	0	0	66	0	128	150
ICAM1	IL1B	0	0	0	275	0	0	648	734
TREM1	IL1B	0	0	0	107	0	0	91	153
LOC407171	IL1B	0	0	0	171	0	0	0	171
TGM3	NFE2	0	0	0	422	0	0	0	422
CXCR2	NFE2	0	0	0	791	0	0	0	791
S100A12	NFE2	0	0	0	274	0	0	0	274
LOC407171	NFE2	0	0	0	456	0	0	0	456
SDS	NFE2	0	0	0	298	0	0	0	298
HCK	NFE2	0	0	0	260	0	0	0	260
IL1RN	NFE2	0	0	0	459	0	0	0	459
S100A8	NFE2	0	0	0	286	0	0	0	286
EMR3	NFE2	0	0	0	333	0	0	0	333
TREM1	NFE2	0	0	0	463	0	0	0	463
C2H1orf38	NFE2	0	0	0	212	0	0	0	212
NCF4	NFE2	0	0	0	231	0	0	0	231
S100A9	NFE2	0	0	0	693	0	0	0	693
RETN	NFE2	0	0	0	256	0	0	0	256
TLR2	EMR3	0	0	0	0	0	0	190	190
LOC407171	EMR3	0	0	0	152	0	0	0	152
NFE2	EMR3	0	0	0	333	0	0	0	333
CXCR2	EMR3	0	0	0	514	0	0	149	568
TREM1	EMR3	0	0	0	317	0	0	0	317
IL1RN	EMR3	0	0	0	258	0	0	0	258
HCK	EMR3	0	0	0	153	0	0	65	174
TGM3	EMR3	0	0	0	212	0	0	65	231
EMR3	LOC407171	0	0	0	152	0	0	0	152
FCER1G	LOC407171	0	0	0	205	83	0	812	850
HCK	LOC407171	0	0	0	490	82	0	0	511
TREM1	LOC407171	0	0	0	493	0	0	0	493
LYN	LOC407171	0	0	0	118	82	0	0	155
NFE2	LOC407171	0	0	0	456	0	0	0	456
S100A12	LOC407171	0	0	0	153	0	0	0	153
SDS	LOC407171	0	0	0	273	0	0	0	273
IL1RN	LOC407171	0	0	0	313	0	0	0	313
TGM3	LOC407171	0	0	0	167	0	0	0	167
RETN	LOC407171	0	0	0	208	0	0	0	208
C2H1orf38	LOC407171	0	0	0	457	0	0	0	457
IL1B	LOC407171	0	0	0	171	0	0	0	171
LOC100336589	LOC407171	0	0	0	250	0	0	0	250
S100A9	LOC407171	0	0	0	271	0	0	0	271
CXCR2	LOC407171	0	0	0	394	0	0	0	394
LRRC25	LOC407171	0	0	0	246	0	0	0	246
S100A8	LOC407171	0	0	0	205	0	0	0	205
IL1RN	OLR1	0	0	0	206	0	0	0	206
TLR2	OLR1	0	0	0	104	0	0	467	502
ICAM1	OLR1	0	0	0	0	0	0	342	342
S100A9	RETN	0	0	0	290	0	0	0	290
NFE2	RETN	0	0	0	256	0	0	0	256
S100A8	RETN	0	0	0	165	0	0	0	165
CXCR2	RETN	0	0	0	161	0	0	0	161
TLR2	RETN	0	0	0	0	0	0	700	700
TREM1	RETN	0	0	0	252	0	0	0	252
TGM3	RETN	0	0	0	202	0	0	0	202
LOC407171	RETN	0	0	0	208	0	0	0	208
SDS	TGM3	0	0	0	333	0	0	0	333
NFE2	TGM3	0	0	0	422	0	0	0	422
CXCR2	TGM3	0	0	0	808	0	0	0	808
TREM1	TGM3	0	0	0	252	0	0	0	252
S100A12	TGM3	0	0	0	154	0	0	87	194
LOC407171	TGM3	0	0	0	167	0	0	0	167
S100A9	TGM3	0	0	0	468	0	0	0	468
EMR3	TGM3	0	0	0	212	0	0	65	231
RETN	TGM3	0	0	0	202	0	0	0	202
IL1RN	TGM3	0	0	0	311	0	0	0	311
S100A8	TGM3	0	0	0	303	0	0	0	303
FGR	TGM3	0	0	0	0	66	0	133	156
HCK	TGM3	0	0	0	146	0	0	134	229
VSTM1	C2H1orf38	0	0	0	161	0	0	0	161
CXCR2	C2H1orf38	0	0	0	208	0	0	0	208
LRRC25	C2H1orf38	0	0	0	151	0	0	0	151
LOC407171	C2H1orf38	0	0	0	457	0	0	0	457
LYN	C2H1orf38	0	0	0	95	0	0	699	716
NFE2	C2H1orf38	0	0	0	212	0	0	0	212
TREM1	C2H1orf38	0	0	0	313	0	0	0	313
FCER1G	C2H1orf38	0	0	0	279	0	0	0	279
FGR	C2H1orf38	0	0	0	174	0	0	96	221
VNN2	C2H1orf38	0	0	0	77	0	0	671	683
HCK	C2H1orf38	0	0	0	497	0	0	530	753
CXCR2	S100A9	0	0	0	524	0	0	0	524
TREM1	S100A9	0	0	0	457	0	0	0	457
NCF4	S100A9	0	0	0	313	0	0	0	313
S100A12	S100A9	0	0	0	836	0	0	22	839
IL1RN	S100A9	0	0	0	408	0	0	64	422
TLR2	S100A9	0	0	0	217	0	338	0	459
LOC407171	S100A9	0	0	0	271	0	0	0	271
RETN	S100A9	0	0	0	290	0	0	0	290
SLC11A1	S100A9	0	0	0	265	0	0	0	265
S100A8	S100A9	0	0	0	945	929	558	96	998
HCK	S100A9	0	0	0	459	0	0	0	459
IL1B	S100A9	0	0	0	152	0	0	97	201
TGM3	S100A9	0	0	0	468	0	0	0	468
SDS	S100A9	0	0	0	504	0	0	0	504
NFE2	S100A9	0	0	0	693	0	0	0	693
TLR2	IL10	0	0	0	0	83	0	432	456
CSF3R	IL10	0	0	0	0	0	800	0	800
ICAM1	IL10	0	0	0	0	0	0	648	648
SLC11A1	IL10	0	0	0	0	0	0	153	153
CXCR2	IL10	0	0	0	0	0	0	195	195
IL1B	IL10	0	0	0	164	0	0	494	558
IL1RN	IL10	0	0	0	0	0	0	194	194
S100A9	NCF4	0	0	0	313	0	0	0	313
SLC11A1	NCF4	0	0	0	0	0	0	186	186
S100A8	NCF4	0	0	0	244	0	0	0	244
HCK	NCF4	0	0	0	142	65	0	153	261
SDS	NCF4	0	0	0	270	0	0	0	270
S100A12	NCF4	0	0	0	169	0	0	0	169
TLR2	NCF4	0	0	0	74	0	0	156	185
LYN	NCF4	0	0	0	64	65	0	126	168
RND1	NCF4	0	0	0	0	316	0	388	563
FGR	NCF4	0	0	0	77	65	0	126	179
NFE2	NCF4	0	0	0	231	0	0	0	231
IL1RN	TLR2	0	0	0	149	0	0	64	169
HCK	TLR2	0	0	0	297	111	0	140	416
S100A12	TLR2	0	0	0	313	0	0	71	334
CXCR2	TLR2	0	0	0	0	0	0	756	756
FGR	TLR2	0	0	0	109	111	0	466	540
RETN	TLR2	0	0	0	0	0	0	700	700
S100A8	TLR2	0	0	0	275	0	338	82	521
ANKRD22	TLR2	0	0	0	0	110	0	161	221
TREM1	TLR2	0	0	0	114	0	0	165	228
LYN	TLR2	0	0	0	82	111	0	108	208
S100A9	TLR2	0	0	0	217	0	338	0	459
SLC11A1	TLR2	0	0	0	143	0	0	322	394
OLR1	TLR2	0	0	0	104	0	0	467	502
EMR3	TLR2	0	0	0	0	0	0	190	190
ICAM1	TLR2	0	0	0	127	0	0	794	813
IL1B	TLR2	0	0	0	236	0	0	424	541
IL10	TLR2	0	0	0	0	83	0	432	456
FCER1G	TLR2	0	0	0	152	0	0	0	152
NCF4	TLR2	0	0	0	74	0	0	156	185
RND1	TLR2	0	0	0	160	119	0	149	315
HCK	MMP19	0	0	0	152	0	0	97	201
ICAM1	MMP19	0	0	0	0	0	0	180	180
FGR	MMP19	0	0	0	0	0	0	225	225
SLC11A1	MMP19	0	0	0	171	0	0	0	171
IL1B	MMP19	0	0	0	0	66	0	128	150
IL1B	ICAM1	0	0	0	275	0	0	648	734
IL10	ICAM1	0	0	0	0	0	0	648	648
RND1	ICAM1	0	0	0	469	0	0	0	469
FGR	ICAM1	0	0	0	0	0	0	201	201
CXCR2	ICAM1	0	0	0	0	0	0	392	392
MMP19	ICAM1	0	0	0	0	0	0	180	180
CD33	ICAM1	0	0	0	0	0	0	159	159
TLR2	ICAM1	0	0	0	127	0	0	794	813
HCK	ICAM1	0	0	0	106	0	0	226	279
OLR1	ICAM1	0	0	0	0	0	0	342	342
C2H1orf38	FGR	0	0	0	174	0	0	96	221
CD33	FGR	0	0	0	0	70	0	127	153
TLR2	FGR	0	0	0	109	111	0	466	540
IL1B	FGR	0	0	0	71	105	0	77	165
RND1	FGR	0	0	0	0	134	0	147	229
CXCR2	FGR	0	0	0	79	0	527	111	579
NCF4	FGR	0	0	0	77	65	0	126	179
HK3	FGR	0	0	0	128	0	0	130	208
ICAM1	FGR	0	0	0	0	0	0	201	201
LYN	FGR	0	0	0	76	164	558	24	637
TGM3	FGR	0	0	0	0	66	0	133	156
FCER1G	FGR	0	0	0	121	107	469	204	623
HCK	FGR	0	0	0	108	129	591	36	667
MMP19	FGR	0	0	0	0	0	0	225	225
S100A8	FGR	0	0	0	74	0	0	438	458
CXCR2	PF4	0	0	0	0	0	800	178	828
SLC11A1	S100A8	0	0	0	317	0	0	0	317
NCF4	S100A8	0	0	0	244	0	0	0	244
HCK	S100A8	0	0	0	484	0	0	125	529
S100A12	S100A8	0	0	0	854	0	0	47	861
IL1RN	S100A8	0	0	0	315	0	0	332	522
LOC407171	S100A8	0	0	0	205	0	0	0	205
FCER1G	S100A8	0	0	0	212	0	0	0	212
TGM3	S100A8	0	0	0	303	0	0	0	303
RETN	S100A8	0	0	0	165	0	0	0	165
SDS	S100A8	0	0	0	456	0	0	0	456
FGR	S100A8	0	0	0	74	0	0	438	458
TREM1	S100A8	0	0	0	319	0	0	0	319
S100A9	S100A8	0	0	0	945	929	558	96	998
IL1B	S100A8	0	0	0	149	0	0	197	287
CXCR2	S100A8	0	0	0	303	0	0	82	332
TLR2	S100A8	0	0	0	275	0	338	82	521
NFE2	S100A8	0	0	0	286	0	0	0	286
LYN	CSF3R	0	0	0	0	164	0	65	184
IL10	CSF3R	0	0	0	0	0	800	0	800
TLR2	ANKRD22	0	0	0	0	110	0	161	221
VNN2	RNASET2	0	0	0	0	204	0	0	204
FGR	HK3	0	0	0	128	0	0	130	208
S100A12	SLC11A1	0	0	0	345	0	0	0	345
TREM1	SLC11A1	0	0	0	203	0	0	0	203
TLR2	SLC11A1	0	0	0	143	0	0	322	394
S100A9	SLC11A1	0	0	0	265	0	0	0	265
S100A8	SLC11A1	0	0	0	317	0	0	0	317
IL10	SLC11A1	0	0	0	0	0	0	153	153
NCF4	SLC11A1	0	0	0	0	0	0	186	186
FCER1G	SLC11A1	0	0	0	175	0	0	0	175
MMP19	SLC11A1	0	0	0	171	0	0	0	171
CXCR2	SLC11A1	0	0	0	104	0	0	104	163
HCK	SLC11A1	0	0	0	262	64	0	94	319
S100A12	VNN2	0	0	0	179	0	0	0	179
IL1B	VNN2	0	0	0	163	0	0	0	163
RNASET2	VNN2	0	0	0	0	204	0	0	204
C2H1orf38	VNN2	0	0	0	77	0	0	671	683
RND1	SLCO4A1	0	0	0	507	0	0	0	507
IL1B	SLCO4A1	0	0	0	169	0	0	0	169
LOC407171	LRRC25	0	0	0	246	0	0	0	246
C2H1orf38	LRRC25	0	0	0	151	0	0	0	151
EMR3	TREM1	0	0	0	317	0	0	0	317
C2H1orf38	TREM1	0	0	0	313	0	0	0	313
RETN	TREM1	0	0	0	252	0	0	0	252
S100A12	TREM1	0	0	0	245	0	0	0	245
IL1RN	TREM1	0	0	0	323	0	0	0	323
TGM3	TREM1	0	0	0	252	0	0	0	252
IL1B	TREM1	0	0	0	107	0	0	91	153
HCK	TREM1	0	0	0	256	0	0	0	256
NFE2	TREM1	0	0	0	463	0	0	0	463
S100A9	TREM1	0	0	0	457	0	0	0	457
SLC11A1	TREM1	0	0	0	203	0	0	0	203
SDS	TREM1	0	0	0	203	0	0	0	203
S100A8	TREM1	0	0	0	319	0	0	0	319
CXCR2	TREM1	0	0	0	639	0	0	0	639
LOC407171	TREM1	0	0	0	493	0	0	0	493
TLR2	TREM1	0	0	0	114	0	0	165	228
FGR	RND1	0	0	0	0	134	0	147	229
IL1B	RND1	0	0	0	567	0	0	0	567
HCK	RND1	0	0	0	0	134	0	147	229
SLCO4A1	RND1	0	0	0	507	0	0	0	507
LYN	RND1	0	0	0	0	134	0	147	229
ICAM1	RND1	0	0	0	469	0	0	0	469
SDS	RND1	0	0	0	161	0	0	0	161
IL1RN	RND1	0	0	0	158	0	0	0	158
NCF4	RND1	0	0	0	0	316	0	388	563
TLR2	RND1	0	0	0	160	119	0	149	315
FCER1G	IL1RN	0	0	0	150	0	0	0	150
EMR3	IL1RN	0	0	0	258	0	0	0	258
TLR2	IL1RN	0	0	0	149	0	0	64	169
TREM1	IL1RN	0	0	0	323	0	0	0	323
IL10	IL1RN	0	0	0	0	0	0	194	194
HCK	IL1RN	0	0	0	394	0	0	0	394
RND1	IL1RN	0	0	0	158	0	0	0	158
S100A8	IL1RN	0	0	0	315	0	0	332	522
S100A12	IL1RN	0	0	0	345	0	0	0	345
SDS	IL1RN	0	0	0	311	0	0	0	311
S100A9	IL1RN	0	0	0	408	0	0	64	422
TGM3	IL1RN	0	0	0	311	0	0	0	311
CXCR2	IL1RN	0	0	0	455	0	0	76	474
NFE2	IL1RN	0	0	0	459	0	0	0	459
IL1B	IL1RN	0	0	0	212	0	665	146	763
OLR1	IL1RN	0	0	0	206	0	0	0	206
LOC407171	IL1RN	0	0	0	313	0	0	0	313
NCF4	LYN	0	0	0	64	65	0	126	168
CD33	LYN	0	0	0	0	0	0	516	516
HCK	LYN	0	0	0	70	0	531	10	549
FGR	LYN	0	0	0	76	164	558	24	637
C2H1orf38	LYN	0	0	0	95	0	0	699	716
TLR2	LYN	0	0	0	82	111	0	108	208
FCER1G	LYN	0	0	0	70	164	965	201	975
CSF3R	LYN	0	0	0	0	164	0	65	184
CXCR2	LYN	0	0	0	0	0	527	76	544
RND1	LYN	0	0	0	0	134	0	147	229
LOC407171	LYN	0	0	0	118	82	0	0	155
IL1RN	FCER1G	0	0	0	150	0	0	0	150
SLC11A1	FCER1G	0	0	0	175	0	0	0	175
PILRA	FCER1G	0	0	0	172	0	0	0	172
C2H1orf38	FCER1G	0	0	0	279	0	0	0	279
LOC407171	FCER1G	0	0	0	205	83	0	812	850
FGR	FCER1G	0	0	0	121	107	469	204	623
S100A8	FCER1G	0	0	0	212	0	0	0	212
HCK	FCER1G	0	0	0	540	107	0	64	581
TLR2	FCER1G	0	0	0	152	0	0	0	152
S100A12	FCER1G	0	0	0	241	0	0	0	241
LYN	FCER1G	0	0	0	70	164	965	201	975
S100A12	SDS	0	0	0	173	0	0	0	173
S100A8	SDS	0	0	0	456	0	0	0	456
TREM1	SDS	0	0	0	203	0	0	0	203
S100A9	SDS	0	0	0	504	0	0	0	504
NFE2	SDS	0	0	0	298	0	0	0	298
TGM3	SDS	0	0	0	333	0	0	0	333
RND1	SDS	0	0	0	161	0	0	0	161
LOC407171	SDS	0	0	0	273	0	0	0	273
HCK	SDS	0	0	0	252	0	0	0	252
IL1RN	SDS	0	0	0	311	0	0	0	311
CXCR2	SDS	0	0	0	493	0	0	0	493
NCF4	SDS	0	0	0	270	0	0	0	270
ICAM1	CD33	0	0	0	0	0	0	159	159
LYN	CD33	0	0	0	0	0	0	516	516
FGR	CD33	0	0	0	0	70	0	127	153
S100A12	HCK	0	0	0	438	0	0	0	438
TLR2	HCK	0	0	0	297	111	0	140	416
RND1	HCK	0	0	0	0	134	0	147	229
MMP19	HCK	0	0	0	152	0	0	97	201
LOC407171	HCK	0	0	0	490	82	0	0	511
S100A8	HCK	0	0	0	484	0	0	125	529
SDS	HCK	0	0	0	252	0	0	0	252
ICAM1	HCK	0	0	0	106	0	0	226	279
EMR3	HCK	0	0	0	153	0	0	65	174
S100A9	HCK	0	0	0	459	0	0	0	459
FGR	HCK	0	0	0	108	129	591	36	667
TGM3	HCK	0	0	0	146	0	0	134	229
PILRA	HCK	0	0	0	139	65	0	0	160
TREM1	HCK	0	0	0	256	0	0	0	256
IL1B	HCK	0	0	0	267	68	0	0	287
CXCR2	HCK	0	0	0	256	0	476	151	640
LYN	HCK	0	0	0	70	0	531	10	549
SLC11A1	HCK	0	0	0	262	64	0	94	319
C2H1orf38	HCK	0	0	0	497	0	0	530	753
IL1RN	HCK	0	0	0	394	0	0	0	394
NCF4	HCK	0	0	0	142	65	0	153	261
FCER1G	HCK	0	0	0	540	107	0	64	581
NFE2	HCK	0	0	0	260	0	0	0	260
C2H1orf38	VSTM1	0	0	0	161	0	0	0	161
NFE2	S100A12	0	0	0	274	0	0	0	274
CXCR2	S100A12	0	0	0	245	0	0	0	245
FCER1G	S100A12	0	0	0	241	0	0	0	241
VNN2	S100A12	0	0	0	179	0	0	0	179
TLR2	S100A12	0	0	0	313	0	0	71	334
SLC11A1	S100A12	0	0	0	345	0	0	0	345
S100A8	S100A12	0	0	0	854	0	0	47	861
LOC407171	S100A12	0	0	0	153	0	0	0	153
TREM1	S100A12	0	0	0	245	0	0	0	245
SDS	S100A12	0	0	0	173	0	0	0	173
IL1RN	S100A12	0	0	0	345	0	0	0	345
TGM3	S100A12	0	0	0	154	0	0	87	194
HCK	S100A12	0	0	0	438	0	0	0	438
NCF4	S100A12	0	0	0	169	0	0	0	169
S100A9	S100A12	0	0	0	836	0	0	22	839
LOC407171	LOC100336589	0	0	0	250	0	0	0	250
LYN	CXCR2	0	0	0	0	0	527	76	544
TLR2	CXCR2	0	0	0	0	0	0	756	756
PF4	CXCR2	0	0	0	0	0	800	178	828
RETN	CXCR2	0	0	0	161	0	0	0	161
SLC11A1	CXCR2	0	0	0	104	0	0	104	163
IL1B	CXCR2	0	0	0	115	0	0	712	734
TGM3	CXCR2	0	0	0	808	0	0	0	808
IL1RN	CXCR2	0	0	0	455	0	0	76	474
C2H1orf38	CXCR2	0	0	0	208	0	0	0	208
EMR3	CXCR2	0	0	0	514	0	0	149	568
IL10	CXCR2	0	0	0	0	0	0	195	195
FGR	CXCR2	0	0	0	79	0	527	111	579
S100A8	CXCR2	0	0	0	303	0	0	82	332
NFE2	CXCR2	0	0	0	791	0	0	0	791
S100A12	CXCR2	0	0	0	245	0	0	0	245
LOC407171	CXCR2	0	0	0	394	0	0	0	394
ICAM1	CXCR2	0	0	0	0	0	0	392	392
SDS	CXCR2	0	0	0	493	0	0	0	493
HCK	CXCR2	0	0	0	256	0	476	151	640
S100A9	CXCR2	0	0	0	524	0	0	0	524
TREM1	CXCR2	0	0	0	639	0	0	0	639

## Sheet: lightgreen
known and predicted protein interactions from String database (http://string-db.org)
Scores in each physical/functional interaction source ranges from 1 to 1000
From	To	Neighborhood	Fusion	Co-occurence	Co-expression	Experimental	Database	Textmining	Combined score
TPI1	PGK1	446	899	210	949	323	0	778	999
ATP5F1	ATP5A1	0	0	0	537	991	900	527	999
ATP5G3	ATP5A1	446	0	0	957	695	900	646	999
ATP5B	ATP5A1	446	0	184	991	999	900	300	999
ATP5A1	ATP5G3	446	0	0	957	695	900	646	999
ATP5B	ATP5G3	446	0	0	931	695	900	684	999
ATP5B	ATP5F1	0	0	0	517	991	900	678	999
ATP5A1	ATP5F1	0	0	0	537	991	900	527	999
ATP5F1	ATP5B	0	0	0	517	991	900	678	999
ATP5G3	ATP5B	446	0	0	931	695	900	684	999
ATP5A1	ATP5B	446	0	184	991	999	900	300	999
PKM	ENO1	271	0	0	974	115	900	763	999
PGK1	TPI1	446	899	210	949	323	0	778	999
ENO1	PKM	271	0	0	974	115	900	763	999
MDH2	CS	263	0	0	518	617	900	829	997
CS	MDH2	263	0	0	518	617	900	829	997
TPI1	ENO1	446	0	0	944	591	0	824	997
ENO1	TPI1	446	0	0	944	591	0	824	997
ENO1	PGK1	446	0	0	912	634	0	814	996
PGK1	ENO1	446	0	0	912	634	0	814	996
PKM	PGK1	446	0	0	965	0	0	748	994
ATP6V1E1	ATP6V1H	0	0	0	473	757	900	645	994
UQCRC2	COX5A	0	0	0	820	915	0	640	994
COX5A	UQCRC2	0	0	0	820	915	0	640	994
ATP6V1H	ATP6V1E1	0	0	0	473	757	900	645	994
PGK1	PKM	446	0	0	965	0	0	748	994
PGAM1	PGK1	0	0	0	788	214	900	643	993
PGK1	PGAM1	0	0	0	788	214	900	643	993
NDUFB6	NDUFB5	0	0	0	741	0	900	702	991
NDUFB5	NDUFB6	0	0	0	741	0	900	702	991
TOMM22	TIMM21	0	0	0	100	866	900	405	991
TIMM21	TOMM22	0	0	0	100	866	900	405	991
ATP5F1	ATP5G3	0	0	0	809	0	900	512	989
ATP5G3	ATP5F1	0	0	0	809	0	900	512	989
TPI1	ALDOA	0	0	0	571	0	900	755	988
ALDOA	TPI1	0	0	0	571	0	900	755	988
ENO1	ALDOA	0	0	0	758	0	800	760	987
ALDOA	ENO1	0	0	0	758	0	800	760	987
ATP6V1E1	ATP6V0C	446	0	0	136	0	900	768	987
ATP6V0C	ATP6V1E1	446	0	0	136	0	900	768	987
PKM	LDHA	0	0	0	107	277	900	817	986
PKM	ALDOA	0	0	0	658	0	800	821	986
ALDOA	PKM	0	0	0	658	0	800	821	986
LDHA	PKM	0	0	0	107	277	900	817	986
PKM	LDHB	0	0	0	107	277	900	783	984
LDHB	PKM	0	0	0	107	277	900	783	984
CHRAC1	POLE3	0	0	0	100	899	0	827	982
POLE3	CHRAC1	0	0	0	100	899	0	827	982
PGAM1	ENO1	86	0	0	440	88	900	577	976
ENO1	PGAM1	86	0	0	440	88	900	577	976
ATP6V0C	ATP5A1	446	0	0	789	492	360	423	974
ATP5A1	ATP6V0C	446	0	0	789	492	360	423	974
ATP6V0C	ATP6V1H	0	0	0	70	327	900	492	963
ALDOA	LDHA	0	0	0	177	0	800	793	963
LDHA	ALDOA	0	0	0	177	0	800	793	963
ATP6V1H	ATP6V0C	0	0	0	70	327	900	492	963
HDAC1	TFDP2	0	0	0	75	105	954	105	961
TFDP2	HDAC1	0	0	0	75	105	954	105	961
H2AFZ	HDAC1	0	0	0	169	588	800	506	961
HDAC1	H2AFZ	0	0	0	169	588	800	506	961
LDHB	ALDOA	0	0	0	241	0	800	726	954
COX5A	ATP5B	0	0	0	909	0	0	513	954
ATP5B	COX5A	0	0	0	909	0	0	513	954
ALDOA	LDHB	0	0	0	241	0	800	726	954
PGAM1	TPI1	104	0	0	789	0	0	771	953
TPI1	PGAM1	104	0	0	789	0	0	771	953
PKM	TPI1	0	0	0	790	0	0	772	950
TPI1	PKM	0	0	0	790	0	0	772	950
SLC25A5	VDAC2	0	0	0	154	267	800	618	946
VDAC2	SLC25A5	0	0	0	154	267	800	618	946
ATP6V0C	ATP5B	446	0	0	662	306	360	404	941
ATP5B	ATP6V0C	446	0	0	662	306	360	404	941
CHCHD3	IMMT	0	0	0	251	703	0	751	939
IMMT	CHCHD3	0	0	0	251	703	0	751	939
NDUFV3	NDUFB5	0	0	0	89	0	900	337	934
NDUFB5	NDUFV3	0	0	0	89	0	900	337	934
COX5A	ATP5G3	0	0	0	855	279	0	351	926
ATP5G3	COX5A	0	0	0	855	279	0	351	926
ALDOA	PGK1	369	0	0	452	164	0	771	925
UQCRC2	ATP5A1	0	0	0	520	487	0	722	925
PGK1	ALDOA	369	0	0	452	164	0	771	925
ATP5A1	UQCRC2	0	0	0	520	487	0	722	925
UQCRC2	ATP5B	0	0	0	748	268	0	620	923
ATP5B	UQCRC2	0	0	0	748	268	0	620	923
TXNL4A	POLR2D	0	0	0	238	0	900	0	920
POLR2D	TXNL4A	0	0	0	238	0	900	0	920
NDUFV3	NDUFB6	0	0	0	120	0	900	161	919
NDUFB6	NDUFV3	0	0	0	120	0	900	161	919
POLD2	RPA1	0	0	0	135	0	900	135	918
RPA1	POLD2	0	0	0	135	0	900	135	918
PGAM1	ALDOA	0	0	0	240	99	800	466	917
ALDOA	PGAM1	0	0	0	240	99	800	466	917
POLD2	APEX1	0	0	0	109	0	900	129	915
APEX1	POLD2	0	0	0	109	0	900	129	915
BRK1	ARPC4	0	0	0	0	0	900	179	914
ARPC4	BRK1	0	0	0	0	0	900	179	914
COX5A	NDUFB6	0	0	0	882	0	0	281	911
NDUFB6	COX5A	0	0	0	882	0	0	281	911
ATIC	HPRT1	72	0	0	0	0	900	94	908
HPRT1	ATIC	72	0	0	0	0	900	94	908
HK1	GNPDA1	0	0	0	115	0	900	0	907
GNPDA1	HK1	0	0	0	115	0	900	0	907
PKM	POLR2D	0	0	0	0	0	900	90	905
POLR2D	PKM	0	0	0	0	0	900	90	905
GTF2A2	POLR2D	0	0	0	70	0	900	0	903
POLR2D	GTF2A2	0	0	0	70	0	900	0	903
PKM	POLE3	0	0	0	0	0	900	0	900
PKM	POLD2	0	0	0	0	0	900	0	900
PSMD5	CDC26	0	0	0	0	0	900	0	900
CDC26	PSMD5	0	0	0	0	0	900	0	900
POLD2	PKM	0	0	0	0	0	900	0	900
POLE3	PKM	0	0	0	0	0	900	0	900
PKM	MDH2	0	0	0	741	277	0	488	895
MDH2	PKM	0	0	0	741	277	0	488	895
MDH2	ATP5A1	0	0	0	803	164	0	406	894
ATP5A1	MDH2	0	0	0	803	164	0	406	894
EMC1	EMC4	0	0	0	0	823	0	336	877
EMC4	EMC1	0	0	0	0	823	0	336	877
UBE2A	H2AFZ	0	0	0	0	795	0	405	872
H2AFZ	UBE2A	0	0	0	0	795	0	405	872
ATP5B	MDH2	0	0	0	712	294	0	399	867
VDAC2	TOMM22	0	0	0	0	381	0	794	867
ALDOA	HK1	0	0	0	71	0	800	344	867
HK1	ALDOA	0	0	0	71	0	800	344	867
TOMM22	VDAC2	0	0	0	0	381	0	794	867
MDH2	ATP5B	0	0	0	712	294	0	399	867
ENO1	LDHA	73	0	0	332	0	0	789	858
LDHA	ENO1	73	0	0	332	0	0	789	858
COX5A	MDH2	0	0	0	827	0	0	78	833
MDH2	COX5A	0	0	0	827	0	0	78	833
COX5A	ATP5F1	0	0	0	607	0	0	587	831
ATP5F1	COX5A	0	0	0	607	0	0	587	831
LDHB	ENO1	73	0	0	332	0	0	748	830
ENO1	LDHB	73	0	0	332	0	0	748	830
COX5A	COX7A2	0	0	0	640	0	0	543	828
COX7A2	COX5A	0	0	0	640	0	0	543	828
COX5A	APOO	0	0	0	827	0	0	0	827
APOO	COX5A	0	0	0	827	0	0	0	827
ENO1	MDH2	73	0	0	723	0	0	355	819
MDH2	ENO1	73	0	0	723	0	0	355	819
PKM	PGAM1	0	0	0	576	0	0	589	818
PGAM1	PKM	0	0	0	576	0	0	589	818
POLD2	POLE3	0	0	0	89	0	800	0	810
POLE3	POLD2	0	0	0	89	0	800	0	810
ATP5F1	NDUFB5	0	0	0	228	665	0	320	809
NDUFB5	ATP5F1	0	0	0	228	665	0	320	809
COX5A	NDUFB5	0	0	0	699	0	0	344	794
NDUFB5	COX5A	0	0	0	699	0	0	344	794
LDHA	PGK1	0	0	0	244	0	0	737	793
PGK1	LDHA	0	0	0	244	0	0	737	793
ATP6V1E1	ATP5B	0	0	0	78	0	360	678	793
ATP5B	ATP6V1E1	0	0	0	78	0	360	678	793
MDH2	ATP5G3	0	0	0	792	0	0	0	792
ATP5G3	MDH2	0	0	0	792	0	0	0	792
MYEOV2	COX7A2	0	0	0	790	0	0	0	790
COX7A2	MYEOV2	0	0	0	790	0	0	0	790
CDK3	TFDP2	0	0	0	93	169	559	423	782
TFDP2	CDK3	0	0	0	93	169	559	423	782
ATP5B	TOMM22	0	0	0	111	628	0	376	775
TOMM22	ATP5B	0	0	0	111	628	0	376	775
UBE2A	CDK3	0	0	0	0	674	0	335	773
CDK3	UBE2A	0	0	0	0	674	0	335	773
MYEOV2	ATP5G3	0	0	0	768	0	0	0	768
ATP5G3	MYEOV2	0	0	0	768	0	0	0	768
TPI1	MDH2	0	0	0	308	0	0	675	765
MDH2	TPI1	0	0	0	308	0	0	675	765
UBE2A	H2AFZ	0	0	0	0	612	0	403	758
H2AFZ	UBE2A	0	0	0	0	612	0	403	758
ATP6V1E1	ATP5G3	446	0	0	176	0	360	248	751
ATP5G3	ATP6V1E1	446	0	0	176	0	360	248	751
COX7A2	NDUFB5	0	0	0	450	0	0	551	742
NDUFB5	COX7A2	0	0	0	450	0	0	551	742
NDUFB6	ATP5G3	0	0	0	721	0	0	107	740
TOMM22	IMMT	0	0	0	0	740	0	0	740
ATP5G3	NDUFB6	0	0	0	721	0	0	107	740
IMMT	TOMM22	0	0	0	0	740	0	0	740
TPI1	LDHA	0	0	0	245	0	0	647	722
LDHA	TPI1	0	0	0	245	0	0	647	722
HDAC1	SIRT7	0	0	0	0	279	0	623	716
SIRT7	HDAC1	0	0	0	0	279	0	623	716
PKM	ATP5A1	0	0	0	657	0	0	201	714
ATP5A1	PKM	0	0	0	657	0	0	201	714
ATP6V1H	ATP5G3	0	0	0	0	164	360	507	713
ATP5G3	ATP6V1H	0	0	0	0	164	360	507	713
TPI1	LDHB	0	0	0	178	0	0	662	710
LDHB	TPI1	0	0	0	178	0	0	662	710
LDHA	CS	263	0	0	279	264	0	343	708
LDHB	CS	263	0	0	279	264	0	343	708
CS	LDHA	263	0	0	279	264	0	343	708
CS	LDHB	263	0	0	279	264	0	343	708
MDH2	LDHA	0	0	302	94	119	0	513	692
LDHA	MDH2	0	0	302	94	119	0	513	692
YWHAQ	YWHAB	0	0	0	98	263	558	11	684
YWHAB	YWHAQ	0	0	0	98	263	558	11	684
CDK2AP1	CDK3	0	0	0	0	121	0	653	683
CDK3	CDK2AP1	0	0	0	0	121	0	653	683
HDAC1	CDK3	0	0	0	0	120	566	219	675
CDK3	HDAC1	0	0	0	0	120	566	219	675
ATP6V1E1	ATP5A1	0	0	0	120	0	360	454	666
ATP5A1	ATP6V1E1	0	0	0	120	0	360	454	666
ATP5B	CS	0	0	0	508	0	0	344	663
CS	ATP5B	0	0	0	508	0	0	344	663
ATP6V1E1	ATP5F1	0	0	0	100	0	360	451	656
ATP5F1	ATP6V1E1	0	0	0	100	0	360	451	656
SLC25A5	ATP5B	0	0	0	521	112	0	254	655
ATP5B	SLC25A5	0	0	0	521	112	0	254	655
SDHAF1	SDHAF2	0	0	0	69	0	0	643	653
SDHAF2	SDHAF1	0	0	0	69	0	0	643	653
UQCRC2	NDUFB6	0	0	0	294	0	0	528	652
NDUFB6	UQCRC2	0	0	0	294	0	0	528	652
H2AFZ	POLE3	0	0	0	96	574	0	161	648
CS	ATP5A1	0	0	0	552	0	0	247	648
ATP5A1	CS	0	0	0	552	0	0	247	648
POLE3	H2AFZ	0	0	0	96	574	0	161	648
COX5A	CS	0	0	0	491	0	0	336	647
CS	COX5A	0	0	0	491	0	0	336	647
COX5A	ATP5A1	0	0	0	582	0	0	189	646
ATP5A1	COX5A	0	0	0	582	0	0	189	646
YWHAB	RPA1	0	0	0	0	282	527	0	645
RPA1	YWHAB	0	0	0	0	282	527	0	645
ATP6V0C	FKBP1A	0	0	0	83	627	0	0	643
FKBP1A	ATP6V0C	0	0	0	83	627	0	0	643
LDHB	MDH2	0	0	276	150	119	0	407	636
LDHB	ATP5B	0	0	0	408	131	0	349	636
ATP5B	LDHB	0	0	0	408	131	0	349	636
MDH2	LDHB	0	0	276	150	119	0	407	636
NDUFB6	COX7A2	0	0	0	362	0	0	451	635
COX7A2	NDUFB6	0	0	0	362	0	0	451	635
ALDOA	MDH2	0	0	0	373	81	0	410	630
MDH2	ALDOA	0	0	0	373	81	0	410	630
ATP6V1E1	COX7A2	0	0	0	245	0	0	525	626
COX7A2	ATP6V1E1	0	0	0	245	0	0	525	626
APOO	MDH2	0	0	0	313	0	0	461	614
MDH2	APOO	0	0	0	313	0	0	461	614
PGAM1	LDHB	0	0	0	106	92	0	559	611
LDHB	PGAM1	0	0	0	106	92	0	559	611
COX7A2	ATP5G3	0	0	0	610	0	0	0	610
ATP5G3	COX7A2	0	0	0	610	0	0	0	610
ATP5F1	COX7A2	0	0	0	318	0	0	451	609
COX7A2	ATP5F1	0	0	0	318	0	0	451	609
LDHB	ATP5A1	0	0	0	424	164	0	243	604
ATP5A1	LDHB	0	0	0	424	164	0	243	604
ATP5B	VDAC2	0	0	0	459	127	0	227	603
VDAC2	ATP5B	0	0	0	459	127	0	227	603
VDAC2	ATP5A1	0	0	0	539	124	0	91	600
ATP5A1	VDAC2	0	0	0	539	124	0	91	600
VDAC2	MDH2	0	0	0	559	0	0	130	599
MDH2	VDAC2	0	0	0	559	0	0	130	599
UQCRC2	NDUFB5	0	0	0	299	0	0	450	597
NDUFB5	UQCRC2	0	0	0	299	0	0	450	597
SLC25A5	UQCRC2	0	0	0	308	370	0	144	594
UQCRC2	SLC25A5	0	0	0	308	370	0	144	594
ATP5B	ALDOA	0	0	0	375	81	0	348	593
ALDOA	ATP5B	0	0	0	375	81	0	348	593
COX5A	MYEOV2	0	0	0	589	0	0	0	589
MYEOV2	COX5A	0	0	0	589	0	0	0	589
PARK7	PIAS2	0	0	0	0	404	0	338	588
PIAS2	PARK7	0	0	0	0	404	0	338	588
UBE2A	PIAS2	0	0	0	0	287	0	439	583
PIAS2	UBE2A	0	0	0	0	287	0	439	583
PARK7	PRDX6	0	0	0	129	444	0	199	578
PRDX6	PARK7	0	0	0	129	444	0	199	578
APOO	ATP5G3	0	0	0	577	0	0	0	577
ATP5G3	APOO	0	0	0	577	0	0	0	577
TPI1	ATP5B	0	0	0	133	0	0	532	577
ATP5B	TPI1	0	0	0	133	0	0	532	577
PSMD5	POMP	0	0	0	113	0	540	0	574
POMP	PSMD5	0	0	0	113	0	540	0	574
HINT1	COX7A2	0	0	0	568	0	0	0	568
COX7A2	HINT1	0	0	0	568	0	0	0	568
H2AFZ	CDK3	0	0	0	250	126	0	393	567
CDK3	H2AFZ	0	0	0	250	126	0	393	567
EMC4	ATP5A1	0	0	0	279	0	0	423	566
ATP5A1	EMC4	0	0	0	279	0	0	423	566
YWHAQ	RPA1	0	0	0	0	282	416	0	562
RPA1	YWHAQ	0	0	0	0	282	416	0	562
YWHAB	CDK3	0	0	0	0	122	442	177	561
CDK3	YWHAB	0	0	0	0	122	442	177	561
LDHB	PGK1	0	0	0	178	0	0	482	556
PGK1	LDHB	0	0	0	178	0	0	482	556
H2AFZ	TK2	0	0	0	155	0	0	494	554
TK2	H2AFZ	0	0	0	155	0	0	494	554
LDHA	ATP5A1	0	0	0	270	164	0	316	546
ATP5A1	LDHA	0	0	0	270	164	0	316	546
HINT1	ATP5A1	0	0	0	184	0	0	465	545
ATP5A1	HINT1	0	0	0	184	0	0	465	545
TXNRD1	PRDX6	0	0	0	69	327	0	332	544
UBE2A	PIAS2	0	0	0	0	340	0	338	544
PIAS2	UBE2A	0	0	0	0	340	0	338	544
PRDX6	TXNRD1	0	0	0	69	327	0	332	544
SLC25A5	ATP5A1	0	0	0	480	112	0	91	543
ATP5A1	SLC25A5	0	0	0	480	112	0	91	543
ENO1	ATP5A1	0	0	0	391	0	0	279	542
ATP5A1	ENO1	0	0	0	391	0	0	279	542
HK1	PGK1	0	0	0	120	0	0	491	532
APOO	NDUFB5	0	0	0	532	0	0	0	532
NDUFB5	APOO	0	0	0	532	0	0	0	532
PGK1	HK1	0	0	0	120	0	0	491	532
MYEOV2	NDUFB6	0	0	0	529	0	0	0	529
NDUFB6	MYEOV2	0	0	0	529	0	0	0	529
ENO1	ATP5B	0	0	0	284	94	0	329	527
ATP5B	ENO1	0	0	0	284	94	0	329	527
MDH2	NDUFB5	0	0	0	508	0	0	76	525
NDUFB5	MDH2	0	0	0	508	0	0	76	525
GBAS	COQ5	0	0	0	0	0	0	523	523
COQ5	GBAS	0	0	0	0	0	0	523	523
UQCRC2	ATP5F1	0	0	0	176	0	0	444	522
ATP5F1	UQCRC2	0	0	0	176	0	0	444	522
ENO1	CS	196	0	0	270	0	0	248	520
CS	ENO1	196	0	0	270	0	0	248	520
ATP6V1H	ATP5A1	0	0	0	82	0	360	244	517
ATP5A1	ATP6V1H	0	0	0	82	0	360	244	517
COX5A	C1QBP	0	0	0	347	0	0	289	516
C1QBP	COX5A	0	0	0	347	0	0	289	516
COX5A	IMMT	0	0	0	214	123	0	351	514
IMMT	COX5A	0	0	0	214	123	0	351	514
PKM	HK1	0	0	0	107	126	0	423	510
HK1	PKM	0	0	0	107	126	0	423	510
UBE2A	HDAC1	0	0	0	69	270	0	335	508
HDAC1	UBE2A	0	0	0	69	270	0	335	508
MYEOV2	CS	0	0	0	507	0	0	0	507
CS	MYEOV2	0	0	0	507	0	0	0	507
CDK3	TK2	0	0	0	115	0	0	459	500
TK2	CDK3	0	0	0	115	0	0	459	500
HPRT1	PGK1	0	0	0	140	0	0	441	498
MDH2	PGK1	0	0	0	281	0	0	331	498
PGK1	MDH2	0	0	0	281	0	0	331	498
PGK1	HPRT1	0	0	0	140	0	0	441	498
C8H9orf40	RDH14	0	0	0	497	0	0	0	497
RDH14	C8H9orf40	0	0	0	497	0	0	0	497
TXNL4A	EMC4	0	0	0	496	0	0	0	496
EMC4	TXNL4A	0	0	0	496	0	0	0	496
ATP5F1	NDUFB6	0	0	0	349	0	0	249	490
NDUFB6	ATP5F1	0	0	0	349	0	0	249	490
APOO	COX7A2	0	0	0	489	0	0	0	489
COX7A2	APOO	0	0	0	489	0	0	0	489
ERH	H2AFZ	0	0	0	489	0	0	0	489
H2AFZ	ERH	0	0	0	489	0	0	0	489
PGAM1	MDH2	0	0	0	148	0	0	424	488
YWHAQ	VAMP3	0	0	0	0	67	474	0	488
VAMP3	YWHAQ	0	0	0	0	67	474	0	488
MDH2	PGAM1	0	0	0	148	0	0	424	488
ATP5B	COX7A2	0	0	0	313	0	0	283	486
COX7A2	ATP5B	0	0	0	313	0	0	283	486
CDK2AP1	HDAC1	0	0	0	0	485	0	0	485
HDAC1	CDK2AP1	0	0	0	0	485	0	0	485
UQCRC2	COX7A2	0	0	0	134	0	0	426	482
COX7A2	UQCRC2	0	0	0	134	0	0	426	482
ENO1	HK1	0	0	0	75	0	0	462	481
HK1	ENO1	0	0	0	75	0	0	462	481
ATP5B	IMMT	0	0	0	141	123	0	363	478
IMMT	ATP5B	0	0	0	141	123	0	363	478
SLC25A5	COX5A	0	0	0	300	207	0	136	478
COX5A	SLC25A5	0	0	0	300	207	0	136	478
GTF2A2	ARPC4	0	0	0	251	0	0	331	477
ARPC4	GTF2A2	0	0	0	251	0	0	331	477
ATP5B	ATP6V1H	0	0	0	74	0	360	186	475
ATP6V1H	ATP5B	0	0	0	74	0	360	186	475
C1QBP	ATP5G3	0	0	0	474	0	0	0	474
TPI1	EMC4	0	0	0	0	0	0	474	474
ATP5G3	C1QBP	0	0	0	474	0	0	0	474
EMC4	TPI1	0	0	0	0	0	0	474	474
VDAC2	HK1	0	0	0	86	195	0	341	472
HK1	VDAC2	0	0	0	86	195	0	341	472
UBE2A	LOC505465	0	0	0	0	471	0	0	471
CDK3	RPA1	0	0	0	147	306	0	179	471
RPA1	CDK3	0	0	0	147	306	0	179	471
LOC505465	UBE2A	0	0	0	0	471	0	0	471
TPI1	ATP5A1	0	0	0	106	0	0	426	465
ATP5F1	ATP6V1H	0	0	0	0	199	360	0	465
ATP6V1H	ATP5F1	0	0	0	0	199	360	0	465
ATP5A1	TPI1	0	0	0	106	0	0	426	465
ACN9	MDH2	0	0	0	0	0	0	463	463
MDH2	ACN9	0	0	0	0	0	0	463	463
HK1	GALK2	0	0	0	0	133	0	404	461
GALK2	HK1	0	0	0	0	133	0	404	461
ENO1	MRPL13	271	0	0	95	0	0	248	460
TXNRD1	ENO1	63	0	0	166	193	0	246	460
MRPL13	ENO1	271	0	0	95	0	0	248	460
ENO1	TXNRD1	63	0	0	166	193	0	246	460
GBAS	POLE3	0	0	0	100	0	0	422	457
VDAC2	ATP5G3	0	0	0	457	0	0	0	457
ATP5G3	VDAC2	0	0	0	457	0	0	0	457
POLE3	GBAS	0	0	0	100	0	0	422	457
ATP5A1	NDUFB5	0	0	0	455	0	0	0	455
NDUFB5	ATP5A1	0	0	0	455	0	0	0	455
ATP5B	LDHA	0	0	0	174	131	0	301	454
LDHA	ATP5B	0	0	0	174	131	0	301	454
ATP5G3	NDUFB5	0	0	0	409	0	0	108	450
UBE2A	APEX1	0	0	0	303	65	0	224	450
NDUFB5	ATP5G3	0	0	0	409	0	0	108	450
APEX1	UBE2A	0	0	0	303	65	0	224	450
HPRT1	LDHA	0	0	0	313	0	0	227	447
LDHA	HPRT1	0	0	0	313	0	0	227	447
UBE2A	HDAC1	0	0	0	69	182	0	331	446
ATP6V1E1	COX5A	0	0	0	259	0	0	284	446
COX5A	ATP6V1E1	0	0	0	259	0	0	284	446
HDAC1	UBE2A	0	0	0	69	182	0	331	446
APEX1	ATP5A1	0	0	0	338	0	0	195	444
ATP5A1	APEX1	0	0	0	338	0	0	195	444
HK1	MDH2	0	0	0	95	0	0	411	444
CHCHD3	APOO	0	0	0	311	0	0	226	444
MDH2	HK1	0	0	0	95	0	0	411	444
APOO	CHCHD3	0	0	0	311	0	0	226	444
PGAM1	LDHA	0	0	0	106	92	0	367	442
LDHA	PGAM1	0	0	0	106	92	0	367	442
CERS5	TK2	0	0	0	0	0	0	441	441
TK2	CERS5	0	0	0	0	0	0	441	441
H2AFZ	FKBP1A	0	0	0	253	248	0	82	439
FKBP1A	H2AFZ	0	0	0	253	248	0	82	439
MYEOV2	ATP5A1	0	0	0	438	0	0	0	438
C1QBP	APEX1	0	0	0	409	0	0	88	438
APEX1	C1QBP	0	0	0	409	0	0	88	438
ATP5A1	MYEOV2	0	0	0	438	0	0	0	438
MRPL13	ATP5A1	0	0	0	338	0	0	182	435
ATP5A1	MRPL13	0	0	0	338	0	0	182	435
LDHB	PRDX6	0	0	0	110	81	0	364	434
YWHAB	VAMP3	0	0	0	104	67	378	0	434
VAMP3	YWHAB	0	0	0	104	67	378	0	434
PRDX6	LDHB	0	0	0	110	81	0	364	434
TXNRD1	TPI1	0	0	0	85	0	0	401	428
TPI1	TXNRD1	0	0	0	85	0	0	401	428
UBE2A	CDK3	0	0	0	0	308	0	206	427
CDK3	UBE2A	0	0	0	0	308	0	206	427
ALDOA	ATP5A1	0	0	0	283	81	0	196	424
ATP5A1	ALDOA	0	0	0	283	81	0	196	424
PKM	CS	0	0	0	154	0	0	346	423
FKBP1A	TK2	0	0	0	75	0	0	402	423
TK2	FKBP1A	0	0	0	75	0	0	402	423
CS	PKM	0	0	0	154	0	0	346	423
C1QBP	LAMTOR1	0	0	0	0	0	0	422	422
TXNRD1	ODC1	0	0	0	0	0	0	422	422
LAMTOR1	C1QBP	0	0	0	0	0	0	422	422
ENO1	VDAC2	0	0	0	178	179	0	212	422
VDAC2	ENO1	0	0	0	178	179	0	212	422
ODC1	TXNRD1	0	0	0	0	0	0	422	422
TPI1	HK1	0	0	0	0	0	0	416	416
PGAM1	HK1	0	0	0	99	0	0	379	416
HK1	TPI1	0	0	0	0	0	0	416	416
HK1	PGAM1	0	0	0	99	0	0	379	416
IMMT	ATP5A1	0	0	0	179	123	0	251	413
ATP5A1	IMMT	0	0	0	179	123	0	251	413
VDAC2	CS	0	0	0	143	0	0	341	411
CS	VDAC2	0	0	0	143	0	0	341	411
SLC25A5	ATP5G3	0	0	0	312	0	0	178	410
HINT1	MRPL13	0	0	0	105	0	0	368	410
NIF3L1	ARPC4	0	0	0	0	410	0	0	410
MRPL13	HINT1	0	0	0	105	0	0	368	410
ATIC	YWHAB	0	0	0	0	410	0	0	410
ARPC4	NIF3L1	0	0	0	0	410	0	0	410
YWHAB	ATIC	0	0	0	0	410	0	0	410
ATP5G3	SLC25A5	0	0	0	312	0	0	178	410
PKM	GNPDA1	0	0	0	0	0	0	408	408
GNPDA1	PKM	0	0	0	0	0	0	408	408
KCNK1	GYG1	0	0	0	0	0	0	403	403
GYG1	KCNK1	0	0	0	0	0	0	403	403
HDAC1	HINT1	0	0	0	0	65	360	70	394
HINT1	HDAC1	0	0	0	0	65	360	70	394
APOO	IMMT	0	0	0	238	0	0	232	389
COX5A	FKBP1A	0	0	0	99	0	0	350	389
IMMT	APOO	0	0	0	238	0	0	232	389
FKBP1A	COX5A	0	0	0	99	0	0	350	389
PRDX6	ATP5A1	0	0	0	81	0	0	360	387
ATP5A1	PRDX6	0	0	0	81	0	0	360	387
ATP6V1E1	CHMP3	0	0	0	0	300	0	161	387
CHMP3	ATP6V1E1	0	0	0	0	300	0	161	387
EIF4H	ERP29	0	0	0	66	0	0	370	386
C1QBP	FKBP1A	0	0	0	95	0	0	350	386
FKBP1A	C1QBP	0	0	0	95	0	0	350	386
ERP29	EIF4H	0	0	0	66	0	0	370	386
TXNRD1	ATP5A1	0	0	0	244	0	0	220	385
ATP5A1	TXNRD1	0	0	0	244	0	0	220	385
H2AFZ	SIRT7	0	0	0	0	114	0	334	384
SIRT7	H2AFZ	0	0	0	0	114	0	334	384
UQCRC2	MDH2	0	0	0	280	0	0	179	383
MDH2	UQCRC2	0	0	0	280	0	0	179	383
SLC25A5	ATP6V1E1	0	0	0	108	0	0	337	383
ATP6V1E1	SLC25A5	0	0	0	108	0	0	337	383
ALG14	CNO	0	0	0	0	0	0	382	382
CNO	ALG14	0	0	0	0	0	0	382	382
APOO	APEX1	0	0	0	379	0	0	0	379
APOO	NDUFB6	0	0	0	379	0	0	0	379
APEX1	APOO	0	0	0	379	0	0	0	379
NDUFB6	APOO	0	0	0	379	0	0	0	379
CHCHD3	NDUFB5	0	0	0	378	0	0	0	378
ANXA2	NMT1	0	0	0	0	68	0	361	378
ATP6V0C	ATP5F1	0	0	0	0	0	360	68	378
NMT1	ANXA2	0	0	0	0	68	0	361	378
NDUFB5	CHCHD3	0	0	0	378	0	0	0	378
ATP5F1	ATP6V0C	0	0	0	0	0	360	68	378
ALDOA	PPP6C	0	0	0	0	0	0	377	377
PPP6C	ALDOA	0	0	0	0	0	0	377	377
YWHAQ	ENO1	0	0	0	0	103	0	334	377
ENO1	YWHAQ	0	0	0	0	103	0	334	377
FKBP1A	TBCA	0	0	0	69	0	0	356	374
TBCA	FKBP1A	0	0	0	69	0	0	356	374
COQ5	POLE3	0	0	0	0	0	0	373	373
ALDOA	CS	0	0	0	222	120	0	158	373
CS	ALDOA	0	0	0	222	120	0	158	373
POLE3	COQ5	0	0	0	0	0	0	373	373
PPIL1	GDE1	0	0	0	290	0	0	153	372
GDE1	PPIL1	0	0	0	290	0	0	153	372
PRDX6	CS	0	0	0	95	0	0	335	372
CS	PRDX6	0	0	0	95	0	0	335	372
HDAC1	TK2	0	0	0	82	0	0	343	371
TK2	HDAC1	0	0	0	82	0	0	343	371
TXNRD1	PKM	0	0	0	145	0	0	292	369
PKM	TXNRD1	0	0	0	145	0	0	292	369
HK1	CS	0	0	0	90	0	0	335	368
LDHA	PRDX6	0	0	0	110	81	0	290	368
PRDX6	LDHA	0	0	0	110	81	0	290	368
CS	HK1	0	0	0	90	0	0	335	368
ATP5B	NDUFB6	0	0	0	285	0	0	150	366
NDUFB6	ATP5B	0	0	0	285	0	0	150	366
LDHB	COX5A	0	0	0	365	0	0	0	365
COX5A	LDHB	0	0	0	365	0	0	0	365
ATP5B	PGK1	0	0	0	245	0	0	192	364
PGK1	ATP5B	0	0	0	245	0	0	192	364
ATP5B	NDUFB5	0	0	0	114	0	0	311	363
NDUFB5	ATP5B	0	0	0	114	0	0	311	363
ATP5B	MRPL13	0	0	0	272	0	0	160	362
HK1	LDHA	0	0	0	81	0	0	335	362
LDHB	HK1	0	0	0	81	0	0	335	362
LDHA	HK1	0	0	0	81	0	0	335	362
MRPL13	ATP5B	0	0	0	272	0	0	160	362
HK1	LDHB	0	0	0	81	0	0	335	362
ATP6V0C	ATP5G3	0	0	0	0	0	360	0	360
AP1S1	VMA21	0	0	0	0	0	360	0	360
VMA21	AP1S1	0	0	0	0	0	360	0	360
PARK7	COX5A	0	0	0	287	0	0	139	360
COX5A	PARK7	0	0	0	287	0	0	139	360
ATP5G3	ATP6V0C	0	0	0	0	0	360	0	360
TXNRD1	LDHA	77	0	0	105	66	0	267	359
LDHA	TXNRD1	77	0	0	105	66	0	267	359
ATP6V1E1	ALDOA	0	0	0	237	121	0	120	358
ALDOA	ATP6V1E1	0	0	0	237	121	0	120	358
COQ5	IMMT	0	0	0	69	0	0	337	356
PARK7	ERP29	0	0	0	83	0	0	327	356
IMMT	COQ5	0	0	0	69	0	0	337	356
ERP29	PARK7	0	0	0	83	0	0	327	356
GBAS	UQCRC2	0	0	0	88	0	0	323	356
UQCRC2	GBAS	0	0	0	88	0	0	323	356
SRP14	ATP5F1	0	0	0	355	0	0	0	355
POLD2	GTF2A2	0	0	0	0	0	0	355	355
GTF2A2	POLD2	0	0	0	0	0	0	355	355
PGAM1	VDAC2	0	0	0	0	0	0	355	355
ATP5F1	SRP14	0	0	0	355	0	0	0	355
VDAC2	PGAM1	0	0	0	0	0	0	355	355
CS	ATP5G3	0	0	0	351	0	0	0	351
UQCRC2	ATP5G3	0	0	0	142	0	0	275	351
ATP5G3	CS	0	0	0	351	0	0	0	351
ATIC	PGP	0	0	0	0	327	0	76	351
PGP	ATIC	0	0	0	0	327	0	76	351
ATP5G3	UQCRC2	0	0	0	142	0	0	275	351
ATP5A1	PGK1	0	0	0	202	164	0	105	350
PGK1	ATP5A1	0	0	0	202	164	0	105	350
TXNRD1	APEX1	64	0	0	71	218	0	158	350
TPI1	PRDX6	0	0	0	145	164	0	164	350
CHCHD3	COX5A	0	0	0	350	0	0	0	350
PRDX6	TPI1	0	0	0	145	164	0	164	350
COX5A	CHCHD3	0	0	0	350	0	0	0	350
APEX1	TXNRD1	64	0	0	71	218	0	158	350
PEX7	MDH2	0	0	0	0	197	0	223	349
MDH2	PEX7	0	0	0	0	197	0	223	349
MRPL51	MRPL13	0	0	0	237	0	0	179	346
MRPL13	MRPL51	0	0	0	237	0	0	179	346
TXNRD1	HK1	0	0	0	0	0	0	345	345
HK1	TXNRD1	0	0	0	0	0	0	345	345
UQCRC2	PGK1	0	0	0	314	0	0	84	344
EIF4H	PPIL1	0	0	0	128	279	0	0	344
YWHAB	HDAC1	0	0	0	71	302	0	71	344
HDAC1	YWHAB	0	0	0	71	302	0	71	344
PGK1	UQCRC2	0	0	0	314	0	0	84	344
PPIL1	EIF4H	0	0	0	128	279	0	0	344
PIGU	DPM3	0	0	0	0	0	0	343	343
SRP14	COX7A2	0	0	0	343	0	0	0	343
UBE2A	TK2	0	0	0	0	0	0	343	343
DPM3	PIGU	0	0	0	0	0	0	343	343
COX7A2	SRP14	0	0	0	343	0	0	0	343
TK2	UBE2A	0	0	0	0	0	0	343	343
APOO	MRPL18	0	0	0	342	0	0	0	342
CHRAC1	NMT1	0	0	0	0	0	0	342	342
ENO1	ANXA2	0	0	0	0	0	0	342	342
MRPL18	APOO	0	0	0	342	0	0	0	342
ANXA2	ENO1	0	0	0	0	0	0	342	342
NMT1	CHRAC1	0	0	0	0	0	0	342	342
DFFA	ATP5G3	0	0	0	0	0	0	340	340
HINT1	TBCA	0	0	0	270	0	0	133	340
TBCA	HINT1	0	0	0	270	0	0	133	340
ATP5G3	DFFA	0	0	0	0	0	0	340	340
C1QBP	EMC4	0	0	0	339	0	0	0	339
MIEN1	CNOT11	0	0	0	0	0	0	339	339
EMC4	C1QBP	0	0	0	339	0	0	0	339
CNOT11	MIEN1	0	0	0	0	0	0	339	339
TXNRD1	MDH2	77	0	0	105	66	0	244	338
TXNRD1	LDHB	77	0	0	105	66	0	244	338
MDH2	TXNRD1	77	0	0	105	66	0	244	338
LDHB	TXNRD1	77	0	0	105	66	0	244	338
UQCRC2	IMMT	0	0	0	248	123	0	76	337
IMMT	UQCRC2	0	0	0	248	123	0	76	337
VDAC2	IMMT	0	0	0	0	194	0	211	336
IMMT	VDAC2	0	0	0	0	194	0	211	336
TK2	PFN1	0	0	0	0	0	0	334	334
PFN1	TK2	0	0	0	0	0	0	334	334
ATIC	GNPDA1	0	0	0	0	266	0	130	334
GNPDA1	ATIC	0	0	0	0	266	0	130	334
ANXA2	ATP5A1	0	0	0	0	0	0	333	333
TK2	IMMT	0	0	0	0	0	0	333	333
IMMT	TK2	0	0	0	0	0	0	333	333
ATP5A1	ANXA2	0	0	0	0	0	0	333	333
CERS5	H2AFZ	0	0	0	0	0	0	333	333
H2AFZ	CERS5	0	0	0	0	0	0	333	333
ERH	ATP5A1	0	0	0	0	0	0	332	332
ATP5A1	ERH	0	0	0	0	0	0	332	332
HINT1	ATP5G3	0	0	0	331	0	0	0	331
AP1S1	LOC505465	0	0	0	0	0	0	331	331
UBE2A	TK2	0	0	0	0	0	0	331	331
ATP5G3	HINT1	0	0	0	331	0	0	0	331
LOC505465	AP1S1	0	0	0	0	0	0	331	331
PSMD5	CAPNS1	0	0	0	0	0	0	331	331
CAPNS1	PSMD5	0	0	0	0	0	0	331	331
TK2	UBE2A	0	0	0	0	0	0	331	331
UBE2A	LOC505465	0	0	0	0	329	0	0	329
LOC505465	UBE2A	0	0	0	0	329	0	0	329
CS	ODC1	64	0	0	242	0	0	130	328
ODC1	CS	64	0	0	242	0	0	130	328
ALDOA	GNPDA1	0	0	0	0	0	0	328	328
GNPDA1	ALDOA	0	0	0	0	0	0	328	328
TPI1	ERP29	0	0	0	0	0	0	327	327
EIF4H	ATP5B	0	0	0	106	143	0	193	327
YWHAQ	ATIC	0	0	0	0	327	0	0	327
ERP29	TPI1	0	0	0	0	0	0	327	327
ATIC	YWHAQ	0	0	0	0	327	0	0	327
ATP5B	EIF4H	0	0	0	106	143	0	193	327
YWHAQ	ATP5B	0	0	0	115	65	0	252	326
PKM	ATP5B	0	0	0	146	0	0	243	326
ATP5B	YWHAQ	0	0	0	115	65	0	252	326
ATP5B	PKM	0	0	0	146	0	0	243	326
DFFA	PPIL1	0	0	0	325	0	0	0	325
TXNL4A	C1QBP	0	0	0	325	0	0	0	325
PPIL1	DFFA	0	0	0	325	0	0	0	325
C1QBP	TXNL4A	0	0	0	325	0	0	0	325
APOO	CS	0	0	0	323	0	0	0	323
CS	APOO	0	0	0	323	0	0	0	323
CS	IMMT	0	0	0	239	113	0	76	322
IMMT	CS	0	0	0	239	113	0	76	322
MYEOV2	ATP5F1	0	0	0	321	0	0	0	321
ATP5F1	MYEOV2	0	0	0	321	0	0	0	321
ENO1	PFN1	0	0	0	206	0	0	179	320
PFN1	ENO1	0	0	0	206	0	0	179	320
UBE2A	YWHAB	0	0	0	0	319	0	0	319
YWHAB	UBE2A	0	0	0	0	319	0	0	319
COX5A	HINT1	0	0	0	318	0	0	0	318
TXNRD1	ATP5B	0	0	0	222	0	0	160	318
HINT1	COX5A	0	0	0	318	0	0	0	318
ATP5B	TXNRD1	0	0	0	222	0	0	160	318
DFFA	ATP6V1H	0	0	0	0	0	0	317	317
LOC100851398	RTCA	0	0	0	317	0	0	0	317
ATP5F1	EMC4	0	0	0	317	0	0	0	317
EMC4	ATP5F1	0	0	0	317	0	0	0	317
LDHB	ATP5F1	0	0	0	317	0	0	0	317
RTCA	LOC100851398	0	0	0	317	0	0	0	317
ATP6V1H	DFFA	0	0	0	0	0	0	317	317
ATP5F1	LDHB	0	0	0	317	0	0	0	317
ODC1	APEX1	0	0	0	313	0	0	0	313
APEX1	ODC1	0	0	0	313	0	0	0	313
COX5A	VDAC2	0	0	0	284	80	0	0	313
VDAC2	COX5A	0	0	0	284	80	0	0	313
APEX1	GDE1	0	0	0	311	0	0	0	311
ATP6V1E1	NDUFB5	0	0	0	0	0	0	311	311
GDE1	APEX1	0	0	0	311	0	0	0	311
EMC4	COX7A2	0	0	0	311	0	0	0	311
COX7A2	EMC4	0	0	0	311	0	0	0	311
NDUFB5	ATP6V1E1	0	0	0	0	0	0	311	311
HDAC1	PIAS2	0	0	0	70	164	0	184	310
YWHAQ	ANXA2	0	0	0	0	80	0	281	310
YWHAQ	HDAC1	0	0	0	71	265	0	71	310
PIAS2	HDAC1	0	0	0	70	164	0	184	310
COX5A	ALDOA	0	0	0	280	81	0	0	310
ALDOA	COX5A	0	0	0	280	81	0	0	310
HDAC1	YWHAQ	0	0	0	71	265	0	71	310
ANXA2	YWHAQ	0	0	0	0	80	0	281	310
ATP5F1	IMMT	0	0	0	0	0	0	309	309
IMMT	ATP5F1	0	0	0	0	0	0	309	309
SDHAF1	TMEM70	0	0	0	0	0	0	309	309
TMEM70	SDHAF1	0	0	0	0	0	0	309	309
PGAM1	PRDX6	0	0	0	96	181	0	141	308
PARK7	TPI1	0	0	0	136	0	0	233	308
TPI1	PARK7	0	0	0	136	0	0	233	308
PRDX6	PGAM1	0	0	0	96	181	0	141	308
UBE2A	ODC1	0	0	0	307	0	0	0	307
UQCRC2	TIMM21	0	0	0	0	307	0	0	307
TIMM21	UQCRC2	0	0	0	0	307	0	0	307
ODC1	UBE2A	0	0	0	307	0	0	0	307
RDH14	NDUFB5	0	0	0	305	0	0	0	305
YWHAB	PRDX6	0	0	0	68	117	0	224	305
NDUFB5	RDH14	0	0	0	305	0	0	0	305
EIF4H	RTCA	0	0	0	106	200	0	107	305
PRDX6	YWHAB	0	0	0	68	117	0	224	305
RTCA	EIF4H	0	0	0	106	200	0	107	305
UBE2A	APEX1	0	0	0	0	65	0	285	303
C8H9orf40	RTCA	0	0	0	303	0	0	0	303
LDHB	ERP29	0	0	0	138	0	0	225	303
RTCA	C8H9orf40	0	0	0	303	0	0	0	303
ERP29	LDHB	0	0	0	138	0	0	225	303
APEX1	UBE2A	0	0	0	0	65	0	285	303
HINT1	FKBP1A	0	0	0	281	70	0	0	302
SLC25A5	HINT1	0	0	0	71	0	0	280	302
FKBP1A	HINT1	0	0	0	281	70	0	0	302
HINT1	SLC25A5	0	0	0	71	0	0	280	302
NDUFB6	MRPL18	0	0	0	301	0	0	0	301
MRPL18	NDUFB6	0	0	0	301	0	0	0	301
ATP5B	C1QBP	0	0	0	300	0	0	0	300
C1QBP	ATP5B	0	0	0	300	0	0	0	300
TXNRD1	PGK1	0	0	0	147	103	0	158	299
SDHAF2	CS	241	0	0	76	0	0	81	299
ATIC	LDHA	0	0	0	76	0	0	273	299
PKM	ANXA2	0	0	0	0	65	0	282	299
CS	SDHAF2	241	0	0	76	0	0	81	299
LDHA	ATIC	0	0	0	76	0	0	273	299
PKM	UQCRC2	65	0	0	179	161	0	0	299
UQCRC2	PKM	65	0	0	179	161	0	0	299
ANXA2	PKM	0	0	0	0	65	0	282	299
PGK1	TXNRD1	0	0	0	147	103	0	158	299
PARK7	ATP5B	0	0	0	178	0	0	180	297
ATP5B	PARK7	0	0	0	178	0	0	180	297
VAMP3	SNX1	0	0	0	0	164	0	193	296
SNX1	VAMP3	0	0	0	0	164	0	193	296
ATIC	ENO1	0	0	0	69	0	0	274	295
ENO1	ATIC	0	0	0	69	0	0	274	295
PARK7	NDUFB6	0	0	0	249	0	0	98	294
PARK7	MRPL13	0	0	0	71	272	0	0	294
NDUFB6	PARK7	0	0	0	249	0	0	98	294
MRPL13	PARK7	0	0	0	71	272	0	0	294
SNX3	SNX1	0	0	0	0	117	0	200	292
ATP5B	APEX1	0	0	0	162	0	0	190	292
APEX1	ATP5B	0	0	0	162	0	0	190	292
SNX1	SNX3	0	0	0	0	117	0	200	292
LOC100851398	PPIL1	0	0	0	290	0	0	0	290
PPIL1	LOC100851398	0	0	0	290	0	0	0	290
YWHAB	ENO1	0	0	0	0	112	0	233	290
LDHB	HPRT1	0	0	0	201	0	0	147	290
ENO1	YWHAB	0	0	0	0	112	0	233	290
HPRT1	LDHB	0	0	0	201	0	0	147	290
HINT1	NDUFB5	0	0	0	289	0	0	0	289
NDUFB5	HINT1	0	0	0	289	0	0	0	289
UBE2A	POMP	0	0	0	165	126	0	104	289
POMP	UBE2A	0	0	0	165	126	0	104	289
COQ5	ATP5A1	0	0	0	186	0	0	161	288
MDH2	NDUFB6	0	0	0	288	0	0	0	288
NDUFB6	MDH2	0	0	0	288	0	0	0	288
ATP5A1	COQ5	0	0	0	186	0	0	161	288
PARK7	APOO	0	0	0	287	0	0	0	287
APOO	PARK7	0	0	0	287	0	0	0	287
TXNL4A	C8H9orf40	0	0	0	286	0	0	0	286
C8H9orf40	TXNL4A	0	0	0	286	0	0	0	286
PARK7	SRP14	0	0	0	161	0	0	185	286
SRP14	PARK7	0	0	0	161	0	0	185	286
COQ5	ATP5B	0	0	0	163	0	0	181	285
ATP5B	COQ5	0	0	0	163	0	0	181	285
FAM92A1	ALDOA	0	0	0	0	0	0	284	284
ALDOA	FAM92A1	0	0	0	0	0	0	284	284
ATP6V1E1	UQCRC2	0	0	0	0	0	0	284	284
UQCRC2	ATP6V1E1	0	0	0	0	0	0	284	284
TFDP2	NDUFB5	0	0	0	0	0	0	282	282
UBE2A	DPM3	0	0	0	0	0	0	282	282
C1QBP	ODC1	0	0	0	282	0	0	0	282
NDUFB5	TFDP2	0	0	0	0	0	0	282	282
SLC25A5	TOMM22	0	0	0	0	0	0	282	282
ODC1	C1QBP	0	0	0	282	0	0	0	282
UBE2A	APOO	0	0	0	282	0	0	0	282
H2AFZ	HPRT1	0	0	0	0	0	0	282	282
HPRT1	H2AFZ	0	0	0	0	0	0	282	282
DPM3	UBE2A	0	0	0	0	0	0	282	282
APOO	UBE2A	0	0	0	282	0	0	0	282
TOMM22	SLC25A5	0	0	0	0	0	0	282	282
ANXA2	PGK1	0	0	0	0	0	0	281	281
FKBP1A	PPIL1	0	0	0	69	65	0	241	281
TXNL4A	PPIL1	0	0	0	281	0	0	0	281
ENO1	PRDX6	0	0	0	142	0	0	197	281
HPRT1	CNOT11	0	0	0	0	0	0	281	281
PPIL1	FKBP1A	0	0	0	69	65	0	241	281
PGK1	ANXA2	0	0	0	0	0	0	281	281
HN1	APOO	0	0	0	281	0	0	0	281
PARK7	VDAC2	0	0	0	92	0	0	241	281
PRDX6	ENO1	0	0	0	142	0	0	197	281
PPIL1	TXNL4A	0	0	0	281	0	0	0	281
CNOT11	HPRT1	0	0	0	0	0	0	281	281
NDUFV3	COQ5	0	0	0	140	0	0	199	281
VDAC2	PARK7	0	0	0	92	0	0	241	281
APOO	HN1	0	0	0	281	0	0	0	281
COQ5	NDUFV3	0	0	0	140	0	0	199	281
HPRT1	ATP5F1	0	0	0	222	0	0	113	280
ATP5F1	HPRT1	0	0	0	222	0	0	113	280
TXNRD1	CHRAC1	0	0	0	0	0	0	280	280
CHRAC1	TXNRD1	0	0	0	0	0	0	280	280
POMP	ATP5F1	0	0	0	279	0	0	0	279
C1QBP	ATP5F1	0	0	0	279	0	0	0	279
ATP5F1	C1QBP	0	0	0	279	0	0	0	279
UNC50	POLD2	0	0	0	0	279	0	0	279
ATP5F1	POMP	0	0	0	279	0	0	0	279
POLD2	UNC50	0	0	0	0	279	0	0	279
PARK7	FKBP1A	0	0	0	81	81	0	213	277
NDUFV3	APOO	0	0	0	277	0	0	0	277
NDUFV3	ATP5B	0	0	0	277	0	0	0	277
PARK7	ENO1	67	0	0	112	0	0	198	277
FKBP1A	PARK7	0	0	0	81	81	0	213	277
ENO1	PARK7	67	0	0	112	0	0	198	277
APOO	NDUFV3	0	0	0	277	0	0	0	277
ATP5B	NDUFV3	0	0	0	277	0	0	0	277
PARK7	NDUFB5	0	0	0	246	0	0	78	276
PARK7	ATP5G3	0	0	0	246	0	0	80	276
ATP5B	ERP29	0	0	0	108	0	0	222	276
ERP29	ATP5B	0	0	0	108	0	0	222	276
CMC2	ACN9	0	0	0	140	0	0	193	276
ACN9	CMC2	0	0	0	140	0	0	193	276
NDUFB5	PARK7	0	0	0	246	0	0	78	276
ATP5G3	PARK7	0	0	0	246	0	0	80	276
RTCA	RDH14	0	0	0	275	0	0	0	275
RDH14	RTCA	0	0	0	275	0	0	0	275
POLD2	TFDP2	0	0	0	71	0	0	251	274
TFDP2	POLD2	0	0	0	71	0	0	251	274
SDHAF2	POLE3	0	0	0	273	0	0	0	273
PKM	PRDX6	0	0	0	0	199	0	130	273
H2AFZ	RPA1	0	0	0	83	199	0	90	273
POLE3	SDHAF2	0	0	0	273	0	0	0	273
RPA1	H2AFZ	0	0	0	83	199	0	90	273
PRDX6	PKM	0	0	0	0	199	0	130	273
EMC4	PPIL1	0	0	0	272	0	0	0	272
HDAC1	APEX1	0	0	0	94	164	0	117	272
ATIC	ODC1	0	0	0	115	0	0	212	272
POLR2D	LOC505465	0	0	0	0	272	0	0	272
PPIL1	EMC4	0	0	0	272	0	0	0	272
LOC505465	POLR2D	0	0	0	0	272	0	0	272
SRP14	APOO	0	0	0	272	0	0	0	272
APEX1	HDAC1	0	0	0	94	164	0	117	272
C8H9orf40	LOC100851398	0	0	0	272	0	0	0	272
LOC100851398	C8H9orf40	0	0	0	272	0	0	0	272
APOO	SRP14	0	0	0	272	0	0	0	272
ODC1	ATIC	0	0	0	115	0	0	212	272
GTF2A2	EMC4	0	0	0	271	0	0	0	271
EMC4	GTF2A2	0	0	0	271	0	0	0	271
NDUFV3	COX5A	0	0	0	271	0	0	0	271
COX5A	NDUFV3	0	0	0	271	0	0	0	271
TPI1	CS	0	0	0	70	0	0	248	270
CS	TPI1	0	0	0	70	0	0	248	270
PKM	PARK7	0	0	0	76	0	0	242	270
PARK7	PKM	0	0	0	76	0	0	242	270
PARK7	HINT1	0	0	0	246	0	0	71	269
UQCRC2	ALDOA	0	0	0	135	81	0	154	269
HINT1	PARK7	0	0	0	246	0	0	71	269
ALDOA	UQCRC2	0	0	0	135	81	0	154	269
MDH2	PRDX6	0	0	0	110	81	0	178	268
APOO	ATP5F1	0	0	0	268	0	0	0	268
LDHA	GNPDA1	0	0	0	0	0	0	268	268
GNPDA1	LDHA	0	0	0	0	0	0	268	268
PRDX6	MDH2	0	0	0	110	81	0	178	268
ATP5F1	APOO	0	0	0	268	0	0	0	268
ATP6V0C	CERS5	0	0	0	0	110	0	212	268
CERS5	ATP6V0C	0	0	0	0	110	0	212	268
RTCA	NDUFB5	0	0	0	267	0	0	0	267
EMC4	ATP5G3	0	0	0	267	0	0	0	267
SRP14	ATP5G3	0	0	0	267	0	0	0	267
NDUFB5	RTCA	0	0	0	267	0	0	0	267
ATP5G3	EMC4	0	0	0	267	0	0	0	267
ATP5G3	SRP14	0	0	0	267	0	0	0	267
C1QBP	MRPL18	0	0	0	233	82	0	0	266
MRPL18	C1QBP	0	0	0	233	82	0	0	266
HN1	MIEN1	0	0	0	266	0	0	0	266
MIEN1	HN1	0	0	0	266	0	0	0	266
VDAC2	ALDOA	0	0	0	106	145	0	116	265
ALDOA	VDAC2	0	0	0	106	145	0	116	265
LDHB	ATIC	0	0	0	76	0	0	237	265
ATIC	LDHB	0	0	0	76	0	0	237	265
UBE2A	YWHAB	0	0	0	0	264	0	0	264
SLC25A5	PARK7	0	0	0	95	0	0	220	264
UBE2A	YWHAQ	0	0	0	0	264	0	0	264
UBE2A	YWHAQ	0	0	0	0	264	0	0	264
YWHAQ	UBE2A	0	0	0	0	264	0	0	264
YWHAQ	UBE2A	0	0	0	0	264	0	0	264
YWHAB	UBE2A	0	0	0	0	264	0	0	264
PARK7	SLC25A5	0	0	0	95	0	0	220	264
VAMP3	PGK1	0	0	0	0	0	0	263	263
H2AFZ	PFN1	0	0	0	122	0	0	196	263
YWHAB	ERP29	0	0	0	0	0	0	263	263
UBE2A	C8H9orf40	0	0	0	263	0	0	0	263
PGK1	VAMP3	0	0	0	0	0	0	263	263
ERP29	YWHAB	0	0	0	0	0	0	263	263
PFN1	H2AFZ	0	0	0	122	0	0	196	263
ATP6V1E1	LDHB	0	0	0	159	0	0	160	263
LDHB	ATP6V1E1	0	0	0	159	0	0	160	263
C8H9orf40	UBE2A	0	0	0	263	0	0	0	263
CDC26	RTCA	0	0	0	262	0	0	0	262
HINT1	EMC4	0	0	0	262	0	0	0	262
EMC4	HINT1	0	0	0	262	0	0	0	262
RTCA	CDC26	0	0	0	262	0	0	0	262
PARK7	MDH2	0	0	0	200	0	0	112	260
ATIC	MDH2	0	0	0	104	0	0	208	260
MDH2	ATIC	0	0	0	104	0	0	208	260
MDH2	PARK7	0	0	0	200	0	0	112	260
SLC25A5	HPRT1	0	0	0	259	0	0	0	259
HPRT1	SLC25A5	0	0	0	259	0	0	0	259
LDHB	ATP5G3	0	0	0	212	0	0	97	258
HPRT1	ODC1	0	0	0	155	0	0	159	258
ATP6V1E1	NDUFB6	0	0	0	0	0	0	258	258
C1QBP	NDUFB6	0	0	0	258	0	0	0	258
POMP	RTCA	0	0	0	258	0	0	0	258
AP1S1	GNPDA1	0	0	0	0	0	0	258	258
NDUFB6	C1QBP	0	0	0	258	0	0	0	258
RTCA	POMP	0	0	0	258	0	0	0	258
GNPDA1	AP1S1	0	0	0	0	0	0	258	258
ODC1	HPRT1	0	0	0	155	0	0	159	258
ATP5G3	LDHB	0	0	0	212	0	0	97	258
NDUFB6	ATP6V1E1	0	0	0	0	0	0	258	258
TXNL4A	MRPL18	0	0	0	257	0	0	0	257
HPRT1	ATP5B	0	0	0	132	0	0	179	257
MRPL18	TXNL4A	0	0	0	257	0	0	0	257
ATP5B	HPRT1	0	0	0	132	0	0	179	257
NPRL2	SNX3	0	0	0	0	0	0	257	257
SNX3	NPRL2	0	0	0	0	0	0	257	257
EMC4	GDE1	0	0	0	256	0	0	0	256
APEX1	PPIL1	0	0	0	256	0	0	0	256
PPIL1	APEX1	0	0	0	256	0	0	0	256
ATP5G3	APEX1	0	0	0	256	0	0	0	256
APEX1	ATP5G3	0	0	0	256	0	0	0	256
TXNRD1	CS	0	0	0	77	0	0	228	256
VDAC2	PRDX6	0	0	0	173	0	0	138	256
GDE1	EMC4	0	0	0	256	0	0	0	256
COX5A	EMC4	0	0	0	256	0	0	0	256
PRDX6	VDAC2	0	0	0	173	0	0	138	256
EMC4	COX5A	0	0	0	256	0	0	0	256
CS	TXNRD1	0	0	0	77	0	0	228	256
HINT1	MDH2	87	0	0	78	81	0	151	255
MDH2	HINT1	87	0	0	78	81	0	151	255
C8H9orf40	MRPL18	0	0	0	254	0	0	0	254
MDH2	IMMT	0	0	0	164	123	0	65	254
IMMT	MDH2	0	0	0	164	123	0	65	254
ZW10	RPA1	0	0	0	254	0	0	0	254
NEURL	HDAC1	0	0	0	0	225	0	78	254
MRPL18	C8H9orf40	0	0	0	254	0	0	0	254
RPA1	ZW10	0	0	0	254	0	0	0	254
UBAC1	YWHAQ	0	0	0	0	0	0	254	254
YWHAQ	UBAC1	0	0	0	0	0	0	254	254
HDAC1	NEURL	0	0	0	0	225	0	78	254
ODC1	ATP5A1	0	0	0	139	0	0	168	253
ATP5A1	ODC1	0	0	0	139	0	0	168	253
APOO	ODC1	0	0	0	252	0	0	0	252
APOO	C1QBP	0	0	0	252	0	0	0	252
ODC1	APOO	0	0	0	252	0	0	0	252
C1QBP	APOO	0	0	0	252	0	0	0	252
PGAM1	CS	0	0	0	70	0	0	228	251
CS	PGAM1	0	0	0	70	0	0	228	251
SNX1	POLE3	0	0	0	0	0	0	250	250
POLE3	SNX1	0	0	0	0	0	0	250	250
YWHAB	CS	0	0	0	143	82	0	124	250
HINT1	MYEOV2	0	0	0	250	0	0	0	250
MYEOV2	HINT1	0	0	0	250	0	0	0	250
CS	YWHAB	0	0	0	143	82	0	124	250
C1QBP	PPIL1	0	0	0	210	89	0	0	249
CHCHD3	ATP5G3	0	0	0	249	0	0	0	249
UQCRC2	CS	0	0	0	124	0	0	178	249
PPIL1	C1QBP	0	0	0	210	89	0	0	249
CS	UQCRC2	0	0	0	124	0	0	178	249
ATP5G3	CHCHD3	0	0	0	249	0	0	0	249
SLC25A5	APEX1	0	0	0	169	0	0	133	248
ATIC	TBCA	0	0	0	0	0	0	248	248
MRFAP1	WDYHV1	0	0	0	248	0	0	0	248
COX5A	H2AFZ	0	0	0	208	0	0	90	248
H2AFZ	COX5A	0	0	0	208	0	0	90	248
TBCA	ATIC	0	0	0	0	0	0	248	248
WDYHV1	MRFAP1	0	0	0	248	0	0	0	248
APEX1	SLC25A5	0	0	0	169	0	0	133	248
SLC25A5	MDH2	0	0	0	178	0	0	122	247
MDH2	SLC25A5	0	0	0	178	0	0	122	247
TPI1	TBCA	0	0	0	0	0	0	246	246
HINT1	NDUFB6	0	0	0	246	0	0	0	246
FAM92A1	LDHA	0	0	0	0	0	0	246	246
UQCRC2	LDHA	0	0	0	121	0	0	177	246
POLD2	CDK3	0	0	0	178	121	0	0	246
NDUFB6	HINT1	0	0	0	246	0	0	0	246
CDK3	POLD2	0	0	0	178	121	0	0	246
LDHA	FAM92A1	0	0	0	0	0	0	246	246
TBCA	TPI1	0	0	0	0	0	0	246	246
LDHA	UQCRC2	0	0	0	121	0	0	177	246
C1QBP	ATP5A1	0	0	0	245	0	0	0	245
TXNRD1	MRPL13	0	0	0	0	119	0	179	245
TPI1	GNPDA1	0	0	0	0	0	0	245	245
ATP5A1	C1QBP	0	0	0	245	0	0	0	245
PARK7	C1QBP	0	0	0	96	0	0	200	245
GNPDA1	TPI1	0	0	0	0	0	0	245	245
C1QBP	PARK7	0	0	0	96	0	0	200	245
MRPL13	TXNRD1	0	0	0	0	119	0	179	245
MRPL13	PPIL1	0	0	0	138	0	0	160	244
PPIL1	MRPL13	0	0	0	138	0	0	160	244
APOO	MYEOV2	0	0	0	244	0	0	0	244
SRP14	MYEOV2	0	0	0	244	0	0	0	244
MYEOV2	APOO	0	0	0	244	0	0	0	244
MYEOV2	SRP14	0	0	0	244	0	0	0	244
CHCHD3	MDH2	0	0	0	243	0	0	0	243
HINT1	GTF2A2	0	0	0	243	0	0	0	243
GTF2A2	HINT1	0	0	0	243	0	0	0	243
CERS5	HDAC1	0	0	0	0	0	0	243	243
HDAC1	CERS5	0	0	0	0	0	0	243	243
MDH2	CHCHD3	0	0	0	243	0	0	0	243
ATP5B	MYEOV2	0	0	0	242	0	0	0	242
MYEOV2	ATP5B	0	0	0	242	0	0	0	242
ALDOA	ATP5G3	0	0	0	241	0	0	0	241
NMT1	IMMT	0	0	0	0	0	0	241	241
IMMT	NMT1	0	0	0	0	0	0	241	241
ENO1	GNPDA1	0	0	0	0	0	0	241	241
ATP5G3	ALDOA	0	0	0	241	0	0	0	241
GNPDA1	ENO1	0	0	0	0	0	0	241	241
SLC25A5	ENO1	0	0	0	142	129	0	66	241
UBE2A	POMP	0	0	0	69	164	0	104	241
POMP	UBE2A	0	0	0	69	164	0	104	241
ENO1	SLC25A5	0	0	0	142	129	0	66	241
CS	PGK1	0	0	0	111	0	0	180	239
PGK1	CS	0	0	0	111	0	0	180	239
VDAC2	ATP5F1	0	0	0	146	0	0	146	239
ATP5F1	VDAC2	0	0	0	146	0	0	146	239
CERS5	SIRT7	0	0	0	0	0	0	238	238
YWHAQ	ATP5A1	0	0	0	147	84	0	103	238
GBAS	PARK7	0	0	0	197	0	0	91	238
SIRT7	CERS5	0	0	0	0	0	0	238	238
ATP5A1	YWHAQ	0	0	0	147	84	0	103	238
PARK7	GBAS	0	0	0	197	0	0	91	238
APEX1	SIRT7	0	0	0	71	213	0	0	237
SIRT7	APEX1	0	0	0	71	213	0	0	237
POLR2D	APEX1	0	0	0	237	0	0	0	237
PKM	TK2	0	0	0	0	0	0	237	237
ATP5F1	RTCA	0	0	0	237	0	0	0	237
RTCA	ATP5F1	0	0	0	237	0	0	0	237
APEX1	POLR2D	0	0	0	237	0	0	0	237
C8H9orf40	C1QBP	0	0	0	237	0	0	0	237
C1QBP	C8H9orf40	0	0	0	237	0	0	0	237
TK2	PKM	0	0	0	0	0	0	237	237
SLC25A5	IMMT	0	0	0	0	108	0	179	236
UQCRC2	LDHB	0	0	0	121	0	0	166	236
LDHB	UQCRC2	0	0	0	121	0	0	166	236
TXNRD1	PGAM1	103	0	0	69	0	0	159	236
PGAM1	TXNRD1	103	0	0	69	0	0	159	236
IMMT	SLC25A5	0	0	0	0	108	0	179	236
NDUFB6	ATP5A1	0	0	0	235	0	0	0	235
ATP5A1	NDUFB6	0	0	0	235	0	0	0	235
ERH	HINT1	0	0	0	129	0	0	158	235
UBE2A	LOC100851398	0	0	0	235	0	0	0	235
HINT1	ERH	0	0	0	129	0	0	158	235
LOC100851398	UBE2A	0	0	0	235	0	0	0	235
SLC25A5	LDHA	0	0	0	121	0	0	163	232
LDHA	SLC25A5	0	0	0	121	0	0	163	232
RPA1	PGK1	0	0	0	0	231	0	0	231
DFFA	APEX1	0	0	0	231	0	0	0	231
CAPNS1	PFN1	0	0	0	231	0	0	0	231
PGK1	RPA1	0	0	0	0	231	0	0	231
APEX1	DFFA	0	0	0	231	0	0	0	231
PFN1	CAPNS1	0	0	0	231	0	0	0	231
CHCHD3	NDUFB6	0	0	0	230	0	0	0	230
NDUFB6	CHCHD3	0	0	0	230	0	0	0	230
TOMM22	FKBP1A	0	0	0	0	87	0	191	229
FKBP1A	TOMM22	0	0	0	0	87	0	191	229
YWHAQ	CDK3	0	0	0	0	122	0	158	229
CHCHD3	UQCRC2	0	0	0	104	0	0	175	229
CDK3	YWHAQ	0	0	0	0	122	0	158	229
UQCRC2	CHCHD3	0	0	0	104	0	0	175	229
SLC25A5	PGK1	0	0	0	123	0	0	156	228
UBE2A	RTCA	0	0	0	228	0	0	0	228
DFFA	LOC100851398	0	0	0	228	0	0	0	228
LOC100851398	DFFA	0	0	0	228	0	0	0	228
RTCA	UBE2A	0	0	0	228	0	0	0	228
PGK1	SLC25A5	0	0	0	123	0	0	156	228
ERH	MRPL18	0	0	0	129	149	0	0	227
YWHAB	ANXA2	0	0	0	0	80	0	194	227
ANXA2	YWHAB	0	0	0	0	80	0	194	227
MRPL18	ERH	0	0	0	129	149	0	0	227
NDUFB5	MRPL18	0	0	0	226	0	0	0	226
POMP	NDUFB5	0	0	0	226	0	0	0	226
MRPL18	NDUFB5	0	0	0	226	0	0	0	226
TPI1	ODC1	0	0	0	70	0	0	202	226
PARK7	EMC4	0	0	0	226	0	0	0	226
NDUFB5	POMP	0	0	0	226	0	0	0	226
ODC1	TPI1	0	0	0	70	0	0	202	226
EMC4	PARK7	0	0	0	226	0	0	0	226
H2AFZ	PGK1	0	0	0	0	0	0	225	225
PGK1	H2AFZ	0	0	0	0	0	0	225	225
COX5A	PGK1	0	0	0	117	0	0	158	224
ENO1	GALK2	0	0	0	0	0	0	224	224
CAPNS1	ABHD11	0	0	0	0	0	0	224	224
LDHB	VDAC2	0	0	0	171	0	0	103	224
GALK2	ENO1	0	0	0	0	0	0	224	224
ABHD11	CAPNS1	0	0	0	0	0	0	224	224
TPI1	YWHAB	0	0	0	95	0	0	178	224
PGK1	COX5A	0	0	0	117	0	0	158	224
VDAC2	LDHB	0	0	0	171	0	0	103	224
YWHAB	TPI1	0	0	0	95	0	0	178	224
PRDX6	ODC1	0	0	0	0	0	0	223	223
YWHAQ	KCNK1	0	0	0	0	223	0	0	223
YWHAB	KCNK1	0	0	0	0	223	0	0	223
ATP5B	PRDX6	0	0	0	87	0	0	184	223
GNPDA1	PRDX6	0	0	0	82	0	0	189	223
ODC1	PRDX6	0	0	0	0	0	0	223	223
PRDX6	GNPDA1	0	0	0	82	0	0	189	223
PRDX6	ATP5B	0	0	0	87	0	0	184	223
KCNK1	YWHAB	0	0	0	0	223	0	0	223
KCNK1	YWHAQ	0	0	0	0	223	0	0	223
PGAM1	GALK2	0	0	0	0	0	0	222	222
BRK1	PFN1	0	0	0	222	0	0	0	222
TXNL4A	COX7A2	0	0	0	222	0	0	0	222
RPA1	PIAS2	0	0	0	0	186	0	84	222
PGP	GNPDA1	69	0	0	0	0	0	199	222
PIAS2	RPA1	0	0	0	0	186	0	84	222
GNPDA1	PGP	69	0	0	0	0	0	199	222
COX7A2	TXNL4A	0	0	0	222	0	0	0	222
HPRT1	POMP	0	0	0	222	0	0	0	222
POMP	HPRT1	0	0	0	222	0	0	0	222
PFN1	BRK1	0	0	0	222	0	0	0	222
ZBTB8OS	ATIC	0	0	0	0	0	0	222	222
GALK2	PGAM1	0	0	0	0	0	0	222	222
ATIC	ZBTB8OS	0	0	0	0	0	0	222	222
PRDX6	APEX1	0	0	0	96	154	0	64	221
RTCA	CS	0	0	0	0	0	0	221	221
APEX1	PRDX6	0	0	0	96	154	0	64	221
CS	RTCA	0	0	0	0	0	0	221	221
YWHAQ	ALDOA	0	0	0	74	0	0	192	220
H2AFZ	ATP5B	0	0	0	110	0	0	159	220
ATP5B	H2AFZ	0	0	0	110	0	0	159	220
ALDOA	YWHAQ	0	0	0	74	0	0	192	220
CDC26	MRPL18	0	0	0	218	0	0	0	218
COX7A2	ATP5A1	0	0	0	218	0	0	0	218
ALDOA	PFN1	0	0	0	193	0	0	71	218
ATP5A1	COX7A2	0	0	0	218	0	0	0	218
SDHAF2	RDH14	0	0	0	0	120	0	148	218
FKBP1A	PPP6C	0	0	0	0	0	0	218	218
PPP6C	FKBP1A	0	0	0	0	0	0	218	218
PFN1	ALDOA	0	0	0	193	0	0	71	218
ATP6V0C	ENO1	0	0	0	88	95	0	129	218
MRFAP1	SRP14	0	0	0	218	0	0	0	218
MRPL18	CDC26	0	0	0	218	0	0	0	218
RDH14	SDHAF2	0	0	0	0	120	0	148	218
PGAM1	COQ5	0	0	0	0	0	0	218	218
ATP6V0C	COX5A	0	0	0	104	164	0	0	218
PKM	NIF3L1	0	0	0	0	65	0	198	218
COQ5	PGAM1	0	0	0	0	0	0	218	218
COX5A	ATP6V0C	0	0	0	104	164	0	0	218
ENO1	ATP6V0C	0	0	0	88	95	0	129	218
NIF3L1	PKM	0	0	0	0	65	0	198	218
SRP14	MRFAP1	0	0	0	218	0	0	0	218
PGAM1	PARK7	0	0	0	79	0	0	185	217
PARK7	PGAM1	0	0	0	79	0	0	185	217
SLC25A5	CS	0	0	0	115	0	0	151	216
PARK7	ATP5F1	0	0	0	107	0	0	158	216
YWHAQ	LDHA	0	0	0	70	115	0	124	216
VDAC2	CDK3	0	0	0	0	111	0	155	216
CDK3	VDAC2	0	0	0	0	111	0	155	216
ATP5F1	PARK7	0	0	0	107	0	0	158	216
LDHA	YWHAQ	0	0	0	70	115	0	124	216
CS	SLC25A5	0	0	0	115	0	0	151	216
YWHAQ	PGK1	0	0	0	93	98	0	118	215
PARK7	ATP5A1	0	0	0	182	0	0	80	215
LDHB	COX7A2	0	0	0	215	0	0	0	215
HPRT1	WDYHV1	0	0	0	138	127	0	0	215
LOC100851398	C1QBP	0	0	0	215	0	0	0	215
C1QBP	LOC100851398	0	0	0	215	0	0	0	215
UQCRC2	ENO1	0	0	0	180	0	0	83	215
WDYHV1	HPRT1	0	0	0	138	127	0	0	215
PKM	YWHAB	0	0	0	0	66	0	194	215
COX7A2	LDHB	0	0	0	215	0	0	0	215
ATP5A1	PARK7	0	0	0	182	0	0	80	215
ENO1	UQCRC2	0	0	0	180	0	0	83	215
PGK1	YWHAQ	0	0	0	93	98	0	118	215
YWHAB	PKM	0	0	0	0	66	0	194	215
ERH	POLE3	0	0	0	214	0	0	0	214
POLE3	ERH	0	0	0	214	0	0	0	214
YWHAB	PGK1	0	0	0	93	98	0	116	213
DFFA	GDE1	0	0	0	213	0	0	0	213
HN1	APEX1	0	0	0	213	0	0	0	213
ALDOA	C1QBP	0	0	0	139	0	0	124	213
EIF4H	LOC100851398	0	0	0	213	0	0	0	213
C1QBP	ALDOA	0	0	0	139	0	0	124	213
GDE1	DFFA	0	0	0	213	0	0	0	213
CDC26	POMP	0	0	0	213	0	0	0	213
POMP	CDC26	0	0	0	213	0	0	0	213
PGK1	YWHAB	0	0	0	93	98	0	116	213
APEX1	HN1	0	0	0	213	0	0	0	213
LOC100851398	EIF4H	0	0	0	213	0	0	0	213
C8H9orf40	POLE3	0	0	0	212	0	0	0	212
TXNL4A	NDUFB5	0	0	0	212	0	0	0	212
COX16	NDUFB5	0	0	0	212	0	0	0	212
NDUFV3	ATP5G3	0	0	0	212	0	0	0	212
ENO1	ATP5G3	0	0	0	107	69	0	129	212
COX16	NDUFB6	0	0	0	212	0	0	0	212
C1QBP	RTCA	0	0	0	212	0	0	0	212
ZBTB8OS	PPP6C	0	0	212	0	0	0	0	212
RTCA	C1QBP	0	0	0	212	0	0	0	212
POLE3	C8H9orf40	0	0	0	212	0	0	0	212
ATP5G3	ENO1	0	0	0	107	69	0	129	212
NDUFB5	TXNL4A	0	0	0	212	0	0	0	212
NDUFB5	COX16	0	0	0	212	0	0	0	212
NDUFB6	COX16	0	0	0	212	0	0	0	212
PPP6C	ZBTB8OS	0	0	212	0	0	0	0	212
ATP5G3	NDUFV3	0	0	0	212	0	0	0	212
ISCA2	MRPL13	211	0	0	0	0	0	0	211
PGAM1	ATP5B	0	0	0	108	0	0	152	211
H2AFZ	ENO1	0	0	0	0	0	0	211	211
ENO1	H2AFZ	0	0	0	0	0	0	211	211
MRPL13	ISCA2	211	0	0	0	0	0	0	211
ATP5B	PGAM1	0	0	0	108	0	0	152	211
YWHAQ	SIRT7	0	0	0	0	161	0	98	210
YWHAB	SIRT7	0	0	0	0	161	0	98	210
ATP5F1	GDE1	0	0	0	210	0	0	0	210
PKM	ATP5G3	0	0	0	140	0	0	120	210
GDE1	ATP5F1	0	0	0	210	0	0	0	210
ENO1	HINT1	0	0	0	0	0	0	210	210
SLC25A5	ALDOA	0	0	0	106	0	0	152	210
HINT1	ENO1	0	0	0	0	0	0	210	210
NIF3L1	UNC50	0	0	0	77	0	0	180	210
SIRT7	YWHAB	0	0	0	0	161	0	98	210
UNC50	NIF3L1	0	0	0	77	0	0	180	210
SIRT7	YWHAQ	0	0	0	0	161	0	98	210
ATP5G3	PKM	0	0	0	140	0	0	120	210
ALDOA	SLC25A5	0	0	0	106	0	0	152	210
SNX12	SNX1	0	0	0	0	117	0	109	209
PKM	LOC505465	0	0	0	0	162	0	95	209
C1QBP	COX7A2	0	0	0	209	0	0	0	209
SRP14	EMC4	0	0	0	209	0	0	0	209
LDHB	GNPDA1	0	0	0	0	0	0	209	209
MDH2	GNPDA1	0	0	0	0	0	0	209	209
SNX1	SNX12	0	0	0	0	117	0	109	209
GNPDA1	MDH2	0	0	0	0	0	0	209	209
COX7A2	C1QBP	0	0	0	209	0	0	0	209
LDHB	C1QBP	0	0	0	168	0	0	88	209
EMC4	SRP14	0	0	0	209	0	0	0	209
C1QBP	LDHB	0	0	0	168	0	0	88	209
GNPDA1	LDHB	0	0	0	0	0	0	209	209
LOC505465	PKM	0	0	0	0	162	0	95	209
PKM	NDUFB5	0	0	0	70	0	0	183	208
RTCA	ATP6V1H	0	0	0	208	0	0	0	208
ATP6V1H	RTCA	0	0	0	208	0	0	0	208
APOO	POLR2D	0	0	0	108	0	0	149	208
POLR2D	APOO	0	0	0	108	0	0	149	208
NDUFB5	PKM	0	0	0	70	0	0	183	208
YWHAQ	APEX1	0	0	0	95	0	0	160	207
SRP14	KCNK1	0	0	0	0	0	0	207	207
MYCBP	POLD2	0	0	0	0	0	0	207	207
COX5A	ENO1	0	0	0	129	0	0	127	207
SNX3	ENO1	0	0	0	0	0	0	207	207
KCNK1	SRP14	0	0	0	0	0	0	207	207
ENO1	COX5A	0	0	0	129	0	0	127	207
ENO1	SNX3	0	0	0	0	0	0	207	207
APEX1	YWHAQ	0	0	0	95	0	0	160	207
POLD2	MYCBP	0	0	0	0	0	0	207	207
MRPL13	MRPL18	0	0	0	177	0	0	75	206
TPI1	PPIL1	0	0	0	71	0	0	181	206
PIGU	EDEM2	0	0	0	206	0	0	0	206
ATP5B	EMC4	0	0	0	206	0	0	0	206
MRPL18	MRPL13	0	0	0	177	0	0	75	206
EDEM2	PIGU	0	0	0	206	0	0	0	206
EMC4	ATP5B	0	0	0	206	0	0	0	206
PPIL1	TPI1	0	0	0	71	0	0	181	206
RTCA	MRPL18	0	0	0	205	0	0	0	205
C1QBP	GDE1	0	0	0	205	0	0	0	205
UBE2A	ATP6V1H	0	0	0	170	81	0	0	205
MRPL18	RTCA	0	0	0	205	0	0	0	205
GDE1	C1QBP	0	0	0	205	0	0	0	205
ATP6V1H	UBE2A	0	0	0	170	81	0	0	205
FKBP1A	SNX12	0	0	0	0	204	0	0	204
SNX3	FKBP1A	0	0	0	0	204	0	0	204
SNX12	FKBP1A	0	0	0	0	204	0	0	204
HPRT1	MDH2	0	0	0	106	0	0	147	204
HPRT1	APOO	0	0	0	204	0	0	0	204
PARK7	HDAC1	0	0	0	0	121	0	132	204
UQCRC2	VDAC2	0	0	0	146	0	0	107	204
MDH2	HPRT1	0	0	0	106	0	0	147	204
APOO	HPRT1	0	0	0	204	0	0	0	204
FKBP1A	SNX3	0	0	0	0	204	0	0	204
HDAC1	PARK7	0	0	0	0	121	0	132	204
VDAC2	UQCRC2	0	0	0	146	0	0	107	204
EMC4	NDUFB6	0	0	0	203	0	0	0	203
NDUFB6	EMC4	0	0	0	203	0	0	0	203
TXNL4A	HINT1	0	0	0	203	0	0	0	203
HINT1	TXNL4A	0	0	0	203	0	0	0	203
SNX3	VAMP3	0	0	0	0	113	0	138	203
HN1	COX5A	0	0	0	203	0	0	0	203
VAMP3	SNX3	0	0	0	0	113	0	138	203
COX5A	HN1	0	0	0	203	0	0	0	203
SRP14	ATP5A1	0	0	0	202	0	0	0	202
ODC1	ATP5G3	0	0	0	202	0	0	0	202
H2AFZ	ATP5G3	0	0	0	202	0	0	0	202
TPI1	GALK2	0	0	0	0	0	0	202	202
ATP5G3	ODC1	0	0	0	202	0	0	0	202
MDH2	RDH14	0	0	0	98	64	0	131	202
TPI1	RTCA	0	0	0	0	0	0	202	202
RDH14	MDH2	0	0	0	98	64	0	131	202
VAMP3	MYEOV2	0	0	0	202	0	0	0	202
ATP5B	APOO	0	0	0	202	0	0	0	202
APOO	ATP5B	0	0	0	202	0	0	0	202
ATP5A1	SRP14	0	0	0	202	0	0	0	202
MYEOV2	VAMP3	0	0	0	202	0	0	0	202
ATP5G3	H2AFZ	0	0	0	202	0	0	0	202
RTCA	TPI1	0	0	0	0	0	0	202	202
GALK2	TPI1	0	0	0	0	0	0	202	202
RPA1	APEX1	0	0	0	164	0	0	84	201
MDH2	COX7A2	0	0	0	201	0	0	0	201
PGAM1	ERP29	0	0	0	0	0	0	201	201
COX7A2	MDH2	0	0	0	201	0	0	0	201
APEX1	RPA1	0	0	0	164	0	0	84	201
ERP29	PGAM1	0	0	0	0	0	0	201	201
CDK3	POLE3	0	0	0	157	0	0	91	200
HINT1	MRPL18	0	0	0	200	0	0	0	200
TPI1	PFN1	0	0	0	165	0	0	82	200
TXNRD1	RDH14	0	0	0	0	0	0	200	200
ENO1	PPP6C	0	0	0	0	0	0	200	200
PKM	PPP6C	0	0	0	0	0	0	200	200
POLE3	CDK3	0	0	0	157	0	0	91	200
MRPL18	HINT1	0	0	0	200	0	0	0	200
PPP6C	ENO1	0	0	0	0	0	0	200	200
UBE2A	HPRT1	0	0	0	144	0	0	104	200
PGAM1	YWHAB	0	0	0	95	0	0	152	200
PFN1	TPI1	0	0	0	165	0	0	82	200
YWHAB	PGAM1	0	0	0	95	0	0	152	200
PPP6C	PKM	0	0	0	0	0	0	200	200
RDH14	TXNRD1	0	0	0	0	0	0	200	200
HPRT1	UBE2A	0	0	0	144	0	0	104	200
VDAC2	ATP6V1H	0	0	0	0	199	0	0	199
PEX7	LDHA	0	0	0	0	123	0	125	199
ATP6V1H	VDAC2	0	0	0	0	199	0	0	199
LDHA	PEX7	0	0	0	0	123	0	125	199
LDHB	PEX7	0	0	0	0	123	0	125	199
PGAM1	ATIC	0	0	0	0	0	0	199	199
PEX7	LDHB	0	0	0	0	123	0	125	199
ATIC	PGAM1	0	0	0	0	0	0	199	199
CDK3	APEX1	0	0	0	138	0	0	108	198
HINT1	PFN1	0	0	0	94	118	0	77	198
PARK7	COX7A2	0	0	0	198	0	0	0	198
APEX1	CDK3	0	0	0	138	0	0	108	198
PFN1	HINT1	0	0	0	94	118	0	77	198
COX7A2	PARK7	0	0	0	198	0	0	0	198
TXNRD1	UQCRC2	0	0	0	117	83	0	90	198
UQCRC2	TXNRD1	0	0	0	117	83	0	90	198
UBE2A	PPIL1	0	0	0	148	76	0	63	197
CHCHD3	CS	0	0	0	105	0	0	140	197
FKBP1A	PFN1	0	0	0	177	65	0	0	197
PFN1	FKBP1A	0	0	0	177	65	0	0	197
SLC25A5	LDHB	0	0	0	121	0	0	124	197
UQCRC2	PARK7	0	0	0	128	0	0	117	197
PARK7	UQCRC2	0	0	0	128	0	0	117	197
EIF4H	YWHAQ	0	0	0	76	110	0	103	197
CS	CHCHD3	0	0	0	105	0	0	140	197
YWHAQ	EIF4H	0	0	0	76	110	0	103	197
PPIL1	UBE2A	0	0	0	148	76	0	63	197
LDHB	SLC25A5	0	0	0	121	0	0	124	197
RTCA	PPIL1	0	0	0	196	0	0	0	196
PARK7	TK2	0	0	0	0	0	0	196	196
PPIL1	RTCA	0	0	0	196	0	0	0	196
VDAC2	LDHA	0	0	0	171	0	0	71	196
LDHA	VDAC2	0	0	0	171	0	0	71	196
TK2	PARK7	0	0	0	0	0	0	196	196
H2AFZ	ATP5A1	0	0	0	0	82	0	160	195
VAMP3	LOC505465	0	0	0	0	0	0	195	195
HINT1	CDK3	0	0	0	0	164	0	77	195
CDK3	HINT1	0	0	0	0	164	0	77	195
LOC505465	VAMP3	0	0	0	0	0	0	195	195
ATP5A1	H2AFZ	0	0	0	0	82	0	160	195
ERH	MED27	0	0	0	0	0	0	194	194
TIMM21	MRPL18	0	0	0	194	0	0	0	194
HDAC1	PPIL1	0	0	0	0	164	0	76	194
SRP14	MRPL13	0	0	0	106	0	0	136	194
MRPL18	TIMM21	0	0	0	194	0	0	0	194
EIF4H	C1QBP	0	0	0	174	65	0	0	194
PPIL1	HDAC1	0	0	0	0	164	0	76	194
MRPL13	SRP14	0	0	0	106	0	0	136	194
ATP6V1E1	H2AFZ	0	0	0	147	0	0	94	194
ZBTB8OS	COX5A	0	0	0	0	0	0	194	194
MED27	ERH	0	0	0	0	0	0	194	194
H2AFZ	ATP6V1E1	0	0	0	147	0	0	94	194
COX5A	ZBTB8OS	0	0	0	0	0	0	194	194
C1QBP	EIF4H	0	0	0	174	65	0	0	194
ATIC	CS	0	0	0	0	0	0	193	193
EIF4H	CDK3	0	0	0	0	163	0	76	193
ADIPOR1	ATIC	0	0	0	0	0	0	193	193
CS	ATIC	0	0	0	0	0	0	193	193
ATIC	ADIPOR1	0	0	0	0	0	0	193	193
CDK3	EIF4H	0	0	0	0	163	0	76	193
APOO	ATP5A1	0	0	0	192	0	0	0	192
ISCA2	APEX1	192	0	0	0	0	0	0	192
UQCRC2	PRDX6	0	0	0	0	0	0	192	192
ATP5A1	APOO	0	0	0	192	0	0	0	192
PRDX6	UQCRC2	0	0	0	0	0	0	192	192
APEX1	ISCA2	192	0	0	0	0	0	0	192
ARPC4	ATP5A1	0	0	0	0	0	0	191	191
ATP5A1	ARPC4	0	0	0	0	0	0	191	191
HPRT1	ALDOA	0	0	0	0	0	0	191	191
ALDOA	HPRT1	0	0	0	0	0	0	191	191
ANXA2	LDHA	0	0	0	0	0	0	190	190
LDHA	ANXA2	0	0	0	0	0	0	190	190
YWHAB	VDAC2	0	0	0	133	0	0	105	190
VDAC2	YWHAB	0	0	0	133	0	0	105	190
ZW10	RTCA	0	0	0	189	0	0	0	189
UQCRC2	YWHAB	0	0	0	0	0	0	189	189
RTCA	ZW10	0	0	0	189	0	0	0	189
YWHAB	UQCRC2	0	0	0	0	0	0	189	189
CAPNS1	APEX1	0	0	0	0	85	0	149	188
ADIPOR1	RDH14	0	0	0	113	65	0	100	188
APEX1	CAPNS1	0	0	0	0	85	0	149	188
RDH14	ADIPOR1	0	0	0	113	65	0	100	188
EMC4	NDUFB5	0	0	0	187	0	0	0	187
PARK7	APEX1	0	0	0	72	0	0	160	187
ALDOA	IMMT	0	0	0	75	81	0	121	187
TIMM21	RTCA	0	0	0	187	0	0	0	187
NDUFB5	EMC4	0	0	0	187	0	0	0	187
RTCA	TIMM21	0	0	0	187	0	0	0	187
IMMT	ALDOA	0	0	0	75	81	0	121	187
APEX1	PARK7	0	0	0	72	0	0	160	187
RDH14	GDE1	0	0	0	115	0	0	119	186
LOC505465	ATP5A1	0	0	0	0	0	0	186	186
ODC1	GALK2	0	0	0	0	0	0	186	186
GALK2	ODC1	0	0	0	0	0	0	186	186
ATP5A1	LOC505465	0	0	0	0	0	0	186	186
LDHA	TK2	0	0	0	0	0	0	186	186
LDHB	TK2	0	0	0	0	0	0	186	186
GDE1	RDH14	0	0	0	115	0	0	119	186
TK2	LDHA	0	0	0	0	0	0	186	186
GBAS	MDH2	0	0	0	108	0	0	125	186
VDAC2	C1QBP	0	0	0	101	0	0	131	186
C1QBP	VDAC2	0	0	0	101	0	0	131	186
CHRAC1	HPRT1	0	0	0	0	0	0	186	186
TK2	LDHB	0	0	0	0	0	0	186	186
HPRT1	CHRAC1	0	0	0	0	0	0	186	186
TXNRD1	CERS5	0	0	0	0	0	0	186	186
MDH2	GBAS	0	0	0	108	0	0	125	186
CERS5	TXNRD1	0	0	0	0	0	0	186	186
ISCA2	PRDX6	0	0	0	0	0	0	185	185
YWHAQ	MDH2	0	0	0	81	110	0	84	185
H2AFZ	HINT1	0	0	0	185	0	0	0	185
SLC25A5	YWHAB	0	0	0	103	129	0	0	185
HINT1	H2AFZ	0	0	0	185	0	0	0	185
LDHB	SNX3	0	0	0	0	0	0	185	185
SNX3	LDHB	0	0	0	0	0	0	185	185
PRDX6	ISCA2	0	0	0	0	0	0	185	185
MDH2	YWHAQ	0	0	0	81	110	0	84	185
YWHAB	SLC25A5	0	0	0	103	129	0	0	185
CHCHD3	ATP5A1	0	0	0	184	0	0	0	184
ATP5A1	CHCHD3	0	0	0	184	0	0	0	184
MYEOV2	NDUFB5	0	0	0	183	0	0	0	183
ENO1	APEX1	0	0	0	0	0	0	183	183
TXNRD1	GNPDA1	0	0	0	0	0	0	183	183
NIF3L1	ABHD11	100	0	0	0	0	0	130	183
NDUFB5	MYEOV2	0	0	0	183	0	0	0	183
APEX1	ENO1	0	0	0	0	0	0	183	183
ABHD11	NIF3L1	100	0	0	0	0	0	130	183
KCMF1	ATP6V1E1	0	0	0	0	183	0	0	183
ATP6V1E1	KCMF1	0	0	0	0	183	0	0	183
GNPDA1	TXNRD1	0	0	0	0	0	0	183	183
PGAM1	ATP5A1	0	0	0	108	0	0	121	182
CHRAC1	HDAC1	0	0	0	0	86	0	142	182
HDAC1	CHRAC1	0	0	0	0	86	0	142	182
ATP5A1	PGAM1	0	0	0	108	0	0	121	182
ENO1	TK2	0	0	0	0	0	0	181	181
GBAS	RDH14	0	0	0	181	0	0	0	181
TK2	ENO1	0	0	0	0	0	0	181	181
RDH14	GBAS	0	0	0	181	0	0	0	181
YWHAQ	PRDX6	0	0	0	68	117	0	84	180
SLC25A5	HDAC1	0	0	0	0	154	0	71	180
PRDX6	YWHAQ	0	0	0	68	117	0	84	180
HDAC1	SLC25A5	0	0	0	0	154	0	71	180
MDH2	GID8	0	0	0	0	0	0	179	179
ABHD11	GDE1	0	0	0	0	0	0	179	179
YWHAB	ATP5A1	0	0	0	77	71	0	120	179
MRPL13	ATP5G3	0	0	0	179	0	0	0	179
LDHB	GALK2	0	0	0	0	0	0	179	179
MDH2	GALK2	0	0	0	0	0	0	179	179
LDHA	GALK2	0	0	0	0	0	0	179	179
ATP6V0C	MRPL13	0	0	0	179	0	0	0	179
ATP5G3	MRPL13	0	0	0	179	0	0	0	179
GALK2	LDHA	0	0	0	0	0	0	179	179
GALK2	MDH2	0	0	0	0	0	0	179	179
GID8	MDH2	0	0	0	0	0	0	179	179
TXNL4A	GTF2A2	0	0	0	179	0	0	0	179
GDE1	ABHD11	0	0	0	0	0	0	179	179
COQ5	CDK3	0	0	0	0	0	0	179	179
CHCHD3	VDAC2	0	0	0	93	0	0	132	179
GTF2A2	TXNL4A	0	0	0	179	0	0	0	179
CDK3	COQ5	0	0	0	0	0	0	179	179
ATP5A1	YWHAB	0	0	0	77	71	0	120	179
GALK2	LDHB	0	0	0	0	0	0	179	179
VDAC2	CHCHD3	0	0	0	93	0	0	132	179
MRPL13	ATP6V0C	0	0	0	179	0	0	0	179
ISCA2	CS	64	0	0	69	0	0	133	178
ATP6V1E1	LDHA	0	0	0	0	0	0	178	178
YWHAB	ATP5B	0	0	0	0	65	0	157	178
ATP5B	YWHAB	0	0	0	0	65	0	157	178
CS	ISCA2	64	0	0	69	0	0	133	178
LDHA	ATP6V1E1	0	0	0	0	0	0	178	178
CDK3	SIRT7	0	0	0	0	144	0	79	177
ATP5G3	MRPL18	0	0	0	177	0	0	0	177
PPIL1	MRPL18	0	0	0	177	0	0	0	177
MRPL18	PPIL1	0	0	0	177	0	0	0	177
MRPL18	ATP5G3	0	0	0	177	0	0	0	177
GTF2A2	LAMTOR1	0	0	0	177	0	0	0	177
HK1	ODC1	0	0	0	0	0	0	177	177
NMT1	TK2	0	0	0	0	0	0	177	177
ALDOA	TK2	0	0	0	0	0	0	177	177
TK2	NMT1	0	0	0	0	0	0	177	177
GTF2A2	FKBP1A	0	0	0	177	0	0	0	177
MYEOV2	GTF2A2	0	0	0	177	0	0	0	177
FKBP1A	GTF2A2	0	0	0	177	0	0	0	177
ERH	GTF2A2	0	0	0	177	0	0	0	177
LAMTOR1	GTF2A2	0	0	0	177	0	0	0	177
ENO1	C1QBP	0	0	0	69	0	0	153	177
SIRT7	CDK3	0	0	0	0	144	0	79	177
GTF2A2	MYEOV2	0	0	0	177	0	0	0	177
ENO1	APOO	0	0	0	177	0	0	0	177
SRP14	HINT1	0	0	0	177	0	0	0	177
VAMP3	POLD2	0	0	0	0	0	0	177	177
ODC1	HK1	0	0	0	0	0	0	177	177
TK2	ALDOA	0	0	0	0	0	0	177	177
APOO	ENO1	0	0	0	177	0	0	0	177
C1QBP	ENO1	0	0	0	69	0	0	153	177
HINT1	SRP14	0	0	0	177	0	0	0	177
POLD2	VAMP3	0	0	0	0	0	0	177	177
GTF2A2	ERH	0	0	0	177	0	0	0	177
TXNRD1	ATIC	0	0	0	0	0	0	177	177
ATIC	TXNRD1	0	0	0	0	0	0	177	177
ENO1	PPIL1	0	0	0	74	147	0	0	176
PPIL1	ENO1	0	0	0	74	147	0	0	176
SNX3	CHMP3	0	0	0	67	0	0	153	176
CHMP3	SNX3	0	0	0	67	0	0	153	176
PARK7	ATIC	0	0	0	0	0	0	176	176
ATIC	PARK7	0	0	0	0	0	0	176	176
ATP5B	PPIL1	0	0	0	0	71	0	148	174
VAMP3	ANXA2	0	0	0	0	0	0	174	174
CHCHD3	C1QBP	0	0	0	174	0	0	0	174
PPIL1	ATP5B	0	0	0	0	71	0	148	174
ANXA2	VAMP3	0	0	0	0	0	0	174	174
C1QBP	CHCHD3	0	0	0	174	0	0	0	174
SLC25A5	ADIPOR1	0	0	0	0	0	0	174	174
ADIPOR1	SLC25A5	0	0	0	0	0	0	174	174
RDH14	MRPL18	0	0	0	173	0	0	0	173
ATP5G3	GDE1	0	0	0	173	0	0	0	173
POLR2D	PPIL1	0	0	0	173	0	0	0	173
DFFA	ATP5A1	0	0	0	0	0	0	173	173
EMC4	APEX1	0	0	0	173	0	0	0	173
GDE1	ATP5G3	0	0	0	173	0	0	0	173
HPRT1	PRDX6	0	0	0	173	0	0	0	173
H2AFZ	COX7A2	0	0	0	173	0	0	0	173
MRPL18	RDH14	0	0	0	173	0	0	0	173
TIMM21	RDH14	0	0	0	173	0	0	0	173
CHMP3	NMT1	0	0	0	0	0	0	173	173
APEX1	EMC4	0	0	0	173	0	0	0	173
SRP14	PPP6C	0	0	0	0	0	0	173	173
RDH14	TIMM21	0	0	0	173	0	0	0	173
PPIL1	POLR2D	0	0	0	173	0	0	0	173
DFFA	APOO	0	0	0	173	0	0	0	173
APOO	DFFA	0	0	0	173	0	0	0	173
ATP5A1	DFFA	0	0	0	0	0	0	173	173
NMT1	CHMP3	0	0	0	0	0	0	173	173
PPP6C	SRP14	0	0	0	0	0	0	173	173
PRDX6	HPRT1	0	0	0	173	0	0	0	173
TPI1	HPRT1	0	0	0	138	0	0	80	173
COX7A2	H2AFZ	0	0	0	173	0	0	0	173
HPRT1	TPI1	0	0	0	138	0	0	80	173
HN1	ATP6V1E1	0	0	0	173	0	0	0	173
ATP6V1E1	HN1	0	0	0	173	0	0	0	173
ATP5F1	MRPL18	0	0	0	171	0	0	0	171
HN1	GDE1	0	0	0	171	0	0	0	171
CDK2AP1	PPIL1	0	0	0	70	0	0	146	171
ALDOA	TBCA	0	0	0	0	0	0	171	171
LDHB	TBCA	0	0	0	0	0	0	171	171
COX5A	ODC1	0	0	0	171	0	0	0	171
PARK7	LOC505465	0	0	0	0	0	0	171	171
NDUFB6	RDH14	0	0	0	171	0	0	0	171
RDH14	NDUFB6	0	0	0	171	0	0	0	171
EMC4	RTCA	0	0	0	171	0	0	0	171
RTCA	EMC4	0	0	0	171	0	0	0	171
POMP	EMC4	0	0	0	171	0	0	0	171
H2AFZ	ATP5F1	0	0	0	171	0	0	0	171
MRPL18	ATP5F1	0	0	0	171	0	0	0	171
SLC25A5	ERP29	0	0	0	0	0	0	171	171
ALDOA	ANXA2	0	0	0	0	0	0	171	171
ANXA2	ALDOA	0	0	0	0	0	0	171	171
TBCA	ALDOA	0	0	0	0	0	0	171	171
CAPNS1	ALDOA	0	0	0	171	0	0	0	171
EMC4	POMP	0	0	0	171	0	0	0	171
ALDOA	CAPNS1	0	0	0	171	0	0	0	171
ATP5F1	H2AFZ	0	0	0	171	0	0	0	171
ODC1	COX5A	0	0	0	171	0	0	0	171
TBCA	LDHB	0	0	0	0	0	0	171	171
PPIL1	CDK2AP1	0	0	0	70	0	0	146	171
LOC505465	PARK7	0	0	0	0	0	0	171	171
GDE1	HN1	0	0	0	171	0	0	0	171
ERP29	SLC25A5	0	0	0	0	0	0	171	171
POMP	MRPL18	0	0	0	170	0	0	0	170
COQ5	PPIL1	0	0	0	149	0	0	65	170
LDHB	APEX1	0	0	0	106	0	0	110	170
ARPC4	PFN1	0	0	0	132	0	0	84	170
PFN1	ARPC4	0	0	0	132	0	0	84	170
TXNRD1	ANXA2	0	0	0	0	0	0	170	170
MRPL18	POMP	0	0	0	170	0	0	0	170
PPIL1	COQ5	0	0	0	149	0	0	65	170
APEX1	LDHB	0	0	0	106	0	0	110	170
ANXA2	TXNRD1	0	0	0	0	0	0	170	170
IMMT	NDUFB5	0	0	0	169	0	0	0	169
HPRT1	ATP5G3	0	0	0	169	0	0	0	169
NDUFB5	IMMT	0	0	0	169	0	0	0	169
HN1	ODC1	0	0	0	169	0	0	0	169
MYEOV2	ODC1	0	0	0	169	0	0	0	169
SLC25A5	COX7A2	0	0	0	169	0	0	0	169
LOC100851398	RDH14	0	0	0	169	0	0	0	169
UBE2A	NDUFB6	0	0	0	169	0	0	0	169
PARK7	ARPC4	0	0	0	0	0	0	169	169
C1QBP	POLR2D	0	0	0	169	0	0	0	169
POLR2D	C1QBP	0	0	0	169	0	0	0	169
PARK7	MYEOV2	0	0	0	169	0	0	0	169
ODC1	MYEOV2	0	0	0	169	0	0	0	169
POMP	HINT1	0	0	0	169	0	0	0	169
RDH14	LOC100851398	0	0	0	169	0	0	0	169
HINT1	POMP	0	0	0	169	0	0	0	169
ATP5G3	HPRT1	0	0	0	169	0	0	0	169
ARPC4	PARK7	0	0	0	0	0	0	169	169
MYEOV2	PARK7	0	0	0	169	0	0	0	169
ODC1	HN1	0	0	0	169	0	0	0	169
NDUFB6	UBE2A	0	0	0	169	0	0	0	169
COX7A2	SLC25A5	0	0	0	169	0	0	0	169
ADIPOR1	VAMP3	0	0	0	81	0	0	132	168
VAMP3	ADIPOR1	0	0	0	81	0	0	132	168
RPA1	POLE3	0	0	0	92	80	0	84	167
ZW10	MRPL18	0	0	0	167	0	0	0	167
COX5A	GDE1	0	0	0	167	0	0	0	167
SRP14	APEX1	0	0	0	167	0	0	0	167
MDH2	APEX1	0	0	0	167	0	0	0	167
RTCA	ATP5G3	0	0	0	167	0	0	0	167
LOC100851398	NDUFB6	0	0	0	167	0	0	0	167
ATP5G3	RTCA	0	0	0	167	0	0	0	167
MRFAP1	EMC4	0	0	0	167	0	0	0	167
POLR2D	EMC4	0	0	0	167	0	0	0	167
APEX1	MDH2	0	0	0	167	0	0	0	167
POLE3	RPA1	0	0	0	92	80	0	84	167
EMC4	POLR2D	0	0	0	167	0	0	0	167
SDHAF1	LOC100851398	0	0	0	167	0	0	0	167
NDUFB6	LOC100851398	0	0	0	167	0	0	0	167
ADIPOR1	C8H9orf40	0	0	0	167	0	0	0	167
UBE2A	TXNL4A	0	0	0	167	0	0	0	167
APEX1	SRP14	0	0	0	167	0	0	0	167
SCAMP3	SRP14	0	0	0	0	0	0	167	167
UBE2A	SRP14	0	0	0	167	0	0	0	167
GDE1	COX5A	0	0	0	167	0	0	0	167
TPI1	ATIC	0	0	0	0	0	0	167	167
ATIC	TPI1	0	0	0	0	0	0	167	167
MRPL18	ZW10	0	0	0	167	0	0	0	167
SLC25A5	CHCHD3	0	0	0	0	0	0	167	167
C8H9orf40	ADIPOR1	0	0	0	167	0	0	0	167
SRP14	SCAMP3	0	0	0	0	0	0	167	167
LOC100851398	SDHAF1	0	0	0	167	0	0	0	167
TXNL4A	UBE2A	0	0	0	167	0	0	0	167
SRP14	UBE2A	0	0	0	167	0	0	0	167
EMC4	MRFAP1	0	0	0	167	0	0	0	167
CHCHD3	SLC25A5	0	0	0	0	0	0	167	167
PARK7	PGK1	0	0	0	117	0	0	94	166
LDHA	RDH14	0	0	0	0	80	0	131	166
LDHB	RDH14	0	0	0	0	80	0	131	166
RDH14	LDHA	0	0	0	0	80	0	131	166
EIF4H	YWHAB	0	0	0	0	110	0	102	166
RDH14	LDHB	0	0	0	0	80	0	131	166
PGK1	PARK7	0	0	0	117	0	0	94	166
YWHAB	EIF4H	0	0	0	0	110	0	102	166
COX5A	APEX1	0	0	0	165	0	0	0	165
FKBP1A	ATP5G3	0	0	0	83	127	0	0	165
HN1	LAMTOR1	0	0	0	165	0	0	0	165
EMC1	IMMT	0	0	0	165	0	0	0	165
NDUFV3	COX7A2	0	0	0	165	0	0	0	165
HN1	NDUFB6	0	0	0	165	0	0	0	165
H2AFZ	EMC4	0	0	0	165	0	0	0	165
ATP6V1E1	EMC4	0	0	0	165	0	0	0	165
ATP5G3	FKBP1A	0	0	0	83	127	0	0	165
ATP6V1E1	MDH2	0	0	0	165	0	0	0	165
UNC50	TIMM21	0	0	0	165	0	0	0	165
TIMM21	UNC50	0	0	0	165	0	0	0	165
ACN9	COX16	0	0	0	165	0	0	0	165
COX16	ACN9	0	0	0	165	0	0	0	165
EMC4	H2AFZ	0	0	0	165	0	0	0	165
APEX1	COX5A	0	0	0	165	0	0	0	165
EMC4	ATP6V1E1	0	0	0	165	0	0	0	165
MDH2	ATP6V1E1	0	0	0	165	0	0	0	165
LAMTOR1	HN1	0	0	0	165	0	0	0	165
NDUFB6	HN1	0	0	0	165	0	0	0	165
IMMT	EMC1	0	0	0	165	0	0	0	165
COX7A2	NDUFV3	0	0	0	165	0	0	0	165
CDK2AP1	POLE3	0	0	0	94	0	0	116	164
PRDX6	PGK1	0	0	0	145	0	0	63	164
PGK1	PRDX6	0	0	0	145	0	0	63	164
PARK7	ALDOA	0	0	0	81	0	0	128	164
PKM	HPRT1	75	0	0	106	0	0	71	164
PKM	COX5A	0	0	0	79	0	0	130	164
POLE3	CDK2AP1	0	0	0	94	0	0	116	164
ALDOA	PARK7	0	0	0	81	0	0	128	164
HPRT1	PKM	75	0	0	106	0	0	71	164
COX5A	PKM	0	0	0	79	0	0	130	164
TXNL4A	POLE3	0	0	0	163	0	0	0	163
IMMT	ATP5G3	0	0	0	163	0	0	0	163
ATP5G3	IMMT	0	0	0	163	0	0	0	163
CDK3	GALK2	0	0	0	0	163	0	0	163
LDHB	ODC1	0	0	0	71	0	0	136	163
LDHA	ODC1	0	0	0	71	0	0	136	163
MDH2	ODC1	0	0	0	71	0	0	136	163
ANXA2	PRDX6	0	0	0	0	0	0	163	163
HPRT1	COX7A2	0	0	0	163	0	0	0	163
PSMD5	RDH14	0	0	0	163	0	0	0	163
EIF4H	FKBP1A	0	0	0	0	131	0	77	163
ODC1	LDHA	0	0	0	71	0	0	136	163
ODC1	MDH2	0	0	0	71	0	0	136	163
PRDX6	ANXA2	0	0	0	0	0	0	163	163
GALK2	CDK3	0	0	0	0	163	0	0	163
POLE3	TXNL4A	0	0	0	163	0	0	0	163
COX7A2	HPRT1	0	0	0	163	0	0	0	163
RDH14	PSMD5	0	0	0	163	0	0	0	163
YWHAQ	NIF3L1	0	0	0	0	163	0	0	163
ODC1	LDHB	0	0	0	71	0	0	136	163
NIF3L1	YWHAQ	0	0	0	0	163	0	0	163
FKBP1A	EIF4H	0	0	0	0	131	0	77	163
PIGU	PPIL1	0	0	0	141	0	0	65	162
H2AFZ	APEX1	0	0	0	132	0	0	75	162
HPRT1	APEX1	0	0	0	135	0	0	71	162
TK2	ODC1	0	0	0	70	0	0	136	162
ODC1	TK2	0	0	0	70	0	0	136	162
LDHB	CDK3	0	0	0	0	0	0	162	162
PPIL1	PIGU	0	0	0	141	0	0	65	162
APEX1	HPRT1	0	0	0	135	0	0	71	162
APEX1	H2AFZ	0	0	0	132	0	0	75	162
CDK3	LDHB	0	0	0	0	0	0	162	162
CERS5	PARK7	0	0	0	111	0	0	97	162
PARK7	CERS5	0	0	0	111	0	0	97	162
GNPDA1	PGK1	0	0	0	0	0	0	161	161
CDK2AP1	MRPL18	0	0	0	161	0	0	0	161
COX7A2	MRPL18	0	0	0	161	0	0	0	161
TXNL4A	GDE1	0	0	0	161	0	0	0	161
MIEN1	GDE1	0	0	0	161	0	0	0	161
HINT1	APEX1	0	0	0	140	0	0	65	161
GNPDA1	ODC1	0	0	0	0	0	0	161	161
YWHAQ	CS	0	0	0	0	82	0	124	161
MRPL18	COX7A2	0	0	0	161	0	0	0	161
TXNL4A	NDUFB6	0	0	0	161	0	0	0	161
PGK1	GNPDA1	0	0	0	0	0	0	161	161
ODC1	GNPDA1	0	0	0	0	0	0	161	161
CERS5	LDHA	0	0	0	0	0	0	161	161
LOC100851398	APOO	0	0	0	161	0	0	0	161
APEX1	HINT1	0	0	0	140	0	0	65	161
APOO	LOC100851398	0	0	0	161	0	0	0	161
BLVRA	ALDOA	0	0	0	0	0	0	161	161
ALDOA	BLVRA	0	0	0	0	0	0	161	161
HN1	DFFA	0	0	0	161	0	0	0	161
NDUFB6	TXNL4A	0	0	0	161	0	0	0	161
GDE1	TXNL4A	0	0	0	161	0	0	0	161
CERS5	LDHB	0	0	0	0	0	0	161	161
MRPL18	CDK2AP1	0	0	0	161	0	0	0	161
GDE1	MIEN1	0	0	0	161	0	0	0	161
LDHB	CERS5	0	0	0	0	0	0	161	161
LDHA	CERS5	0	0	0	0	0	0	161	161
CS	YWHAQ	0	0	0	0	82	0	124	161
UBE2A	HN1	0	0	0	161	0	0	0	161
DFFA	HN1	0	0	0	161	0	0	0	161
HN1	UBE2A	0	0	0	161	0	0	0	161
SLC25A5	ODC1	0	0	0	160	0	0	0	160
COQ5	ABHD11	0	0	0	83	0	0	122	160
ABHD11	COQ5	0	0	0	83	0	0	122	160
ODC1	SLC25A5	0	0	0	160	0	0	0	160
C1QBP	IMMT	0	0	0	159	0	0	0	159
TXNRD1	GALK2	0	0	0	0	0	0	159	159
ATIC	PRDX6	0	0	0	0	0	0	159	159
PSMD5	RTCA	0	0	0	159	0	0	0	159
VAMP3	SNX12	0	0	0	0	113	0	91	159
HINT1	LDHA	87	0	0	0	81	0	79	159
C1QBP	LDHA	0	0	0	94	0	0	110	159
C8H9orf40	POLR2D	0	0	0	159	0	0	0	159
IMMT	C1QBP	0	0	0	159	0	0	0	159
LDHA	C1QBP	0	0	0	94	0	0	110	159
LDHB	HINT1	87	0	0	0	81	0	79	159
LDHA	HINT1	87	0	0	0	81	0	79	159
POLR2D	C8H9orf40	0	0	0	159	0	0	0	159
CHCHD3	ATP5B	0	0	0	96	0	0	108	159
SNX12	VAMP3	0	0	0	0	113	0	91	159
RTCA	PSMD5	0	0	0	159	0	0	0	159
PRDX6	ATIC	0	0	0	0	0	0	159	159
HINT1	LDHB	87	0	0	0	81	0	79	159
TXNRD1	MIEN1	0	0	0	0	0	0	159	159
ATP5B	CHCHD3	0	0	0	96	0	0	108	159
MIEN1	TXNRD1	0	0	0	0	0	0	159	159
GALK2	TXNRD1	0	0	0	0	0	0	159	159
ATP5F1	PGK1	0	0	0	70	0	0	132	158
ATP6V1E1	PGK1	0	0	0	69	0	0	133	158
APOO	GDE1	0	0	0	158	0	0	0	158
YWHAB	APEX1	0	0	0	0	0	0	158	158
ZDHHC16	DPCD	0	0	0	0	0	0	158	158
NPRL2	XPO4	0	0	0	0	0	0	158	158
ENO1	ODC1	0	0	0	99	0	0	104	158
PGK1	ATP5F1	0	0	0	70	0	0	132	158
ATIC	SLX1A	0	0	0	0	158	0	0	158
PKM	PGP	0	0	0	158	0	0	0	158
ATIC	C1QBP	0	0	0	158	0	0	0	158
GDE1	APOO	0	0	0	158	0	0	0	158
COX16	HINT1	0	0	0	158	0	0	0	158
DPCD	ZDHHC16	0	0	0	0	0	0	158	158
SCAMP3	ATP5B	0	0	0	0	0	0	158	158
ODC1	ENO1	0	0	0	99	0	0	104	158
HINT1	COX16	0	0	0	158	0	0	0	158
TPI1	COQ5	0	0	0	0	0	0	158	158
APEX1	YWHAB	0	0	0	0	0	0	158	158
MIEN1	ERH	0	0	0	0	0	0	158	158
XPO4	NPRL2	0	0	0	0	0	0	158	158
SLX1A	ATIC	0	0	0	0	158	0	0	158
C1QBP	ATIC	0	0	0	158	0	0	0	158
COQ5	TPI1	0	0	0	0	0	0	158	158
ERH	MIEN1	0	0	0	0	0	0	158	158
PGK1	ATP6V1E1	0	0	0	69	0	0	133	158
ATP5B	SCAMP3	0	0	0	0	0	0	158	158
PGP	PKM	0	0	0	158	0	0	0	158
PFN1	PGK1	0	0	0	0	106	0	96	157
CDK3	PPIL1	0	0	0	96	0	0	106	157
PGK1	PFN1	0	0	0	0	106	0	96	157
PPIL1	CDK3	0	0	0	96	0	0	106	157
ISCA2	NIF3L1	0	0	0	0	0	0	157	157
PKM	ATIC	0	0	0	0	0	0	157	157
NIF3L1	ISCA2	0	0	0	0	0	0	157	157
SLC25A5	PGAM1	0	0	0	136	0	0	65	157
ATIC	PKM	0	0	0	0	0	0	157	157
PGAM1	SLC25A5	0	0	0	136	0	0	65	157
APOO	PPIL1	0	0	0	156	0	0	0	156
CDC26	NDUFB5	0	0	0	156	0	0	0	156
UQCRC2	APEX1	66	0	0	0	0	0	134	156
LOC100851398	APEX1	0	0	0	156	0	0	0	156
H2AFZ	C1QBP	0	0	0	106	0	0	95	156
TPI1	APOO	0	0	0	117	0	0	84	156
PPIL1	APOO	0	0	0	156	0	0	0	156
APEX1	LOC100851398	0	0	0	156	0	0	0	156
SLC25A5	TMEM70	0	0	0	68	0	0	132	156
NDUFB5	CDC26	0	0	0	156	0	0	0	156
C1QBP	H2AFZ	0	0	0	106	0	0	95	156
CHRAC1	H2AFZ	0	0	0	118	0	0	83	156
APOO	TPI1	0	0	0	117	0	0	84	156
H2AFZ	CHRAC1	0	0	0	118	0	0	83	156
APEX1	UQCRC2	66	0	0	0	0	0	134	156
TMEM70	SLC25A5	0	0	0	68	0	0	132	156
IMMT	PPIL1	0	0	0	118	82	0	0	155
PPIL1	IMMT	0	0	0	118	82	0	0	155
LDHB	RTCA	0	0	0	0	0	0	155	155
UBE2A	PPP6C	0	0	0	0	0	0	155	155
UBE2A	PPP6C	0	0	0	0	0	0	155	155
POMP	C1QBP	0	0	0	155	0	0	0	155
KCMF1	HINT1	0	0	0	69	0	0	130	155
EIF4H	HDAC1	0	0	0	63	88	0	91	155
C1QBP	POMP	0	0	0	155	0	0	0	155
RTCA	LDHB	0	0	0	0	0	0	155	155
PPP6C	UBE2A	0	0	0	0	0	0	155	155
HINT1	KCMF1	0	0	0	69	0	0	130	155
HDAC1	EIF4H	0	0	0	63	88	0	91	155
PPP6C	UBE2A	0	0	0	0	0	0	155	155
COX7A2	GDE1	0	0	0	154	0	0	0	154
GDE1	COX7A2	0	0	0	154	0	0	0	154
MRFAP1	RDH14	0	0	0	154	0	0	0	154
HINT1	ARPC4	0	0	0	154	0	0	0	154
YWHAQ	C1QBP	0	0	0	92	107	0	0	154
BRK1	MYEOV2	0	0	0	154	0	0	0	154
HINT1	APOO	0	0	0	154	0	0	0	154
ARPC4	HINT1	0	0	0	154	0	0	0	154
APOO	HINT1	0	0	0	154	0	0	0	154
MYEOV2	BRK1	0	0	0	154	0	0	0	154
C1QBP	YWHAQ	0	0	0	92	107	0	0	154
RDH14	MRFAP1	0	0	0	154	0	0	0	154
VDAC2	PGK1	0	0	0	105	0	0	93	153
ERP29	ATP5A1	0	0	0	0	0	0	153	153
COX7A2	APEX1	0	0	0	153	0	0	0	153
APEX1	COX7A2	0	0	0	153	0	0	0	153
TFDP2	TK2	0	0	0	0	0	0	153	153
RTCA	NDUFB6	0	0	0	153	0	0	0	153
CDK3	NMT1	0	0	0	0	0	0	153	153
TK2	TFDP2	0	0	0	0	0	0	153	153
NDUFB6	RTCA	0	0	0	153	0	0	0	153
LDHB	EMC4	0	0	0	153	0	0	0	153
COQ5	EMC4	0	0	0	153	0	0	0	153
ATP5A1	ERP29	0	0	0	0	0	0	153	153
POMP	POLR2D	0	0	0	153	0	0	0	153
NMT1	CDK3	0	0	0	0	0	0	153	153
ATP5B	HINT1	0	0	0	86	0	0	112	153
PGK1	VDAC2	0	0	0	105	0	0	93	153
HINT1	ATP5B	0	0	0	86	0	0	112	153
HPRT1	ENO1	63	0	0	106	0	0	71	153
POLR2D	POMP	0	0	0	153	0	0	0	153
COX16	POMP	0	0	0	153	0	0	0	153
ENO1	HPRT1	63	0	0	106	0	0	71	153
POMP	COX16	0	0	0	153	0	0	0	153
EMC4	COQ5	0	0	0	153	0	0	0	153
EMC4	LDHB	0	0	0	153	0	0	0	153
DPCD	MRPL18	0	0	0	152	0	0	0	152
PEX7	NDUFB5	0	0	0	152	0	0	0	152
MRFAP1	ATP5A1	0	0	0	152	0	0	0	152
MRPL18	DPCD	0	0	0	152	0	0	0	152
TOMM22	CS	0	0	0	0	0	0	152	152
CS	TOMM22	0	0	0	0	0	0	152	152
C8H9orf40	APOO	0	0	0	152	0	0	0	152
LDHB	APOO	0	0	0	152	0	0	0	152
ATP5B	TMEM70	0	0	0	0	0	0	152	152
APOO	C8H9orf40	0	0	0	152	0	0	0	152
TMEM70	ATP5B	0	0	0	0	0	0	152	152
NPRL2	ENO1	0	0	0	0	0	0	152	152
COX16	TXNL4A	0	0	0	152	0	0	0	152
UNC50	SRP14	0	0	0	152	0	0	0	152
SCAMP3	AP1S1	0	0	0	0	0	0	152	152
SRP14	UNC50	0	0	0	152	0	0	0	152
TXNL4A	COX16	0	0	0	152	0	0	0	152
NDUFB5	PEX7	0	0	0	152	0	0	0	152
ENO1	NPRL2	0	0	0	0	0	0	152	152
APOO	LDHB	0	0	0	152	0	0	0	152
YWHAQ	TPI1	0	0	0	95	0	0	102	152
TPI1	YWHAQ	0	0	0	95	0	0	102	152
AP1S1	SCAMP3	0	0	0	0	0	0	152	152
ATP5A1	MRFAP1	0	0	0	152	0	0	0	152
PARK7	MRPL18	0	0	0	151	0	0	0	151
TXNRD1	NDUFB5	0	0	0	88	108	0	0	151
UBE2A	NDUFB5	0	0	0	151	0	0	0	151
NMT1	ATP5A1	0	0	0	0	0	0	151	151
PGAM1	IMMT	0	0	0	0	0	0	151	151
GNPDA1	CS	0	0	0	0	0	0	151	151
HK1	TK2	0	0	0	0	0	0	151	151
HPRT1	NDUFB6	0	0	0	151	0	0	0	151
ATP5A1	NMT1	0	0	0	0	0	0	151	151
CS	GNPDA1	0	0	0	0	0	0	151	151
CHCHD3	PIGU	0	0	0	151	0	0	0	151
TK2	HK1	0	0	0	0	0	0	151	151
DFFA	ATP5B	0	0	0	0	0	0	151	151
ATP5B	DFFA	0	0	0	0	0	0	151	151
NDUFB6	HPRT1	0	0	0	151	0	0	0	151
PGAM1	HPRT1	0	0	0	106	0	0	90	151
MRPL18	PARK7	0	0	0	151	0	0	0	151
SLC25A5	CERS5	0	0	0	0	151	0	0	151
IMMT	PGAM1	0	0	0	0	0	0	151	151
HPRT1	PGAM1	0	0	0	106	0	0	90	151
PIGU	CHCHD3	0	0	0	151	0	0	0	151
NDUFB5	TXNRD1	0	0	0	88	108	0	0	151
NDUFB5	UBE2A	0	0	0	151	0	0	0	151
CERS5	SLC25A5	0	0	0	0	151	0	0	151
TK2	PGK1	0	0	0	0	0	0	150	150
MRPL51	MRPL18	0	0	0	150	0	0	0	150
NDUFV3	GDE1	0	0	0	150	0	0	0	150
PGK1	TK2	0	0	0	0	0	0	150	150
HDAC1	RTCA	0	0	0	0	0	0	150	150
C1QBP	TOMM22	0	0	0	150	0	0	0	150
TOMM22	C1QBP	0	0	0	150	0	0	0	150
RTCA	HDAC1	0	0	0	0	0	0	150	150
HPRT1	DFFA	0	0	0	104	0	0	91	150
PARK7	VAMP3	0	0	0	0	105	0	90	150
DFFA	HPRT1	0	0	0	104	0	0	91	150
MRPL18	MRPL51	0	0	0	150	0	0	0	150
VAMP3	PARK7	0	0	0	0	105	0	90	150
GDE1	NDUFV3	0	0	0	150	0	0	0	150

## Sheet: red
known and predicted protein interactions from String database (http://string-db.org)
Scores in each physical/functional interaction source ranges from 1 to 1000
From	To	Neighborhood	Fusion	Co-occurence	Co-expression	Experimental	Database	Textmining	Combined score
PCNA	FEN1	0	0	0	844	954	900	881	999
NDC80	AURKB	0	0	0	892	682	951	868	999
CDCA8	AURKB	0	0	0	867	658	951	888	999
BIRC5	AURKB	0	0	0	498	658	951	920	999
ORC3	ORC6	0	0	0	146	952	965	915	999
CDK1	CKS2	0	0	0	785	829	0	980	999
MCM3	ORC1	0	0	0	691	887	965	535	999
CDC6	ORC1	0	0	0	925	955	965	237	999
MCM7	ORC1	0	0	0	584	890	965	515	999
MCM5	ORC1	0	0	0	784	890	965	572	999
MCM3	MCM7	0	0	67	972	955	965	179	999
CDC6	MCM7	0	0	0	573	954	965	852	999
MCM5	MCM7	0	0	98	974	954	965	192	999
ORC1	MCM7	0	0	0	584	890	965	515	999
CDC45	MCM7	0	0	0	517	899	900	907	999
CDC6	CDK2	0	0	0	374	697	957	985	999
CDKN1A	CDK2	0	0	0	0	849	957	991	999
CDC25C	CDK2	0	0	0	92	627	896	996	999
CCNE1	CDK2	0	0	0	121	851	957	890	999
MCM5	CDC45	0	0	0	727	890	900	846	999
MCM3	CDC45	0	0	0	660	894	900	964	999
CDC6	CDC45	0	0	0	692	645	900	941	999
GINS4	CDC45	0	0	0	149	889	900	955	999
MCM7	CDC45	0	0	0	517	899	900	907	999
CDK1	WEE1	0	0	0	70	627	965	993	999
CDKN1A	CCNE1	0	0	0	0	954	965	873	999
CDK2	CCNE1	0	0	0	121	851	957	890	999
CDK1	CCNA2	0	7	0	933	955	912	913	999
CDC25C	CHEK2	0	0	0	132	934	907	862	999
CDK1	CCNB2	0	0	0	931	676	965	785	999
PLK1	CDC25C	0	0	0	179	934	953	917	999
CHEK2	CDC25C	0	0	0	132	934	907	862	999
CDK1	CDC25C	0	0	0	379	711	965	988	999
CDK2	CDC25C	0	0	0	92	627	896	996	999
SMC2	SMC4	0	0	0	863	955	953	372	999
NCAPH	SMC4	0	0	0	624	947	953	709	999
NCAPG	SMC4	0	0	0	627	954	953	794	999
CDKN1A	PCNA	0	0	0	0	955	800	918	999
FEN1	PCNA	0	0	0	844	954	900	881	999
RFC4	PCNA	67	0	0	788	962	900	782	999
RFC5	PCNA	67	0	0	579	954	900	758	999
CDK1	PCNA	0	0	0	823	683	954	883	999
NDC80	SPC24	0	0	0	623	954	953	635	999
PCNA	RFC5	67	0	0	579	954	900	758	999
RFC4	RFC5	0	0	48	654	954	953	90	999
POLA2	POLA1	0	0	0	713	955	900	825	999
RRM1	RRM2	446	0	528	790	899	900	989	999
CDK2	CDKN1A	0	0	0	0	849	957	991	999
CCNE1	CDKN1A	0	0	0	0	954	965	873	999
PCNA	CDKN1A	0	0	0	0	955	800	918	999
CDK1	CDC25B	0	0	0	92	627	956	997	999
SMC4	SMC2	0	0	0	863	955	953	372	999
NCAPH	SMC2	0	0	0	517	954	953	825	999
NCAPG	SMC2	0	0	0	619	954	953	766	999
BUB1	CDC20	0	0	0	846	733	900	991	999
PLK1	CDC20	0	0	0	798	538	953	920	999
CCNB1	CDC20	0	0	0	791	954	900	844	999
MAD2L1	CDC20	0	0	0	712	954	900	837	999
CDK1	CDC20	0	0	0	897	628	900	928	999
BUB3	CDC20	0	0	0	147	954	900	990	999
RACGAP1	KIF23	0	0	0	847	899	953	918	999
CDC20	CDK1	0	0	0	897	628	900	928	999
CCNB2	CDK1	0	0	0	931	676	965	785	999
PCNA	CDK1	0	0	0	823	683	954	883	999
CKS2	CDK1	0	0	0	785	829	0	980	999
CDC25B	CDK1	0	0	0	92	627	956	997	999
CDC6	CDK1	0	0	0	605	697	954	887	999
CCNB1	CDK1	0	0	0	915	955	965	900	999
CDC25C	CDK1	0	0	0	379	711	965	988	999
WEE1	CDK1	0	0	0	70	627	965	993	999
CCNA2	CDK1	0	7	0	933	955	912	913	999
MCM5	CDC6	0	0	0	712	886	965	899	999
CDK2	CDC6	0	0	0	374	697	957	985	999
CDC45	CDC6	0	0	0	692	645	900	941	999
CDK1	CDC6	0	0	0	605	697	954	887	999
ORC3	CDC6	0	0	0	107	889	965	856	999
MCM3	CDC6	0	0	0	677	827	965	908	999
ORC1	CDC6	0	0	0	925	955	965	237	999
MCM7	CDC6	0	0	0	573	954	965	852	999
CDT1	CDC6	0	0	0	961	880	965	943	999
ORC1	MCM3	0	0	0	691	887	965	535	999
CDC45	MCM3	0	0	0	660	894	900	964	999
MCM7	MCM3	0	0	67	972	955	965	179	999
MCM5	MCM3	0	0	60	978	955	965	233	999
CDC6	MCM3	0	0	0	677	827	965	908	999
PRIM1	POLA2	0	0	0	658	937	900	764	999
POLA1	POLA2	0	0	0	713	955	900	825	999
KIF23	RACGAP1	0	0	0	847	899	953	918	999
SMC2	NCAPH	0	0	0	517	954	953	825	999
NCAPG	NCAPH	0	0	0	458	954	953	896	999
SMC4	NCAPH	0	0	0	624	947	953	709	999
RRM2	RRM1	446	0	528	790	899	900	989	999
AURKB	BIRC5	0	0	0	498	658	951	920	999
CDCA8	BIRC5	0	0	0	723	954	953	849	999
BIRC5	CDCA8	0	0	0	723	954	953	849	999
AURKB	CDCA8	0	0	0	867	658	951	888	999
CDC25C	PLK1	0	0	0	179	934	953	917	999
CDC20	PLK1	0	0	0	798	538	953	920	999
MCM3	MCM5	0	0	60	978	955	965	233	999
MCM7	MCM5	0	0	98	974	954	965	192	999
CDC45	MCM5	0	0	0	727	890	900	846	999
ORC1	MCM5	0	0	0	784	890	965	572	999
CDC6	MCM5	0	0	0	712	886	965	899	999
ORC6	ORC3	0	0	0	146	952	965	915	999
CDC6	ORC3	0	0	0	107	889	965	856	999
CDC45	GINS4	0	0	0	149	889	900	955	999
CDT1	GMNN	0	0	0	145	955	900	848	999
CDC20	CCNB1	0	0	0	791	954	900	844	999
CDK1	CCNB1	0	0	0	915	955	965	900	999
POLA2	PRIM1	0	0	0	658	937	900	764	999
NDC80	BUB1	0	0	0	922	899	900	826	999
BUB3	BUB1	0	0	0	174	884	953	989	999
CDC20	BUB1	0	0	0	846	733	900	991	999
SMC4	NCAPG	0	0	0	627	954	953	794	999
NCAPH	NCAPG	0	0	0	458	954	953	896	999
SMC2	NCAPG	0	0	0	619	954	953	766	999
BUB1	NDC80	0	0	0	922	899	900	826	999
SPC24	NDC80	0	0	0	623	954	953	635	999
AURKB	NDC80	0	0	0	892	682	951	868	999
RFC5	RFC4	0	0	48	654	954	953	90	999
PCNA	RFC4	67	0	0	788	962	900	782	999
CDC20	MAD2L1	0	0	0	712	954	900	837	999
GMNN	CDT1	0	0	0	145	955	900	848	999
CDC6	CDT1	0	0	0	961	880	965	943	999
CDC20	BUB3	0	0	0	147	954	900	990	999
BUB1	BUB3	0	0	0	174	884	953	989	999
NUP43	NUP37	0	0	0	429	716	900	910	998
CENPA	AURKB	0	0	0	830	327	951	791	998
KIF2C	AURKB	0	0	0	832	190	951	800	998
BUB1	AURKB	0	0	0	859	255	951	748	998
MCM5	ORC6	0	0	0	578	899	965	178	998
DSN1	ZWINT	0	0	0	209	844	900	859	998
CDT1	ORC1	0	0	0	764	695	965	476	998
CDC45	ORC1	0	0	0	643	933	900	486	998
ORC3	ORC1	0	0	0	107	890	965	619	998
ORC3	MCM7	0	0	0	106	900	965	558	998
CCNA2	CDK2	0	7	0	386	827	908	904	998
CKS1B	CDK2	0	0	0	499	653	900	934	998
MCM3	CDK2	0	0	0	651	685	900	914	998
ORC1	CDC45	0	0	0	643	933	900	486	998
CDK1	CCNE1	0	0	0	136	875	950	686	998
CDC6	CCNA2	0	0	0	807	678	800	880	998
CDK2	CCNA2	0	7	0	386	827	908	904	998
CDC20	CCNB2	0	0	0	887	661	800	872	998
PLK1	ERCC6L	0	0	0	178	900	953	732	998
CDT1	PCNA	0	0	0	268	905	900	758	998
LIG1	PCNA	0	0	0	626	940	900	442	998
POLD3	PCNA	0	0	0	146	954	900	751	998
RFC2	PCNA	67	0	0	467	912	900	741	998
RFC2	RFC5	0	0	30	606	899	951	103	998
PRIM1	POLA1	0	0	0	535	937	900	681	998
CDC20	CDC23	0	0	0	68	934	900	850	998
CCNB2	CDC20	0	0	0	887	661	800	872	998
CDC23	CDC20	0	0	0	68	934	900	850	998
AURKA	CDC20	0	0	0	896	392	900	750	998
CCNE1	CDK1	0	0	0	136	875	950	686	998
CCNA2	CDC6	0	0	0	807	678	800	880	998
DBF4	MCM3	0	0	0	93	893	900	824	998
CDK2	MCM3	0	0	0	651	685	900	914	998
ERCC6L	PLK1	0	0	0	178	900	953	732	998
CCNB1	PLK1	0	0	0	789	631	900	854	998
AURKB	KIF2C	0	0	0	832	190	951	800	998
ORC6	MCM5	0	0	0	578	899	965	178	998
MCM7	ORC3	0	0	0	106	900	965	558	998
ORC1	ORC3	0	0	0	107	890	965	619	998
SMC3	SMC1A	0	0	0	270	977	900	372	998
PCNA	RFC2	67	0	0	467	912	900	741	998
RFC5	RFC2	0	0	30	606	899	951	103	998
PLK1	CCNB1	0	0	0	789	631	900	854	998
POLA1	PRIM1	0	0	0	535	937	900	681	998
CENPF	BUB1	0	0	0	775	0	900	938	998
MAD2L1	BUB1	0	0	0	710	815	900	814	998
AURKB	BUB1	0	0	0	859	255	951	748	998
PCNA	LIG1	0	0	0	626	940	900	442	998
AURKB	CENPA	0	0	0	830	327	951	791	998
HJURP	CENPA	0	0	0	584	777	900	816	998
BUB1	CENPF	0	0	0	775	0	900	938	998
CDK2	CKS1B	0	0	0	499	653	900	934	998
ZWINT	DSN1	0	0	0	209	844	900	859	998
MCM3	DBF4	0	0	0	93	893	900	824	998
CENPA	HJURP	0	0	0	584	777	900	816	998
CDC20	AURKA	0	0	0	896	392	900	750	998
TPX2	AURKA	0	0	0	907	954	665	337	998
PCNA	POLD3	0	0	0	146	954	900	751	998
NUP37	NUP43	0	0	0	429	716	900	910	998
SMC1A	SMC3	0	0	0	270	977	900	372	998
BUB1	MAD2L1	0	0	0	710	815	900	814	998
ORC1	CDT1	0	0	0	764	695	965	476	998
PCNA	CDT1	0	0	0	268	905	900	758	998
AURKA	TPX2	0	0	0	907	954	665	337	998
CDC23	ANAPC4	0	0	0	0	954	900	486	997
ANAPC1	ANAPC4	0	0	0	0	954	900	492	997
CDC20	AURKB	0	0	0	877	243	900	740	997
ORC1	ORC6	0	0	0	451	327	965	857	997
ORC6	ORC1	0	0	0	451	327	965	857	997
PCNA	CDK2	0	0	0	760	705	591	925	997
CDT1	CDK2	0	0	0	170	583	957	858	997
POLA1	CDC45	0	0	0	652	888	900	473	997
GINS2	CDC45	0	0	0	652	882	900	475	997
CDC25B	WEE1	0	0	0	112	627	900	925	997
CDC25C	WEE1	0	0	0	112	627	900	944	997
CCNB2	CCNA2	0	0	0	977	690	559	218	997
CDC20	CCNA2	0	0	0	898	905	0	798	997
CCNB1	CCNA2	0	0	0	978	690	559	222	997
CCNA2	CCNB2	0	0	0	977	690	559	218	997
WEE1	CDC25C	0	0	0	112	627	900	944	997
CDK2	PCNA	0	0	0	760	705	591	925	997
CDC45	POLA1	0	0	0	652	888	900	473	997
WEE1	CDC25B	0	0	0	112	627	900	925	997
ANAPC1	CDC23	0	0	0	73	954	900	486	997
ANAPC4	CDC23	0	0	0	0	954	900	486	997
AURKB	CDC20	0	0	0	877	243	900	740	997
CCNA2	CDC20	0	0	0	898	905	0	798	997
CKS1B	CDK1	0	0	0	775	900	0	905	997
BORA	PLK1	0	0	0	179	741	953	732	997
CDT1	MCM5	0	0	0	825	327	965	513	997
GINS2	GINS4	0	0	0	183	954	900	521	997
RFC4	RFC2	0	0	50	441	899	951	127	997
CCNA2	CCNB1	0	0	0	978	690	559	222	997
PLK1	BORA	0	0	0	179	741	953	732	997
AURKA	NDC80	0	0	0	892	682	496	883	997
CDK1	CKS1B	0	0	0	775	900	0	905	997
NDC80	AURKA	0	0	0	892	682	496	883	997
RFC2	RFC4	0	0	50	441	899	951	127	997
CDK2	CDT1	0	0	0	170	583	957	858	997
MCM5	CDT1	0	0	0	825	327	965	513	997
CDC45	GINS2	0	0	0	652	882	900	475	997
GINS4	GINS2	0	0	0	183	954	900	521	997
CDC23	ANAPC1	0	0	0	73	954	900	486	997
ANAPC4	ANAPC1	0	0	0	0	954	900	492	997
BUB1	SGOL1	0	0	0	853	0	900	751	996
RFC2	RAD17	0	0	0	71	877	945	514	996
RFC4	RAD17	0	0	0	71	890	951	423	996
PCNA	MCM7	0	0	0	939	711	0	793	996
CDT1	MCM7	0	0	0	778	327	965	441	996
DBF4	MCM7	0	0	0	85	888	900	715	996
CDC25B	CDK2	0	0	0	92	627	559	980	996
CDKN1A	CCNA2	0	0	0	0	954	912	292	996
KNTC1	ZWILCH	0	0	0	651	388	900	861	996
MCM7	PCNA	0	0	0	939	711	0	793	996
CCNA2	CDKN1A	0	0	0	0	954	912	292	996
CCNB1	CDKN1A	0	0	0	0	943	665	838	996
CDK1	CDKN1A	0	0	0	0	898	665	915	996
CDK2	CDC25B	0	0	0	92	627	559	980	996
GINS4	GINS3	0	0	0	0	918	0	964	996
NDC80	CDC20	0	0	0	904	0	900	633	996
UBE2C	CDC20	0	0	0	658	458	900	820	996
BUB1	CDK1	0	0	0	921	472	558	849	996
CDKN1A	CDK1	0	0	0	0	898	665	915	996
CDT1	MCM3	0	0	0	570	327	965	690	996
CENPA	CDCA8	0	0	0	886	70	953	353	996
ORC3	MCM5	0	0	0	175	767	965	533	996
CDC20	UBE2C	0	0	0	658	458	900	820	996
MCM5	ORC3	0	0	0	175	767	965	533	996
GINS3	GINS4	0	0	0	0	918	0	964	996
RAD17	RFC2	0	0	0	71	877	945	514	996
CDKN1A	CCNB1	0	0	0	0	943	665	838	996
ZWILCH	KNTC1	0	0	0	651	388	900	861	996
CENPA	BUB1	0	0	0	914	0	900	623	996
CDK1	BUB1	0	0	0	921	472	558	849	996
SGOL1	BUB1	0	0	0	853	0	900	751	996
CENPA	NDC80	0	0	0	874	268	900	618	996
CDC20	NDC80	0	0	0	904	0	900	633	996
BUB1	CENPA	0	0	0	914	0	900	623	996
CDCA8	CENPA	0	0	0	886	70	953	353	996
NDC80	CENPA	0	0	0	874	268	900	618	996
NSL1	DSN1	0	0	0	808	673	900	549	996
MCM7	DBF4	0	0	0	85	888	900	715	996
DSN1	NSL1	0	0	0	808	673	900	549	996
RAD17	RFC4	0	0	0	71	890	951	423	996
MCM3	CDT1	0	0	0	570	327	965	690	996
MCM7	CDT1	0	0	0	778	327	965	441	996
MAD2L1	ANAPC4	0	0	0	0	954	900	0	995
CDC20	ANAPC4	0	0	0	0	954	900	161	995
BUB3	ANAPC4	0	0	0	0	954	900	0	995
PCNA	MSH6	0	0	0	238	954	0	885	995
KIF23	AURKB	0	0	0	886	190	531	911	995
CDC45	ORC6	0	0	0	290	882	900	526	995
RFC5	RAD17	0	0	0	70	889	951	238	995
EZH2	DNMT1	0	0	0	77	584	900	897	995
GINS4	MCM7	0	0	0	277	887	900	502	995
POLE2	CDC45	0	0	0	436	834	900	548	995
ORC6	CDC45	0	0	0	290	882	900	526	995
CDC45	POLE2	0	0	0	436	834	900	548	995
PLK1	CCNB2	0	0	0	789	586	800	757	995
CCNB1	CDC25C	0	0	0	414	384	965	718	995
MSH6	PCNA	0	0	0	238	954	0	885	995
BUB1	SPC24	0	0	0	536	899	900	128	995
RAD17	RFC5	0	0	0	70	889	951	238	995
POLD3	POLA1	0	0	0	76	955	900	126	995
MCM3	POLA1	0	0	0	734	792	900	296	995
DNMT1	EZH2	0	0	0	77	584	900	897	995
ANAPC4	CDC20	0	0	0	0	954	900	161	995
ANAPC1	CDC20	0	0	0	0	934	900	402	995
FBXO5	CDC20	0	0	0	439	712	900	737	995
CDCA8	CDC20	0	0	0	931	0	900	367	995
AURKB	KIF23	0	0	0	886	190	531	911	995
CDT1	CDK1	0	0	0	341	338	954	816	995
AURKA	CDK1	0	0	81	893	469	900	156	995
MAD2L1	CDK1	0	0	0	839	632	900	378	995
MYBL2	CDK1	0	0	0	271	571	953	750	995
DBF4	CDC6	0	0	0	108	364	900	926	995
POLA1	MCM3	0	0	0	734	792	900	296	995
BUB1	CDCA8	0	0	0	862	0	953	343	995
KIF2C	CDCA8	0	0	0	892	0	953	240	995
CDC20	CDCA8	0	0	0	931	0	900	367	995
CCNB2	PLK1	0	0	0	789	586	800	757	995
FOXM1	PLK1	0	0	0	467	119	953	796	995
CDCA8	KIF2C	0	0	0	892	0	953	240	995
PLK1	FOXM1	0	0	0	467	119	953	796	995
MCM7	GINS4	0	0	0	277	887	900	502	995
CDC25C	CCNB1	0	0	0	414	384	965	718	995
CDCA8	BUB1	0	0	0	862	0	953	343	995
SPC24	BUB1	0	0	0	536	899	900	128	995
CDC6	DBF4	0	0	0	108	364	900	926	995
CDK1	MYBL2	0	0	0	271	571	953	750	995
CDK1	AURKA	0	0	81	893	469	900	156	995
POLA1	POLD3	0	0	0	76	955	900	126	995
ANAPC4	MAD2L1	0	0	0	0	954	900	0	995
CDK1	MAD2L1	0	0	0	839	632	900	378	995
CDK1	CDT1	0	0	0	341	338	954	816	995
ANAPC4	BUB3	0	0	0	0	954	900	0	995
CDC20	FBXO5	0	0	0	439	712	900	737	995
CDC20	ANAPC1	0	0	0	0	934	900	402	995
MCM5	CDK2	0	0	0	829	201	900	619	994
MYBL2	CDK2	0	0	0	108	626	417	972	994
DBF4	CDC45	0	0	0	98	267	900	928	994
CCNB1	WEE1	0	0	0	178	631	965	551	994
CDK1	RRM2	0	0	0	883	327	900	433	994
PLK1	KIF20A	0	0	0	432	81	953	808	994
FANCG	FANCI	0	0	0	108	0	953	873	994
AURKA	KIF23	0	0	0	882	190	496	889	994
FBXO5	CDK1	0	0	0	563	164	953	700	994
RRM2	CDK1	0	0	0	883	327	900	433	994
PRC1	CDK1	0	0	0	925	679	0	783	994
FBXO5	PLK1	0	0	0	395	404	953	732	994
NDC80	PLK1	0	0	0	723	403	953	362	994
KIF20A	PLK1	0	0	0	432	81	953	808	994
GINS4	MCM5	0	0	0	311	887	900	339	994
CDK2	MCM5	0	0	0	829	201	900	619	994
NCAPD3	NCAPG2	0	0	0	305	345	900	886	994
MCM5	GINS4	0	0	0	311	887	900	339	994
CDK1	PRC1	0	0	0	925	679	0	783	994
WEE1	CCNB1	0	0	0	178	631	965	551	994
NSL1	BUB1	0	0	0	107	934	900	124	994
MAD2L1	NDC80	0	0	0	755	765	900	130	994
PLK1	NDC80	0	0	0	723	403	953	362	994
CDC45	DBF4	0	0	0	98	267	900	928	994
NCAPG2	NCAPD3	0	0	0	305	345	900	886	994
CDK2	MYBL2	0	0	0	108	626	417	972	994
BUB1	NSL1	0	0	0	107	934	900	124	994
KIF23	AURKA	0	0	0	882	190	496	889	994
NDC80	MAD2L1	0	0	0	755	765	900	130	994
FANCI	FANCG	0	0	0	108	0	953	873	994
CDK1	FBXO5	0	0	0	563	164	953	700	994
PLK1	FBXO5	0	0	0	395	404	953	732	994
AURKB	SGOL1	0	0	0	843	121	951	186	993
SGOL1	AURKB	0	0	0	843	121	951	186	993
KIF20A	AURKB	0	0	0	900	190	687	770	993
CDC6	ORC6	0	0	0	324	327	965	649	993
CDK2	ORC1	0	0	0	262	688	957	421	993
CDK1	ORC1	0	0	0	325	688	954	421	993
ORC1	CDK2	0	0	0	262	688	957	421	993
TACC3	CKAP5	0	0	0	0	899	558	859	993
CDC25C	CCNB2	0	0	0	422	282	956	701	993
CCNB2	CDC25C	0	0	0	422	282	956	701	993
POLA1	PCNA	0	0	0	607	626	900	613	993
RAD18	PCNA	0	0	0	222	954	0	828	993
TOP2A	PCNA	613	0	0	517	0	900	674	993
PCNA	POLA1	0	0	0	607	626	900	613	993
CHAF1B	CHAF1A	0	0	0	252	881	665	809	993
AURKB	KIF20A	0	0	0	900	190	687	770	993
KIF2C	CDC20	0	0	0	893	152	900	366	993
CENPA	CDC20	0	0	0	886	0	900	483	993
ORC1	CDK1	0	0	0	325	688	954	421	993
ORC6	CDC6	0	0	0	324	327	965	649	993
GINS4	MCM3	0	0	0	171	887	900	344	993
ORC3	MCM3	0	0	0	107	383	965	715	993
RFC4	POLA2	0	0	0	275	781	900	649	993
CHAF1A	CHAF1B	0	0	0	252	881	665	809	993
CDCA5	CDCA8	0	0	0	927	0	900	197	993
KIF2C	PLK1	0	0	0	393	0	950	808	993
AURKA	PLK1	0	0	0	474	709	953	186	993
CDC20	KIF2C	0	0	0	893	152	900	366	993
BUB1	KIF2C	0	0	0	872	263	900	395	993
PLK1	KIF2C	0	0	0	393	0	950	808	993
GINS2	MCM5	0	0	0	727	627	900	423	993
MCM3	ORC3	0	0	0	107	383	965	715	993
MCM3	GINS4	0	0	0	171	887	900	344	993
KIF2C	BUB1	0	0	0	872	263	900	395	993
DSN1	BUB1	0	0	0	386	899	900	65	993
AURKA	CENPA	0	0	0	905	299	558	790	993
CDC20	CENPA	0	0	0	886	0	900	483	993
BUB1	DSN1	0	0	0	386	899	900	65	993
CENPA	AURKA	0	0	0	905	299	558	790	993
PLK1	AURKA	0	0	0	474	709	953	186	993
CDCA8	CDCA5	0	0	0	927	0	900	197	993
POLA2	RFC4	0	0	0	275	781	900	649	993
PCNA	RAD18	0	0	0	222	954	0	828	993
C18H19orf40	FANCG	0	0	0	0	140	953	849	993
CKAP5	TACC3	0	0	0	0	899	558	859	993
MCM5	GINS2	0	0	0	727	627	900	423	993
PCNA	TOP2A	613	0	0	517	0	900	674	993
FANCG	C18H19orf40	0	0	0	0	140	953	849	993
NSL1	ZWINT	0	0	0	153	844	900	495	992
CDC6	PCNA	0	0	0	465	149	900	845	992
MCM3	PCNA	0	0	0	950	180	0	829	992
CHAF1A	PCNA	0	0	0	544	934	0	775	992
MCM5	RPA2	0	0	0	720	629	900	336	992
PCNA	CHAF1A	0	0	0	544	934	0	775	992
BUB3	CDC23	0	0	0	96	899	900	238	992
PLK1	CDK1	0	0	0	729	627	900	316	992
PCNA	CDC6	0	0	0	465	149	900	845	992
PCNA	MCM3	0	0	0	950	180	0	829	992
PLK1	BIRC5	0	0	0	660	65	900	790	992
CDK1	PLK1	0	0	0	729	627	900	316	992
BIRC5	PLK1	0	0	0	660	65	900	790	992
RPA2	MCM5	0	0	0	720	629	900	336	992
DBF4	MCM5	0	0	0	98	784	900	640	992
CDCA5	CENPA	0	0	0	918	0	900	119	992
MCM5	DBF4	0	0	0	98	784	900	640	992
ZWINT	NSL1	0	0	0	153	844	900	495	992
CENPA	CDCA5	0	0	0	918	0	900	119	992
BUB3	MAD2L1	0	0	0	280	688	900	708	992
MAD2L1	BUB3	0	0	0	280	688	900	708	992
CDC23	BUB3	0	0	0	96	899	900	238	992
PCNA	DNMT1	0	0	0	238	955	0	770	991
CDC45	CDK2	0	0	0	237	131	900	886	991
CDK2	CDC45	0	0	0	237	131	900	886	991
CDK1	SMC4	0	0	0	689	670	900	229	991
PCNA	POLH	0	0	0	120	955	0	791	991
TYMS	PCNA	0	0	0	755	270	900	585	991
POLH	PCNA	0	0	0	120	955	0	791	991
DNMT1	PCNA	0	0	0	238	955	0	770	991
PCNA	TYMS	0	0	0	755	270	900	585	991
MAD2L1	CDC23	0	0	0	0	899	900	199	991
BUB1	ESPL1	0	0	0	832	0	900	533	991
PLK1	KIF23	0	0	0	488	164	928	753	991
SMC4	CDK1	0	0	0	689	670	900	229	991
CENPA	CENPN	0	0	0	830	164	900	465	991
KIF23	PLK1	0	0	0	488	164	928	753	991
BUB1	PLK1	0	0	0	277	618	953	351	991
PLK1	BUB1	0	0	0	277	618	953	351	991
ESPL1	BUB1	0	0	0	832	0	900	533	991
CENPN	CENPA	0	0	0	830	164	900	465	991
CDC23	MAD2L1	0	0	0	0	899	900	199	991
ANAPC1	BUB3	0	0	0	0	899	900	214	991
BUB3	ANAPC1	0	0	0	0	899	900	214	991
MAD2L1	AURKB	0	0	0	686	626	900	317	990
DBF4	ORC1	0	0	0	69	873	900	259	990
CCNB1	CCNB2	0	0	0	693	164	965	40	990
CDC6	CDKN1A	0	0	0	0	675	952	414	990
PLK1	CDC25B	0	0	0	143	586	878	803	990
PLK1	ESPL1	0	0	0	264	695	900	638	990
CDKN1A	CDC6	0	0	0	0	675	952	414	990
GINS2	MCM3	0	0	0	533	781	900	207	990
BUB1	BIRC5	0	0	0	548	0	953	594	990
AURKA	CDCA8	0	0	0	882	481	496	739	990
CDC25B	PLK1	0	0	0	143	586	878	803	990
MAD2L1	PLK1	0	0	0	724	585	900	294	990
ESPL1	PLK1	0	0	0	264	695	900	638	990
CCNB2	CCNB1	0	0	0	693	164	965	40	990
BIRC5	BUB1	0	0	0	548	0	953	594	990
ORC1	DBF4	0	0	0	69	873	900	259	990
CDCA8	AURKA	0	0	0	882	481	496	739	990
AURKB	MAD2L1	0	0	0	686	626	900	317	990
PLK1	MAD2L1	0	0	0	724	585	900	294	990
MCM3	GINS2	0	0	0	533	781	900	207	990
PLK1	SGOL1	0	0	0	179	164	953	712	989
ESPL1	AURKB	0	0	0	819	0	900	459	989
NUP205	NUP155	0	0	0	178	0	900	883	989
NDC80	ZWINT	0	0	0	306	844	900	120	989
CDK1	CDC45	0	0	0	566	131	900	744	989
CDC25B	CHEK2	0	0	0	132	656	901	672	989
CHEK2	CDC25B	0	0	0	132	656	901	672	989
CDC20	ESPL1	0	0	0	696	263	900	578	989
AURKB	ESPL1	0	0	0	819	0	900	459	989
ESPL1	CDC20	0	0	0	696	263	900	578	989
MCM3	CDK1	0	0	0	734	685	0	879	989
CDC45	CDK1	0	0	0	566	131	900	744	989
CDK1	MCM3	0	0	0	734	685	0	879	989
SGOL1	PLK1	0	0	0	179	164	953	712	989
CENPA	KIF2C	0	0	0	852	112	900	319	989
CDCA5	BUB1	0	0	0	887	0	900	179	989
ZWINT	NDC80	0	0	0	306	844	900	120	989
KIF2C	CENPA	0	0	0	852	112	900	319	989
NUP155	NUP205	0	0	0	178	0	900	883	989
BUB1	CDCA5	0	0	0	887	0	900	179	989
RACGAP1	AURKB	0	0	0	848	448	531	737	988
MCM7	ORC6	0	0	0	290	487	965	202	988
DBF4	ORC6	0	0	0	86	842	900	326	988
CDT1	ORC6	0	0	0	178	0	965	621	988
PCNA	MSH2	0	0	0	402	890	0	836	988
ORC6	MCM7	0	0	0	290	487	965	202	988
CCNB1	CDK2	0	0	0	683	684	591	756	988
PLK1	WEE1	0	0	0	108	627	953	341	988
TFDP1	CCNE1	0	0	0	107	584	965	187	988
CDC6	CCNE1	0	0	0	314	151	965	509	988
PLK1	CCNA2	0	0	0	881	635	0	763	988
BUB1	ZWILCH	0	0	0	544	0	900	772	988
CDC25B	CCNB2	0	0	0	326	282	954	536	988
MSH2	PCNA	0	0	0	402	890	0	836	988
MCM5	POLA1	0	0	0	770	284	900	401	988
TFDP1	RRM2	0	0	0	149	0	953	734	988
CCNB2	CDC25B	0	0	0	326	282	954	536	988
C18H19orf40	FANCI	0	0	0	0	0	900	890	988
CCNE1	CDC6	0	0	0	314	151	965	509	988
AURKB	RACGAP1	0	0	0	848	448	531	737	988
CCNA2	PLK1	0	0	0	881	635	0	763	988
WEE1	PLK1	0	0	0	108	627	953	341	988
POLA1	MCM5	0	0	0	770	284	900	401	988
MAD2L1	UBE2C	0	0	0	644	611	900	245	988
CDK2	CCNB1	0	0	0	683	684	591	756	988
CCNE1	TFDP1	0	0	0	107	584	965	187	988
RRM2	TFDP1	0	0	0	149	0	953	734	988
ZWILCH	BUB1	0	0	0	544	0	900	772	988
CENPF	CENPA	0	0	0	600	0	900	744	988
CENPA	CENPF	0	0	0	600	0	900	744	988
ORC6	DBF4	0	0	0	86	842	900	326	988
UBE2C	MAD2L1	0	0	0	644	611	900	245	988
ORC6	CDT1	0	0	0	178	0	965	621	988
FANCI	C18H19orf40	0	0	0	0	0	900	890	988
MCM3	ORC6	0	0	0	274	263	965	430	987
CCNB2	CDK2	0	0	0	680	643	591	763	987
WEE1	CDK2	0	0	0	70	627	948	343	987
CDK2	WEE1	0	0	0	70	627	948	343	987
CDK2	CCNB2	0	0	0	680	643	591	763	987
RPA2	PCNA	0	0	0	779	126	900	409	987
KIAA0101	PCNA	0	0	0	482	918	0	729	987
PCNA	RPA2	0	0	0	779	126	900	409	987
CCNB1	CDC25B	0	0	0	247	282	954	560	987
CDCA5	CDC20	0	0	0	865	0	900	171	987
ORC6	MCM3	0	0	0	274	263	965	430	987
NDC80	CDCA8	0	0	0	852	0	900	201	987
CDT1	ORC3	0	0	0	96	0	965	624	987
CDC25B	CCNB1	0	0	0	247	282	954	560	987
CENPF	NDC80	0	0	0	683	0	900	648	987
CDCA8	NDC80	0	0	0	852	0	900	201	987
NDC80	CENPF	0	0	0	683	0	900	648	987
CDC20	CDCA5	0	0	0	865	0	900	171	987
ORC3	CDT1	0	0	0	96	0	965	624	987
PCNA	KIAA0101	0	0	0	482	918	0	729	987
CDCA5	SGOL1	0	0	0	833	152	900	146	986
CDCA5	AURKB	0	0	0	856	0	900	130	986
AURKA	AURKB	0	0	17	861	0	900	30	986
POLA1	POLE2	0	0	0	257	487	900	677	986
RRM2	PCNA	0	0	0	790	0	900	395	986
MCM5	PCNA	0	0	0	946	180	0	708	986
RRM2	TYMS	112	0	0	737	0	900	508	986
POLA2	RFC5	0	0	0	238	790	900	269	986
POLE2	POLA1	0	0	0	257	487	900	677	986
PCNA	RRM2	0	0	0	790	0	900	395	986
TYMS	RRM2	112	0	0	737	0	900	508	986
KIF2C	ESPL1	0	0	0	827	108	900	229	986
RFC5	POLA2	0	0	0	238	790	900	269	986
ESPL1	KIF2C	0	0	0	827	108	900	229	986
AURKA	KIF2C	0	0	0	888	190	471	756	986
PCNA	MCM5	0	0	0	946	180	0	708	986
AURKB	AURKA	0	0	17	861	0	900	30	986
KIF2C	AURKA	0	0	0	888	190	471	756	986
AURKB	CDCA5	0	0	0	856	0	900	130	986
SGOL1	CDCA5	0	0	0	833	152	900	146	986
CDCA8	SGOL1	0	0	0	830	151	900	96	985
BUB1	ZWINT	0	0	0	253	804	900	131	985
POLA2	CDC45	0	0	0	663	0	900	591	985
PRIM1	PCNA	265	0	0	684	0	900	457	985
PRC1	KIF20A	0	0	0	912	301	0	787	985
BIRC5	CDC20	0	0	0	721	0	900	517	985
CDC45	POLA2	0	0	0	663	0	900	591	985
MCM5	POLA2	0	0	0	789	108	900	319	985
CENPA	BIRC5	0	0	0	527	160	953	280	985
CDC20	BIRC5	0	0	0	721	0	900	517	985
MAD2L1	BIRC5	0	0	0	789	0	900	388	985
SGOL1	CDCA8	0	0	0	830	151	900	96	985
POLA2	MCM5	0	0	0	789	108	900	319	985
KIF20A	PRC1	0	0	0	912	301	0	787	985
AURKA	BORA	0	0	0	281	404	953	337	985
PCNA	PRIM1	265	0	0	684	0	900	457	985
ZWINT	BUB1	0	0	0	253	804	900	131	985
BIRC5	CENPA	0	0	0	527	160	953	280	985
BORA	AURKA	0	0	0	281	404	953	337	985
BIRC5	MAD2L1	0	0	0	789	0	900	388	985
CDC20	SGOL1	0	0	0	818	0	900	198	984
PLK1	AURKB	0	0	0	430	428	947	175	984
CENPN	AURKB	0	0	0	848	0	900	0	984
POLA2	ORC1	0	0	0	499	301	900	596	984
CDK2	MCM7	0	0	0	541	201	900	624	984
MCM7	CDK2	0	0	0	541	201	900	624	984
NDC80	CKAP5	0	0	0	80	773	900	346	984
MCM3	RPA2	0	0	0	486	678	900	191	984
SGOL1	CDC20	0	0	0	818	0	900	198	984
CENPF	CDC20	0	0	0	570	0	900	675	984
BIRC5	CDK1	0	0	0	748	384	540	811	984
GMNN	CDC6	0	0	0	323	0	900	786	984
RPA2	MCM3	0	0	0	486	678	900	191	984
ORC1	POLA2	0	0	0	499	301	900	596	984
AURKB	CENPN	0	0	0	848	0	900	0	984
BUB1	CENPN	0	0	0	849	0	900	0	984
AURKA	BIRC5	0	0	0	523	481	705	808	984
CDK1	BIRC5	0	0	0	748	384	540	811	984
KIF2C	BIRC5	0	0	0	586	0	953	275	984
AURKB	PLK1	0	0	0	430	428	947	175	984
BIRC5	KIF2C	0	0	0	586	0	953	275	984
CDC6	GMNN	0	0	0	323	0	900	786	984
RFC4	PRIM1	0	0	0	786	0	900	337	984
CENPN	BUB1	0	0	0	849	0	900	0	984
AURKA	BUB1	0	0	0	893	255	496	662	984
CKAP5	NDC80	0	0	0	80	773	900	346	984
CDC20	CENPF	0	0	0	570	0	900	675	984
BUB1	AURKA	0	0	0	893	255	496	662	984
BIRC5	AURKA	0	0	0	523	481	705	808	984
NUP43	NUP205	0	0	0	90	0	900	844	984
NUP205	NUP43	0	0	0	90	0	900	844	984
PRIM1	RFC4	0	0	0	786	0	900	337	984
CENPN	SGOL1	0	0	0	845	0	900	0	983
SPDL1	SGOL1	0	0	0	837	0	900	0	983
SPC24	ZWINT	0	0	0	101	829	900	0	983
POLE2	CDK2	0	0	0	171	538	900	628	983
ORC3	CDC45	0	0	0	115	254	900	778	983
CDT1	CDC45	0	0	0	679	0	900	525	983
CDK2	POLE2	0	0	0	171	538	900	628	983
ZWINT	SPC24	0	0	0	101	829	900	0	983
CENPN	SPDL1	0	0	0	842	0	900	0	983
SGOL1	SPDL1	0	0	0	837	0	900	0	983
BUB1	SPDL1	0	0	0	841	0	900	0	983
AURKA	KIF20A	0	0	0	894	190	496	660	983
ESPL1	CDC23	0	0	0	99	818	900	107	983
CDC23	ESPL1	0	0	0	99	818	900	107	983
TFDP1	CDK1	0	0	0	93	169	965	444	983
RFC2	POLA2	0	0	0	243	725	900	283	983
SPDL1	CENPN	0	0	0	842	0	900	0	983
CDCA8	CENPN	0	0	0	838	0	900	0	983
SGOL1	CENPN	0	0	0	845	0	900	0	983
CENPN	CDCA8	0	0	0	838	0	900	0	983
CDCA5	KIF2C	0	0	0	827	0	900	120	983
NDC80	KIF2C	0	0	0	757	211	900	243	983
CDC45	ORC3	0	0	0	115	254	900	778	983
POLA2	RFC2	0	0	0	243	725	900	283	983
CDK1	TFDP1	0	0	0	93	169	965	444	983
SPDL1	BUB1	0	0	0	841	0	900	0	983
NDC80	CENPI	0	0	0	278	300	900	715	983
KIF2C	NDC80	0	0	0	757	211	900	243	983
CENPI	NDC80	0	0	0	278	300	900	715	983
KIF20A	AURKA	0	0	0	894	190	496	660	983
KIF2C	CDCA5	0	0	0	827	0	900	120	983
CDC45	CDT1	0	0	0	679	0	900	525	983
NDC80	SGOL1	0	0	0	829	0	900	76	982
CENPA	SGOL1	0	0	0	828	0	900	0	982
GINS2	MCM7	0	0	0	379	627	900	337	982
POLA1	MCM7	0	0	0	745	257	900	203	982
DBF4	CDK2	0	0	0	88	304	900	760	982
TFDP1	CDK2	0	0	0	93	169	957	516	982
CDC23	CDK2	0	0	0	0	695	900	474	982
MCM5	ASF1B	0	0	0	836	205	0	876	982
CENPI	ZWILCH	0	0	0	314	0	900	768	982
BUB1	CCNB2	0	0	0	903	198	527	579	982
MCM7	POLA1	0	0	0	745	257	900	203	982
CDCA8	SPDL1	0	0	0	833	0	900	0	982
CDK1	CDC23	0	0	0	0	695	900	459	982
CDK2	CDC23	0	0	0	0	695	900	474	982
CENPN	CDC20	0	0	0	834	0	900	0	982
NDE1	CDK1	0	0	0	134	384	900	708	982
CDCA8	CDK1	0	0	0	928	0	0	768	982
CDC23	CDK1	0	0	0	0	695	900	459	982
TOP2A	CDC6	0	0	0	568	0	900	630	982
CDC20	CENPN	0	0	0	834	0	900	0	982
CDCA5	CENPN	0	0	0	828	0	900	0	982
TOP2A	NCAPH	0	0	0	860	635	0	683	982
CDK1	CDCA8	0	0	0	928	0	0	768	982
SPDL1	CDCA8	0	0	0	833	0	900	0	982
CDCA5	PLK1	0	0	0	384	149	900	700	982
PRIM1	MCM5	0	0	0	789	119	900	178	982
ASF1B	MCM5	0	0	0	836	205	0	876	982
CDK1	NDE1	0	0	0	134	384	900	708	982
DBF4	ORC3	0	0	0	0	678	900	505	982
CDK2	TFDP1	0	0	0	93	169	957	516	982
MCM5	PRIM1	0	0	0	789	119	900	178	982
CCNB2	BUB1	0	0	0	903	198	527	579	982
ZWILCH	CENPI	0	0	0	314	0	900	768	982
CENPF	CENPI	0	0	0	152	0	900	805	982
CDCA5	NDC80	0	0	0	836	0	900	0	982
SGOL1	NDC80	0	0	0	829	0	900	76	982
SGOL1	CENPA	0	0	0	828	0	900	0	982
CENPI	CENPF	0	0	0	152	0	900	805	982
ORC3	DBF4	0	0	0	0	678	900	505	982
CDK2	DBF4	0	0	0	88	304	900	760	982
CENPN	CDCA5	0	0	0	828	0	900	0	982
SMC3	CDCA5	0	0	0	0	679	900	493	982
NDC80	CDCA5	0	0	0	836	0	900	0	982
PLK1	CDCA5	0	0	0	384	149	900	700	982
CDCA5	SMC3	0	0	0	0	679	900	493	982
MCM7	GINS2	0	0	0	379	627	900	337	982
CDC6	TOP2A	0	0	0	568	0	900	630	982
NCAPH	TOP2A	0	0	0	860	635	0	683	982
ESPL1	ANAPC4	0	0	0	0	812	900	84	981
KIF2C	SGOL1	0	0	0	803	0	900	153	981
CCNB1	AURKB	0	0	0	872	194	0	835	981
SPDL1	AURKB	0	0	0	821	0	900	0	981
CDC6	CCNB2	0	0	0	710	727	0	786	981
AURKA	CCNB2	0	0	0	897	194	0	788	981
CHTF18	PCNA	0	0	0	244	918	0	732	981
AURKB	SPDL1	0	0	0	821	0	900	0	981
NDC80	SPDL1	0	0	0	826	0	900	0	981
RACGAP1	KIF20A	0	0	0	780	658	474	589	981
SMC1A	BRCA1	0	0	0	0	0	900	827	981
ANAPC4	ESPL1	0	0	0	0	812	900	84	981
CCNB2	CDC6	0	0	0	710	727	0	786	981
POLA2	MCM3	0	0	0	687	108	900	413	981
MCM3	POLA2	0	0	0	687	108	900	413	981
NDC80	CENPN	0	0	0	824	0	900	0	981
AURKA	RACGAP1	0	0	0	848	326	496	686	981
KIF20A	RACGAP1	0	0	0	780	658	474	589	981
SGOL1	KIF2C	0	0	0	803	0	900	153	981
NDC80	SMC1A	0	0	0	114	457	900	656	981
BRCA1	SMC1A	0	0	0	0	0	900	827	981
AURKB	CCNB1	0	0	0	872	194	0	835	981
PCNA	CHTF18	0	0	0	244	918	0	732	981
CENPA	CENPI	0	0	0	148	307	900	724	981
SMC1A	NDC80	0	0	0	114	457	900	656	981
SPDL1	NDC80	0	0	0	826	0	900	0	981
CENPN	NDC80	0	0	0	824	0	900	0	981
CENPI	CENPA	0	0	0	148	307	900	724	981
RACGAP1	AURKA	0	0	0	848	326	496	686	981
CCNB2	AURKA	0	0	0	897	194	0	788	981
SPC24	AURKB	0	0	0	801	0	900	92	980
NDE1	AURKB	0	0	0	312	0	944	536	980
CDK2	CKS2	0	0	0	497	635	0	900	980
GLE1	NUP155	0	0	0	0	787	0	912	980
CKS2	CDK2	0	0	0	497	635	0	900	980
PCNA	CDC45	0	0	0	430	0	900	689	980
NCAPD3	SMC4	0	0	0	443	162	900	635	980
CDC45	PCNA	0	0	0	430	0	900	689	980
AURKB	SPC24	0	0	0	801	0	900	92	980
SHMT2	TYMS	0	0	0	118	0	900	797	980
DUT	TYMS	0	0	0	723	0	900	337	980
CDK1	TYMS	0	0	0	713	0	900	387	980
CENPA	SPDL1	0	0	0	813	0	900	0	980
CDCA5	SPDL1	0	0	0	817	0	900	0	980
CDC20	SPDL1	0	0	0	811	0	900	0	980
NCAPD3	SMC2	0	0	0	245	345	900	658	980
SPDL1	CDC20	0	0	0	811	0	900	0	980
TYMS	CDK1	0	0	0	713	0	900	387	980
NUP155	GLE1	0	0	0	0	787	0	912	980
AURKB	NDE1	0	0	0	312	0	944	536	980
TYMS	DUT	0	0	0	723	0	900	337	980
SPDL1	CENPA	0	0	0	813	0	900	0	980
TYMS	SHMT2	0	0	0	118	0	900	797	980
SMC2	NCAPD3	0	0	0	245	345	900	658	980
SMC4	NCAPD3	0	0	0	443	162	900	635	980
SPDL1	CDCA5	0	0	0	817	0	900	0	980
HDAC8	SMC3	0	0	0	0	452	900	676	980
SMC3	HDAC8	0	0	0	0	452	900	676	980
PRIM1	MCM7	0	0	0	727	119	900	251	979
MAD2L1	CKAP5	0	0	0	91	761	900	161	979
AURKA	CKAP5	0	0	0	89	154	953	493	979
POLA2	PCNA	0	0	0	662	0	900	439	979
RFC2	RPA2	0	0	0	455	317	945	102	979
PLK1	CDC23	0	0	0	0	584	900	537	979
SMC1A	ESPL1	0	0	0	104	627	900	459	979
CENPA	CENPM	0	0	0	590	164	900	482	979
PCNA	POLA2	0	0	0	662	0	900	439	979
CDC23	PLK1	0	0	0	0	584	900	537	979
AURKA	NDE1	0	0	0	238	0	944	552	979
ESPL1	SMC1A	0	0	0	104	627	900	459	979
RPA2	RFC2	0	0	0	455	317	945	102	979
MCM7	PRIM1	0	0	0	727	119	900	251	979
CENPM	CENPA	0	0	0	590	164	900	482	979
CKAP5	AURKA	0	0	0	89	154	953	493	979
NDE1	AURKA	0	0	0	238	0	944	552	979
CKAP5	MAD2L1	0	0	0	91	761	900	161	979
MSH2	MSH6	0	0	148	240	954	0	315	978
RPA2	ORC1	0	0	0	142	629	928	155	978
MSH6	MSH2	0	0	148	240	954	0	315	978
POLA2	MCM7	0	0	0	730	108	900	212	978
ANAPC1	CDK2	0	0	0	0	695	900	339	978
TFDP1	PCNA	0	0	0	245	0	965	249	978
ORC1	RPA2	0	0	0	142	629	928	155	978
CDCA8	ESPL1	0	0	0	766	0	900	155	978
CDCA5	CENPM	0	0	0	790	0	900	0	978
CENPN	CENPM	0	0	0	598	66	900	494	978
ANAPC1	CDK1	0	0	0	0	695	900	339	978
PRIM1	MCM3	0	0	0	723	119	900	232	978
MCM7	POLA2	0	0	0	730	108	900	212	978
KIF2C	CENPN	0	0	0	797	0	900	0	978
CENPM	CENPN	0	0	0	598	66	900	494	978
PRC1	KIF4A	0	0	0	833	310	0	827	978
ESPL1	CDCA8	0	0	0	766	0	900	155	978
CENPN	KIF2C	0	0	0	797	0	900	0	978
AURKA	UBE2C	0	0	0	659	0	900	420	978
KIF4A	PRC1	0	0	0	833	310	0	827	978
PCNA	TFDP1	0	0	0	245	0	965	249	978
MCM3	PRIM1	0	0	0	723	119	900	232	978
UBE2C	AURKA	0	0	0	659	0	900	420	978
CENPM	CDCA5	0	0	0	790	0	900	0	978
CDK1	ANAPC1	0	0	0	0	695	900	339	978
CDK2	ANAPC1	0	0	0	0	695	900	339	978
KIF4A	AURKB	0	0	0	886	190	0	775	977
CCNB2	CKS2	0	0	0	863	671	0	539	977
CDT1	CCNE1	0	0	0	179	151	965	195	977
PCNA	CCNE1	0	0	0	148	0	965	299	977
NDC80	ZWILCH	0	0	0	592	0	900	491	977
CKS2	CCNB2	0	0	0	863	671	0	539	977
UNG	PCNA	0	0	0	275	886	0	751	977
CCNE1	PCNA	0	0	0	148	0	965	299	977
RFC4	RPA2	0	0	0	421	130	951	177	977
KIF2C	SPDL1	0	0	0	787	0	900	0	977
BUB3	CDK1	0	0	0	311	111	900	678	977
CCNB1	CDC6	0	0	0	704	727	0	744	977
PRC1	RACGAP1	0	0	0	892	164	0	772	977
AURKB	KIF4A	0	0	0	886	190	0	775	977
SPDL1	KIF2C	0	0	0	787	0	900	0	977
RACGAP1	PRC1	0	0	0	892	164	0	772	977
CDC6	CCNB1	0	0	0	704	727	0	744	977
CENPO	CENPI	0	0	0	110	203	900	725	977
ZWILCH	NDC80	0	0	0	592	0	900	491	977
CENPI	CENPO	0	0	0	110	203	900	725	977
PCNA	UNG	0	0	0	275	886	0	751	977
RPA2	RFC4	0	0	0	421	130	951	177	977
CCNE1	CDT1	0	0	0	179	151	965	195	977
CDK1	BUB3	0	0	0	311	111	900	678	977
CCNB2	AURKB	0	0	0	893	194	0	747	976
CDK1	CKAP5	0	0	0	73	187	900	723	976
AURKB	CCNB2	0	0	0	893	194	0	747	976
RFC5	RPA2	0	0	0	319	320	951	101	976
RPA2	RFC5	0	0	0	319	320	951	101	976
UBE2C	CDK1	0	0	0	655	0	900	385	976
CKAP5	CDK1	0	0	0	73	187	900	723	976
CDK1	UBE2C	0	0	0	655	0	900	385	976
CCNB1	UBE2C	0	0	0	653	0	900	380	976
UBE2C	CCNB1	0	0	0	653	0	900	380	976
NCAPH	AURKB	0	0	0	855	120	531	633	975
NUP43	NUP155	0	0	0	76	0	900	760	975
CCNE1	ORC1	0	0	0	246	102	965	94	975
ORC1	CCNE1	0	0	0	246	102	965	94	975
PLK1	SMC4	0	0	0	252	584	900	315	975
AURKB	NCAPH	0	0	0	855	120	531	633	975
SMC4	PLK1	0	0	0	252	584	900	315	975
KNTC1	PLK1	0	0	0	252	0	900	699	975
PLK1	KNTC1	0	0	0	252	0	900	699	975
NUP155	NUP43	0	0	0	76	0	900	760	975
CKAP5	AURKB	0	0	0	0	110	947	493	974
AURKB	CKAP5	0	0	0	0	110	947	493	974
PRIM1	RPA2	0	0	0	307	626	900	123	974
AURKA	CCNB1	0	0	0	870	194	0	776	974
PLK4	BORA	0	0	0	131	275	941	398	974
RPA2	PRIM1	0	0	0	307	626	900	123	974
CCNB1	AURKA	0	0	0	870	194	0	776	974
BORA	PLK4	0	0	0	131	275	941	398	974
ESPL1	SGOL1	0	0	0	622	0	900	344	973
RFC4	POLE2	0	0	0	403	88	900	576	973
NDC80	ESPL1	0	0	0	725	0	900	120	973
SGOL1	ESPL1	0	0	0	622	0	900	344	973
PLK1	CDCA8	0	0	0	663	0	900	271	973
CDCA8	PLK1	0	0	0	663	0	900	271	973
BUB1	KNTC1	0	0	0	549	0	900	451	973
KNTC1	BUB1	0	0	0	549	0	900	451	973
ESPL1	NDC80	0	0	0	725	0	900	120	973
POLE2	RFC4	0	0	0	403	88	900	576	973
POLA1	ORC1	0	0	0	475	0	900	511	972
PRIM1	POLE2	0	0	0	639	0	900	296	972
RRM1	PCNA	0	0	0	962	0	0	304	972
CDC20	SPC24	0	0	0	684	0	900	201	972
TK1	TYMS	0	0	0	342	0	900	609	972
ORC1	POLA1	0	0	0	475	0	900	511	972
CDCA5	ESPL1	0	0	0	667	0	900	242	972
TOP2A	ESPL1	0	0	0	697	892	0	232	972
SPC24	CDC20	0	0	0	684	0	900	201	972
MCM5	RRM1	0	0	0	964	0	0	264	972
PCNA	RRM1	0	0	0	962	0	0	304	972
MAD2L1	CDCA8	0	0	0	702	0	900	146	972
SMC1A	PLK1	0	0	0	80	627	900	286	972
CENPF	KIF2C	0	0	0	589	65	900	368	972
RRM1	MCM5	0	0	0	964	0	0	264	972
CENPF	NDE1	0	0	0	0	431	900	552	972
PLK1	SMC1A	0	0	0	80	627	900	286	972
POLE2	PRIM1	0	0	0	639	0	900	296	972
NDE1	CENPF	0	0	0	0	431	900	552	972
KIF2C	CENPF	0	0	0	589	65	900	368	972
TYMS	TK1	0	0	0	342	0	900	609	972
ESPL1	CDCA5	0	0	0	667	0	900	242	972
CDCA8	MAD2L1	0	0	0	702	0	900	146	972
ESPL1	TOP2A	0	0	0	697	892	0	232	972
NUP155	NUP37	0	0	0	107	0	900	707	971
BUB3	AURKB	0	0	0	151	483	900	424	971
NUP37	NUP155	0	0	0	107	0	900	707	971
ORC3	CDK2	0	0	0	114	108	957	246	971
POLA2	POLE2	0	0	0	415	0	900	555	971
APEX2	PCNA	0	0	0	278	871	0	717	971
POLA1	TYMS	0	0	0	459	0	900	510	971
TYMS	POLA1	0	0	0	459	0	900	510	971
NCAPG2	SMC2	0	0	0	253	345	900	479	971
CDK1	EZH2	0	0	0	358	840	0	741	971
EZH2	CDK1	0	0	0	358	840	0	741	971
POLE2	POLA2	0	0	0	415	0	900	555	971
PCNA	APEX2	0	0	0	278	871	0	717	971
CDCA5	BIRC5	0	0	0	714	0	900	81	971
SMC2	NCAPG2	0	0	0	253	345	900	479	971
CDK2	ORC3	0	0	0	114	108	957	246	971
BIRC5	CDCA5	0	0	0	714	0	900	81	971
AURKB	BUB3	0	0	0	151	483	900	424	971
TOP2A	SMC4	0	0	0	850	633	0	501	970
CDC6	RPA2	0	0	0	158	249	951	158	970
RPA2	CDC6	0	0	0	158	249	951	158	970
AURKA	NCAPH	0	0	0	834	110	496	647	970
FBXO5	CCNB1	0	0	0	315	0	953	130	970
MYBL2	TFDP1	0	0	0	95	252	950	232	970
TFDP1	MYBL2	0	0	0	95	252	950	232	970
NCAPH	AURKA	0	0	0	834	110	496	647	970
CCNB1	FBXO5	0	0	0	315	0	953	130	970
SMC4	TOP2A	0	0	0	850	633	0	501	970
NUP205	NUP37	0	0	0	167	0	900	661	969
TPX2	AURKB	0	0	0	850	481	577	178	969
CDK2	ORC6	0	0	0	179	0	957	193	969
CCNB1	CKS2	0	0	0	779	671	0	618	969
ORC6	CDK2	0	0	0	179	0	957	193	969
NCAPG2	SMC4	0	0	0	406	132	900	477	969
DTYMK	TYMS	66	0	0	251	0	900	621	969
ESPL1	SPDL1	0	0	0	709	0	900	0	969
SPDL1	ESPL1	0	0	0	709	0	900	0	969
MAD2L1	ESPL1	0	0	0	178	289	900	538	969
TK1	CDK1	0	0	0	740	164	0	870	969
FOXM1	BIRC5	0	0	0	575	0	558	850	969
TYMS	DTYMK	66	0	0	251	0	900	621	969
BIRC5	FOXM1	0	0	0	575	0	558	850	969
SMC4	NCAPG2	0	0	0	406	132	900	477	969
CKS2	CCNB1	0	0	0	779	671	0	618	969
NSL1	NDC80	0	0	0	71	703	900	0	969
CDK1	TK1	0	0	0	740	164	0	870	969
NDC80	NSL1	0	0	0	71	703	900	0	969
NUP37	NUP205	0	0	0	167	0	900	661	969
ESPL1	MAD2L1	0	0	0	178	289	900	538	969
AURKB	TPX2	0	0	0	850	481	577	178	969
CCNA2	CKS2	0	0	0	817	672	0	509	968
CKS2	CCNA2	0	0	0	817	672	0	509	968
GINS2	GINS3	0	0	0	395	900	0	521	968
CENPM	CDC20	0	0	0	693	0	900	0	968
CDC20	CENPM	0	0	0	693	0	900	0	968
MAD2L1	CENPA	0	0	0	556	177	900	234	968
CENPO	CENPA	0	0	0	93	103	900	656	968
CENPA	CENPO	0	0	0	93	103	900	656	968
CENPA	MAD2L1	0	0	0	556	177	900	234	968
GINS3	GINS2	0	0	0	395	900	0	521	968
BIRC5	SGOL1	0	0	0	304	0	953	76	967
TYMS	CDC45	0	0	0	661	0	900	111	967
CCNB1	SMC4	0	0	0	407	0	900	502	967
CDCA5	SPC24	0	0	0	639	0	900	179	967
CDC45	TYMS	0	0	0	661	0	900	111	967
ORC3	CDK1	0	0	0	93	108	954	207	967
POLA2	CDC6	0	0	0	437	197	900	373	967
CDC6	POLA2	0	0	0	437	197	900	373	967
SGOL1	BIRC5	0	0	0	304	0	953	76	967
CDK1	ORC3	0	0	0	93	108	954	207	967
SMC4	CCNB1	0	0	0	407	0	900	502	967
SPC24	CDCA5	0	0	0	639	0	900	179	967
POLA2	ORC6	0	0	0	291	0	900	571	966
PCNA	ORC1	0	0	0	346	108	900	487	966
CCNB1	ORC1	0	0	0	402	327	900	271	966
CDC20	CDK2	0	0	0	309	628	0	878	966
BUB1	CCNA2	0	0	0	928	164	0	488	966
ORC1	PCNA	0	0	0	346	108	900	487	966
PLK1	SPC24	0	0	0	242	0	953	127	966
CCNB1	CDC23	0	0	0	0	479	900	405	966
CDK2	CDC20	0	0	0	309	628	0	878	966
PRC1	KIF23	0	0	0	743	301	0	827	966
TFDP1	CDC6	0	0	0	82	0	953	262	966
RRM1	MCM3	0	0	0	959	0	0	205	966
ORC6	POLA2	0	0	0	291	0	900	571	966
MCM3	RRM1	0	0	0	959	0	0	205	966
SPC24	PLK1	0	0	0	242	0	953	127	966
KIF23	PRC1	0	0	0	743	301	0	827	966
ORC1	CCNB1	0	0	0	402	327	900	271	966
CDC23	CCNB1	0	0	0	0	479	900	405	966
CDC6	TFDP1	0	0	0	82	0	953	262	966
NUP43	AAAS	0	0	0	99	0	900	653	966
CCNA2	BUB1	0	0	0	928	164	0	488	966
CENPI	BUB1	0	0	0	283	0	900	575	966
BUB1	CENPI	0	0	0	283	0	900	575	966
BUB3	CENPF	0	0	0	0	0	900	675	966
AAAS	NUP43	0	0	0	99	0	900	653	966
CENPF	BUB3	0	0	0	0	0	900	675	966
POLA2	FEN1	0	0	0	542	80	900	272	965
CDK1	ORC6	0	0	0	178	0	954	151	965
MAD2L1	ZWILCH	0	0	0	661	0	900	63	965
CENPA	ESPL1	0	0	0	626	0	900	142	965
CDCA8	CENPM	0	0	0	668	0	900	0	965
PLK4	CDK1	0	0	0	471	271	900	169	965
FOXM1	CDK1	0	0	0	607	231	558	772	965
ORC6	CDK1	0	0	0	178	0	954	151	965
FEN1	POLA2	0	0	0	542	80	900	272	965
CENPM	CDCA8	0	0	0	668	0	900	0	965
UBE2C	PLK1	0	0	0	415	0	900	460	965
CENPA	PLK1	0	0	0	278	158	900	495	965
CDK1	FOXM1	0	0	0	607	231	558	772	965
PLK1	UBE2C	0	0	0	415	0	900	460	965
PLK1	CENPA	0	0	0	278	158	900	495	965
ESPL1	CENPA	0	0	0	626	0	900	142	965
PLK4	AURKA	0	0	0	251	327	928	118	965
ZWILCH	MAD2L1	0	0	0	661	0	900	63	965
CDK1	PLK4	0	0	0	471	271	900	169	965
AURKA	PLK4	0	0	0	251	327	928	118	965
AAAS	NUP37	0	0	0	74	0	900	648	964
ZWINT	AURKB	0	0	0	122	0	900	629	964
AURKB	ZWINT	0	0	0	122	0	900	629	964
CDKN1A	ORC1	0	0	0	0	201	952	135	964
DUT	PCNA	0	0	0	952	0	0	285	964
RRM2	POLA1	0	0	0	389	129	900	413	964
POLA1	RRM2	0	0	0	389	129	900	413	964
ORC1	CDKN1A	0	0	0	0	201	952	135	964
NUP37	AAAS	0	0	0	74	0	900	648	964
PCNA	DUT	0	0	0	952	0	0	285	964
MAD2L1	CENPF	0	0	0	439	0	900	418	964
CENPF	MAD2L1	0	0	0	439	0	900	418	964
PCNA	POLE2	0	0	0	456	316	900	130	963
POLE2	PCNA	0	0	0	456	316	900	130	963
PRIM1	RFC5	0	0	0	602	0	900	155	963
CDK1	SMC2	0	0	0	508	204	900	177	963
SMC2	CDK1	0	0	0	508	204	900	177	963
RFC4	MCM3	86	0	0	734	652	0	622	963
AURKA	KIF4A	0	0	0	886	190	0	637	963
BUB1	CCNB1	0	0	0	768	198	558	603	963
RFC5	PRIM1	0	0	0	602	0	900	155	963
CCNB1	BUB1	0	0	0	768	198	558	603	963
HDAC8	CENPA	266	0	0	0	309	900	361	963
KIF4A	AURKA	0	0	0	886	190	0	637	963
MCM3	RFC4	86	0	0	734	652	0	622	963
CENPA	HDAC8	266	0	0	0	309	900	361	963
RPA2	RAD17	0	0	0	110	130	945	214	962
CDKN1A	MCM7	0	0	0	0	152	900	591	962
KIF2C	CKAP5	0	0	0	83	280	900	493	962
CDCA8	SPC24	0	0	0	596	0	900	144	962
CENPA	SPC24	0	0	0	541	0	900	255	962
RAD17	RPA2	0	0	0	110	130	945	214	962
MCM7	CDKN1A	0	0	0	0	152	900	591	962
CDT1	CDKN1A	0	0	0	0	0	952	235	962
CENPF	CDCA8	0	0	0	566	0	900	207	962
SPC24	CDCA8	0	0	0	596	0	900	144	962
BUB3	PLK1	0	0	0	188	0	900	570	962
CKAP5	KIF2C	0	0	0	83	280	900	493	962
TOP2A	BUB1	0	0	0	931	0	0	475	962
SMC3	NDC80	0	0	0	108	278	900	492	962
SPC24	CENPA	0	0	0	541	0	900	255	962
CDCA8	CENPF	0	0	0	566	0	900	207	962
NDC80	SMC3	0	0	0	108	278	900	492	962
CDKN1A	CDT1	0	0	0	0	0	952	235	962
PLK1	BUB3	0	0	0	188	0	900	570	962
BUB1	TOP2A	0	0	0	931	0	0	475	962
CENPF	AURKB	0	0	0	409	0	900	399	961
POLA1	CDK2	0	0	0	135	463	900	277	961
RFC5	POLE2	0	0	0	274	88	900	485	961
POLE2	RFC5	0	0	0	274	88	900	485	961
KIF23	ASPM	0	0	0	932	0	0	450	961
CDK1	POLA1	0	0	0	135	463	900	266	961
CDK2	POLA1	0	0	0	135	463	900	277	961
ASPM	KIF23	0	0	0	932	0	0	450	961
POLA1	CDK1	0	0	0	135	463	900	266	961
CDCA5	CDK1	0	0	0	862	149	0	700	961
AURKB	CENPF	0	0	0	409	0	900	399	961
CDK1	CDCA5	0	0	0	862	149	0	700	961
TFDP1	ORC1	0	0	0	70	0	953	142	960
RRM2	CDC45	0	0	0	536	0	900	221	960
BUB1	ASPM	0	0	0	956	0	0	130	960
CDC45	RRM2	0	0	0	536	0	900	221	960
DUT	RRM1	82	0	0	947	0	0	235	960
ORC1	TFDP1	0	0	0	70	0	953	142	960
ASPM	BUB1	0	0	0	956	0	0	130	960
BUB3	NDC80	0	0	0	107	0	900	589	960
RRM1	DUT	82	0	0	947	0	0	235	960
NDC80	BUB3	0	0	0	107	0	900	589	960
PRIM1	FEN1	0	0	0	461	0	900	305	959
CENPM	AURKB	0	0	0	609	0	900	0	959
UBE2C	AURKB	0	0	0	432	0	900	350	959
KIF23	CCNA2	0	0	0	916	114	0	501	959
TFDP1	TYMS	0	0	0	0	0	953	160	959
AURKB	CENPM	0	0	0	609	0	900	0	959
BUB1	CENPM	0	0	0	611	0	900	0	959
CCNA2	KIF23	0	0	0	916	114	0	501	959
FBXO5	CDC6	0	0	0	569	0	900	146	959
CCNB1	FOXM1	0	0	0	577	169	558	770	959
AURKB	UBE2C	0	0	0	432	0	900	350	959
FOXM1	CCNB1	0	0	0	577	169	558	770	959
TYMS	TFDP1	0	0	0	0	0	953	160	959
FEN1	PRIM1	0	0	0	461	0	900	305	959
CENPM	BUB1	0	0	0	611	0	900	0	959
CDC6	FBXO5	0	0	0	569	0	900	146	959
RPA2	FEN1	0	0	0	468	114	900	224	958
PRIM1	ORC6	0	0	0	446	0	900	318	958
PRIM1	CDC45	0	0	0	430	0	900	333	958
CENPF	ZWILCH	0	0	0	151	0	900	550	958
PRC1	CCNB2	0	0	0	875	346	0	524	958
MUTYH	PCNA	0	0	0	0	845	0	741	958
FEN1	RPA2	0	0	0	468	114	900	224	958
CDC6	RRM2	0	0	0	425	0	900	340	958
CENPN	ESPL1	0	0	0	602	0	900	0	958
NDC80	CENPM	0	0	0	606	0	900	0	958
RRM2	CDC6	0	0	0	425	0	900	340	958
PCNA	MUTYH	0	0	0	0	845	0	741	958
ESPL1	CENPN	0	0	0	602	0	900	0	958
CCNB2	PRC1	0	0	0	875	346	0	524	958
ORC6	PRIM1	0	0	0	446	0	900	318	958
CDC45	PRIM1	0	0	0	430	0	900	333	958
CENPM	NDC80	0	0	0	606	0	900	0	958
ZWILCH	CENPF	0	0	0	151	0	900	550	958
CDCA5	CENPF	0	0	0	585	0	900	82	958
CENPF	CDCA5	0	0	0	585	0	900	82	958
MAD2L1	ZWINT	0	0	0	528	131	900	76	957
RPA2	MCM7	0	0	0	489	149	900	146	957
CHAF1A	ASF1B	0	0	0	780	707	0	393	957
MCM7	RPA2	0	0	0	489	149	900	146	957
TFDP1	POLA1	0	0	0	106	0	953	0	957
ASF1B	CHAF1A	0	0	0	780	707	0	393	957
CDK1	KIF23	0	0	0	860	138	0	675	957
KIF23	CDK1	0	0	0	860	138	0	675	957
TOP2A	CDK1	0	0	0	928	164	0	353	957
CENPF	BIRC5	0	0	0	450	0	900	293	957
CENPF	PLK1	0	0	0	179	0	900	526	957
POLA1	TFDP1	0	0	0	106	0	953	0	957
BIRC5	CENPF	0	0	0	450	0	900	293	957
PLK1	CENPF	0	0	0	179	0	900	526	957
ALG6	ALG10	0	0	0	96	122	0	950	957
ALG10	ALG6	0	0	0	96	122	0	950	957
ZWINT	MAD2L1	0	0	0	528	131	900	76	957
CDK1	TOP2A	0	0	0	928	164	0	353	957
CDK1	AURKB	0	0	102	892	469	0	187	956
CENPA	SKA3	0	0	0	851	0	720	0	956
CDC20	ZWILCH	0	0	0	428	0	900	308	956
BUB1	KIF20A	0	0	0	936	263	0	152	956
ZWILCH	CDC20	0	0	0	428	0	900	308	956
AURKB	CDK1	0	0	102	892	469	0	187	956
GMNN	MCM3	0	0	0	266	107	900	419	956
NDC80	BIRC5	0	0	0	473	0	900	244	956
MCM3	GMNN	0	0	0	266	107	900	419	956
KIF20A	BUB1	0	0	0	936	263	0	152	956
BIRC5	NDC80	0	0	0	473	0	900	244	956
TK1	DUT	0	0	0	515	0	900	183	956
SKA3	CENPA	0	0	0	851	0	720	0	956
DUT	TK1	0	0	0	515	0	900	183	956
CENPM	SGOL1	0	0	0	577	0	900	0	955
CDKN1A	ORC6	0	0	0	0	0	952	105	955
RRM1	MCM7	0	0	0	944	0	0	230	955
RFC4	POLA1	0	0	0	178	200	900	407	955
ORC6	CDKN1A	0	0	0	0	0	952	105	955
ORC3	CDKN1A	0	0	0	0	0	952	91	955
KNTC1	CDC20	0	0	0	398	0	900	318	955
CDC6	CDC20	0	0	0	436	674	0	776	955
SGOL1	CENPM	0	0	0	577	0	900	0	955
KIF2C	CENPM	0	0	0	571	0	900	0	955
BUB1	KIF23	0	0	0	922	263	0	286	955
CENPA	CDK1	0	0	0	903	119	0	524	955
CDC20	CDC6	0	0	0	436	674	0	776	955
CENPA	OIP5	0	0	0	491	0	900	191	955
MCM7	RRM1	0	0	0	944	0	0	230	955
CENPM	KIF2C	0	0	0	571	0	900	0	955
CDKN1A	ORC3	0	0	0	0	0	952	91	955
CDC20	KNTC1	0	0	0	398	0	900	318	955
KIF23	BUB1	0	0	0	922	263	0	286	955
CDK1	CENPA	0	0	0	903	119	0	524	955
OIP5	CENPA	0	0	0	491	0	900	191	955
POLA1	RFC4	0	0	0	178	200	900	407	955
CDT1	RRM2	0	0	0	251	0	900	442	954
CDCA8	KIF20A	0	0	0	882	0	558	195	954
KIF20A	CDCA8	0	0	0	882	0	558	195	954
RRM2	CDT1	0	0	0	251	0	900	442	954
POLA1	FEN1	0	0	0	256	164	900	337	953
CDC6	POLE2	0	0	0	405	111	900	222	953
CDKN1A	CCNB2	0	0	0	0	664	582	692	953
ATAD5	PCNA	0	0	0	208	747	0	785	953
FEN1	POLA1	0	0	0	256	164	900	337	953
CCNB2	CDKN1A	0	0	0	0	664	582	692	953
NCAPG2	CDK1	0	0	0	551	0	900	0	953
POLE2	CDC6	0	0	0	405	111	900	222	953
ANLN	RACGAP1	0	0	0	656	0	0	871	953
SMC3	PLK1	0	0	0	69	436	900	226	953
DUT	DTYMK	67	0	0	433	0	900	228	953
CDK1	NCAPG2	0	0	0	551	0	900	0	953
PCNA	ATAD5	0	0	0	208	747	0	785	953
DTYMK	DUT	67	0	0	433	0	900	228	953
PLK1	SMC3	0	0	0	69	436	900	226	953
RACGAP1	ANLN	0	0	0	656	0	0	871	953
PRIM1	ORC1	0	0	0	293	0	900	386	952
BIRC5	SPC24	0	0	0	547	0	900	0	952
CENPA	KIF20A	0	0	0	918	112	0	392	952
POT1	RAD50	0	0	0	70	0	900	526	952
AURKA	SPAG5	0	0	0	849	0	0	700	952
RAD50	POT1	0	0	0	70	0	900	526	952
SPC24	BIRC5	0	0	0	547	0	900	0	952
MAD2L1	SMC1A	0	0	0	139	116	900	445	952
ORC1	PRIM1	0	0	0	293	0	900	386	952
KIF20A	CENPA	0	0	0	918	112	0	392	952
SPAG5	AURKA	0	0	0	849	0	0	700	952
SMC1A	MAD2L1	0	0	0	139	116	900	445	952
SPDL1	SKA3	0	0	0	822	0	720	92	951
TOP2A	CCNB2	0	0	0	863	0	0	662	951
KIF2C	SPC24	0	0	0	378	0	900	281	951
XRCC1	OGG1	0	0	0	0	164	0	944	951
SKA3	SPDL1	0	0	0	822	0	720	92	951
SMC3	ESPL1	0	0	0	0	207	900	440	951
BIRC5	ESPL1	0	0	0	274	0	900	379	951
MCM5	CDK1	0	0	0	893	201	0	473	951
ESPL1	BIRC5	0	0	0	274	0	900	379	951
SPC24	KIF2C	0	0	0	378	0	900	281	951
CDK1	MCM5	0	0	0	893	201	0	473	951
CENPA	FOXM1	0	0	0	515	105	558	776	951
OGG1	XRCC1	0	0	0	0	164	0	944	951
FOXM1	CENPA	0	0	0	515	105	558	776	951
NUP205	NUP210	0	0	0	123	0	900	493	951
NUP210	NUP205	0	0	0	123	0	900	493	951
ESPL1	SMC3	0	0	0	0	207	900	440	951
CCNB2	TOP2A	0	0	0	863	0	0	662	951
AAAS	NUP155	0	0	0	0	0	900	526	950
TIMELESS	CDC45	0	0	0	253	887	0	465	950
SMC1A	CKAP5	0	0	0	99	499	900	0	950
CDCA8	ZWILCH	0	0	0	443	0	900	189	950
BUB3	ZWILCH	0	0	0	113	0	900	485	950
CENPI	CENPM	0	0	0	96	108	900	456	950
ZWILCH	CDCA8	0	0	0	443	0	900	189	950
MAD2L1	KIF2C	0	0	0	292	274	900	143	950
CKAP5	SMC1A	0	0	0	99	499	900	0	950
TOP2A	CCNB1	0	0	0	903	0	0	511	950
NUP155	AAAS	0	0	0	0	0	900	526	950
CDC45	TIMELESS	0	0	0	253	887	0	465	950
CENPM	CENPI	0	0	0	96	108	900	456	950
MAD2L1	CDCA5	0	0	0	504	0	900	77	950
KIF2C	MAD2L1	0	0	0	292	274	900	143	950
CDCA5	MAD2L1	0	0	0	504	0	900	77	950
ZWILCH	BUB3	0	0	0	113	0	900	485	950
CCNB1	TOP2A	0	0	0	903	0	0	511	950
MCM5	POLE2	0	0	0	317	116	900	258	949
RAD18	POLH	0	0	0	0	905	0	494	949
POLA1	RPA2	0	0	0	156	199	900	338	949
RPA2	POLA1	0	0	0	156	199	900	338	949
KNTC1	BIRC5	0	0	0	431	0	900	178	949
POLE2	MCM5	0	0	0	317	116	900	258	949
BIRC5	KNTC1	0	0	0	431	0	900	178	949
CENPF	KNTC1	0	0	0	281	0	900	359	949
NSL1	CENPO	0	0	0	0	0	900	519	949
KNTC1	CENPF	0	0	0	281	0	900	359	949
CENPO	NSL1	0	0	0	0	0	900	519	949
POLH	RAD18	0	0	0	0	905	0	494	949
SKA2	SKA3	0	0	0	0	635	720	539	948
MYB	CDK2	0	0	0	68	571	417	806	948
ESPL1	CKAP5	0	0	0	0	484	900	84	948
KIF23	CCNB2	0	0	0	906	114	0	432	948
CKAP5	ESPL1	0	0	0	0	484	900	84	948
BIRC5	CENPM	0	0	0	502	0	900	0	948
NDC80	KIF23	0	0	0	928	211	0	161	948
CCNB2	KIF23	0	0	0	906	114	0	432	948
CENPM	BIRC5	0	0	0	502	0	900	0	948
SKA3	SKA2	0	0	0	0	635	720	539	948
KIF23	NDC80	0	0	0	928	211	0	161	948
BUB3	CENPA	0	0	0	0	109	900	473	948
CDK2	MYB	0	0	0	68	571	417	806	948
CENPA	BUB3	0	0	0	0	109	900	473	948
NUPL1	NUP155	0	0	0	0	0	900	493	947
POLE2	ORC1	0	0	0	238	164	900	268	947
ORC1	POLE2	0	0	0	238	164	900	268	947
CENPA	CCNA2	0	0	0	921	122	0	293	947
TOP2A	CCNA2	0	0	0	902	0	0	478	947
CHTF18	RFC5	0	0	0	150	889	0	492	947
CENPF	SPDL1	0	0	0	485	0	900	64	947
CENPI	CDC20	0	0	0	279	0	900	330	947
RFC4	CHTF18	0	0	0	143	890	0	492	947
RFC5	CHTF18	0	0	0	150	889	0	492	947
CDC20	CENPI	0	0	0	279	0	900	330	947
NUP155	NUPL1	0	0	0	0	0	900	493	947
CCNA2	CENPA	0	0	0	921	122	0	293	947
SPDL1	CENPF	0	0	0	485	0	900	64	947
CHTF18	RFC4	0	0	0	143	890	0	492	947
CCNA2	TOP2A	0	0	0	902	0	0	478	947
MCM3	POLE2	0	0	0	286	116	900	257	946
PRC1	EZH2	0	0	0	614	0	0	866	946
NDC80	CDK1	0	0	0	931	0	0	252	946
POLE2	MCM3	0	0	0	286	116	900	257	946
CENPO	CENPN	0	0	0	0	264	900	337	946
EZH2	PRC1	0	0	0	614	0	0	866	946
CDK1	NDC80	0	0	0	931	0	0	252	946
CENPN	CENPO	0	0	0	0	264	900	337	946
KIF22	AURKB	0	0	0	853	190	360	369	945
NUP210	NUP155	0	0	0	131	0	900	422	945
CDCA5	ZWINT	0	0	0	474	0	900	0	945
GMNN	MCM7	0	0	0	384	107	900	132	945
UBE2C	CDK2	0	0	0	217	0	900	361	945
CCNE1	CDC45	0	0	0	144	0	900	413	945
CDC45	CCNE1	0	0	0	144	0	900	413	945
NDC80	ASPM	0	0	0	945	0	0	0	945
CDC6	POLA1	0	0	0	179	0	900	386	945
BIRC5	KIF20A	0	0	0	699	68	705	422	945
POLA1	CDC6	0	0	0	179	0	900	386	945
KIF20A	BIRC5	0	0	0	699	68	705	422	945
AURKB	KIF22	0	0	0	853	190	360	369	945
ARHGEF12	PLXNB2	0	0	0	0	278	800	653	945
CDK2	UBE2C	0	0	0	217	0	900	361	945
MCM7	GMNN	0	0	0	384	107	900	132	945
CHTF18	RFC2	0	0	0	111	890	0	492	945
CDCA5	KNTC1	0	0	0	437	0	900	110	945
RFC2	CHTF18	0	0	0	111	890	0	492	945
PLXNB2	ARHGEF12	0	0	0	0	278	800	653	945
ASPM	NDC80	0	0	0	945	0	0	0	945
NUP155	NUP210	0	0	0	131	0	900	422	945
KNTC1	CDCA5	0	0	0	437	0	900	110	945
ZWINT	CDCA5	0	0	0	474	0	900	0	945
DSN1	SGOL1	0	0	0	464	0	900	0	944
KNTC1	ZWINT	0	0	0	136	0	900	405	944
CDCA8	ZWINT	0	0	0	439	0	900	82	944
RACGAP1	CCNB2	0	0	0	923	0	0	307	944
MAD2L1	CENPN	0	0	0	469	0	900	0	944
CCNB2	RACGAP1	0	0	0	923	0	0	307	944
ZWINT	CDCA8	0	0	0	439	0	900	82	944
CENPA	SMC1A	0	0	0	70	164	900	372	944
CENPA	CCNB1	0	0	0	878	122	360	278	944
ZWINT	KNTC1	0	0	0	136	0	900	405	944
SMC1A	CENPA	0	0	0	70	164	900	372	944
CCNB1	CENPA	0	0	0	878	122	360	278	944
CENPF	CENPO	0	0	0	79	0	900	442	944
DSN1	CENPO	0	0	0	0	0	900	468	944
CENPO	CENPF	0	0	0	79	0	900	442	944
CENPO	DSN1	0	0	0	0	0	900	468	944
SGOL1	DSN1	0	0	0	464	0	900	0	944
CENPN	MAD2L1	0	0	0	469	0	900	0	944
BIRC5	ZWINT	0	0	0	462	0	900	0	943
AURKA	CCNA2	0	0	0	895	113	0	442	943
CENPM	SPDL1	0	0	0	457	0	900	0	943
SPDL1	CENPM	0	0	0	457	0	900	0	943
PRIM1	CDC6	0	0	0	275	0	900	287	943
CENPI	CENPN	0	0	0	179	66	900	352	943
ZWINT	BIRC5	0	0	0	462	0	900	0	943
KNTC1	CDCA8	0	0	0	448	0	900	64	943
NDC80	KNTC1	0	0	0	433	0	900	78	943
CDCA8	KNTC1	0	0	0	448	0	900	64	943
CDC6	PRIM1	0	0	0	275	0	900	287	943
CENPN	CENPI	0	0	0	179	66	900	352	943
KNTC1	NDC80	0	0	0	433	0	900	78	943
SMC3	CENPA	0	0	0	0	193	900	351	943
CCNA2	AURKA	0	0	0	895	113	0	442	943
CENPA	SMC3	0	0	0	0	193	900	351	943
CENPA	ZWINT	0	0	0	385	0	900	146	942
RRM2	ORC1	0	0	0	305	0	900	241	942
CHAF1B	ASF1B	0	0	0	269	757	0	702	942
CCNE1	WEE1	0	0	0	111	0	900	401	942
WEE1	CCNE1	0	0	0	111	0	900	401	942
ESPL1	ZWILCH	0	0	0	402	0	900	120	942
RAD50	SMC4	0	0	0	141	880	306	293	942
AURKA	CHAF1A	0	0	0	809	0	0	709	942
ORC1	RRM2	0	0	0	305	0	900	241	942
PLK1	SMC2	0	0	0	173	196	900	231	942
ZWILCH	ESPL1	0	0	0	402	0	900	120	942
PRC1	CDC20	0	0	0	908	0	0	399	942
SMC4	RAD50	0	0	0	141	880	306	293	942
ASF1B	CHAF1B	0	0	0	269	757	0	702	942
SMC2	PLK1	0	0	0	173	196	900	231	942
GMNN	MCM5	0	0	0	152	107	900	328	942
MCM5	GMNN	0	0	0	152	107	900	328	942
CDC20	PRC1	0	0	0	908	0	0	399	942
BUB3	CENPI	0	0	0	0	0	900	450	942
ZWINT	CENPA	0	0	0	385	0	900	146	942
CHAF1A	AURKA	0	0	0	809	0	0	709	942
CENPI	BUB3	0	0	0	0	0	900	450	942
CENPF	SGOL1	0	0	0	377	0	900	140	941
CCNA2	AURKB	0	0	0	865	113	0	550	941
RPA2	CDK2	0	0	0	284	107	900	195	941
AURKB	CCNA2	0	0	0	865	113	0	550	941
MAD2L1	ERCC6L	0	0	0	170	72	900	334	941
CDK2	RPA2	0	0	0	284	107	900	195	941
POLA1	RFC5	0	0	0	150	200	900	245	941
TOP2A	ASPM	0	0	0	932	0	0	159	941
RFC2	POLA1	0	0	0	148	200	900	245	941
RFC5	POLA1	0	0	0	150	200	900	245	941
UBE2C	ESPL1	0	0	0	243	0	900	291	941
CENPI	PLK1	0	0	0	180	0	900	343	941
ESPL1	UBE2C	0	0	0	243	0	900	291	941
POLA1	RFC2	0	0	0	148	200	900	245	941
PLK1	CENPI	0	0	0	180	0	900	343	941
SGOL1	CENPF	0	0	0	377	0	900	140	941
ERCC6L	MAD2L1	0	0	0	170	72	900	334	941
ASPM	TOP2A	0	0	0	932	0	0	159	941
CENPI	SGOL1	0	0	0	434	0	900	0	940
PLK1	CKAP5	0	0	0	95	282	900	198	940
HJURP	OIP5	0	0	0	429	0	900	0	940
CKAP5	PLK1	0	0	0	95	282	900	198	940
TK1	DTYMK	0	0	0	178	0	900	332	940
SGOL1	CENPI	0	0	0	434	0	900	0	940
TOP2A	CENPA	0	0	0	895	169	0	368	940
DTYMK	TK1	0	0	0	178	0	900	332	940
OIP5	HJURP	0	0	0	429	0	900	0	940
CENPA	TOP2A	0	0	0	895	169	0	368	940
SPC24	SGOL1	0	0	0	401	0	900	65	939
KNTC1	AURKB	0	0	0	362	0	900	128	939
SHCBP1	AURKB	0	0	0	850	0	0	609	939
CENPN	SPC24	0	0	0	416	0	900	0	939
SGOL1	SPC24	0	0	0	401	0	900	65	939
CDT1	TYMS	0	0	0	417	0	900	0	939
CCNB1	SMC2	0	0	0	279	0	900	229	939
SPC24	CENPN	0	0	0	416	0	900	0	939
XRCC1	TDP1	0	0	0	0	149	0	931	939
CENPF	FOXM1	0	0	0	378	0	558	797	939
TDP1	XRCC1	0	0	0	0	149	0	931	939
BUB3	SMC1A	0	0	0	0	0	900	424	939
SMC2	CCNB1	0	0	0	279	0	900	229	939
AURKB	KNTC1	0	0	0	362	0	900	128	939
FOXM1	CENPF	0	0	0	378	0	558	797	939
NUP43	NUP210	0	0	0	0	0	900	423	939
NUP210	NUP43	0	0	0	0	0	900	423	939
AURKB	SHCBP1	0	0	0	850	0	0	609	939
TYMS	CDT1	0	0	0	417	0	900	0	939
SMC1A	BUB3	0	0	0	0	0	900	424	939
PLK4	CKAP5	0	0	0	94	267	900	179	938
TOP2A	CDC20	0	0	0	892	0	0	449	938
CDCA8	KIF23	0	0	0	849	0	558	148	938
MELK	CDK1	0	0	0	925	150	0	82	938
BORA	CDK1	0	0	0	141	0	900	337	938
BIRC5	CENPN	0	0	0	407	0	900	0	938
CENPN	BIRC5	0	0	0	407	0	900	0	938
KIF23	CDCA8	0	0	0	849	0	558	148	938
PRC1	PLK1	0	0	0	622	384	0	755	938
PLK1	PRC1	0	0	0	622	384	0	755	938
CDK1	BORA	0	0	0	141	0	900	337	938
NUP43	CENPI	0	0	0	85	0	900	386	938
CDK1	MELK	0	0	0	925	150	0	82	938
CDT1	DBF4	0	0	0	93	0	900	372	938
CENPI	NUP43	0	0	0	85	0	900	386	938
DBF4	CDT1	0	0	0	93	0	900	372	938
CKAP5	PLK4	0	0	0	94	267	900	179	938
CDC20	TOP2A	0	0	0	892	0	0	449	938
CCNB1	ANAPC4	0	0	0	0	372	900	84	937
ZWILCH	AURKB	0	0	0	295	0	900	185	937
CDC20	ZWINT	0	0	0	355	0	900	107	937
RRM2	CDK2	0	0	0	883	164	0	415	937
BIRC5	ZWILCH	0	0	0	301	0	900	173	937
AURKB	ZWILCH	0	0	0	295	0	900	185	937
CENPA	ERCC6L	0	0	0	244	167	900	119	937
CHAF1B	PCNA	0	0	0	295	887	0	275	937
CDK2	RRM2	0	0	0	883	164	0	415	937
ZWINT	CDC20	0	0	0	355	0	900	107	937
PCNA	CHAF1B	0	0	0	295	887	0	275	937
ZWILCH	BIRC5	0	0	0	301	0	900	173	937
CCNB1	NCAPG2	0	0	0	361	0	900	99	937
BUB1	SMC1A	0	0	0	108	144	900	280	937
NCAPG2	CCNB1	0	0	0	361	0	900	99	937
ANAPC4	CCNB1	0	0	0	0	372	900	84	937
SMC1A	BUB1	0	0	0	108	144	900	280	937
CENPO	BUB1	0	0	0	108	0	900	354	937
MAD2L1	CENPI	0	0	0	178	301	900	0	937
ERCC6L	CENPA	0	0	0	244	167	900	119	937
BUB1	CENPO	0	0	0	108	0	900	354	937
CENPI	MAD2L1	0	0	0	178	301	900	0	937
PRIM1	CDK2	0	0	0	370	0	900	77	936
RPA2	CDC45	0	0	0	160	128	900	236	936
CDCA5	ZWILCH	0	0	0	392	0	900	0	936
CENPA	CCNB2	0	0	0	886	122	0	414	936
CDC45	RPA2	0	0	0	160	128	900	236	936
DTYMK	RRM2	0	0	0	247	0	900	230	936
KIF23	CDC20	0	0	0	899	152	0	311	936
CDC20	KIF23	0	0	0	899	152	0	311	936
KIAA0101	CDK1	0	0	0	933	0	0	77	936
TOP2A	RACGAP1	0	0	0	921	0	0	220	936
RRM2	DTYMK	0	0	0	247	0	900	230	936
CDK2	PRIM1	0	0	0	370	0	900	77	936
SMC3	BUB1	0	0	0	108	144	900	262	936
CCNB2	CENPA	0	0	0	886	122	0	414	936
ZWILCH	CDCA5	0	0	0	392	0	900	0	936
BUB1	SMC3	0	0	0	108	144	900	262	936
CDK1	KIAA0101	0	0	0	933	0	0	77	936
RACGAP1	TOP2A	0	0	0	921	0	0	220	936
UHRF1	DNMT1	252	0	0	219	628	0	739	935
PLK4	CCNA2	0	0	0	603	499	0	701	935
CDC25C	CCNA2	0	0	0	405	164	515	764	935
CCNA2	CDC25C	0	0	0	405	164	515	764	935
CENPF	SPC24	0	0	0	259	0	900	200	935
POLA2	RPA2	0	0	0	313	0	900	130	935
DSN1	SPDL1	0	0	0	343	0	900	102	935
KNTC1	ESPL1	0	0	0	385	0	900	0	935
RPA2	POLA2	0	0	0	313	0	900	130	935
NDC80	NCAPH	0	0	0	855	0	0	570	935
LIG1	MCM5	0	0	227	908	0	0	157	935
ESPL1	KNTC1	0	0	0	385	0	900	0	935
NCAPH	NDC80	0	0	0	855	0	0	570	935
MCM5	LIG1	0	0	227	908	0	0	157	935
SPC24	CENPF	0	0	0	259	0	900	200	935
SPDL1	DSN1	0	0	0	343	0	900	102	935
DNMT1	UHRF1	252	0	0	219	628	0	739	935
CCNA2	PLK4	0	0	0	603	499	0	701	935
CENPI	AURKB	0	0	0	296	0	900	146	934
POLE2	MCM7	0	0	0	280	116	900	89	934
MCM7	POLE2	0	0	0	280	116	900	89	934
MYBL2	CCNA2	0	0	0	396	319	450	742	934
KIF20A	CCNA2	0	0	0	922	114	0	129	934
PLK4	CDC25C	0	0	0	176	425	310	824	934
CENPM	SPC24	0	0	0	351	0	900	76	934
BRCA1	PALB2	0	0	0	0	0	900	374	934
CDC6	TYMS	0	0	0	286	0	900	154	934
CCNA2	KIF20A	0	0	0	922	114	0	129	934
PALB2	BRCA1	0	0	0	0	0	900	374	934
ANAPC1	ESPL1	0	0	0	84	275	900	129	934
CENPF	ESPL1	0	0	0	227	0	900	224	934
SPC24	CENPM	0	0	0	351	0	900	76	934
NCAPD3	CDK1	0	0	0	357	0	900	65	934
TYMS	CDC6	0	0	0	286	0	900	154	934
CENPF	CENPN	0	0	0	367	0	900	0	934
PLK4	PLK1	0	0	0	238	0	900	176	934
BUB3	UBE2C	0	0	0	108	0	900	328	934
HDAC8	SMC1A	0	0	0	72	164	900	252	934
PRIM1	RFC2	0	0	0	289	0	900	155	934
MAD2L1	KNTC1	0	0	0	310	0	900	129	934
CENPI	KNTC1	0	0	0	325	0	900	107	934
RFC2	PRIM1	0	0	0	289	0	900	155	934
AURKB	CENPI	0	0	0	296	0	900	146	934
KNTC1	CENPI	0	0	0	325	0	900	107	934
NDC80	NCAPG	0	0	0	790	0	0	700	934
NCAPG	NDC80	0	0	0	790	0	0	700	934
DSN1	NDC80	0	0	0	303	0	900	136	934
CENPN	CENPF	0	0	0	367	0	900	0	934
ESPL1	CENPF	0	0	0	227	0	900	224	934
NDC80	DSN1	0	0	0	303	0	900	136	934
CDK1	NCAPD3	0	0	0	357	0	900	65	934
CCNA2	MYBL2	0	0	0	396	319	450	742	934
KNTC1	MAD2L1	0	0	0	310	0	900	129	934
CDC25C	PLK4	0	0	0	176	425	310	824	934
PLK1	PLK4	0	0	0	238	0	900	176	934
UBE2C	BUB3	0	0	0	108	0	900	328	934
SMC1A	HDAC8	0	0	0	72	164	900	252	934
ESPL1	ANAPC1	0	0	0	84	275	900	129	934
POLE2	ORC6	0	0	0	144	0	900	281	933
TYMS	CCNE1	0	0	0	106	0	900	319	933
ORC6	POLE2	0	0	0	144	0	900	281	933
PCNA	CDC25C	0	0	0	107	384	0	888	933
CDC25C	PCNA	0	0	0	107	384	0	888	933
CCNE1	TYMS	0	0	0	106	0	900	319	933
UBE2C	CDC23	0	0	0	0	0	900	366	933
PRC1	KIF22	0	0	0	832	460	0	327	933
AURKA	FOXM1	0	0	0	484	0	496	765	933
CDC23	UBE2C	0	0	0	0	0	900	366	933
HDAC8	H2AFV	0	0	0	147	327	800	491	933
KIF22	PRC1	0	0	0	832	460	0	327	933
ITGB3BP	CENPI	0	0	0	0	0	900	362	933
DSN1	CENPI	0	0	0	202	0	900	236	933
CENPI	DSN1	0	0	0	202	0	900	236	933
CENPI	ITGB3BP	0	0	0	0	0	900	362	933
FOXM1	AURKA	0	0	0	484	0	496	765	933
H2AFV	HDAC8	0	0	0	147	327	800	491	933
CENPF	ZWINT	0	0	0	246	0	900	178	932
POLA2	CDK2	0	0	0	179	0	900	242	932
CENPA	ZWILCH	0	0	0	149	0	900	267	932
XRCC1	PCNA	0	0	0	64	396	0	890	932
CDK2	POLA2	0	0	0	179	0	900	242	932
BUB3	KIF2C	0	0	0	0	280	900	140	932
PCNA	XRCC1	0	0	0	64	396	0	890	932
ZWILCH	CENPA	0	0	0	149	0	900	267	932
ZWINT	CENPF	0	0	0	246	0	900	178	932
MAD2L1	SMC3	0	0	0	139	80	900	248	932
ANAPC1	MAD2L1	0	0	0	0	301	900	115	932
SMC3	MAD2L1	0	0	0	139	80	900	248	932
KIF2C	BUB3	0	0	0	0	280	900	140	932
MAD2L1	ANAPC1	0	0	0	0	301	900	115	932
CDCA8	CCNA2	0	0	0	894	0	0	383	931
BUB3	ESPL1	0	0	0	0	0	900	344	931
PLK1	CEP72	0	0	0	70	0	900	320	931
FGFR1OP	CEP72	0	0	0	0	0	900	345	931
DTYMK	RRM1	0	0	0	165	0	900	248	931
CCNA2	CDCA8	0	0	0	894	0	0	383	931
CEP72	PLK1	0	0	0	70	0	900	320	931
CEP72	FGFR1OP	0	0	0	0	0	900	345	931
RRM1	DTYMK	0	0	0	165	0	900	248	931
CCNB1	ORC3	0	0	0	71	274	900	107	931
ANAPC1	CCNB1	0	0	0	0	0	900	342	931
ORC3	CCNB1	0	0	0	71	274	900	107	931
CDCA5	CENPI	0	0	0	341	0	900	0	931
CENPI	CDCA5	0	0	0	341	0	900	0	931
ESPL1	BUB3	0	0	0	0	0	900	344	931
CCNB1	ANAPC1	0	0	0	0	0	900	342	931
CENPI	NUP37	0	0	0	0	0	900	329	930
RAD50	FEN1	0	0	0	0	840	0	580	930
DSN1	AURKB	0	0	0	264	0	900	129	930
ZWILCH	ZWINT	0	0	0	179	0	900	217	930
ZWINT	ZWILCH	0	0	0	179	0	900	217	930
CDC23	CCNB2	0	0	0	0	479	800	386	930
POLD3	RFC5	0	0	0	0	0	900	335	930
PRC1	ASPM	0	0	0	930	0	0	0	930
CCNB2	CDC23	0	0	0	0	479	800	386	930
FEN1	RAD50	0	0	0	0	840	0	580	930
CENPI	BIRC5	0	0	0	275	0	900	121	930
ASPM	PRC1	0	0	0	930	0	0	0	930
NUP37	CENPI	0	0	0	0	0	900	329	930
BIRC5	CENPI	0	0	0	275	0	900	121	930
CENPO	NDC80	0	0	0	71	0	900	314	930
NDC80	CENPO	0	0	0	71	0	900	314	930
AURKB	DSN1	0	0	0	264	0	900	129	930
RFC5	POLD3	0	0	0	0	0	900	335	930
NSL1	SGOL1	0	0	0	257	131	900	0	929
KIF2C	ZWINT	0	0	0	254	0	900	135	929
BUB1	CDK2	0	0	0	262	472	482	693	929
RRM2	CCNE1	0	0	0	173	0	900	211	929
MELK	CCNA2	0	0	0	906	161	0	176	929
SPDL1	SPC24	0	0	0	321	0	900	0	929
DBF4	POLA1	0	0	0	0	256	900	129	929
SPC24	SPDL1	0	0	0	321	0	900	0	929
CCNE1	RRM2	0	0	0	173	0	900	211	929
CENPN	OIP5	0	0	0	300	0	900	76	929
OIP5	CENPN	0	0	0	300	0	900	76	929
KNTC1	CENPN	0	0	0	322	0	900	0	929
ZWINT	KIF2C	0	0	0	254	0	900	135	929
GMNN	ORC3	0	0	0	132	0	900	251	929
ORC3	GMNN	0	0	0	132	0	900	251	929
CENPN	KNTC1	0	0	0	322	0	900	0	929
CDK2	BUB1	0	0	0	262	472	482	693	929
NSL1	CENPI	0	0	0	250	0	900	130	929
CCNA2	MELK	0	0	0	906	161	0	176	929
CDCA5	DSN1	0	0	0	325	0	900	0	929
POLA1	DBF4	0	0	0	0	256	900	129	929
SGOL1	NSL1	0	0	0	257	131	900	0	929
CENPI	NSL1	0	0	0	250	0	900	130	929
DSN1	CDCA5	0	0	0	325	0	900	0	929
LIG1	FEN1	0	0	209	479	698	0	492	928
MAD2L1	SGOL1	0	0	0	244	0	900	131	928
CHTF18	RAD17	0	0	0	92	858	0	491	928
TYMS	ORC1	0	0	0	245	0	900	134	928
PRC1	CCNA2	0	0	0	888	195	0	269	928
PLK1	ZWILCH	0	0	0	250	0	900	127	928
SPDL1	ZWILCH	0	0	0	179	0	900	195	928
MYBL2	CCNB2	0	0	0	249	463	450	715	928
ORC1	TYMS	0	0	0	245	0	900	134	928
CENPI	SPDL1	0	0	0	309	0	900	0	928
ZWILCH	SPDL1	0	0	0	179	0	900	195	928
CDC20	KIF20A	0	0	0	910	152	0	128	928
CENPM	ESPL1	0	0	0	309	0	900	0	928
KIF20A	CDC20	0	0	0	910	152	0	128	928
ESPL1	CENPM	0	0	0	309	0	900	0	928
CENPI	CDCA8	0	0	0	314	0	900	0	928
ZWILCH	PLK1	0	0	0	250	0	900	127	928
CENPA	NDE1	0	0	0	262	0	900	103	928
CCNA2	PRC1	0	0	0	888	195	0	269	928
RAD17	CHTF18	0	0	0	92	858	0	491	928
MELK	BUB1	0	0	0	916	78	0	136	928
CDCA8	CENPI	0	0	0	314	0	900	0	928
SPDL1	CENPI	0	0	0	309	0	900	0	928
BUB1	MELK	0	0	0	916	78	0	136	928
FEN1	LIG1	0	0	209	479	698	0	492	928
NDE1	CENPA	0	0	0	262	0	900	103	928
CCNB2	MYBL2	0	0	0	249	463	450	715	928
SGOL1	MAD2L1	0	0	0	244	0	900	131	928
MAD2L1	NUP37	0	0	0	302	0	900	0	927
ZWILCH	NUP37	0	0	0	212	0	900	152	927
AURKA	SGOL1	0	0	0	831	112	496	152	927
KNTC1	SGOL1	0	0	0	309	0	900	0	927
NUP37	ZWILCH	0	0	0	212	0	900	152	927
GINS4	POLA1	0	0	0	101	889	0	333	927
CKS1B	CDKN1A	0	0	0	0	263	900	97	927
SMC3	BRCA1	0	0	0	0	0	900	299	927
MELK	KIF23	0	0	0	917	63	0	134	927
TOP2A	TDP1	0	0	0	105	628	0	798	927
FANCG	APITD1	0	0	0	0	201	902	149	927
C18H19orf40	APITD1	0	0	0	106	201	902	81	927
BUB1	NDE1	0	0	0	208	117	900	85	927
POLA1	GINS4	0	0	0	101	889	0	333	927
NCAPD3	CCNB1	0	0	0	218	0	900	146	927
SGOL1	KNTC1	0	0	0	309	0	900	0	927
NDE1	BUB1	0	0	0	208	117	900	85	927
KIF23	MELK	0	0	0	917	63	0	134	927
CDKN1A	CKS1B	0	0	0	0	263	900	97	927
CCNB1	NCAPD3	0	0	0	218	0	900	146	927
SGOL1	AURKA	0	0	0	831	112	496	152	927
BRCA1	SMC3	0	0	0	0	0	900	299	927
NUP37	MAD2L1	0	0	0	302	0	900	0	927
APITD1	FANCG	0	0	0	0	201	902	149	927
TDP1	TOP2A	0	0	0	105	628	0	798	927
APITD1	C18H19orf40	0	0	0	106	201	902	81	927
RFC2	POLE2	0	0	0	217	88	900	94	926
CDCA8	CCNB2	0	0	0	850	0	0	526	926
CDK1	KIF20A	0	0	0	886	138	0	309	926
TPX2	KIF20A	0	0	0	919	0	0	122	926
AURKA	CDC23	0	0	0	143	0	900	214	926
TOP2A	SMC2	0	0	0	625	633	0	505	926
KIF20A	CDK1	0	0	0	886	138	0	309	926
RACGAP1	CDK1	0	0	0	897	160	0	207	926
CEP72	CDK1	0	0	0	165	0	900	185	926
CDK1	CEP72	0	0	0	165	0	900	185	926
CDK1	RACGAP1	0	0	0	897	160	0	207	926
CCNB2	CDCA8	0	0	0	850	0	0	526	926
CDCA5	SMC1A	0	0	0	0	204	900	146	926
POLE2	RFC2	0	0	0	217	88	900	94	926
NUP205	NUPL1	0	0	0	139	0	900	217	926
CDC23	AURKA	0	0	0	143	0	900	214	926
NUPL1	NUP205	0	0	0	139	0	900	217	926
SMC1A	CDCA5	0	0	0	0	204	900	146	926
KIF20A	TPX2	0	0	0	919	0	0	122	926
SMC2	TOP2A	0	0	0	625	633	0	505	926
PPP2R1B	SGOL1	0	0	0	0	313	896	0	925
FOXM1	AURKB	0	0	0	329	0	531	780	925
GINS3	CDC45	0	0	0	157	803	0	589	925
FBXO5	CDC45	0	0	0	281	0	900	0	925
ESPL1	ERCC6L	0	0	0	238	0	900	104	925
FBXO5	RRM2	0	0	0	283	0	900	0	925
ERCC6L	ESPL1	0	0	0	238	0	900	104	925
CDC45	GINS3	0	0	0	157	803	0	589	925
SMC1A	CDC20	0	0	0	70	0	900	262	925
HJURP	CENPN	0	0	0	178	0	900	161	925
BUB3	BIRC5	0	0	0	158	0	900	191	925
NCAPD3	PLK1	0	0	0	254	0	900	84	925
KNTC1	KIF2C	0	0	0	243	0	900	96	925
AURKB	FOXM1	0	0	0	329	0	531	780	925
CDC20	SMC1A	0	0	0	70	0	900	262	925
KIF2C	KNTC1	0	0	0	243	0	900	96	925
SGOL1	PPP2R1B	0	0	0	0	313	896	0	925
PLK1	NCAPD3	0	0	0	254	0	900	84	925
CENPN	HJURP	0	0	0	178	0	900	161	925
BUB3	SMC3	0	0	0	109	0	900	232	925
SMC3	BUB3	0	0	0	109	0	900	232	925
BIRC5	BUB3	0	0	0	158	0	900	191	925
CDC45	FBXO5	0	0	0	281	0	900	0	925
RRM2	FBXO5	0	0	0	283	0	900	0	925
ZWILCH	SGOL1	0	0	0	273	0	900	0	924
GMNN	ORC6	0	0	0	238	0	900	91	924
POLA1	ORC6	0	0	0	108	0	900	219	924
RFC4	MCM7	86	0	262	596	195	558	368	924
CENPA	ASF1B	0	0	0	821	327	0	423	924
SGOL1	ZWILCH	0	0	0	273	0	900	0	924
FBXO5	PCNA	0	0	0	274	0	900	0	924
MAD2L1	SPC24	0	0	0	280	0	900	0	924
ORC6	POLA1	0	0	0	108	0	900	219	924
CDT1	POLA1	0	0	0	177	0	900	159	924
CCNB1	BIRC5	0	0	0	664	0	360	676	924
DSN1	KIF2C	0	0	0	239	0	900	81	924
NDC80	NDE1	0	0	0	219	109	900	0	924
ORC6	GMNN	0	0	0	238	0	900	91	924
BIRC5	CCNB1	0	0	0	664	0	360	676	924
MYB	CCNB1	0	0	0	0	463	558	707	924
NDE1	NDC80	0	0	0	219	109	900	0	924
ASF1B	CENPA	0	0	0	821	327	0	423	924
DSN1	CENPA	0	0	0	233	0	900	97	924
CENPA	DSN1	0	0	0	233	0	900	97	924
KIF2C	DSN1	0	0	0	239	0	900	81	924
MCM7	RFC4	86	0	262	596	195	558	368	924
CCNB1	MYB	0	0	0	0	463	558	707	924
SPC24	MAD2L1	0	0	0	280	0	900	0	924
POLA1	CDT1	0	0	0	177	0	900	159	924
PCNA	FBXO5	0	0	0	274	0	900	0	924
ERCC6L	SGOL1	0	0	0	248	0	900	63	923
EZH2	CDK2	0	0	0	74	280	0	894	923
KIF2C	CCNA2	0	0	0	877	114	0	348	923
SGOL1	ERCC6L	0	0	0	248	0	900	63	923
ESPL1	SPC24	0	0	0	263	0	900	0	923
MCM5	RRM2	0	0	0	911	0	0	172	923
SPC24	ESPL1	0	0	0	263	0	900	0	923
CDK2	EZH2	0	0	0	74	280	0	894	923
CCNF	CDC20	0	0	0	244	624	0	752	923
NDE1	CDC20	0	0	0	270	0	900	0	923
CENPF	CENPM	0	0	0	265	0	900	0	923
TPX2	CDK1	0	0	0	920	0	0	77	923
ANAPC1	PLK1	0	0	0	0	108	900	209	923
CCNA2	KIF2C	0	0	0	877	114	0	348	923
RRM2	MCM5	0	0	0	911	0	0	172	923
CDC20	NDE1	0	0	0	270	0	900	0	923
TOP2A	TFDP1	0	0	0	154	0	900	173	923
CENPM	CENPF	0	0	0	265	0	900	0	923
NUP43	CENPF	0	0	0	0	0	900	261	923
CDC20	CCNF	0	0	0	244	624	0	752	923
CENPF	NUP43	0	0	0	0	0	900	261	923
CDK1	TPX2	0	0	0	920	0	0	77	923
TFDP1	TOP2A	0	0	0	154	0	900	173	923
PLK1	ANAPC1	0	0	0	0	108	900	209	923
SMC1A	AURKB	0	0	0	84	0	900	224	922
SMC3	CKAP5	0	0	0	95	212	900	0	922
CDC25C	CCNE1	0	0	0	159	327	515	750	922
CCNE1	CDC25C	0	0	0	159	327	515	750	922
MAD2L1	SPDL1	0	0	0	259	0	900	0	922
MCM5	CDKN1A	0	0	0	0	81	900	229	922
MAD2L1	CENPM	0	0	0	253	0	900	0	922
CENPO	CENPM	0	0	0	0	66	900	236	922
DSN1	CENPN	0	0	0	259	0	900	0	922
DSN1	CDCA8	0	0	0	252	0	900	0	922
CDKN1A	MCM5	0	0	0	0	81	900	229	922
AURKB	SMC1A	0	0	0	84	0	900	224	922
BUB3	KNTC1	0	0	0	81	0	900	221	922
CENPM	CENPO	0	0	0	0	66	900	236	922
CENPN	DSN1	0	0	0	259	0	900	0	922
MAD2L1	DSN1	0	0	0	252	0	900	0	922
CDCA8	DSN1	0	0	0	252	0	900	0	922
CKAP5	SMC3	0	0	0	95	212	900	0	922
DSN1	MAD2L1	0	0	0	252	0	900	0	922
CENPM	MAD2L1	0	0	0	253	0	900	0	922
SPDL1	MAD2L1	0	0	0	259	0	900	0	922
KNTC1	BUB3	0	0	0	81	0	900	221	922
ANAPC1	AURKB	0	0	0	0	169	900	131	921
FBXO5	ORC1	0	0	0	251	0	900	0	921
PLK1	MCM7	0	0	0	633	164	0	765	921
DSN1	ZWILCH	0	0	0	204	0	900	90	921
BUB1	ERCC6L	0	0	0	246	0	900	0	921
CENPI	ERCC6L	0	0	0	245	0	900	0	921
NDC80	SMC4	0	0	0	782	310	0	520	921
OGG1	POLH	0	0	0	0	887	0	336	921
FBXO5	TYMS	0	0	0	249	0	900	0	921
POLH	OGG1	0	0	0	0	887	0	336	921
KNTC1	SPDL1	0	0	0	243	0	900	0	921
MCM5	KIF23	0	0	0	914	0	0	121	921
LMNB1	CDK1	0	0	0	595	368	0	715	921
PLK1	CENPN	0	0	0	250	0	900	0	921
NDE1	CENPN	0	0	0	243	0	900	0	921
BUB1	KIF4A	0	0	0	833	263	0	406	921
KIF2C	SPAG5	0	0	0	846	0	0	507	921
DSN1	BIRC5	0	0	0	174	0	900	120	921
CDCA3	CDCA8	0	0	0	913	0	0	123	921
CENPN	PLK1	0	0	0	250	0	900	0	921
MCM7	PLK1	0	0	0	633	164	0	765	921
SPAG5	KIF2C	0	0	0	846	0	0	507	921
KIF23	MCM5	0	0	0	914	0	0	121	921
TOP2A	FOXM1	0	0	0	552	164	0	806	921
CENPN	NDE1	0	0	0	243	0	900	0	921
CENPA	PRC1	0	0	0	883	108	0	307	921
MYBL2	CCNB1	0	0	0	266	463	450	680	921
SPDL1	KNTC1	0	0	0	243	0	900	0	921
CDCA8	CDCA3	0	0	0	913	0	0	123	921
ERCC6L	BUB1	0	0	0	246	0	900	0	921
KIF4A	BUB1	0	0	0	833	263	0	406	921
ERCC6L	CENPI	0	0	0	245	0	900	0	921
SMC4	NDC80	0	0	0	782	310	0	520	921
PRC1	CENPA	0	0	0	883	108	0	307	921
ZWILCH	DSN1	0	0	0	204	0	900	90	921
BIRC5	DSN1	0	0	0	174	0	900	120	921
CCNB1	MYBL2	0	0	0	266	463	450	680	921
SMC3	NSL1	0	0	0	244	0	900	0	921
MAD2L1	NSL1	0	0	0	164	131	900	0	921
MAD2L1	AURKA	0	0	0	680	626	0	397	921
NSL1	SMC3	0	0	0	244	0	900	0	921
NSL1	MAD2L1	0	0	0	164	131	900	0	921
AURKA	MAD2L1	0	0	0	680	626	0	397	921
CDK1	LMNB1	0	0	0	595	368	0	715	921
ORC1	FBXO5	0	0	0	251	0	900	0	921
TYMS	FBXO5	0	0	0	249	0	900	0	921
FOXM1	TOP2A	0	0	0	552	164	0	806	921
AURKB	ANAPC1	0	0	0	0	169	900	131	921
CENPM	ZWINT	0	0	0	239	0	900	0	920
CENPA	CKAP5	0	0	0	0	80	900	206	920
NUP43	ZWILCH	0	0	0	135	0	900	160	920
NDC80	ERCC6L	0	0	0	242	0	900	0	920
CCNB1	SPC24	0	0	0	840	0	360	285	920
NSL1	SPDL1	0	0	0	240	0	900	0	920
ZWINT	CENPM	0	0	0	239	0	900	0	920
APEX2	TDP1	0	0	0	88	843	0	491	920
TDP1	APEX2	0	0	0	88	843	0	491	920
CCNB1	CDCA8	0	0	0	877	0	0	374	920
CDCA8	CCNB1	0	0	0	877	0	0	374	920
SPC24	CCNB1	0	0	0	840	0	360	285	920
ERCC6L	NDC80	0	0	0	242	0	900	0	920
CKAP5	CENPA	0	0	0	0	80	900	206	920
SPDL1	NSL1	0	0	0	240	0	900	0	920
ANAPC1	AURKA	0	0	0	0	169	900	121	920
ZWILCH	NUP43	0	0	0	135	0	900	160	920
AURKA	ANAPC1	0	0	0	0	169	900	121	920
SPAG5	AURKB	0	0	0	829	0	0	546	919
ESPL1	ZWINT	0	0	0	142	0	900	136	919
C18H19orf40	MSH2	0	0	0	86	739	0	687	919
BUB1	CKAP5	0	0	0	87	0	900	190	919
CCNB2	WEE1	0	0	0	178	631	526	507	919
WEE1	CCNB2	0	0	0	178	631	526	507	919
CDC20	CDC25C	0	0	0	322	626	0	708	919
CDCA3	ASPM	0	0	0	919	0	0	0	919
MCM3	CDKN1A	0	0	0	0	81	900	197	919
ZWINT	ESPL1	0	0	0	142	0	900	136	919
CDC25C	CDC20	0	0	0	322	626	0	708	919
CDKN1A	MCM3	0	0	0	0	81	900	197	919
AURKB	SPAG5	0	0	0	829	0	0	546	919
TPX2	CDCA8	0	0	0	910	0	0	130	919
SMC1A	KIF2C	0	0	0	0	128	900	147	919
KIF2C	SMC1A	0	0	0	0	128	900	147	919
TOP2A	PRC1	0	0	0	884	0	0	337	919
ASPM	CDCA3	0	0	0	919	0	0	0	919
NUP205	AAAS	0	0	0	80	0	900	194	919
CKAP5	BUB1	0	0	0	87	0	900	190	919
ITGB3BP	CENPO	0	0	0	0	162	900	120	919
CENPO	ITGB3BP	0	0	0	0	162	900	120	919
TOP2A	AURKA	0	0	0	892	0	0	283	919
AAAS	NUP205	0	0	0	80	0	900	194	919
FBXO5	CDT1	0	0	0	156	0	900	120	919
CDCA8	TPX2	0	0	0	910	0	0	130	919
CDT1	FBXO5	0	0	0	156	0	900	120	919
AURKA	TOP2A	0	0	0	892	0	0	283	919
PRC1	TOP2A	0	0	0	884	0	0	337	919
MSH2	C18H19orf40	0	0	0	86	739	0	687	919
BUB1	NUP37	0	0	0	115	0	900	148	918
NSL1	NUP37	0	0	0	219	0	900	0	918
SMC3	AURKB	0	0	0	84	0	900	180	918
CCNB1	ORC6	0	0	0	139	0	900	131	918
RPA2	POLE2	0	0	0	222	0	900	0	918
CKS1B	CCNA2	0	0	0	560	682	0	466	918
SMC3	ZWILCH	0	0	0	222	0	900	0	918
MYB	CCNB2	0	0	0	0	463	527	704	918
CDCA8	ERCC6L	0	0	0	223	0	900	0	918
POLE2	RPA2	0	0	0	222	0	900	0	918
KIF20A	ASPM	0	0	0	914	0	0	85	918
BIRC5	SPDL1	0	0	0	222	0	900	0	918
AURKA	CDC25B	0	0	0	199	164	558	757	918
ASPM	KIF20A	0	0	0	914	0	0	85	918
LMNB1	BRCA1	0	0	0	139	0	900	125	918
TPX2	CDC20	0	0	0	906	116	0	93	918
ARHGEF12	RACGAP1	0	0	0	0	0	900	216	918
SPDL1	BIRC5	0	0	0	222	0	900	0	918
ERCC6L	CDCA8	0	0	0	223	0	900	0	918
CDCA5	NDE1	0	0	0	222	0	900	0	918
ORC6	CCNB1	0	0	0	139	0	900	131	918
NUP37	BUB1	0	0	0	115	0	900	148	918
NUP43	BUB1	0	0	0	106	0	900	159	918
HDAC8	CENPI	0	0	0	94	173	900	0	918
RACGAP1	ARHGEF12	0	0	0	0	0	900	216	918
CCNA2	CKS1B	0	0	0	560	682	0	466	918
NUP37	NSL1	0	0	0	219	0	900	0	918
CDC25B	AURKA	0	0	0	199	164	558	757	918
BUB1	NUP43	0	0	0	106	0	900	159	918
NDE1	CDCA5	0	0	0	222	0	900	0	918
CCNB2	MYB	0	0	0	0	463	527	704	918
ZWILCH	SMC3	0	0	0	222	0	900	0	918
AURKB	SMC3	0	0	0	84	0	900	180	918
CDC20	TPX2	0	0	0	906	116	0	93	918
BRCA1	LMNB1	0	0	0	139	0	900	125	918
CENPI	HDAC8	0	0	0	94	173	900	0	918
BUB3	NUP37	0	0	0	159	0	900	93	917
CENPF	NUP37	0	0	0	95	0	900	159	917
ZWINT	SGOL1	0	0	0	211	0	900	0	917
BUB3	SGOL1	0	0	0	109	0	900	144	917
SGOL1	ZWINT	0	0	0	211	0	900	0	917
POLA1	CCNE1	0	0	0	103	157	900	0	917
BRCA1	RPA2	0	0	0	95	0	900	157	917
CCNE1	POLA1	0	0	0	103	157	900	0	917
NDE1	SPDL1	0	0	0	212	0	900	0	917
RPA2	BRCA1	0	0	0	95	0	900	157	917
SMC3	CDC20	0	0	0	0	0	900	211	917
SPDL1	NDE1	0	0	0	212	0	900	0	917
POLD3	RFC2	0	0	0	78	0	900	180	917
NUP37	CENPF	0	0	0	95	0	900	159	917
RFC2	POLD3	0	0	0	78	0	900	180	917
CDC20	SMC3	0	0	0	0	0	900	211	917
SGOL1	BUB3	0	0	0	109	0	900	144	917
NUP37	BUB3	0	0	0	159	0	900	93	917
KIF2C	ZWILCH	0	0	0	114	0	900	129	916
FOXM1	CCNB2	0	0	0	339	169	558	696	916
CKS1B	CCNB2	0	0	0	467	671	0	559	916
MELK	ASPM	0	0	0	916	0	0	0	916
DSN1	ESPL1	0	0	0	201	0	900	0	916
DSN1	CENPM	0	0	0	199	0	900	0	916
PLK1	CENPM	0	0	0	204	0	900	0	916
CENPM	PLK1	0	0	0	204	0	900	0	916
NDE1	KIF2C	0	0	0	116	0	900	130	916
ZWILCH	KIF2C	0	0	0	114	0	900	129	916
CCNB2	FOXM1	0	0	0	339	169	558	696	916
KIF2C	NDE1	0	0	0	116	0	900	130	916
CENPA	KNTC1	0	0	0	154	0	900	90	916
ASPM	MELK	0	0	0	916	0	0	0	916
KNTC1	CENPA	0	0	0	154	0	900	90	916
CCNB2	CKS1B	0	0	0	467	671	0	559	916
CENPM	DSN1	0	0	0	199	0	900	0	916
ESPL1	DSN1	0	0	0	201	0	900	0	916
MAD2L1	CDK2	0	0	0	649	632	0	400	915
BIRC5	CKAP5	0	0	0	70	0	900	161	915
CDC25B	CDC25C	0	0	0	66	0	900	134	915
CDCA5	ERCC6L	0	0	0	192	0	900	0	915
CDC25C	CDC25B	0	0	0	66	0	900	134	915
CKAP5	BIRC5	0	0	0	70	0	900	161	915
AURKA	MCM5	0	0	0	902	0	0	170	915
TOP2A	MELK	0	0	0	894	81	0	197	915
MCM5	AURKA	0	0	0	902	0	0	170	915
ERCC6L	CDCA5	0	0	0	192	0	900	0	915
CDK2	MAD2L1	0	0	0	649	632	0	400	915
HDAC8	BUB3	0	0	0	120	119	900	0	915
MELK	TOP2A	0	0	0	894	81	0	197	915
BUB3	HDAC8	0	0	0	120	119	900	0	915
CENPN	NUP37	0	0	0	175	0	900	0	914
ERCC6L	AURKB	0	0	0	139	0	900	84	914
RPA2	ORC6	0	0	0	178	0	900	0	914
PLK1	ZWINT	0	0	0	145	0	900	85	914
GMNN	ORC1	0	0	0	146	0	900	76	914
TFDP1	CDC45	0	0	0	70	0	900	150	914
NDE1	CKAP5	0	0	0	0	0	900	178	914
CENPN	ZWILCH	0	0	0	179	0	900	0	914
MAD2L1	CCNB2	0	0	0	697	381	0	578	914
AURKB	ERCC6L	0	0	0	139	0	900	84	914
CDC20	ERCC6L	0	0	0	176	0	900	0	914
HDAC8	ERCC6L	0	0	0	0	102	900	122	914
ORC6	RPA2	0	0	0	178	0	900	0	914
NDC80	KIF20A	0	0	0	888	211	0	107	914
CENPI	ESPL1	0	0	0	178	0	900	0	914
ERCC6L	CDC20	0	0	0	176	0	900	0	914
ORC3	POLA2	0	0	0	179	0	900	0	914
ZWILCH	CENPN	0	0	0	179	0	900	0	914
NUP37	CENPN	0	0	0	175	0	900	0	914
CDCA8	NCAPH	0	0	0	850	0	0	451	914
NCAPH	CDCA8	0	0	0	850	0	0	451	914
BUB3	CDCA8	0	0	0	0	0	900	178	914
ZWINT	PLK1	0	0	0	145	0	900	85	914
SMC3	KIF2C	0	0	0	0	128	900	96	914
CKAP5	NDE1	0	0	0	0	0	900	178	914
POLA2	ORC3	0	0	0	179	0	900	0	914
ORC1	GMNN	0	0	0	146	0	900	76	914
CKS1B	CCNB1	0	0	0	466	671	0	550	914
CDC45	TFDP1	0	0	0	70	0	900	150	914
ESPL1	CENPI	0	0	0	178	0	900	0	914
CENPA	MELK	0	0	0	892	83	0	204	914
KIF20A	NDC80	0	0	0	888	211	0	107	914
NUP210	NUPL1	0	0	0	0	0	900	178	914
MELK	CENPA	0	0	0	892	83	0	204	914
CCNB1	CKS1B	0	0	0	466	671	0	550	914
[truncated: 21,241 more rows]
