# Supplementary material for: Large-scale gene co-expression network as a source of functional annotation for cattle genes
Source: BMC Genomics. 2016 Nov 2;17:846. doi: 10.1186/s12864-016-3176-2 (PMC5094014; doi:10.1186/s12864-016-3176-2)
Supplement: Additional file 8: Table S5. — Functional enrichment analysis of close neighbors (TOM > 0.01) of 133 un-annotated genes in CGCN. (XLSX 479 kb) [file 12864_2016_3176_MOESM8_ESM.xlsx]

## Sheet: Sheet6
potential annotation for unknown genes based opon colosest network neighbours
Gene	TermID	Source	Term	TermGroups	Associated Genes Found	Term PValue Corrected with Bonferroni step down
LOC533597	GO:0016070	GO_BiologicalProcess-GOA_26.11.2015_10h59	RNA metabolic process	[Group1]	[ARID4B, ATAD2B, ATF1, BCL10, BIRC3, BRD7, C1D, CCAR1, CCNC, CDC40, CDK13, CHD1, CHD2, CHUK, CLK1, CNOT2, CNOT6L, CREBL2, CREBZF, CTR9, CUL3, CWC22, DARS, DDX20, DDX3X, DDX50, DHX29, DYRK1A, ELF1, EPC1, EPC2, FNIP1, GDF7, GMCL1, GPBP1, GPBP1L1, GTF2A1, GTF2E1, GTF2H1, HIF1A, HNF4A, IGF2, KDM3A, KRR1, LARP7, LIG4, MAPK8IP1, MDFIC, MEAF6, MED4, MED6, METTL14, MGA, MIER1, MSL3, MXD3, MYSM1, NCK1, NG…	1.30059e-05
	GO:0051252	GO_BiologicalProcess-GOA_26.11.2015_10h59	regulation of RNA metabolic process	[Group2]	[ARID4B, ATAD2B, ATF1, BCL10, BIRC3, BRD7, C1D, CCAR1, CCNC, CDK13, CHD1, CHD2, CHUK, CLK1, CNOT2, CREBL2, CREBZF, CTR9, CUL3, DDX20, DDX3X, DYRK1A, ELF1, EPC1, EPC2, FNIP1, GDF7, GMCL1, GPBP1, GPBP1L1, GTF2A1, GTF2E1, GTF2H1, HIF1A, HNF4A, IGF2, KDM3A, MAPK8IP1, MDFIC, MEAF6, MED4, MED6, MGA, MIER1, MSL3, MXD3, MYSM1, NCK1, NIPBL, NUP107, PAK4, PAX8, PEX14, RB1, RNF168, RNF2, RNF20, RRN3, SIRT1,…	0.00048818
	GO:2001141	GO_BiologicalProcess-GOA_26.11.2015_10h59	regulation of RNA biosynthetic process	[Group2]	[ARID4B, ATAD2B, ATF1, BCL10, BIRC3, BRD7, C1D, CCAR1, CCNC, CDK13, CHD1, CHD2, CHUK, CNOT2, CREBL2, CREBZF, CTR9, CUL3, DDX20, DDX3X, ELF1, EPC1, EPC2, FNIP1, GDF7, GMCL1, GPBP1, GPBP1L1, GTF2A1, GTF2E1, GTF2H1, HIF1A, HNF4A, IGF2, KDM3A, MAPK8IP1, MDFIC, MEAF6, MED4, MED6, MGA, MIER1, MSL3, MXD3, MYSM1, NCK1, NIPBL, NUP107, PAK4, PAX8, PEX14, RB1, RNF168, RNF2, RNF20, RRN3, SIRT1, SLC38A3, SMAD…	0.00108377
	GO:1903506	GO_BiologicalProcess-GOA_26.11.2015_10h59	regulation of nucleic acid-templated transcription	[Group2]	[ARID4B, ATAD2B, ATF1, BCL10, BIRC3, BRD7, C1D, CCAR1, CCNC, CDK13, CHD2, CHUK, CNOT2, CREBL2, CREBZF, CTR9, CUL3, DDX20, DDX3X, ELF1, EPC1, EPC2, FNIP1, GDF7, GMCL1, GPBP1, GPBP1L1, GTF2A1, GTF2E1, GTF2H1, HIF1A, HNF4A, IGF2, KDM3A, MAPK8IP1, MDFIC, MEAF6, MED4, MED6, MGA, MIER1, MSL3, MXD3, MYSM1, NCK1, NIPBL, NUP107, PAK4, PAX8, PEX14, RB1, RNF168, RNF2, RNF20, RRN3, SIRT1, SLC38A3, SMAD4, SMA…	0.00175436
	GO:0032774	GO_BiologicalProcess-GOA_26.11.2015_10h59	RNA biosynthetic process	[Group2]	[ARID4B, ATAD2B, ATF1, BCL10, BIRC3, BRD7, C1D, CCAR1, CCNC, CDK13, CHD1, CHD2, CHUK, CNOT2, CREBL2, CREBZF, CTR9, CUL3, DDX20, DDX3X, ELF1, EPC1, EPC2, FNIP1, GDF7, GMCL1, GPBP1, GPBP1L1, GTF2A1, GTF2E1, GTF2H1, HIF1A, HNF4A, IGF2, KDM3A, MAPK8IP1, MDFIC, MEAF6, MED4, MED6, MGA, MIER1, MSL3, MXD3, MYSM1, NCK1, NIPBL, NUP107, PAK4, PAX8, PEX14, POLR2K, RB1, RNF168, RNF2, RNF20, RRN3, SIRT1, SLC38…	0.0021066
	GO:0097659	GO_BiologicalProcess-GOA_26.11.2015_10h59	nucleic acid-templated transcription	[Group2]	[ARID4B, ATAD2B, ATF1, BCL10, BIRC3, BRD7, C1D, CCAR1, CCNC, CDK13, CHD2, CHUK, CNOT2, CREBL2, CREBZF, CTR9, CUL3, DDX20, DDX3X, ELF1, EPC1, EPC2, FNIP1, GDF7, GMCL1, GPBP1, GPBP1L1, GTF2A1, GTF2E1, GTF2H1, HIF1A, HNF4A, IGF2, KDM3A, MAPK8IP1, MDFIC, MEAF6, MED4, MED6, MGA, MIER1, MSL3, MXD3, MYSM1, NCK1, NIPBL, NUP107, PAK4, PAX8, PEX14, POLR2K, RB1, RNF168, RNF2, RNF20, RRN3, SIRT1, SLC38A3, SM…	0.00271102
	GO:0006513	GO_BiologicalProcess-GOA_26.11.2015_10h59	protein monoubiquitination	[Group0]	[BIRC3, CTR9, CUL3, PEX12, RNF168, RNF2, RNF20, TOPORS, WAC]	0.00530047
	GO:0006351	GO_BiologicalProcess-GOA_26.11.2015_10h59	transcription, DNA-templated	[Group2]	[ARID4B, ATAD2B, ATF1, BCL10, BRD7, C1D, CCAR1, CCNC, CDK13, CHD2, CHUK, CNOT2, CREBL2, CREBZF, CTR9, CUL3, DDX20, DDX3X, ELF1, EPC1, EPC2, FNIP1, GDF7, GMCL1, GPBP1, GPBP1L1, GTF2A1, GTF2E1, GTF2H1, HIF1A, HNF4A, IGF2, KDM3A, MAPK8IP1, MDFIC, MEAF6, MED4, MED6, MGA, MIER1, MSL3, MXD3, MYSM1, NCK1, NIPBL, NUP107, PAK4, PAX8, PEX14, POLR2K, RB1, RNF168, RNF2, RNF20, RRN3, SIRT1, SLC38A3, SMAD4, SM…	0.005642
	GO:0006355	GO_BiologicalProcess-GOA_26.11.2015_10h59	regulation of transcription, DNA-templated	[Group2]	[ARID4B, ATAD2B, ATF1, BCL10, BRD7, C1D, CCAR1, CCNC, CDK13, CHD2, CHUK, CNOT2, CREBL2, CREBZF, CTR9, CUL3, DDX20, DDX3X, ELF1, EPC1, EPC2, FNIP1, GDF7, GMCL1, GPBP1, GPBP1L1, GTF2E1, GTF2H1, HIF1A, HNF4A, IGF2, KDM3A, MAPK8IP1, MDFIC, MEAF6, MED4, MED6, MGA, MIER1, MSL3, MXD3, MYSM1, NCK1, NIPBL, NUP107, PAK4, PAX8, PEX14, RB1, RNF168, RNF2, RNF20, RRN3, SIRT1, SLC38A3, SMAD4, SMARCE1, SP3, SS18…	0.00618152
LOC613444	GO:0006396	GO_BiologicalProcess-GOA_26.11.2015_10h59	RNA processing	[Group0, Group3]	[BCAS2, CNOT7, CPSF2, CTR9, DDX20, DDX5, DHX15, DHX29, DHX9, DIEXF, DIMT1, DYRK1A, EIF4A3, EXOSC3, EXOSC8, FBL, HNRNPH1, INTS8, LARP7, LSM3, LSM5, METTL14, METTL3, MPHOSPH6, NGDN, NOL11, NSRP1, PAN2, PHF5A, PLRG1, PRPF40A, RBM39, RNPC3, RPL7, RPP30, SART3, SF3A3, SF3B1, SF3B3, SHQ1, SNRPA1, SNRPF, SNRPG, SON, SREK1, SRSF3, TARDBP, TFB2M, TRA2B, TRMT10C, TRMT6, U2SURP, UTP11L, UTP15, UTP3, WDR3, W…	7.00031e-22
	REACTOME:6985645	REACTOME_30.11.2015	Processing of Capped Intron-Containing Pre-mRNA	[Group0, Group4, Group7]	[BCAS2, CCAR1, CPSF2, DHX9, HNRNPA0, HNRNPH1, HNRNPU, METTL14, METTL3, NUP107, NUP133, NUP155, NUP160, NUP43, NUP88, PHF5A, PLRG1, RANBP2, RNPC3, SF3A3, SF3B1, SF3B3, SNRPA1, SNRPF, SNRPG, SRSF3, WTAP]	5.33737e-15
	REACTOME:6985597	REACTOME_30.11.2015	Gene Expression	[Group4]	[BCAS2, CCAR1, CCNC, CNOT7, CPSF2, DDX20, DHX9, EIF2B5, EIF3A, EIF4A3, EXOSC1, EXOSC3, EXOSC8, GTF2E1, GTF2H1, HNRNPA0, HNRNPH1, HNRNPU, LSM3, LSM5, MED17, METTL14, METTL3, NUP107, NUP133, NUP155, NUP160, NUP43, NUP88, PAN2, PHF5A, PLRG1, POLR1B, POLR1C, POLR3F, PPP2CA, PSMA3, PSMC2, PSMD14, RAN, RANBP2, RNPC3, RPL26L1, SF3A3, SF3B1, SF3B3, SMG1, SNRPA1, SNRPF, SNRPG, SRSF3, TAF5, TFB2M, WTAP, XP…	3.69509e-14
	GO:0016070	GO_BiologicalProcess-GOA_26.11.2015_10h59	RNA metabolic process	[Group0]	[ALKBH1, ATAD2B, ATF1, BCAS2, BRD7, CCAR1, CCDC59, CCNC, CCNL2, CHD1, CHUK, CNOT7, CPSF2, CREBZF, CTCF, CTR9, CUL3, DARS, DDX20, DDX3X, DDX5, DHX15, DHX29, DHX9, DIEXF, DIMT1, DNAJC2, DYRK1A, EIF4A3, EXOSC3, EXOSC8, FBL, GNL3, GPBP1, GTF2E1, GTF2H1, HNRNPAB, HNRNPH1, INTS8, LARP7, LARS, LSM3, LSM5, MED17, METTL14, METTL3, MGA, MPHOSPH6, MTDH, NGDN, NOL11, NPM1, NSRP1, NUFIP1, NUP107, NUP133, PA2G…	3.53193e-12
	GO:0016071	GO_BiologicalProcess-GOA_26.11.2015_10h59	mRNA metabolic process	[Group0]	[BCAS2, CNOT7, CPSF2, CTR9, DDX20, DDX5, DYRK1A, EIF4A3, EXOSC3, EXOSC8, LSM3, LSM5, METTL14, METTL3, NSRP1, PAN2, PHF5A, PLRG1, PRPF40A, RBM39, RNPC3, SART3, SECISBP2, SF3A3, SF3B1, SF3B3, SMG1, SNRPA1, SNRPF, SNRPG, SON, SREK1, SRSF3, TRA2B, WTAP, YTHDC1]	4.55983e-12
	GO:0006397	GO_BiologicalProcess-GOA_26.11.2015_10h59	mRNA processing	[Group0]	[BCAS2, CNOT7, CPSF2, CTR9, DDX20, DDX5, DYRK1A, EIF4A3, LSM3, LSM5, METTL14, NSRP1, PAN2, PHF5A, PLRG1, PRPF40A, RBM39, RNPC3, SART3, SF3A3, SF3B1, SF3B3, SNRPA1, SNRPF, SNRPG, SON, SREK1, SRSF3, TRA2B, WTAP, YTHDC1]	7.95922e-11
	GO:0008380	GO_BiologicalProcess-GOA_26.11.2015_10h59	RNA splicing	[Group0, Group4]	[BCAS2, DDX20, DDX5, DYRK1A, EIF4A3, HNRNPH1, LSM3, LSM5, METTL14, NSRP1, PHF5A, PLRG1, PRPF40A, RNPC3, SART3, SF3A3, SF3B1, SF3B3, SNRPA1, SNRPF, SNRPG, SON, SREK1, SRSF3, TARDBP, TRA2B, WTAP, YTHDC1]	2.35926e-10
	REACTOME:6985540	REACTOME_30.11.2015	Cell Cycle	[Group7]	[ANKLE2, ARPP19, CDC16, CNEP1R1, DBF4, DYRK1A, MIS12, NBN, NPM1, NUP107, NUP133, NUP155, NUP160, NUP43, NUP88, ORC3, PCM1, PCNA, POLD3, POT1, PPP1CC, PPP2CA, PPP2R1B, PSMA3, PSMC2, PSMD14, RAD17, RAD21, RANBP2, RFC3, RFC4, SMC3, SMC4, TERF1, TUBGCP3, UBE2V2, XPO1]	3.83073e-10
	GO:0000377	GO_BiologicalProcess-GOA_26.11.2015_10h59	RNA splicing, via transesterification reactions with bulged adenosine as nucleophile	[Group0]	[BCAS2, DDX20, DDX5, DYRK1A, EIF4A3, LSM3, LSM5, METTL14, NSRP1, PHF5A, PLRG1, PRPF40A, RNPC3, SART3, SF3A3, SF3B1, SF3B3, SNRPA1, SNRPF, SNRPG, TRA2B, WTAP, YTHDC1]	1.00187e-09
	GO:0000398	GO_BiologicalProcess-GOA_26.11.2015_10h59	mRNA splicing, via spliceosome	[Group0]	[BCAS2, DDX20, DDX5, DYRK1A, EIF4A3, LSM3, LSM5, METTL14, NSRP1, PHF5A, PLRG1, PRPF40A, RNPC3, SART3, SF3A3, SF3B1, SF3B3, SNRPA1, SNRPF, SNRPG, TRA2B, WTAP, YTHDC1]	1.00187e-09
	GO:0000375	GO_BiologicalProcess-GOA_26.11.2015_10h59	RNA splicing, via transesterification reactions	[Group0]	[BCAS2, DDX20, DDX5, DYRK1A, EIF4A3, LSM3, LSM5, METTL14, NSRP1, PHF5A, PLRG1, PRPF40A, RNPC3, SART3, SF3A3, SF3B1, SF3B3, SNRPA1, SNRPF, SNRPG, TRA2B, WTAP, YTHDC1]	1.16726e-09
	REACTOME:6985539	REACTOME_30.11.2015	Cell Cycle, Mitotic	[Group7]	[ANKLE2, ARPP19, CDC16, CNEP1R1, DBF4, DYRK1A, MIS12, NUP107, NUP133, NUP155, NUP160, NUP43, NUP88, ORC3, PCM1, PCNA, POLD3, PPP1CC, PPP2CA, PPP2R1B, PSMA3, PSMC2, PSMD14, RAD21, RANBP2, RFC3, RFC4, SMC3, SMC4, TUBGCP3, XPO1]	1.11213e-07
	REACTOME:6985647	REACTOME_30.11.2015	mRNA Splicing	[Group0, Group4]	[BCAS2, CCAR1, CPSF2, DHX9, HNRNPA0, HNRNPH1, HNRNPU, PHF5A, PLRG1, RNPC3, SF3A3, SF3B1, SF3B3, SNRPA1, SNRPF, SNRPG, SRSF3]	1.65543e-07
	REACTOME:6985646	REACTOME_30.11.2015	mRNA Splicing - Major Pathway	[Group0, Group4]	[BCAS2, CCAR1, CPSF2, DHX9, HNRNPA0, HNRNPH1, HNRNPU, PHF5A, PLRG1, SF3A3, SF3B1, SF3B3, SNRPA1, SNRPF, SNRPG, SRSF3]	4.10771e-07
	GO:0006364	GO_BiologicalProcess-GOA_26.11.2015_10h59	rRNA processing	[Group3]	[DIEXF, DIMT1, EIF4A3, EXOSC3, EXOSC8, FBL, MPHOSPH6, NGDN, NOL11, RPL7, SHQ1, TFB2M, UTP11L, UTP15, UTP3, WDR3, WDR36]	7.31002e-07
	GO:0016072	GO_BiologicalProcess-GOA_26.11.2015_10h59	rRNA metabolic process	[Group3]	[DIEXF, DIMT1, EIF4A3, EXOSC3, EXOSC8, FBL, MPHOSPH6, NGDN, NOL11, RPL7, SHQ1, TFB2M, UTP11L, UTP15, UTP3, WDR3, WDR36]	7.31002e-07
	GO:0034660	GO_BiologicalProcess-GOA_26.11.2015_10h59	ncRNA metabolic process	[Group3]	[DARS, DIEXF, DIMT1, EIF4A3, EXOSC3, EXOSC8, FBL, INTS8, LARS, METTL3, MPHOSPH6, NGDN, NOL11, POLR1B, RARS, RPL7, RPP30, SHQ1, TFB2M, TRMT10C, TRMT6, UTP11L, UTP15, UTP3, WDR3, WDR36]	1.0228e-06
	GO:0034470	GO_BiologicalProcess-GOA_26.11.2015_10h59	ncRNA processing	[Group0, Group3]	[DIEXF, DIMT1, EIF4A3, EXOSC3, EXOSC8, FBL, INTS8, METTL3, MPHOSPH6, NGDN, NOL11, RPL7, RPP30, SHQ1, TFB2M, TRMT10C, TRMT6, UTP11L, UTP15, UTP3, WDR3, WDR36]	1.7033e-06
	GO:0071426	GO_BiologicalProcess-GOA_26.11.2015_10h59	ribonucleoprotein complex export from nucleus	[Group7]	[EIF3A, GLE1, NUP107, NUP133, NUP155, NUP160, NUP88, RAN, SDAD1, SETD2, XPO1]	2.09099e-06
	REACTOME:6985924	REACTOME_30.11.2015	M Phase	[Group7]	[ANKLE2, ARPP19, CDC16, CNEP1R1, MIS12, NUP107, NUP133, NUP155, NUP160, NUP43, NUP88, PPP1CC, PPP2CA, PPP2R1B, PSMA3, PSMC2, PSMD14, RAD21, RANBP2, SMC3, SMC4, XPO1]	3.78524e-06
	REACTOME:6986142	REACTOME_30.11.2015	snRNP Assembly	[Group4, Group7]	[DDX20, NUP107, NUP133, NUP155, NUP160, NUP43, NUP88, RANBP2, SNRPF, SNRPG]	2.78535e-05
	REACTOME:6986143	REACTOME_30.11.2015	Metabolism of non-coding RNA	[Group4, Group7]	[DDX20, NUP107, NUP133, NUP155, NUP160, NUP43, NUP88, RANBP2, SNRPF, SNRPG]	2.78535e-05
	REACTOME:6986079	REACTOME_30.11.2015	Mitotic Anaphase	[Group7]	[ANKLE2, CDC16, MIS12, NUP107, NUP133, NUP160, NUP43, PPP1CC, PPP2CA, PPP2R1B, PSMA3, PSMC2, PSMD14, RAD21, RANBP2, SMC3, XPO1]	9.0243e-05
	GO:0000054	GO_BiologicalProcess-GOA_26.11.2015_10h59	ribosomal subunit export from nucleus	[Group7]	[EIF3A, NUP88, RAN, SDAD1, XPO1]	9.38442e-05
	REACTOME:6985967	REACTOME_30.11.2015	Mitotic Metaphase and Anaphase	[Group7]	[ANKLE2, CDC16, MIS12, NUP107, NUP133, NUP160, NUP43, PPP1CC, PPP2CA, PPP2R1B, PSMA3, PSMC2, PSMD14, RAD21, RANBP2, SMC3, XPO1]	9.94043e-05
	GO:0051028	GO_BiologicalProcess-GOA_26.11.2015_10h59	mRNA transport	[Group7]	[EIF4A3, GLE1, NUP107, NUP133, NUP155, NUP160, NUP88, RANBP2, SETD2, SRSF3]	0.000213576
	REACTOME:6986679	REACTOME_30.11.2015	Mitotic Prometaphase	[Group7]	[MIS12, NUP107, NUP133, NUP160, NUP43, PPP1CC, PPP2CA, PPP2R1B, RAD21, RANBP2, SMC3, SMC4, XPO1]	0.000238747
	REACTOME:6986078	REACTOME_30.11.2015	Separation of Sister Chromatids	[Group7]	[CDC16, MIS12, NUP107, NUP133, NUP160, NUP43, PPP1CC, PPP2CA, PPP2R1B, PSMA3, PSMC2, PSMD14, RAD21, RANBP2, SMC3, XPO1]	0.000277685
	GO:0006259	GO_BiologicalProcess-GOA_26.11.2015_10h59	DNA metabolic process	[Group9]	[ALKBH1, CTCF, DEK, DNAJC2, EXOSC3, GTF2H1, GTPBP4, INIP, MSH6, NASP, NBN, NPM1, ORC3, PCNA, POLD3, POT1, PSMD14, RAD17, RAD21, RFC3, RFC4, RMI1, SETD2, SMARCAD1, SMC3, SMG1, TERF1, TRIP13, UBE2V2, UCHL5, YLPM1, ZNF830]	0.000313992
	REACTOME:6986735	REACTOME_30.11.2015	Mitotic Prophase	[Group7]	[ARPP19, CNEP1R1, NUP107, NUP133, NUP155, NUP160, NUP43, NUP88, RANBP2, SMC4]	0.000453083
	GO:0071428	GO_BiologicalProcess-GOA_26.11.2015_10h59	rRNA-containing ribonucleoprotein complex export from nucleus	[Group7]	[EIF3A, NUP88, RAN, SDAD1, XPO1]	0.000524835
	GO:0051168	GO_BiologicalProcess-GOA_26.11.2015_10h59	nuclear export	[Group7]	[CSE1L, EIF3A, GLE1, NUP107, NUP133, NUP155, NUP160, NUP88, RAN, SDAD1, SETD2, XPO1]	0.000606675
	REACTOME:6986678	REACTOME_30.11.2015	Resolution of Sister Chromatid Cohesion	[Group7]	[MIS12, NUP107, NUP133, NUP160, NUP43, PPP1CC, PPP2CA, PPP2R1B, RAD21, RANBP2, SMC3, XPO1]	0.000606675
	GO:0000055	GO_BiologicalProcess-GOA_26.11.2015_10h59	ribosomal large subunit export from nucleus	[Group7]	[NUP88, RAN, SDAD1, XPO1]	0.000809045
	REACTOME:6986049	REACTOME_30.11.2015	Regulation of Glucokinase by Glucokinase Regulatory Protein	[Group7]	[NUP107, NUP133, NUP155, NUP160, NUP43, NUP88, RANBP2]	0.00104839
	REACTOME:6985719	REACTOME_30.11.2015	Transport of Mature mRNA derived from an Intron-Containing Transcript	[Group4, Group7]	[NUP107, NUP133, NUP155, NUP160, NUP43, NUP88, RANBP2, SRSF3]	0.00139154
	REACTOME:6985720	REACTOME_30.11.2015	Transport of Mature Transcript to Cytoplasm	[Group4, Group7]	[NUP107, NUP133, NUP155, NUP160, NUP43, NUP88, RANBP2, SRSF3]	0.00139154
	REACTOME:6986765	REACTOME_30.11.2015	Nuclear Envelope Breakdown	[Group7]	[CNEP1R1, NUP107, NUP133, NUP155, NUP160, NUP43, NUP88, RANBP2]	0.00139154
	REACTOME:6986768	REACTOME_30.11.2015	SUMOylation	[Group7]	[NUP107, NUP133, NUP155, NUP160, NUP43, NUP88, RAD21, RANBP2, SMC3, UBA2]	0.0014448
	GO:0010608	GO_BiologicalProcess-GOA_26.11.2015_10h59	posttranscriptional regulation of gene expression	[Group1]	[CNOT7, DDX3X, DHX9, EIF2AK4, EIF3A, EIF4A3, HNRNPA0, HNRNPU, KIAA0020, LARS, METTL14, METTL3, NGDN, NPM1, PTCD3, SECISBP2, TARDBP, USP16, YTHDF2]	0.00172837
	REACTOME:6986770	REACTOME_30.11.2015	Nuclear Pore Complex (NPC) Disassembly	[Group7]	[NUP107, NUP133, NUP155, NUP160, NUP43, NUP88, RANBP2]	0.00236984
	REACTOME:6986835	REACTOME_30.11.2015	Transcriptional regulation by small RNAs	[Group7]	[NUP107, NUP133, NUP155, NUP160, NUP43, NUP88, RAN, RANBP2]	0.0031655
	GO:0050657	GO_BiologicalProcess-GOA_26.11.2015_10h59	nucleic acid transport	[Group7]	[EIF4A3, GLE1, NUP107, NUP133, NUP155, NUP160, NUP88, RANBP2, SETD2, SRSF3]	0.00344103
	GO:0050658	GO_BiologicalProcess-GOA_26.11.2015_10h59	RNA transport	[Group7]	[EIF4A3, GLE1, NUP107, NUP133, NUP155, NUP160, NUP88, RANBP2, SETD2, SRSF3]	0.00344103
	GO:0006406	GO_BiologicalProcess-GOA_26.11.2015_10h59	mRNA export from nucleus	[Group7]	[GLE1, NUP107, NUP133, NUP155, NUP160, NUP88, SETD2]	0.00384292
	GO:0071427	GO_BiologicalProcess-GOA_26.11.2015_10h59	mRNA-containing ribonucleoprotein complex export from nucleus	[Group7]	[GLE1, NUP107, NUP133, NUP155, NUP160, NUP88, SETD2]	0.00384292
	GO:0001510	GO_BiologicalProcess-GOA_26.11.2015_10h59	RNA methylation	[Group8]	[DIMT1, FBL, METTL14, METTL3, TFB2M, TRMT6, WTAP]	0.00482926
	GO:0000056	GO_BiologicalProcess-GOA_26.11.2015_10h59	ribosomal small subunit export from nucleus	[Group7]	[NUP88, RAN, XPO1]	0.0057992
	REACTOME:6986775	REACTOME_30.11.2015	SUMOylation of DNA damage response and repair proteins	[Group7]	[NUP107, NUP133, NUP155, NUP160, NUP43, NUP88, RAD21, RANBP2, SMC3]	0.00659959
	REACTOME:6986776	REACTOME_30.11.2015	SUMO E3 ligases SUMOylate target proteins	[Group7]	[NUP107, NUP133, NUP155, NUP160, NUP43, NUP88, RAD21, RANBP2, SMC3]	0.00659959
	REACTOME:6985598	REACTOME_30.11.2015	Glucose transport	[Group7]	[NUP107, NUP133, NUP155, NUP160, NUP43, NUP88, RANBP2]	0.00739872
	REACTOME:6986454	REACTOME_30.11.2015	Deadenylation-dependent mRNA decay	[Group6]	[CNOT7, EIF4A3, EXOSC1, EXOSC3, EXOSC8, LSM3, LSM5, PAN2]	0.0076664
	REACTOME:6985970	REACTOME_30.11.2015	Telomere Maintenance	[Group5]	[PCNA, POLD3, POT1, RFC3, RFC4, TERF1]	0.00796443
	GO:0006281	GO_BiologicalProcess-GOA_26.11.2015_10h59	DNA repair	[Group9]	[ALKBH1, DEK, GTF2H1, INIP, MSH6, NBN, NPM1, PCNA, POLD3, PSMD14, RAD17, RAD21, SETD2, SMARCAD1, SMC3, SMG1, TRIP13, UBE2V2, UCHL5]	0.0081822
	GO:0022618	GO_BiologicalProcess-GOA_26.11.2015_10h59	ribonucleoprotein complex assembly	[Group2]	[BRIX1, CNOT7, DDX20, DDX3X, EIF3A, LSM3, NUFIP1, PAN2, SART3, SF3B1, SHQ1, SNRPF, SNRPG, YTHDC1]	0.00888944
METTL6	GO:0016070	GO_BiologicalProcess-GOA_26.11.2015_10h59	RNA metabolic process	[Group2]	[ACTR8, AKIRIN2, ANKRA2, ATAD2B, ATF1, BCL10, BRD7, CASC3, CCAR1, CCDC59, CCNC, CDK12, CDK13, CHD1, CHUK, CNBP, CTR9, CUL3, CWC22, DARS, DCP1A, DDX20, DDX3X, DDX50, DHX29, DNAJC2, DYRK1A, E2F5, EIF4A3, ELF1, EXOSC3, GDF7, GNL3, GPBP1, GPBP1L1, GTF2E1, GTF2H1, IGF1, KDM1A, KDM3A, LARP7, LARS, LSM5, MEAF6, MED17, MED26, MED30, MED6, METTL14, METTL3, MGA, MPHOSPH6, MTDH, MTERF4, MXD3, NACA, NCK1, NG…	1.33139e-15
	GO:0051252	GO_BiologicalProcess-GOA_26.11.2015_10h59	regulation of RNA metabolic process	[Group2]	[ACTR8, AKIRIN2, ANKRA2, ATAD2B, ATF1, BCL10, BRD7, CCAR1, CCDC59, CCNC, CDK12, CDK13, CHD1, CHUK, CNBP, CTR9, CUL3, DDX20, DDX3X, DNAJC2, DYRK1A, E2F5, EIF4A3, ELF1, GDF7, GNL3, GPBP1, GPBP1L1, GTF2E1, GTF2H1, IGF1, KDM1A, KDM3A, MEAF6, MED17, MED26, MED30, MED6, MGA, MTDH, MTERF4, MXD3, NACA, NCK1, NIPBL, NOL11, NPM1, NUFIP1, NUP107, PPID, RB1, RBM22, RNF2, RNF20, RNF8, RRN3, SECISBP2, SIRT1, S…	1.17166e-08
	GO:0006396	GO_BiologicalProcess-GOA_26.11.2015_10h59	RNA processing	[Group0]	[CASC3, CDK12, CDK13, CTR9, CWC22, DDX20, DHX29, DYRK1A, EIF4A3, EXOSC3, LARP7, LSM5, METTL14, METTL3, MPHOSPH6, NGDN, NOL11, PLRG1, PRPF18, PRPF40A, RBM17, RBM22, RBM39, RNF20, RPUSD1, SART3, SCAF11, SF3A3, SF3B3, SMN2, SMNDC1, SON, SREK1, TARDBP, U2SURP, UTP15, UTP3, WDR3, WTAP]	2.78493e-08
	GO:2000112	GO_BiologicalProcess-GOA_26.11.2015_10h59	regulation of cellular macromolecule biosynthetic process	[Group2]	[ACTR8, AKIRIN2, ANKRA2, ATAD2B, ATF1, BCL10, BRD7, CASC3, CCAR1, CCDC59, CCNC, CDK12, CDK13, CHUK, CNBP, CTR9, CUL3, DDX20, DDX3X, DNAJC2, E2F5, EIF1, EIF4A3, ELF1, GDF7, GNL3, GPBP1, GPBP1L1, GTF2E1, GTF2H1, GTPBP4, IGF1, KDM1A, KDM3A, KIAA0020, LARS, LSM14A, MEAF6, MED17, MED26, MED30, MED6, METTL14, METTL3, MGA, MTDH, MTERF4, MXD3, NCK1, NGDN, NIPBL, NOL11, NPM1, NUFIP1, NUP107, PPID, RAD17, …	3.35579e-08
	GO:0016071	GO_BiologicalProcess-GOA_26.11.2015_10h59	mRNA metabolic process	[Group0]	[CASC3, CDK12, CDK13, CTR9, CWC22, DCP1A, DDX20, DYRK1A, EIF4A3, EXOSC3, LSM5, METTL14, METTL3, PLRG1, PRPF18, PRPF40A, RBM17, RBM22, RBM39, RNF20, SART3, SCAF11, SECISBP2, SF3A3, SF3B3, SMN2, SMNDC1, SON, SREK1, WTAP]	3.93415e-08
	GO:0008380	GO_BiologicalProcess-GOA_26.11.2015_10h59	RNA splicing	[Group0]	[CASC3, CDK12, CDK13, CWC22, DDX20, DYRK1A, EIF4A3, LSM5, METTL14, PLRG1, PRPF18, PRPF40A, RBM17, RBM22, SART3, SCAF11, SF3A3, SF3B3, SMN2, SMNDC1, SON, SREK1, TARDBP, WTAP]	1.45119e-07
	GO:0006397	GO_BiologicalProcess-GOA_26.11.2015_10h59	mRNA processing	[Group0]	[CASC3, CDK12, CDK13, CTR9, CWC22, DDX20, DYRK1A, EIF4A3, LSM5, METTL14, PLRG1, PRPF18, PRPF40A, RBM17, RBM22, RBM39, RNF20, SART3, SCAF11, SF3A3, SF3B3, SMN2, SMNDC1, SON, SREK1, WTAP]	1.86303e-07
	GO:2001141	GO_BiologicalProcess-GOA_26.11.2015_10h59	regulation of RNA biosynthetic process	[Group2]	[ACTR8, AKIRIN2, ANKRA2, ATAD2B, ATF1, BCL10, BRD7, CCAR1, CCDC59, CCNC, CDK12, CDK13, CHD1, CHUK, CNBP, CTR9, CUL3, DDX20, DDX3X, DNAJC2, E2F5, ELF1, GDF7, GNL3, GPBP1, GPBP1L1, GTF2E1, GTF2H1, IGF1, KDM1A, KDM3A, MEAF6, MED17, MED26, MED30, MED6, MGA, MTDH, MTERF4, MXD3, NACA, NCK1, NIPBL, NOL11, NPM1, NUFIP1, NUP107, PPID, RB1, RNF2, RNF20, RNF8, RRN3, SIRT1, SLC38A3, SMAD4, SS18, TAF4, TAF5L,…	4.09592e-07
	GO:1903506	GO_BiologicalProcess-GOA_26.11.2015_10h59	regulation of nucleic acid-templated transcription	[Group2]	[ACTR8, AKIRIN2, ANKRA2, ATAD2B, ATF1, BCL10, BRD7, CCAR1, CCDC59, CCNC, CDK12, CDK13, CHUK, CNBP, CTR9, CUL3, DDX20, DDX3X, DNAJC2, E2F5, ELF1, GDF7, GNL3, GPBP1, GPBP1L1, GTF2E1, GTF2H1, IGF1, KDM1A, KDM3A, MEAF6, MED17, MED26, MED30, MED6, MGA, MTDH, MTERF4, MXD3, NACA, NCK1, NIPBL, NOL11, NPM1, NUFIP1, NUP107, PPID, RB1, RNF2, RNF20, RNF8, RRN3, SIRT1, SLC38A3, SMAD4, SS18, TAF4, TAF5L, TARDB…	8.50355e-07
	GO:0000377	GO_BiologicalProcess-GOA_26.11.2015_10h59	RNA splicing, via transesterification reactions with bulged adenosine as nucleophile	[Group0]	[CDK13, CWC22, DDX20, DYRK1A, EIF4A3, LSM5, METTL14, PLRG1, PRPF18, PRPF40A, RBM17, RBM22, SART3, SCAF11, SF3A3, SF3B3, SMN2, SMNDC1, WTAP]	1.23862e-06
	GO:0000398	GO_BiologicalProcess-GOA_26.11.2015_10h59	mRNA splicing, via spliceosome	[Group0]	[CDK13, CWC22, DDX20, DYRK1A, EIF4A3, LSM5, METTL14, PLRG1, PRPF18, PRPF40A, RBM17, RBM22, SART3, SCAF11, SF3A3, SF3B3, SMN2, SMNDC1, WTAP]	1.23862e-06
	GO:0032774	GO_BiologicalProcess-GOA_26.11.2015_10h59	RNA biosynthetic process	[Group2]	[ACTR8, AKIRIN2, ANKRA2, ATAD2B, ATF1, BCL10, BRD7, CCAR1, CCDC59, CCNC, CDK12, CDK13, CHD1, CHUK, CNBP, CTR9, CUL3, DDX20, DDX3X, DNAJC2, E2F5, ELF1, GDF7, GNL3, GPBP1, GPBP1L1, GTF2E1, GTF2H1, IGF1, KDM1A, KDM3A, MEAF6, MED17, MED26, MED30, MED6, MGA, MTDH, MTERF4, MXD3, NACA, NCK1, NIPBL, NOL11, NPM1, NUFIP1, NUP107, POLR2K, PPID, RB1, RNF2, RNF20, RNF8, RRN3, SIRT1, SLC38A3, SMAD4, SS18, TAF4…	1.38741e-06
	GO:0000375	GO_BiologicalProcess-GOA_26.11.2015_10h59	RNA splicing, via transesterification reactions	[Group0]	[CDK13, CWC22, DDX20, DYRK1A, EIF4A3, LSM5, METTL14, PLRG1, PRPF18, PRPF40A, RBM17, RBM22, SART3, SCAF11, SF3A3, SF3B3, SMN2, SMNDC1, WTAP]	1.3888e-06
	GO:0097659	GO_BiologicalProcess-GOA_26.11.2015_10h59	nucleic acid-templated transcription	[Group2]	[ACTR8, AKIRIN2, ANKRA2, ATAD2B, ATF1, BCL10, BRD7, CCAR1, CCDC59, CCNC, CDK12, CDK13, CHUK, CNBP, CTR9, CUL3, DDX20, DDX3X, DNAJC2, E2F5, ELF1, GDF7, GNL3, GPBP1, GPBP1L1, GTF2E1, GTF2H1, IGF1, KDM1A, KDM3A, MEAF6, MED17, MED26, MED30, MED6, MGA, MTDH, MTERF4, MXD3, NACA, NCK1, NIPBL, NOL11, NPM1, NUFIP1, NUP107, POLR2K, PPID, RB1, RNF2, RNF20, RNF8, RRN3, SIRT1, SLC38A3, SMAD4, SS18, TAF4, TAF5…	2.20815e-06
	GO:0006355	GO_BiologicalProcess-GOA_26.11.2015_10h59	regulation of transcription, DNA-templated	[Group2]	[ACTR8, AKIRIN2, ANKRA2, ATAD2B, ATF1, BCL10, BRD7, CCAR1, CCDC59, CCNC, CDK12, CDK13, CHUK, CNBP, CTR9, CUL3, DDX20, DDX3X, DNAJC2, E2F5, ELF1, GDF7, GNL3, GPBP1, GPBP1L1, GTF2E1, GTF2H1, IGF1, KDM1A, KDM3A, MEAF6, MED17, MED26, MED30, MED6, MGA, MTDH, MTERF4, MXD3, NCK1, NIPBL, NOL11, NPM1, NUFIP1, NUP107, PPID, RB1, RNF2, RNF20, RNF8, RRN3, SIRT1, SLC38A3, SMAD4, SS18, TAF4, TAF5L, TARDBP, TCE…	2.59247e-06
	GO:0006351	GO_BiologicalProcess-GOA_26.11.2015_10h59	transcription, DNA-templated	[Group2]	[ACTR8, AKIRIN2, ANKRA2, ATAD2B, ATF1, BCL10, BRD7, CCAR1, CCDC59, CCNC, CDK12, CDK13, CHUK, CNBP, CTR9, CUL3, DDX20, DDX3X, DNAJC2, E2F5, ELF1, GDF7, GNL3, GPBP1, GPBP1L1, GTF2E1, GTF2H1, IGF1, KDM1A, KDM3A, MEAF6, MED17, MED26, MED30, MED6, MGA, MTDH, MTERF4, MXD3, NACA, NCK1, NIPBL, NOL11, NPM1, NUFIP1, NUP107, POLR2K, PPID, RB1, RNF2, RNF20, RNF8, RRN3, SIRT1, SLC38A3, SMAD4, SS18, TAF4, TAF5…	3.1133e-06
	REACTOME:6985597	REACTOME_30.11.2015	Gene Expression	[Group4]	[CASC3, CCAR1, CCNC, DCP1A, DDX20, E2F5, EIF2B5, EIF4A3, EXOSC3, GTF2E1, GTF2H1, HNRNPU, LSM5, MED17, MED26, MED30, MED6, METTL14, METTL3, NUP107, NUP160, PDCD7, PHAX, PLRG1, POLR2K, PPP2CA, RANBP2, RPL26L1, RRN3, SF3A3, SF3B3, SIRT1, SMAD4, SMN2, TAF4, TCEA1, TGIF1, WTAP]	4.7636e-05
	GO:0033044	GO_BiologicalProcess-GOA_26.11.2015_10h59	regulation of chromosome organization	[Group3]	[ATAD2B, BRD7, CTR9, CUL3, ERCC4, KDM1A, KDM3A, NIPBL, RB1, RNF20, SART3, SENP6, SIRT1, SMAD4, TLK2, YLPM1]	0.000397754
	GO:0051254	GO_BiologicalProcess-GOA_26.11.2015_10h59	positive regulation of RNA metabolic process	[Group2]	[AKIRIN2, ATAD2B, ATF1, BCL10, BRD7, CCNC, CHD1, CHUK, CNBP, CTR9, DDX3X, DNAJC2, ELF1, GDF7, GNL3, GPBP1, GPBP1L1, GTF2H1, IGF1, KDM1A, KDM3A, MED17, MED30, MTDH, NCK1, NIPBL, NOL11, NPM1, NUFIP1, RB1, RBM22, RNF20, RRN3, SIRT1, SLC38A3, SMAD4, SS18, TAF4, TARDBP, TCEA1, TOPORS, USP16, UTP15, WAC, ZMIZ2]	0.000563138
	GO:1902680	GO_BiologicalProcess-GOA_26.11.2015_10h59	positive regulation of RNA biosynthetic process	[Group2]	[AKIRIN2, ATAD2B, ATF1, BCL10, BRD7, CCNC, CHD1, CHUK, CNBP, CTR9, DDX3X, DNAJC2, ELF1, GDF7, GNL3, GPBP1, GPBP1L1, GTF2H1, IGF1, KDM1A, KDM3A, MED17, MED30, MTDH, NCK1, NIPBL, NOL11, NPM1, NUFIP1, RB1, RNF20, RRN3, SIRT1, SLC38A3, SMAD4, SS18, TAF4, TARDBP, TCEA1, TOPORS, USP16, UTP15, WAC, ZMIZ2]	0.000606702
	GO:0006366	GO_BiologicalProcess-GOA_26.11.2015_10h59	transcription from RNA polymerase II promoter	[Group2]	[AKIRIN2, ANKRA2, ATAD2B, ATF1, BRD7, CCNC, CDK12, CDK13, CHUK, CNBP, CTR9, CUL3, DDX20, DDX3X, ELF1, GDF7, GNL3, GTF2E1, GTF2H1, IGF1, KDM1A, KDM3A, MED17, MED26, MED30, MED6, MTDH, NCK1, NIPBL, NUFIP1, POLR2K, PPID, RB1, RNF2, RNF8, SIRT1, SLC38A3, SMAD4, SS18, TAF4, TARDBP, TCEA1, TCERG1, TGIF1, URI1, USP16, WDR75, YLPM1, ZMIZ2, ZNF131]	0.000688032
	GO:0045935	GO_BiologicalProcess-GOA_26.11.2015_10h59	positive regulation of nucleobase-containing compound metabolic process	[Group2]	[AKIRIN2, ATAD2B, ATF1, BCL10, BRD7, CCNC, CHD1, CHRM4, CHUK, CNBP, CTR9, DDX3X, DNAJC2, ELF1, EXOSC3, GDF7, GNL3, GPBP1, GPBP1L1, GTF2H1, IGF1, KDM1A, KDM3A, MED17, MED30, MTDH, NCK1, NIPBL, NOL11, NPM1, NUFIP1, RB1, RBM22, RNF20, RNF8, RRN3, SIRT1, SLC38A3, SMAD4, SS18, TAF4, TARDBP, TCEA1, TOPORS, USP16, UTP15, WAC, ZMIZ2]	0.000835125
	GO:0045893	GO_BiologicalProcess-GOA_26.11.2015_10h59	positive regulation of transcription, DNA-templated	[Group2]	[AKIRIN2, ATAD2B, ATF1, BCL10, BRD7, CCNC, CHUK, CNBP, CTR9, DDX3X, DNAJC2, ELF1, GDF7, GNL3, GPBP1, GPBP1L1, GTF2H1, IGF1, KDM1A, KDM3A, MED17, MED30, MTDH, NCK1, NIPBL, NOL11, NPM1, NUFIP1, RB1, RNF20, RRN3, SIRT1, SLC38A3, SMAD4, SS18, TAF4, TARDBP, TCEA1, TOPORS, USP16, UTP15, WAC, ZMIZ2]	0.00130183
	GO:1903508	GO_BiologicalProcess-GOA_26.11.2015_10h59	positive regulation of nucleic acid-templated transcription	[Group2]	[AKIRIN2, ATAD2B, ATF1, BCL10, BRD7, CCNC, CHUK, CNBP, CTR9, DDX3X, DNAJC2, ELF1, GDF7, GNL3, GPBP1, GPBP1L1, GTF2H1, IGF1, KDM1A, KDM3A, MED17, MED30, MTDH, NCK1, NIPBL, NOL11, NPM1, NUFIP1, RB1, RNF20, RRN3, SIRT1, SLC38A3, SMAD4, SS18, TAF4, TARDBP, TCEA1, TOPORS, USP16, UTP15, WAC, ZMIZ2]	0.00130183
	GO:0006357	GO_BiologicalProcess-GOA_26.11.2015_10h59	regulation of transcription from RNA polymerase II promoter	[Group2]	[AKIRIN2, ANKRA2, ATAD2B, ATF1, BRD7, CCNC, CDK12, CDK13, CHUK, CNBP, CTR9, CUL3, DDX20, DDX3X, ELF1, GDF7, GNL3, GTF2E1, GTF2H1, IGF1, KDM1A, KDM3A, MED17, MED26, MED30, MED6, MTDH, NCK1, NIPBL, NUFIP1, PPID, RB1, RNF2, RNF8, SIRT1, SLC38A3, SMAD4, SS18, TARDBP, TCEA1, TCERG1, TGIF1, URI1, USP16, WDR75, YLPM1, ZMIZ2, ZNF131]	0.00134647
	GO:0031328	GO_BiologicalProcess-GOA_26.11.2015_10h59	positive regulation of cellular biosynthetic process	[Group2]	[AKIRIN2, ATAD2B, ATF1, BCL10, BRD7, CCNC, CHD1, CHRM4, CHUK, CNBP, CNEP1R1, CTR9, DDX3X, DNAJC2, EIF4A3, ELF1, GDF7, GNL3, GPBP1, GPBP1L1, GTF2H1, IGF1, KDM1A, KDM3A, MED17, MED30, MTDH, NCK1, NIPBL, NOL11, NPM1, NUFIP1, PTPN2, RB1, RNF20, RRN3, SIRT1, SLC38A3, SMAD4, SS18, TAF4, TARDBP, TCEA1, TOPORS, USP16, UTP15, WAC, ZMIZ2]	0.00220888
	GO:0010557	GO_BiologicalProcess-GOA_26.11.2015_10h59	positive regulation of macromolecule biosynthetic process	[Group2]	[AKIRIN2, ATAD2B, ATF1, BCL10, BRD7, CCNC, CHD1, CHUK, CNBP, CTR9, DDX3X, DNAJC2, EIF4A3, ELF1, GDF7, GNL3, GPBP1, GPBP1L1, GTF2H1, IGF1, KDM1A, KDM3A, MED17, MED30, MTDH, NCK1, NIPBL, NOL11, NPM1, NUFIP1, RB1, RNF20, RRN3, SIRT1, SLC38A3, SMAD4, SS18, TAF4, TARDBP, TCEA1, TOPORS, USP16, UTP15, WAC, ZMIZ2]	0.00423736
	REACTOME:6985645	REACTOME_30.11.2015	Processing of Capped Intron-Containing Pre-mRNA	[Group4]	[CCAR1, HNRNPU, METTL14, METTL3, NUP107, NUP160, PDCD7, PLRG1, POLR2K, RANBP2, SF3A3, SF3B3, WTAP]	0.00528399
	GO:1902275	GO_BiologicalProcess-GOA_26.11.2015_10h59	regulation of chromatin organization	[Group3]	[ATAD2B, BRD7, CTR9, KDM1A, KDM3A, NIPBL, RNF20, SART3, SIRT1, SMAD4, TLK2]	0.00607383
	GO:0010628	GO_BiologicalProcess-GOA_26.11.2015_10h59	positive regulation of gene expression	[Group2]	[AKIRIN2, ATAD2B, ATF1, BCL10, BRD7, CCNC, CHD1, CHUK, CNBP, CTR9, DDX3X, DNAJC2, EIF4A3, ELF1, GDF7, GNL3, GPBP1, GPBP1L1, GTF2H1, IGF1, KDM1A, KDM3A, MED17, MED30, MTDH, NCK1, NIPBL, NOL11, NPM1, NUFIP1, RB1, RBM22, RNF20, RRN3, SIRT1, SLC38A3, SMAD4, SS18, TAF4, TARDBP, TCEA1, TOPORS, USP16, UTP15, WAC, ZMIZ2]	0.00736455
	GO:0033523	GO_BiologicalProcess-GOA_26.11.2015_10h59	histone H2B ubiquitination	[Group1]	[CTR9, RNF20, RNF8, WAC]	0.0076633
ANKRD28	GO:0006396	GO_BiologicalProcess-GOA_26.11.2015_10h59	RNA processing	[Group10]	[C1D, CASC3, CDK12, CNOT7, CPSF2, CTR9, CWC22, DDX20, DDX5, DHX15, DHX29, DHX36, DHX9, DIMT1, DYRK1A, EIF4A3, EXOSC3, FBL, HNRNPH1, LARP7, METTL14, MPHOSPH6, NGDN, NOL11, PLRG1, PRPF40A, PUS7, RBM17, RBM3, RBM39, SART3, SCAF11, SF3A3, SF3B1, SF3B3, SNRPF, SON, SREK1, SRSF2, SRSF3, STRAP, TARDBP, TFB2M, TRA2A, TRMT6, U2SURP, UTP11L, UTP15, UTP3, WDR3, WDR36, WTAP, YTHDC2]	7.86847e-16
	REACTOME:6985597	REACTOME_30.11.2015	Gene Expression	[Group9]	[CASC3, CCAR1, CCNC, CNOT7, CPSF2, DDX20, DHX9, EIF2B5, EIF3A, EIF3J, EIF4A3, EIF4H, EXOSC3, GTF2A1, GTF2E1, GTF2F2, GTF2H1, HNRNPA0, HNRNPD, HNRNPH1, HNRNPU, IPO8, METTL14, NUP107, NUP160, PHAX, PLRG1, POLR1B, POLR1C, PPP2CA, PSMA3, PSMC2, PSMD14, RAN, RANBP2, RRN3, SEH1L, SF3A3, SF3B1, SF3B3, SIRT1, SMG1, SNRPF, SRSF2, SRSF3, TAF4, TFB2M, TFDP1, TSN, WTAP]	7.57912e-10
	GO:0016070	GO_BiologicalProcess-GOA_26.11.2015_10h59	RNA metabolic process	[Group10]	[AKT1, ATAD2B, ATF1, ATF2, ATG5, BRD7, C1D, CASC3, CCAR1, CCDC59, CCNC, CDK12, CHD1, CHUK, CNOT7, CPSF2, CTCF, CTR9, CUL3, CWC22, DARS, DDX20, DDX3X, DDX5, DHX15, DHX29, DHX36, DHX9, DIMT1, DNAJC2, DYRK1A, EIF4A3, EXOSC3, FBL, GNL3, GPBP1, GTF2A1, GTF2E1, GTF2F2, GTF2H1, HNRNPAB, HNRNPH1, INO80, LARP7, LARS, METTL14, MGA, MPHOSPH6, MTDH, NAA15, NCK1, NGDN, NOL11, NPM1, NUFIP1, NUP107, PCNA, PLRG1…	1.65589e-09
	REACTOME:6985645	REACTOME_30.11.2015	Processing of Capped Intron-Containing Pre-mRNA	[Group9]	[CCAR1, CPSF2, DHX9, GTF2F2, HNRNPA0, HNRNPD, HNRNPH1, HNRNPU, METTL14, NUP107, NUP160, PLRG1, RANBP2, SEH1L, SF3A3, SF3B1, SF3B3, SNRPF, SRSF2, SRSF3, WTAP]	1.68461e-08
	GO:0008380	GO_BiologicalProcess-GOA_26.11.2015_10h59	RNA splicing	[Group10]	[CASC3, CDK12, CWC22, DDX20, DDX5, DYRK1A, EIF4A3, HNRNPH1, METTL14, PLRG1, PRPF40A, RBM17, SART3, SCAF11, SF3A3, SF3B1, SF3B3, SNRPF, SON, SREK1, SRSF2, SRSF3, STRAP, TARDBP, TRA2A, WTAP]	4.59096e-08
	GO:0006397	GO_BiologicalProcess-GOA_26.11.2015_10h59	mRNA processing	[Group10]	[CASC3, CDK12, CNOT7, CPSF2, CTR9, CWC22, DDX20, DDX5, DYRK1A, EIF4A3, METTL14, PLRG1, PRPF40A, RBM17, RBM39, SART3, SCAF11, SF3A3, SF3B1, SF3B3, SNRPF, SON, SREK1, SRSF2, SRSF3, STRAP, TRA2A, WTAP]	7.99752e-08
	GO:0016071	GO_BiologicalProcess-GOA_26.11.2015_10h59	mRNA metabolic process	[Group10]	[CASC3, CDK12, CNOT7, CPSF2, CTR9, CWC22, DDX20, DDX5, DYRK1A, EIF4A3, EXOSC3, METTL14, PLRG1, PRPF40A, RBM17, RBM39, SART3, SCAF11, SF3A3, SF3B1, SF3B3, SMG1, SNRPF, SON, SREK1, SRSF2, SRSF3, STRAP, TRA2A, WTAP]	4.94917e-07
	GO:0000377	GO_BiologicalProcess-GOA_26.11.2015_10h59	RNA splicing, via transesterification reactions with bulged adenosine as nucleophile	[Group10]	[CWC22, DDX20, DDX5, DYRK1A, EIF4A3, METTL14, PLRG1, PRPF40A, RBM17, SART3, SCAF11, SF3A3, SF3B1, SF3B3, SNRPF, SRSF2, STRAP, TRA2A, WTAP]	7.93513e-06
	GO:0000398	GO_BiologicalProcess-GOA_26.11.2015_10h59	mRNA splicing, via spliceosome	[Group10]	[CWC22, DDX20, DDX5, DYRK1A, EIF4A3, METTL14, PLRG1, PRPF40A, RBM17, SART3, SCAF11, SF3A3, SF3B1, SF3B3, SNRPF, SRSF2, STRAP, TRA2A, WTAP]	7.93513e-06
	GO:0000375	GO_BiologicalProcess-GOA_26.11.2015_10h59	RNA splicing, via transesterification reactions	[Group10]	[CWC22, DDX20, DDX5, DYRK1A, EIF4A3, METTL14, PLRG1, PRPF40A, RBM17, SART3, SCAF11, SF3A3, SF3B1, SF3B3, SNRPF, SRSF2, STRAP, TRA2A, WTAP]	8.92693e-06
	REACTOME:6985646	REACTOME_30.11.2015	mRNA Splicing - Major Pathway	[Group9]	[CCAR1, CPSF2, DHX9, GTF2F2, HNRNPA0, HNRNPD, HNRNPH1, HNRNPU, PLRG1, SF3A3, SF3B1, SF3B3, SNRPF, SRSF2, SRSF3]	1.00642e-05
	GO:0010608	GO_BiologicalProcess-GOA_26.11.2015_10h59	posttranscriptional regulation of gene expression	[Group1]	[AKT1, CASC3, CNOT7, DDX3X, DHX9, EIF3A, EIF3J, EIF4A3, HNRNPA0, HNRNPD, HNRNPU, KIAA0020, LARS, LSM14A, METTL14, NCK1, NGDN, NPM1, RBM3, SYNCRIP, TARDBP, USP16, YTHDF2]	2.27113e-05
	REACTOME:6985647	REACTOME_30.11.2015	mRNA Splicing	[Group9]	[CCAR1, CPSF2, DHX9, GTF2F2, HNRNPA0, HNRNPD, HNRNPH1, HNRNPU, PLRG1, SF3A3, SF3B1, SF3B3, SNRPF, SRSF2, SRSF3]	2.98105e-05
	GO:0004386	GO_MolecularFunction-GOA_26.11.2015_10h59	helicase activity	[Group3]	[DDX20, DDX3X, DDX5, DHX15, DHX29, DHX36, DHX9, EIF4A3, GTF2F2, INO80, NBN, RECQL, SMARCA4, SMARCAD1, YTHDC2]	3.44507e-05
	GO:0006364	GO_BiologicalProcess-GOA_26.11.2015_10h59	rRNA processing	[Group7]	[C1D, DIMT1, EIF4A3, EXOSC3, FBL, MPHOSPH6, NGDN, NOL11, TFB2M, UTP11L, UTP15, UTP3, WDR3, WDR36]	0.000618031
	GO:0016072	GO_BiologicalProcess-GOA_26.11.2015_10h59	rRNA metabolic process	[Group7]	[C1D, DIMT1, EIF4A3, EXOSC3, FBL, MPHOSPH6, NGDN, NOL11, TFB2M, UTP11L, UTP15, UTP3, WDR3, WDR36]	0.000618031
	GO:0051052	GO_BiologicalProcess-GOA_26.11.2015_10h59	regulation of DNA metabolic process	[Group8]	[DEK, DHX36, DNAJC2, EXOSC3, GTPBP4, INO80, NPM1, PCNA, RIF1, SIRT1, SMARCAD1, TFDP1, TRIP12, UBR5, UIMC1, WAPAL, YLPM1]	0.000809675
	GO:0043488	GO_BiologicalProcess-GOA_26.11.2015_10h59	regulation of mRNA stability	[Group1]	[DHX9, HNRNPA0, HNRNPD, HNRNPU, METTL14, SYNCRIP, TARDBP, YTHDF2]	0.0018627
	GO:0006417	GO_BiologicalProcess-GOA_26.11.2015_10h59	regulation of translation	[Group1]	[AKT1, CASC3, CNOT7, DDX3X, EIF3A, EIF3J, EIF4A3, HNRNPD, KIAA0020, LARS, LSM14A, METTL14, NCK1, NGDN, NPM1, RBM3, SYNCRIP, USP16]	0.00205847
	GO:0005524	GO_MolecularFunction-GOA_26.11.2015_10h59	ATP binding	[Group3]	[ACTR2, ACTR3, AFG3L2, AKT1, ATAD2B, ATP2B1, BTAF1, CCT2, CCT4, CCT6A, CDK12, CDK17, CHD1, CHUK, CSNK1G3, DARS, DDX20, DDX3X, DDX5, DHX15, DHX29, DHX36, DHX9, DYRK1A, EIF4A3, GLYCTK, GTF2F2, HSPA14, INO80, KATNA1, KIF5B, LARS, MAP2K4, MDN1, OLA1, PDK2, PSMC2, RARS, RECQL, RIOK2, ROCK1, SMARCA4, SMARCAD1, SMC4, SMG1, TKFC, UBA2, YTHDC2]	0.00238928
	GO:0008026	GO_MolecularFunction-GOA_26.11.2015_10h59	ATP-dependent helicase activity	[Group3]	[DDX20, DDX3X, DDX5, DHX15, DHX29, DHX36, DHX9, EIF4A3, NBN, RECQL, YTHDC2]	0.0028359
	GO:0070035	GO_MolecularFunction-GOA_26.11.2015_10h59	purine NTP-dependent helicase activity	[Group3]	[DDX20, DDX3X, DDX5, DHX15, DHX29, DHX36, DHX9, EIF4A3, NBN, RECQL, YTHDC2]	0.0028359
	GO:0043487	GO_BiologicalProcess-GOA_26.11.2015_10h59	regulation of RNA stability	[Group1]	[DHX9, HNRNPA0, HNRNPD, HNRNPU, METTL14, SYNCRIP, TARDBP, YTHDF2]	0.00362821
	GO:0032559	GO_MolecularFunction-GOA_26.11.2015_10h59	adenyl ribonucleotide binding	[Group3]	[ACTR2, ACTR3, AFG3L2, AKT1, ATAD2B, ATP2B1, BTAF1, CCT2, CCT4, CCT6A, CDK12, CDK17, CHD1, CHUK, CSNK1G3, DARS, DDX20, DDX3X, DDX5, DHX15, DHX29, DHX36, DHX9, DYRK1A, EIF4A3, GLYCTK, GTF2F2, HSPA14, INO80, KATNA1, KIF5B, LARS, MAP2K4, MDN1, OLA1, PDK2, PSMC2, RARS, RECQL, RIOK2, ROCK1, SMARCA4, SMARCAD1, SMC4, SMG1, TKFC, UBA2, YTHDC2]	0.00370376
	GO:0034660	GO_BiologicalProcess-GOA_26.11.2015_10h59	ncRNA metabolic process	[Group7]	[C1D, DARS, DIMT1, EIF4A3, EXOSC3, FBL, LARS, MPHOSPH6, NGDN, NOL11, POLR1B, PUS7, RARS, TFB2M, TRMT6, UTP11L, UTP15, UTP3, WDR3, WDR36, ZC3H8]	0.003953
	GO:0030554	GO_MolecularFunction-GOA_26.11.2015_10h59	adenyl nucleotide binding	[Group3]	[ACTR2, ACTR3, AFG3L2, AKT1, ATAD2B, ATP2B1, BTAF1, CCT2, CCT4, CCT6A, CDK12, CDK17, CHD1, CHUK, CSNK1G3, DARS, DDX20, DDX3X, DDX5, DHX15, DHX29, DHX36, DHX9, DYRK1A, EIF4A3, GLYCTK, GTF2F2, HSPA14, INO80, KATNA1, KIF5B, LARS, MAP2K4, MDN1, OLA1, PDK2, PSMC2, RARS, RECQL, RIOK2, ROCK1, SMARCA4, SMARCAD1, SMC4, SMG1, TKFC, UBA2, YTHDC2]	0.00404626
	GO:0016887	GO_MolecularFunction-GOA_26.11.2015_10h59	ATPase activity	[Group3]	[AFG3L2, ATAD2B, ATP2B1, DDX20, DDX3X, DDX5, DHX15, DHX29, DHX36, DHX9, EIF4A3, GTF2H1, INO80, KATNA1, KIF5B, MDN1, NBN, OLA1, PSMC2, RECQL, SMARCA4, YTHDC2]	0.00483137
	GO:0003724	GO_MolecularFunction-GOA_26.11.2015_10h59	RNA helicase activity	[Group3]	[DDX20, DDX3X, DDX5, DHX15, DHX29, DHX36, DHX9, EIF4A3, YTHDC2]	0.00485477
	GO:0004004	GO_MolecularFunction-GOA_26.11.2015_10h59	ATP-dependent RNA helicase activity	[Group3]	[DDX20, DDX3X, DDX5, DHX15, DHX29, DHX36, DHX9, EIF4A3, YTHDC2]	0.00485477
	GO:0008186	GO_MolecularFunction-GOA_26.11.2015_10h59	RNA-dependent ATPase activity	[Group3]	[DDX20, DDX3X, DDX5, DHX15, DHX29, DHX36, DHX9, EIF4A3, YTHDC2]	0.00485477
	GO:0017111	GO_MolecularFunction-GOA_26.11.2015_10h59	nucleoside-triphosphatase activity	[Group3]	[AFG3L2, ATAD2B, ATP2B1, DDX20, DDX3X, DDX5, DHX15, DHX29, DHX36, DHX9, EIF4A3, GNL2, GNL3, GSPT1, GTF2F2, GTF2H1, GTPBP4, INO80, KATNA1, KIF5B, MDN1, NBN, OLA1, PSMC2, RAN, RECQL, SMARCA4, SMARCAD1, YTHDC2]	0.00530129
	GO:0022618	GO_BiologicalProcess-GOA_26.11.2015_10h59	ribonucleoprotein complex assembly	[Group4]	[BRIX1, CNOT7, DDX20, DDX3X, EIF3A, EIF3J, FASTKD2, LSM14A, MDN1, NUFIP1, SART3, SCAF11, SF3B1, SNRPF, STRAP]	0.00576131
	GO:0016568	GO_BiologicalProcess-GOA_26.11.2015_10h59	chromatin modification	[Group2]	[ANP32E, ATAD2B, ATF2, ATG5, BRD7, CHD1, CTCF, CTR9, DNAJC2, DR1, FBL, INO80, NAA50, NASP, RNF2, SART3, SIRT1, SMARCA4, SMARCAD1, TRIP12, UBR5, UIMC1, USP16, WAC, WDR75]	0.0071577
	GO:0032555	GO_MolecularFunction-GOA_26.11.2015_10h59	purine ribonucleotide binding	[Group3]	[ACTR2, ACTR3, AFG3L2, AKT1, ATAD2B, ATP2B1, BTAF1, CCT2, CCT4, CCT6A, CDK12, CDK17, CHD1, CHUK, CSNK1G3, DARS, DDX20, DDX3X, DDX5, DHX15, DHX29, DHX36, DHX9, DYRK1A, EIF4A3, GLYCTK, GNL2, GNL3, GPN3, GSPT1, GTF2F2, GTPBP4, HSPA14, INO80, KATNA1, KIF5B, LARS, MAP2K4, MDN1, NRAS, OLA1, PDK2, PSMC2, RAN, RARS, RECQL, RIOK2, ROCK1, SMARCA4, SMARCAD1, SMC4, SMG1, TKFC, UBA2, YTHDC2]	0.00727664
	GO:0033044	GO_BiologicalProcess-GOA_26.11.2015_10h59	regulation of chromosome organization	[Group6]	[ATAD2B, ATG5, BRD7, CTCF, CTR9, CUL3, DHX36, SART3, SENP6, SIRT1, TRIP12, UBR5, WAPAL, YLPM1, ZNF207]	0.00801971
	GO:0000054	GO_BiologicalProcess-GOA_26.11.2015_10h59	ribosomal subunit export from nucleus	[Group0]	[EIF3A, NMD3, RAN, SDAD1]	0.00887895
	GO:0032070	GO_BiologicalProcess-GOA_26.11.2015_10h59	regulation of deoxyribonuclease activity	[Group5]	[NPM1, PCNA, SIRT1]	0.00927692
CCDC82	GO:0016070	GO_BiologicalProcess-GOA_26.11.2015_10h59	RNA metabolic process	[Group6]	[AKIRIN2, ARID4B, ATAD2B, BIRC3, BRD7, CCAR1, CCDC59, CDC40, CHD1, CHUK, CNOT7, CPSF2, CTCF, CTR9, CWC22, DARS, DDX20, DDX3X, DDX50, DDX52, DHX15, DHX29, DHX9, DNAJC2, DYRK1A, ELF1, EPC2, GDF7, GNL3, GPBP1, GTF2E1, GTF2H1, KDM3A, LARP7, LARS, METTL14, METTL3, MGA, MPHOSPH8, MTDH, NCK1, NEDD4, NIPBL, NOL11, NPM1, NUP107, PAK4, PAPD4, PAXBP1, PEX14, PHF11, PLRG1, PPID, PRPF40A, PSIP1, RAD21, RARS, …	7.20711e-07
	GO:0006396	GO_BiologicalProcess-GOA_26.11.2015_10h59	RNA processing	[Group4]	[CDC40, CNOT7, CPSF2, CTR9, CWC22, DDX20, DDX52, DHX15, DHX29, DHX9, DYRK1A, LARP7, METTL14, METTL3, NOL11, PAPD4, PLRG1, PRPF40A, PSIP1, RBM39, RNF20, RNPC3, SCAF11, SF3A3, SF3B1, SNW1, SON, SREK1, TARDBP, TRA2A, U2SURP, UTP15, UTP3, WDR3, WTAP, YTHDC2, ZCCHC6]	9.34945e-07
	GO:0006397	GO_BiologicalProcess-GOA_26.11.2015_10h59	mRNA processing	[Group4]	[CDC40, CNOT7, CPSF2, CTR9, CWC22, DDX20, DYRK1A, METTL14, PAPD4, PLRG1, PRPF40A, PSIP1, RBM39, RNF20, RNPC3, SCAF11, SF3A3, SF3B1, SNW1, SON, SREK1, TRA2A, WTAP]	3.52063e-05
	GO:0016071	GO_BiologicalProcess-GOA_26.11.2015_10h59	mRNA metabolic process	[Group4]	[CDC40, CNOT7, CPSF2, CTR9, CWC22, DDX20, DYRK1A, METTL14, METTL3, PAPD4, PLRG1, PRPF40A, PSIP1, RBM39, RNF20, RNPC3, SCAF11, SF3A3, SF3B1, SMG1, SNW1, SON, SREK1, TRA2A, WTAP]	0.00010307
	GO:0033044	GO_BiologicalProcess-GOA_26.11.2015_10h59	regulation of chromosome organization	[Group2]	[ATAD2B, BRD7, CTCF, CTR9, KDM3A, NIPBL, PAXBP1, POT1, RB1, RNF20, SENP6, SIRT1, SNW1, TRIP12, UHRF2, YLPM1]	0.000653073
	GO:1903308	GO_BiologicalProcess-GOA_26.11.2015_10h59	regulation of chromatin modification	[Group2]	[ATAD2B, BRD7, CTCF, CTR9, KDM3A, NIPBL, PAXBP1, RNF20, SIRT1, SNW1, TRIP12, UHRF2]	0.00100844
	GO:1902275	GO_BiologicalProcess-GOA_26.11.2015_10h59	regulation of chromatin organization	[Group2]	[ATAD2B, BRD7, CTCF, CTR9, KDM3A, NIPBL, PAXBP1, RNF20, SIRT1, SNW1, TRIP12, UHRF2]	0.00164155
	REACTOME:6985645	REACTOME_30.11.2015	Processing of Capped Intron-Containing Pre-mRNA	[Group4]	[CCAR1, CDC40, CPSF2, DHX9, HNRNPU, METTL14, METTL3, NUP107, PLRG1, RANBP2, RNPC3, SF3A3, SF3B1, WTAP]	0.00173257
	GO:0000377	GO_BiologicalProcess-GOA_26.11.2015_10h59	RNA splicing, via transesterification reactions with bulged adenosine as nucleophile	[Group4]	[CDC40, CWC22, DDX20, DYRK1A, METTL14, PLRG1, PRPF40A, PSIP1, RNPC3, SCAF11, SF3A3, SF3B1, SNW1, TRA2A, WTAP]	0.0017558
	GO:0000398	GO_BiologicalProcess-GOA_26.11.2015_10h59	mRNA splicing, via spliceosome	[Group4]	[CDC40, CWC22, DDX20, DYRK1A, METTL14, PLRG1, PRPF40A, PSIP1, RNPC3, SCAF11, SF3A3, SF3B1, SNW1, TRA2A, WTAP]	0.0017558
	GO:0000375	GO_BiologicalProcess-GOA_26.11.2015_10h59	RNA splicing, via transesterification reactions	[Group4]	[CDC40, CWC22, DDX20, DYRK1A, METTL14, PLRG1, PRPF40A, PSIP1, RNPC3, SCAF11, SF3A3, SF3B1, SNW1, TRA2A, WTAP]	0.00190521
	GO:0016568	GO_BiologicalProcess-GOA_26.11.2015_10h59	chromatin modification	[Group2]	[ARID4B, ATAD2B, BRD7, CHD1, CTCF, CTR9, DNAJC2, DR1, DTX3L, KDM3A, NIPBL, PAXBP1, RNF20, SETD2, SIRT1, SMARCAD1, SMARCE1, SNW1, TRIP12, UHRF2, USP15, USP16, USP34, WAC, WDR75]	0.00191191
	GO:0008380	GO_BiologicalProcess-GOA_26.11.2015_10h59	RNA splicing	[Group4]	[CDC40, CWC22, DDX20, DYRK1A, METTL14, PLRG1, PRPF40A, PSIP1, RNPC3, SCAF11, SF3A3, SF3B1, SNW1, SON, SREK1, TARDBP, TRA2A, WTAP]	0.00247935
	GO:0016569	GO_BiologicalProcess-GOA_26.11.2015_10h59	covalent chromatin modification	[Group2]	[ARID4B, BRD7, CTCF, CTR9, DR1, DTX3L, KDM3A, NIPBL, PAXBP1, RNF20, SETD2, SIRT1, SMARCAD1, SNW1, TRIP12, UHRF2, USP15, USP16, USP34, WAC, WDR75]	0.00288533
	GO:0005524	GO_MolecularFunction-GOA_26.11.2015_10h59	ATP binding	[Group0]	[ACTR2, ACTR3, ATAD1, ATAD2B, BTAF1, CCT2, CCT4, CDK17, CHD1, CHUK, CSNK1G3, DARS, DDX20, DDX3X, DDX50, DDX52, DHX15, DHX29, DHX9, DYRK1A, FANCM, HSPA14, IRAK4, KATNA1, LARS, MSH6, MVD, NEK9, PAK4, PAPD4, PC, PIK3C3, PIK3CA, RAD17, RARS, RIOK2, RIOK3, SMARCAD1, SMC3, SMC4, SMG1, STK38, TKFC, UBA2, YTHDC2]	0.00390452
	GO:0051052	GO_BiologicalProcess-GOA_26.11.2015_10h59	regulation of DNA metabolic process	[Group1]	[DEK, DNAJC2, GTPBP4, MPHOSPH8, MSH6, NPM1, PIK3CA, POT1, RAD17, SIRT1, SMARCAD1, SMC3, STAG2, TRIP12, YLPM1]	0.00513651
	GO:0032559	GO_MolecularFunction-GOA_26.11.2015_10h59	adenyl ribonucleotide binding	[Group0]	[ACTR2, ACTR3, ATAD1, ATAD2B, BTAF1, CCT2, CCT4, CDK17, CHD1, CHUK, CSNK1G3, DARS, DDX20, DDX3X, DDX50, DDX52, DHX15, DHX29, DHX9, DYRK1A, FANCM, HSPA14, IRAK4, KATNA1, LARS, MSH6, MVD, NEK9, PAK4, PAPD4, PC, PIK3C3, PIK3CA, RAD17, RARS, RIOK2, RIOK3, SMARCAD1, SMC3, SMC4, SMG1, STK38, TKFC, UBA2, YTHDC2]	0.00586845
	GO:0030554	GO_MolecularFunction-GOA_26.11.2015_10h59	adenyl nucleotide binding	[Group0]	[ACTR2, ACTR3, ATAD1, ATAD2B, BTAF1, CCT2, CCT4, CDK17, CHD1, CHUK, CSNK1G3, DARS, DDX20, DDX3X, DDX50, DDX52, DHX15, DHX29, DHX9, DYRK1A, FANCM, HSPA14, IRAK4, KATNA1, LARS, MSH6, MVD, NEK9, PAK4, PAPD4, PC, PIK3C3, PIK3CA, RAD17, RARS, RIOK2, RIOK3, SMARCAD1, SMC3, SMC4, SMG1, STK38, TKFC, UBA2, YTHDC2]	0.00637872
	GO:0016570	GO_BiologicalProcess-GOA_26.11.2015_10h59	histone modification	[Group2]	[ARID4B, BRD7, CTCF, CTR9, DR1, DTX3L, KDM3A, NIPBL, PAXBP1, RNF20, SETD2, SIRT1, SMARCAD1, SNW1, TRIP12, USP15, USP16, USP34, WAC, WDR75]	0.00747009
	GO:0031060	GO_BiologicalProcess-GOA_26.11.2015_10h59	regulation of histone methylation	[Group2]	[CTCF, CTR9, KDM3A, PAXBP1, RNF20, SIRT1, SNW1]	0.00881175
	REACTOME:6986752	REACTOME_30.11.2015	Cohesin Loading onto Chromatin	[Group5]	[NIPBL, RAD21, SMC3, STAG2]	0.00969526
	REACTOME:6985540	REACTOME_30.11.2015	Cell Cycle	[Group3]	[ARPP19, CENPC, CENPI, CNEP1R1, DBF4, DYRK1A, NBN, NEK9, NIPBL, NPM1, NUP107, PCM1, POT1, PPP1CB, PPP1CC, RAD17, RAD21, RANBP2, RB1, SMC3, SMC4, STAG2, UBE2V2, XPO1]	0.00984
LOC783344	GO:0006396	GO_BiologicalProcess-GOA_26.11.2015_10h59	RNA processing	[Group4]	[CDC40, CDK13, CPSF6, CTR9, CWC22, DDX20, DHX15, DHX29, DHX9, DYRK1A, HNRNPH1, HNRNPK, INTS8, KRR1, LARP7, METTL14, MPHOSPH6, NOL11, PAN3, PLRG1, POP4, PRPF18, PRPF38A, PRPF40A, RBM39, RNF20, RNF219, RNMT, RNPC3, SCAF11, SF3A3, SF3B1, SMNDC1, SON, SREK1, SRSF1, TRA2A, TRA2B, TRDMT1, TRNT1, U2SURP, UTP15, UTP3, UTP6, WDR3, WDR36, WTAP, YTHDC1, ZNF326]	1.50714e-14
	GO:0016070	GO_BiologicalProcess-GOA_26.11.2015_10h59	RNA metabolic process	[Group3]	[ARID4B, ATAD2B, ATF1, ATG5, ATMIN, BRD7, BRMS1L, CCAR1, CCNC, CDC40, CDK13, CHD1, CHUK, CPSF6, CREBZF, CTCF, CTR9, CUL3, CWC22, DARS, DDX20, DDX3X, DHX15, DHX29, DHX9, DNAJC2, DYRK1A, ELF2, GDF7, GPBP1, GTF2E1, GTF2H1, HNRNPH1, HNRNPK, INTS8, ITGB3BP, KHDRBS1, KRR1, LARP7, MED4, MED6, METTL14, MGA, MPHOSPH6, MTDH, MYSM1, NACA, NOL11, NPM1, NUP107, NUP133, PAN3, PAXBP1, PLRG1, POLR2K, POLR3C, POL…	1.14533e-12
	GO:0006397	GO_BiologicalProcess-GOA_26.11.2015_10h59	mRNA processing	[Group4]	[CDC40, CDK13, CPSF6, CTR9, CWC22, DDX20, DYRK1A, HNRNPK, METTL14, PAN3, PLRG1, PRPF18, PRPF38A, PRPF40A, RBM39, RNF20, RNF219, RNMT, RNPC3, SCAF11, SF3A3, SF3B1, SMNDC1, SON, SREK1, SRSF1, TRA2A, TRA2B, WTAP, YTHDC1, ZNF326]	5.18343e-11
	GO:0016071	GO_BiologicalProcess-GOA_26.11.2015_10h59	mRNA metabolic process	[Group4]	[CDC40, CDK13, CPSF6, CTR9, CWC22, DDX20, DYRK1A, HNRNPK, METTL14, PAN3, PLRG1, POP4, PRPF18, PRPF38A, PRPF40A, RBM39, RNF20, RNF219, RNMT, RNPC3, SCAF11, SF3A3, SF3B1, SMNDC1, SON, SREK1, SRSF1, TRA2A, TRA2B, WTAP, YTHDC1, ZNF326]	2.48465e-09
	GO:0008380	GO_BiologicalProcess-GOA_26.11.2015_10h59	RNA splicing	[Group4]	[CDC40, CDK13, CWC22, DDX20, DYRK1A, HNRNPH1, HNRNPK, METTL14, PLRG1, PRPF18, PRPF38A, PRPF40A, RNF219, RNPC3, SCAF11, SF3A3, SF3B1, SMNDC1, SON, SREK1, SRSF1, TRA2A, TRA2B, WTAP, YTHDC1, ZNF326]	6.26371e-09
	REACTOME:6985645	REACTOME_30.11.2015	Processing of Capped Intron-Containing Pre-mRNA	[Group2]	[CCAR1, CDC40, DHX9, HNRNPA0, HNRNPH1, HNRNPH2, HNRNPK, METTL14, NUP107, NUP133, NUP155, PLRG1, POLR2K, RANBP2, RNPC3, SF3A3, SF3B1, SRSF1, WTAP]	1.74986e-07
	GO:0000377	GO_BiologicalProcess-GOA_26.11.2015_10h59	RNA splicing, via transesterification reactions with bulged adenosine as nucleophile	[Group4]	[CDC40, CDK13, CWC22, DDX20, DYRK1A, METTL14, PLRG1, PRPF18, PRPF40A, RNF219, RNPC3, SCAF11, SF3A3, SF3B1, SMNDC1, SRSF1, TRA2A, TRA2B, WTAP, YTHDC1]	2.6385e-07
	GO:0000398	GO_BiologicalProcess-GOA_26.11.2015_10h59	mRNA splicing, via spliceosome	[Group4]	[CDC40, CDK13, CWC22, DDX20, DYRK1A, METTL14, PLRG1, PRPF18, PRPF40A, RNF219, RNPC3, SCAF11, SF3A3, SF3B1, SMNDC1, SRSF1, TRA2A, TRA2B, WTAP, YTHDC1]	2.6385e-07
	GO:0000375	GO_BiologicalProcess-GOA_26.11.2015_10h59	RNA splicing, via transesterification reactions	[Group4]	[CDC40, CDK13, CWC22, DDX20, DYRK1A, METTL14, PLRG1, PRPF18, PRPF40A, RNF219, RNPC3, SCAF11, SF3A3, SF3B1, SMNDC1, SRSF1, TRA2A, TRA2B, WTAP, YTHDC1]	2.99608e-07
	GO:0016568	GO_BiologicalProcess-GOA_26.11.2015_10h59	chromatin modification	[Group1]	[ACTR6, ARID4B, ATAD2B, ATG5, BRD7, BRD8, BRMS1L, CHD1, CTCF, CTR9, DNAJC2, DR1, ITGB3BP, MYSM1, PAXBP1, RNF168, RNF2, RNF20, SIRT1, SMARCAD1, SMARCE1, TADA2A, TAF7, TDRD3, TRRAP, UBR5, USP16, WAC, WDR75]	1.04873e-05
	REACTOME:6985597	REACTOME_30.11.2015	Gene Expression	[Group2]	[CCAR1, CCNC, CDC40, DDX20, DHX9, GTF2E1, GTF2H1, HNRNPA0, HNRNPH1, HNRNPH2, HNRNPK, IPO8, MED4, MED6, METTL14, NUP107, NUP133, NUP155, PAN3, PHAX, PLRG1, POLR2K, POLR3C, POLR3F, PSMA3, PSMC2, PSMD14, RANBP2, RNMT, RNPC3, RRN3, SF3A3, SF3B1, SIRT1, SRSF1, TAF2, TSN, WTAP]	7.42026e-05
	REACTOME:6985647	REACTOME_30.11.2015	mRNA Splicing	[Group2]	[CCAR1, CDC40, DHX9, HNRNPA0, HNRNPH1, HNRNPH2, HNRNPK, PLRG1, POLR2K, RNPC3, SF3A3, SF3B1, SRSF1]	0.000371345
	GO:0016570	GO_BiologicalProcess-GOA_26.11.2015_10h59	histone modification	[Group1]	[ARID4B, ATG5, BRD7, BRD8, BRMS1L, CTCF, CTR9, DR1, MYSM1, PAXBP1, RNF168, RNF2, RNF20, SIRT1, SMARCAD1, TADA2A, TAF7, TRRAP, UBR5, USP16, WAC, WDR75]	0.000504366
	GO:0033044	GO_BiologicalProcess-GOA_26.11.2015_10h59	regulation of chromosome organization	[Group1]	[ATAD2B, ATG5, BRD7, CTCF, CTR9, CUL3, PAXBP1, POT1, RNF20, SENP6, SIRT1, TADA2A, TAF7, TERF1, UBR5, YLPM1]	0.000525072
	GO:0016569	GO_BiologicalProcess-GOA_26.11.2015_10h59	covalent chromatin modification	[Group1]	[ARID4B, ATG5, BRD7, BRD8, BRMS1L, CTCF, CTR9, DR1, MYSM1, PAXBP1, RNF168, RNF2, RNF20, SIRT1, SMARCAD1, TADA2A, TAF7, TRRAP, UBR5, USP16, WAC, WDR75]	0.000648453
	REACTOME:6985646	REACTOME_30.11.2015	mRNA Splicing - Major Pathway	[Group2]	[CCAR1, CDC40, DHX9, HNRNPA0, HNRNPH1, HNRNPH2, HNRNPK, PLRG1, POLR2K, SF3A3, SF3B1, SRSF1]	0.000956316
	GO:0018205	GO_BiologicalProcess-GOA_26.11.2015_10h59	peptidyl-lysine modification	[Group1]	[ARID4B, ATG5, BRD7, BRD8, CTCF, CTR9, DR1, RANBP2, SENP6, SIRT1, TADA2A, TAF7, TOPORS, TRRAP, UBA2, USPL1, WDR75]	0.00158766
	GO:0051252	GO_BiologicalProcess-GOA_26.11.2015_10h59	regulation of RNA metabolic process	[Group0]	[ARID4B, ATAD2B, ATF1, ATMIN, BRD7, BRMS1L, CCAR1, CCNC, CDK13, CHD1, CHUK, CREBZF, CTCF, CTR9, CUL3, DDX20, DDX3X, DNAJC2, DYRK1A, ELF2, GDF7, GPBP1, GTF2E1, GTF2H1, HNRNPH1, HNRNPK, ITGB3BP, KHDRBS1, MED4, MED6, MGA, MTDH, MYSM1, NACA, NOL11, NPM1, NUP107, NUP133, PAXBP1, PSMC2, RNF168, RNF2, RNF20, RNF219, RPRD1A, RRN3, SIRT1, SMARCE1, SON, SS18, STAG2, TADA2A, TAF2, TAF7, TCERG1, TDRD3, TOPOR…	0.00419619
	GO:1903308	GO_BiologicalProcess-GOA_26.11.2015_10h59	regulation of chromatin modification	[Group1]	[ATAD2B, ATG5, BRD7, CTCF, CTR9, PAXBP1, RNF20, SIRT1, TADA2A, TAF7, UBR5]	0.00504626
	GO:1902275	GO_BiologicalProcess-GOA_26.11.2015_10h59	regulation of chromatin organization	[Group1]	[ATAD2B, ATG5, BRD7, CTCF, CTR9, PAXBP1, RNF20, SIRT1, TADA2A, TAF7, UBR5]	0.00780915
COMMD8	REACTOME:6985645	REACTOME_30.11.2015	Processing of Capped Intron-Containing Pre-mRNA	[Group1]	[CCAR1, CDC5L, CPSF2, CWC15, DHX9, GTF2F2, HNRNPH2, HNRNPU, METTL14, METTL3, NUP107, NUP155, NUP160, NUP43, PLRG1, RANBP2, RNPC3, SF3A3, SF3B1, SF3B3, SNRPF, SNRPG, SRSF3, TPR, WTAP]	1.07675e-06
	GO:0006396	GO_BiologicalProcess-GOA_26.11.2015_10h59	RNA processing	[Group4]	[CASC3, CDC5L, CNOT7, CPSF2, CPSF6, CTR9, CWC15, CWC22, DDX20, DDX52, DHX15, DHX29, DHX9, DYRK1A, EIF4A3, EXOSC8, EXOSC9, GEMIN2, INTS8, LARP7, METTL14, METTL3, MPHOSPH6, NGDN, NOL11, PAPD4, PLRG1, PNN, PRPF40A, RBM39, RNF219, RNPC3, RPP30, SCAF11, SF3A3, SF3B1, SF3B3, SNRPF, SNRPG, SNW1, SON, SREK1, SRSF3, TARDBP, THOC7, TRMT10C, TRMT6, U2SURP, UTP11L, UTP15, UTP3, WDR3, WTAP, YTHDC2]	3.17255e-06
	GO:0016071	GO_BiologicalProcess-GOA_26.11.2015_10h59	mRNA metabolic process	[Group4]	[CASC3, CDC5L, CNOT2, CNOT6, CNOT7, CPSF2, CPSF6, CTR9, CWC15, CWC22, DDX20, DYRK1A, EIF4A3, EXOSC8, EXOSC9, GEMIN2, KIAA1429, METTL14, METTL3, PAPD4, PLRG1, PNN, PRPF40A, RBM39, RNF219, RNPC3, SCAF11, SF3A3, SF3B1, SF3B3, SMG1, SNRPF, SNRPG, SNW1, SON, SREK1, SRSF3, THOC7, WTAP, ZC3HAV1]	3.66782e-06
	REACTOME:6985540	REACTOME_30.11.2015	Cell Cycle	[Group2]	[ARPP19, CDC16, CENPC, CENPI, CNEP1R1, DBF4, DYRK1A, ITGB3BP, MAPRE1, MCM6, NBN, NIPBL, NPM1, NUP107, NUP155, NUP160, NUP43, ORC2, ORC3, PCM1, PCNA, POT1, PPP1CB, PPP1CC, PPP2CA, PSMA3, PSMA4, PSMC2, PSMD14, RAD17, RAD21, RANBP2, RNF168, RNF8, SMC3, SMC4, STAG2, TERF1, TPR, UBE2V2, UIMC1, WAPAL, XPO1]	4.06938e-05
	GO:0006397	GO_BiologicalProcess-GOA_26.11.2015_10h59	mRNA processing	[Group4]	[CASC3, CDC5L, CNOT7, CPSF2, CPSF6, CTR9, CWC15, CWC22, DDX20, DYRK1A, EIF4A3, GEMIN2, METTL14, PAPD4, PLRG1, PNN, PRPF40A, RBM39, RNF219, RNPC3, SCAF11, SF3A3, SF3B1, SF3B3, SNRPF, SNRPG, SNW1, SON, SREK1, SRSF3, THOC7, WTAP]	0.000196189
	REACTOME:6985597	REACTOME_30.11.2015	Gene Expression	[Group1]	[CASC3, CCAR1, CCNC, CDC5L, CNOT2, CNOT6, CNOT7, CPSF2, CWC15, DDX20, DHX9, EIF2S3, EIF3A, EIF4A3, EIF5, EXOSC8, EXOSC9, GEMIN2, GTF2A1, GTF2E1, GTF2F2, GTF2H1, HNRNPH2, HNRNPU, IPO8, LAMTOR3, MBD2, MED23, METTL14, METTL3, NUP107, NUP155, NUP160, NUP43, PAIP1, PLRG1, PPP2CA, PSMA3, PSMA4, PSMC2, PSMD14, RAN, RANBP2, RNPC3, RRAGC, SF3A3, SF3B1, SF3B3, SMG1, SNRPF, SNRPG, SNW1, SRP72, SRSF3, TAF1D,…	0.000210145
	GO:0051052	GO_BiologicalProcess-GOA_26.11.2015_10h59	regulation of DNA metabolic process	[Group5]	[DEK, DNAJC2, ERCC4, GTPBP4, MPHOSPH8, MSH6, NPM1, PCNA, PDGFRA, PIK3CA, POT1, RAD17, RNF168, RNF8, SMARCAD1, SMC3, STAG2, TERF1, TRIP12, UBR5, UIMC1, WAPAL, YLPM1]	0.00155798
	GO:0008380	GO_BiologicalProcess-GOA_26.11.2015_10h59	RNA splicing	[Group4]	[CASC3, CDC5L, CWC15, CWC22, DDX20, DYRK1A, EIF4A3, GEMIN2, METTL14, PLRG1, PNN, PRPF40A, RNF219, RNPC3, SCAF11, SF3A3, SF3B1, SF3B3, SNRPF, SNRPG, SNW1, SON, SREK1, SRSF3, TARDBP, THOC7, WTAP]	0.00172759
	REACTOME:6985924	REACTOME_30.11.2015	M Phase	[Group2]	[ARPP19, CDC16, CENPC, CENPI, CNEP1R1, ITGB3BP, MAPRE1, NIPBL, NUP107, NUP155, NUP160, NUP43, PPP1CC, PPP2CA, PSMA3, PSMA4, PSMC2, PSMD14, RAD21, RANBP2, SMC3, SMC4, STAG2, TPR, WAPAL, XPO1]	0.0027173
	GO:0051053	GO_BiologicalProcess-GOA_26.11.2015_10h59	negative regulation of DNA metabolic process	[Group5]	[DNAJC2, ERCC4, GTPBP4, MSH6, POT1, RAD17, SMC3, STAG2, TERF1, TRIP12, UBR5, WAPAL]	0.00298378
	GO:0016070	GO_BiologicalProcess-GOA_26.11.2015_10h59	RNA metabolic process	[Group3]	[ARF4, ARMCX3, ATAD2B, ATF1, BRD7, BRMS1L, CASC3, CCAR1, CCDC59, CCNC, CDC5L, CHD1, CHUK, CNOT2, CNOT6, CNOT7, CPSF2, CPSF6, CTCF, CTR9, CUL3, CWC15, CWC22, DARS, DDX20, DDX3X, DDX50, DDX52, DHX15, DHX29, DHX9, DNAJC2, DYRK1A, EIF4A3, EXOSC8, EXOSC9, FGFR2, FKBP8, GDF7, GEMIN2, GNL3, GPBP1, GTF2A1, GTF2E1, GTF2F2, GTF2H1, HPN, INTS8, ITGB3BP, KHDRBS1, KIAA1429, LARP7, LARS, LRP5, MAPK8IP1, MBD2, …	0.00334823
	GO:0000054	GO_BiologicalProcess-GOA_26.11.2015_10h59	ribosomal subunit export from nucleus	[Group0]	[EIF3A, NMD3, RAN, SDAD1, XPO1]	0.0041656
	GO:0080009	GO_BiologicalProcess-GOA_26.11.2015_10h59	mRNA methylation	[Group6]	[KIAA1429, METTL14, METTL3, WTAP]	0.00422757
	REACTOME:6986679	REACTOME_30.11.2015	Mitotic Prometaphase	[Group2]	[CENPC, CENPI, ITGB3BP, MAPRE1, NUP107, NUP160, NUP43, PPP1CC, PPP2CA, RAD21, RANBP2, SMC3, SMC4, STAG2, WAPAL, XPO1]	0.00537011
	REACTOME:6986678	REACTOME_30.11.2015	Resolution of Sister Chromatid Cohesion	[Group2]	[CENPC, CENPI, ITGB3BP, MAPRE1, NUP107, NUP160, NUP43, PPP1CC, PPP2CA, RAD21, RANBP2, SMC3, STAG2, WAPAL, XPO1]	0.00810899
KIAA1432	GO:0016070	GO_BiologicalProcess-GOA_26.11.2015_10h59	RNA metabolic process	[Group1]	[AEBP2, AKIRIN2, ARID4B, ATAD2B, ATF1, ATF2, BIRC3, C1D, CCAR1, CCDC59, CCNC, CDC40, CDC73, CDK13, CHD1, CHUK, CLK1, CNOT4, CNOT6L, CNOT7, CPSF6, CREBZF, CTR9, CUL3, CWC22, DARS, DDX20, DDX3X, DDX50, DHX15, DHX29, DHX9, DYRK1A, EIF2A, ELF1, ELF2, EPC2, GDF7, GNL3, GPBP1, GTF2A1, GTF2E1, GTF2H1, HIVEP2, HNRNPH1, HNRNPK, IARS, INTS8, KDM3A, LARP7, LIG4, LIN52, MAPK8IP1, MED23, METTL14, MGA, MIER1, …	1.0812e-11
	GO:0006396	GO_BiologicalProcess-GOA_26.11.2015_10h59	RNA processing	[Group4]	[C1D, CDC40, CDC73, CDK13, CLK1, CNOT7, CPSF6, CTR9, CWC22, DDX20, DHX15, DHX29, DHX9, DYRK1A, HNRNPH1, HNRNPK, INTS8, LARP7, METTL14, NGDN, NOL11, PCF11, PLRG1, PNN, PRPF38A, PRPF40A, RBM39, RNPC3, RPL7, RPL7L1, SCAF11, SF3B1, SMNDC1, SNRNP40, SON, SREK1, TRA2A, U2SURP, UTP11L, UTP15, UTP3, WDR3, WDR36, WTAP, YTHDC2]	5.51214e-09
	GO:0006397	GO_BiologicalProcess-GOA_26.11.2015_10h59	mRNA processing	[Group4]	[CDC40, CDC73, CDK13, CNOT7, CPSF6, CTR9, CWC22, DDX20, DYRK1A, HNRNPK, METTL14, PCF11, PLRG1, PNN, PRPF38A, PRPF40A, RBM39, RNPC3, SCAF11, SF3B1, SMNDC1, SNRNP40, SON, SREK1, TRA2A, WTAP]	1.29202e-05
	GO:0016071	GO_BiologicalProcess-GOA_26.11.2015_10h59	mRNA metabolic process	[Group4]	[CDC40, CDC73, CDK13, CNOT4, CNOT6L, CNOT7, CPSF6, CTR9, CWC22, DDX20, DYRK1A, HNRNPK, METTL14, PCF11, PLRG1, PNN, PRPF38A, PRPF40A, RBM39, RNPC3, SCAF11, SF3B1, SMG1, SMNDC1, SNRNP40, SON, SREK1, TRA2A, WTAP]	1.74514e-05
	REACTOME:6985645	REACTOME_30.11.2015	Processing of Capped Intron-Containing Pre-mRNA	[Group2]	[CCAR1, CDC40, DHX9, HNRNPH1, HNRNPH2, HNRNPK, METTL14, NUP107, NUP160, PCF11, PLRG1, POLR2K, RANBP2, RNPC3, SF3B1, SNRNP40, WTAP]	0.000124102
	GO:0008380	GO_BiologicalProcess-GOA_26.11.2015_10h59	RNA splicing	[Group4]	[CDC40, CDK13, CLK1, CWC22, DDX20, DYRK1A, HNRNPH1, HNRNPK, METTL14, PLRG1, PNN, PRPF38A, PRPF40A, RNPC3, SCAF11, SF3B1, SMNDC1, SNRNP40, SON, SREK1, TRA2A, WTAP]	0.000147705
	GO:0051252	GO_BiologicalProcess-GOA_26.11.2015_10h59	regulation of RNA metabolic process	[Group1]	[AEBP2, AKIRIN2, ARID4B, ATAD2B, ATF1, ATF2, BIRC3, C1D, CCAR1, CCDC59, CCNC, CDC73, CDK13, CHD1, CHUK, CLK1, CNOT7, CREBZF, CTR9, CUL3, DDX20, DDX3X, DYRK1A, EIF2A, ELF1, ELF2, EPC2, GDF7, GNL3, GPBP1, GTF2A1, GTF2E1, GTF2H1, HIVEP2, HNRNPH1, HNRNPK, KDM3A, MAPK8IP1, MED23, MGA, MIER1, MTDH, NCK1, NEDD4, NOL11, NUFIP1, NUP107, PAX8, PAXBP1, PEX14, PNN, PSMC6, PURA, RB1, RNF2, RRN3, SETD2, SIRT1,…	0.000252625
	GO:0032774	GO_BiologicalProcess-GOA_26.11.2015_10h59	RNA biosynthetic process	[Group1]	[AEBP2, AKIRIN2, ARID4B, ATAD2B, ATF1, ATF2, BIRC3, C1D, CCAR1, CCDC59, CCNC, CDC73, CDK13, CHD1, CHUK, CNOT7, CREBZF, CTR9, CUL3, DDX20, DDX3X, EIF2A, ELF1, ELF2, EPC2, GDF7, GNL3, GPBP1, GTF2A1, GTF2E1, GTF2H1, HIVEP2, HNRNPK, KDM3A, LIN52, MAPK8IP1, MED23, MGA, MIER1, MTDH, NCK1, NEDD4, NOL11, NUFIP1, NUP107, PAX8, PAXBP1, PCF11, PEX14, PNN, POLR2K, PSMC6, PURA, RB1, RNF2, RRN3, SETD2, SIRT1, …	0.00119443
	GO:2001141	GO_BiologicalProcess-GOA_26.11.2015_10h59	regulation of RNA biosynthetic process	[Group1]	[AEBP2, AKIRIN2, ARID4B, ATAD2B, ATF1, ATF2, BIRC3, C1D, CCAR1, CCDC59, CCNC, CDC73, CDK13, CHD1, CHUK, CNOT7, CREBZF, CTR9, CUL3, DDX20, DDX3X, EIF2A, ELF1, ELF2, EPC2, GDF7, GNL3, GPBP1, GTF2A1, GTF2E1, GTF2H1, HIVEP2, HNRNPK, KDM3A, MAPK8IP1, MED23, MGA, MIER1, MTDH, NCK1, NEDD4, NOL11, NUFIP1, NUP107, PAX8, PAXBP1, PEX14, PNN, PSMC6, PURA, RB1, RNF2, RRN3, SETD2, SIRT1, SMAD4, SMAD5, SMARCE1,…	0.00143455
	GO:0006513	GO_BiologicalProcess-GOA_26.11.2015_10h59	protein monoubiquitination	[Group3]	[BIRC3, CDC73, CTR9, CUL3, NEDD4, PEX12, RNF2, TOPORS, WAC]	0.00144393
	GO:0070647	GO_BiologicalProcess-GOA_26.11.2015_10h59	protein modification by small protein conjugation or removal	[Group0]	[ASB3, BIRC3, CAND1, CDC73, CNOT4, CTR9, CUL3, GTPBP4, HERC4, LTN1, NEDD4, OTUD4, PEX12, RANBP2, RBBP6, RCHY1, RNF146, RNF19A, RNF2, SENP6, SIRT1, SOCS4, TOPORS, TRRAP, TULP4, UBA2, UBE2V2, UBR5, USP15, USP34, USP42, USP8, USPL1, VCPIP1, WAC, ZNF207]	0.00159925
	GO:0097659	GO_BiologicalProcess-GOA_26.11.2015_10h59	nucleic acid-templated transcription	[Group1]	[AEBP2, AKIRIN2, ARID4B, ATAD2B, ATF1, ATF2, BIRC3, C1D, CCAR1, CCDC59, CCNC, CDC73, CDK13, CHUK, CNOT7, CREBZF, CTR9, CUL3, DDX20, DDX3X, EIF2A, ELF1, ELF2, EPC2, GDF7, GNL3, GPBP1, GTF2A1, GTF2E1, GTF2H1, HIVEP2, HNRNPK, KDM3A, LIN52, MAPK8IP1, MED23, MGA, MIER1, MTDH, NCK1, NEDD4, NOL11, NUFIP1, NUP107, PAX8, PAXBP1, PCF11, PEX14, PNN, POLR2K, PSMC6, PURA, RB1, RNF2, RRN3, SETD2, SIRT1, SMAD4,…	0.00162284
	GO:0006351	GO_BiologicalProcess-GOA_26.11.2015_10h59	transcription, DNA-templated	[Group1]	[AEBP2, AKIRIN2, ARID4B, ATAD2B, ATF1, ATF2, C1D, CCAR1, CCDC59, CCNC, CDC73, CDK13, CHUK, CNOT7, CREBZF, CTR9, CUL3, DDX20, DDX3X, EIF2A, ELF1, ELF2, EPC2, GDF7, GNL3, GPBP1, GTF2A1, GTF2E1, GTF2H1, HIVEP2, HNRNPK, KDM3A, LIN52, MAPK8IP1, MED23, MGA, MIER1, MTDH, NCK1, NEDD4, NOL11, NUFIP1, NUP107, PAX8, PAXBP1, PCF11, PEX14, PNN, POLR2K, PSMC6, PURA, RB1, RNF2, RRN3, SETD2, SIRT1, SMAD4, SMAD5,…	0.00200573
	GO:1903506	GO_BiologicalProcess-GOA_26.11.2015_10h59	regulation of nucleic acid-templated transcription	[Group1]	[AEBP2, AKIRIN2, ARID4B, ATAD2B, ATF1, ATF2, BIRC3, C1D, CCAR1, CCDC59, CCNC, CDC73, CDK13, CHUK, CNOT7, CREBZF, CTR9, CUL3, DDX20, DDX3X, EIF2A, ELF1, ELF2, EPC2, GDF7, GNL3, GPBP1, GTF2A1, GTF2E1, GTF2H1, HIVEP2, HNRNPK, KDM3A, MAPK8IP1, MED23, MGA, MIER1, MTDH, NCK1, NEDD4, NOL11, NUFIP1, NUP107, PAX8, PAXBP1, PEX14, PNN, PSMC6, PURA, RB1, RNF2, RRN3, SETD2, SIRT1, SMAD4, SMAD5, SMARCE1, SP2, …	0.00238147
	GO:2000112	GO_BiologicalProcess-GOA_26.11.2015_10h59	regulation of cellular macromolecule biosynthetic process	[Group1]	[AEBP2, AKIRIN2, ARID4B, ATAD2B, ATF1, ATF2, C1D, CCAR1, CCDC59, CCNC, CDC73, CDK13, CHUK, CIZ1, CNOT6L, CNOT7, CREBZF, CTR9, CUL3, DDX20, DDX3X, EIF2A, EIF3A, ELF1, ELF2, EPC2, GDF7, GNL3, GPBP1, GTF2E1, GTF2H1, GTPBP4, HIVEP2, HNRNPK, IARS, KDM3A, KIAA0020, LSM14A, MAPK8IP1, MED23, METTL14, MGA, MIER1, MTDH, NCK1, NEDD4, NGDN, NOL11, NUFIP1, NUP107, PAX8, PAXBP1, PEX14, PNN, PSMC6, PURA, RB1, R…	0.00263732
	GO:0006355	GO_BiologicalProcess-GOA_26.11.2015_10h59	regulation of transcription, DNA-templated	[Group1]	[AEBP2, AKIRIN2, ARID4B, ATAD2B, ATF1, ATF2, C1D, CCAR1, CCDC59, CCNC, CDC73, CDK13, CHUK, CNOT7, CREBZF, CTR9, CUL3, DDX20, DDX3X, EIF2A, ELF1, ELF2, EPC2, GDF7, GNL3, GPBP1, GTF2E1, GTF2H1, HIVEP2, HNRNPK, KDM3A, MAPK8IP1, MED23, MGA, MIER1, MTDH, NCK1, NEDD4, NOL11, NUFIP1, NUP107, PAX8, PAXBP1, PEX14, PNN, PSMC6, PURA, RB1, RNF2, RRN3, SETD2, SIRT1, SMAD4, SMAD5, SMARCE1, SP2, SP3, SS18, STAG…	0.00511146
	REACTOME:6985597	REACTOME_30.11.2015	Gene Expression	[Group2]	[AEBP2, CCAR1, CCNC, CDC40, CNOT4, CNOT6L, CNOT7, DDX20, DHX9, EIF3A, GLS, GTF2A1, GTF2E1, GTF2H1, HNRNPH1, HNRNPH2, HNRNPK, MED23, METTL14, NUP107, NUP160, PCF11, PHAX, PLRG1, POLR2K, PSMC6, PSMD14, RANBP2, RNPC3, RRN3, SF3B1, SIRT1, SMAD4, SMG1, SNRNP40, TAF2, WTAP, XPO1]	0.00631502
NAA40	GO:0006396	GO_BiologicalProcess-GOA_26.11.2015_10h59	RNA processing	[Group6]	[ABT1, ALYREF, C1QBP, CDK12, CNOT7, CPSF2, CPSF6, CTR9, DDX20, DDX5, DGCR8, DHX15, DHX29, DHX36, DHX9, DIMT1, DKC1, DYRK1A, EIF4A3, FBL, FCF1, HNRNPH1, HNRNPK, LARP7, LSM3, LSM5, MAGOHB, METTL14, MPHOSPH6, NGDN, NHP2, NOL11, PDE12, PHF5A, PNN, PRMT5, PRPF40A, PUS7, RBM3, RBM39, RPF2, RPL7, RPL7L1, SART3, SCAF11, SF3A2, SF3A3, SF3B3, SHQ1, SMNDC1, SNRNP40, SNRPA1, SNRPC, SNRPF, SNRPG, SON, SREK1, …	6.64321e-22
	GO:0006397	GO_BiologicalProcess-GOA_26.11.2015_10h59	mRNA processing	[Group6]	[ALYREF, C1QBP, CDK12, CNOT7, CPSF2, CPSF6, CTR9, DDX20, DDX5, DYRK1A, EIF4A3, HNRNPK, LSM3, LSM5, MAGOHB, METTL14, PDE12, PHF5A, PNN, PRMT5, PRPF40A, RBM39, SART3, SCAF11, SF3A2, SF3A3, SF3B3, SMNDC1, SNRNP40, SNRPA1, SNRPC, SNRPF, SNRPG, SON, SREK1, SRSF1, SRSF2, SRSF3, THOC7, TRA2A, TRA2B, TXNL4A, WTAP]	1.91094e-13
	REACTOME:6985645	REACTOME_30.11.2015	Processing of Capped Intron-Containing Pre-mRNA	[Group3, Group4]	[CCAR1, CPSF2, DHX9, FUS, GTF2F2, HNRNPA0, HNRNPD, HNRNPH1, HNRNPH2, HNRNPK, HNRNPU, METTL14, NUP107, NUP155, NUP160, NUP85, NUP88, PHF5A, RANBP2, SF3A2, SF3A3, SF3B3, SNRNP40, SNRPA1, SNRPF, SNRPG, SRSF1, SRSF2, SRSF3, TXNL4A, WTAP]	2.21484e-13
	GO:0008380	GO_BiologicalProcess-GOA_26.11.2015_10h59	RNA splicing	[Group6]	[ALYREF, C1QBP, CDK12, DDX20, DDX5, DYRK1A, EIF4A3, HNRNPH1, HNRNPK, LSM3, LSM5, MAGOHB, METTL14, PHF5A, PNN, PRMT5, PRPF40A, SART3, SCAF11, SF3A2, SF3A3, SF3B3, SMNDC1, SNRNP40, SNRPA1, SNRPC, SNRPF, SNRPG, SON, SREK1, SRSF1, SRSF2, SRSF3, TARDBP, THOC7, TRA2A, TRA2B, TXNL4A, WTAP]	4.20778e-13
	GO:0016070	GO_BiologicalProcess-GOA_26.11.2015_10h59	RNA metabolic process	[Group1]	[ABT1, ALYREF, ARF4, ATAD2B, ATXN7L3, C1QBP, CCAR1, CCDC59, CCNC, CDK12, CENPF, CHD1, CHUK, CNOT6, CNOT7, CPSF2, CPSF6, CREBZF, CTBP1, CTCF, CTR9, DARS, DBP, DDX20, DDX3X, DDX5, DGCR8, DHX15, DHX29, DHX36, DHX9, DIMT1, DKC1, DNAJC2, DNMT1, DYRK1A, EIF4A1, EIF4A3, FBL, FCF1, FEN1, FKBP8, GATAD2A, GDF7, GNL3, GTF2A1, GTF2E1, GTF2F2, GTF2H1, H2AFY, HMGB2, HNRNPAB, HNRNPH1, HNRNPK, ILF3, INO80, ITGB3…	5.74217e-13
	REACTOME:6985597	REACTOME_30.11.2015	Gene Expression	[Group3]	[CCAR1, CCNC, CNOT6, CNOT7, CPSF2, DDX20, DGCR8, DHX9, DNMT1, EIF2B5, EIF2S1, EIF3A, EIF3J, EIF4A1, EIF4A3, ELAVL1, FUS, GATAD2A, GTF2A1, GTF2E1, GTF2F2, GTF2H1, HNRNPA0, HNRNPD, HNRNPH1, HNRNPH2, HNRNPK, HNRNPU, LSM3, LSM5, METTL14, NUP107, NUP155, NUP160, NUP85, NUP88, PHF5A, POLR1B, POLR1C, POLR3B, PPP2CA, PRMT5, PSMA3, PSMA4, PSMC2, PSMD12, PSMD14, RAN, RANBP2, SF3A2, SF3A3, SF3B3, SMG1, SNRN…	1.78045e-12
	GO:0016071	GO_BiologicalProcess-GOA_26.11.2015_10h59	mRNA metabolic process	[Group6]	[ALYREF, C1QBP, CDK12, CNOT6, CNOT7, CPSF2, CPSF6, CTR9, DDX20, DDX5, DKC1, DYRK1A, EIF4A3, HNRNPK, LSM3, LSM5, MAGOHB, METTL14, PDE12, PHF5A, PNN, PRMT5, PRPF40A, RBM39, SART3, SCAF11, SF3A2, SF3A3, SF3B3, SMG1, SMNDC1, SNRNP40, SNRPA1, SNRPC, SNRPF, SNRPG, SON, SREK1, SRSF1, SRSF2, SRSF3, THOC7, TRA2A, TRA2B, TXNL4A, WTAP]	3.86729e-12
	REACTOME:6985646	REACTOME_30.11.2015	mRNA Splicing - Major Pathway	[Group3]	[CCAR1, CPSF2, DHX9, FUS, GTF2F2, HNRNPA0, HNRNPD, HNRNPH1, HNRNPH2, HNRNPK, HNRNPU, PHF5A, SF3A2, SF3A3, SF3B3, SNRNP40, SNRPA1, SNRPF, SNRPG, SRSF1, SRSF2, SRSF3, TXNL4A]	5.63075e-10
	REACTOME:6985647	REACTOME_30.11.2015	mRNA Splicing	[Group3]	[CCAR1, CPSF2, DHX9, FUS, GTF2F2, HNRNPA0, HNRNPD, HNRNPH1, HNRNPH2, HNRNPK, HNRNPU, PHF5A, SF3A2, SF3A3, SF3B3, SNRNP40, SNRPA1, SNRPF, SNRPG, SRSF1, SRSF2, SRSF3, TXNL4A]	3.3429e-09
	GO:0000377	GO_BiologicalProcess-GOA_26.11.2015_10h59	RNA splicing, via transesterification reactions with bulged adenosine as nucleophile	[Group6]	[C1QBP, DDX20, DDX5, DYRK1A, EIF4A3, LSM3, LSM5, METTL14, PHF5A, PRMT5, PRPF40A, SART3, SCAF11, SF3A2, SF3A3, SF3B3, SMNDC1, SNRPA1, SNRPC, SNRPF, SNRPG, SRSF1, SRSF2, TRA2A, TRA2B, TXNL4A, WTAP]	1.78923e-08
	GO:0000398	GO_BiologicalProcess-GOA_26.11.2015_10h59	mRNA splicing, via spliceosome	[Group6]	[C1QBP, DDX20, DDX5, DYRK1A, EIF4A3, LSM3, LSM5, METTL14, PHF5A, PRMT5, PRPF40A, SART3, SCAF11, SF3A2, SF3A3, SF3B3, SMNDC1, SNRPA1, SNRPC, SNRPF, SNRPG, SRSF1, SRSF2, TRA2A, TRA2B, TXNL4A, WTAP]	1.78923e-08
	REACTOME:6985540	REACTOME_30.11.2015	Cell Cycle	[Group5]	[ANKLE2, ARPP19, CDCA8, CENPF, DBF4, DKC1, DSN1, DYRK1A, FEN1, ITGB3BP, LIN52, MAPRE1, MCM3, MCM6, MIS12, NCAPG2, NPM1, NUP107, NUP155, NUP160, NUP85, NUP88, PCNA, POLD3, PPP1CB, PPP1CC, PPP2CA, PPP2R1B, PSMA3, PSMA4, PSMC2, PSMD12, PSMD14, RANBP2, RFC3, RFC4, RNF8, SGOL1, SMC4, TFDP1, TUBGCP3, UBE2V2, WAPAL, XPO1, YWHAG]	2.00691e-08
	GO:0000375	GO_BiologicalProcess-GOA_26.11.2015_10h59	RNA splicing, via transesterification reactions	[Group6]	[C1QBP, DDX20, DDX5, DYRK1A, EIF4A3, LSM3, LSM5, METTL14, PHF5A, PRMT5, PRPF40A, SART3, SCAF11, SF3A2, SF3A3, SF3B3, SMNDC1, SNRPA1, SNRPC, SNRPF, SNRPG, SRSF1, SRSF2, TRA2A, TRA2B, TXNL4A, WTAP]	2.12362e-08
	REACTOME:6985539	REACTOME_30.11.2015	Cell Cycle, Mitotic	[Group5]	[ANKLE2, ARPP19, CDCA8, CENPF, DBF4, DSN1, DYRK1A, FEN1, ITGB3BP, LIN52, MAPRE1, MCM3, MCM6, MIS12, NCAPG2, NUP107, NUP155, NUP160, NUP85, NUP88, PCNA, POLD3, PPP1CB, PPP1CC, PPP2CA, PPP2R1B, PSMA3, PSMA4, PSMC2, PSMD12, PSMD14, RANBP2, RFC3, RFC4, SGOL1, SMC4, TFDP1, TUBGCP3, WAPAL, XPO1, YWHAG]	5.72338e-08
	GO:0006364	GO_BiologicalProcess-GOA_26.11.2015_10h59	rRNA processing	[Group2]	[ABT1, DIMT1, DKC1, EIF4A3, FBL, FCF1, MPHOSPH6, NGDN, NHP2, NOL11, RPF2, RPL7, RPL7L1, SHQ1, TFB2M, UTP11L, UTP15, UTP3, WDR3, WDR36]	6.26579e-06
	GO:0016072	GO_BiologicalProcess-GOA_26.11.2015_10h59	rRNA metabolic process	[Group2]	[ABT1, DIMT1, DKC1, EIF4A3, FBL, FCF1, MPHOSPH6, NGDN, NHP2, NOL11, RPF2, RPL7, RPL7L1, SHQ1, TFB2M, UTP11L, UTP15, UTP3, WDR3, WDR36]	6.26579e-06
	GO:0022618	GO_BiologicalProcess-GOA_26.11.2015_10h59	ribonucleoprotein complex assembly	[Group6]	[ABT1, BRIX1, C1QBP, CNOT6, CNOT7, DDX20, DDX3X, EIF3A, EIF3J, LSM3, NUFIP1, PRMT5, RPF2, SART3, SCAF11, SF3A2, SHQ1, SMNDC1, SNRPC, SNRPF, SNRPG, SRSF1, TXNL4A]	1.72164e-05
	GO:0000054	GO_BiologicalProcess-GOA_26.11.2015_10h59	ribosomal subunit export from nucleus	[Group4]	[EIF3A, NMD3, NUP88, RAN, SDAD1, XPO1]	2.22829e-05
	REACTOME:6985924	REACTOME_30.11.2015	M Phase	[Group5]	[ANKLE2, ARPP19, CDCA8, CENPF, DSN1, ITGB3BP, MAPRE1, MIS12, NCAPG2, NUP107, NUP155, NUP160, NUP85, NUP88, PPP1CC, PPP2CA, PPP2R1B, PSMA3, PSMA4, PSMC2, PSMD12, PSMD14, RANBP2, SGOL1, SMC4, WAPAL, XPO1]	2.63334e-05
	GO:0010608	GO_BiologicalProcess-GOA_26.11.2015_10h59	posttranscriptional regulation of gene expression	[Group0]	[C1QBP, CAPRIN1, CNOT7, DDX3X, DGCR8, DHX9, EIF2S1, EIF3A, EIF3J, EIF4A1, EIF4A3, EIF4G2, ELAVL1, HNRNPA0, HNRNPD, HNRNPU, ILF3, KIAA0020, LARS, METTL14, NCK1, NGDN, NPM1, PTCD3, RBM3, TARDBP, USP16, YTHDF2]	6.56398e-05
	GO:0000055	GO_BiologicalProcess-GOA_26.11.2015_10h59	ribosomal large subunit export from nucleus	[Group4]	[NMD3, NUP88, RAN, SDAD1, XPO1]	7.58498e-05
	REACTOME:6986079	REACTOME_30.11.2015	Mitotic Anaphase	[Group5]	[ANKLE2, CDCA8, CENPF, DSN1, ITGB3BP, MAPRE1, MIS12, NUP107, NUP160, NUP85, PPP1CC, PPP2CA, PPP2R1B, PSMA3, PSMA4, PSMC2, PSMD12, PSMD14, RANBP2, SGOL1, WAPAL, XPO1]	7.67338e-05
	REACTOME:6985967	REACTOME_30.11.2015	Mitotic Metaphase and Anaphase	[Group5]	[ANKLE2, CDCA8, CENPF, DSN1, ITGB3BP, MAPRE1, MIS12, NUP107, NUP160, NUP85, PPP1CC, PPP2CA, PPP2R1B, PSMA3, PSMA4, PSMC2, PSMD12, PSMD14, RANBP2, SGOL1, WAPAL, XPO1]	8.71234e-05
	REACTOME:6986679	REACTOME_30.11.2015	Mitotic Prometaphase	[Group5]	[CDCA8, CENPF, DSN1, ITGB3BP, MAPRE1, MIS12, NUP107, NUP160, NUP85, PPP1CC, PPP2CA, PPP2R1B, RANBP2, SGOL1, SMC4, WAPAL, XPO1]	9.68329e-05
	REACTOME:6986678	REACTOME_30.11.2015	Resolution of Sister Chromatid Cohesion	[Group5]	[CDCA8, CENPF, DSN1, ITGB3BP, MAPRE1, MIS12, NUP107, NUP160, NUP85, PPP1CC, PPP2CA, PPP2R1B, RANBP2, SGOL1, WAPAL, XPO1]	0.000160699
	REACTOME:6986078	REACTOME_30.11.2015	Separation of Sister Chromatids	[Group5]	[CDCA8, CENPF, DSN1, ITGB3BP, MAPRE1, MIS12, NUP107, NUP160, NUP85, PPP1CC, PPP2CA, PPP2R1B, PSMA3, PSMA4, PSMC2, PSMD12, PSMD14, RANBP2, SGOL1, WAPAL, XPO1]	0.000174138
	GO:0071428	GO_BiologicalProcess-GOA_26.11.2015_10h59	rRNA-containing ribonucleoprotein complex export from nucleus	[Group4]	[EIF3A, NMD3, NUP88, RAN, SDAD1, XPO1]	0.000243356
	GO:0004386	GO_MolecularFunction-GOA_26.11.2015_10h59	helicase activity	[Group7]	[DDX20, DDX3X, DDX5, DHX15, DHX29, DHX36, DHX9, EIF4A1, EIF4A3, GTF2F2, INO80, MCM3, MCM6, RECQL, SMARCA4, SMARCAD1, YTHDC2]	0.000258799
	GO:0034660	GO_BiologicalProcess-GOA_26.11.2015_10h59	ncRNA metabolic process	[Group2]	[ABT1, DARS, DGCR8, DIMT1, DKC1, EIF4A3, FBL, FCF1, H2AFY, LARS, MPHOSPH6, NGDN, NHP2, NOL11, POLR1B, PUS7, RARS, RPF2, RPL7, RPL7L1, SHQ1, TFB2M, TRMT6, UTP11L, UTP15, UTP3, WDR3, WDR36, ZC3H8]	0.000410646
	GO:0051028	GO_BiologicalProcess-GOA_26.11.2015_10h59	mRNA transport	[Group4]	[ALYREF, EIF4A3, MAGOHB, NUP107, NUP155, NUP160, NUP85, NUP88, RANBP2, SRSF1, SRSF3, THOC7]	0.000424975
	REACTOME:6986244	REACTOME_30.11.2015	RHO GTPases Activate Formins	[Group5]	[CDCA8, CENPF, DSN1, ITGB3BP, MAPRE1, MIS12, NUP107, NUP160, NUP85, PPP1CC, PPP2CA, PPP2R1B, RANBP2, SGOL1, XPO1]	0.000879299
	GO:0006417	GO_BiologicalProcess-GOA_26.11.2015_10h59	regulation of translation	[Group0]	[C1QBP, CAPRIN1, CNOT7, DDX3X, DGCR8, EIF2S1, EIF3A, EIF3J, EIF4A1, EIF4A3, EIF4G2, ELAVL1, HNRNPD, ILF3, KIAA0020, LARS, METTL14, NCK1, NGDN, NPM1, PTCD3, RBM3, USP16]	0.00151025
	GO:0006259	GO_BiologicalProcess-GOA_26.11.2015_10h59	DNA metabolic process	[Group8]	[CHCHD4, CTCF, DEK, DHX36, DKC1, DNAJC2, DNMT1, ERCC4, FEN1, GATAD2A, GTF2H1, GTPBP4, HMGB2, INIP, INO80, MCM3, MCM6, NASP, NPM1, PAXIP1, PCNA, PIK3CA, POLD3, PSMD14, RECQL, RFC3, RFC4, RIF1, RMI1, RNF8, SMARCAD1, SMG1, TDG, TFDP1, TRIP13, TRRAP, UBE2V2, UCHL5, USP10, WAPAL, YLPM1, YY1]	0.00151833
	GO:0034470	GO_BiologicalProcess-GOA_26.11.2015_10h59	ncRNA processing	[Group2]	[ABT1, DGCR8, DIMT1, DKC1, EIF4A3, FBL, FCF1, MPHOSPH6, NGDN, NHP2, NOL11, PUS7, RPF2, RPL7, RPL7L1, SHQ1, TFB2M, TRMT6, UTP11L, UTP15, UTP3, WDR3, WDR36]	0.00200179
	GO:0071426	GO_BiologicalProcess-GOA_26.11.2015_10h59	ribonucleoprotein complex export from nucleus	[Group4]	[EIF3A, NMD3, NUP107, NUP155, NUP160, NUP85, NUP88, RAN, SDAD1, XPO1]	0.00283686
	REACTOME:6986142	REACTOME_30.11.2015	snRNP Assembly	[Group4]	[DDX20, NUP107, NUP155, NUP160, NUP85, NUP88, PRMT5, RANBP2, SNRPF, SNRPG]	0.00283686
	REACTOME:6986143	REACTOME_30.11.2015	Metabolism of non-coding RNA	[Group4]	[DDX20, NUP107, NUP155, NUP160, NUP85, NUP88, PRMT5, RANBP2, SNRPF, SNRPG]	0.00283686
	REACTOME:6985712	REACTOME_30.11.2015	RHO GTPase Effectors	[Group5]	[ACTR2, ACTR3, CDCA8, CENPF, DSN1, ITGB3BP, MAPRE1, MIS12, NCK1, NUP107, NUP160, NUP85, PPP1CB, PPP1CC, PPP2CA, PPP2R1B, RANBP2, SGOL1, XPO1, YWHAG]	0.00507857
	REACTOME:6985719	REACTOME_30.11.2015	Transport of Mature mRNA derived from an Intron-Containing Transcript	[Group3, Group4]	[NUP107, NUP155, NUP160, NUP85, NUP88, RANBP2, SRSF1, SRSF2, SRSF3]	0.00830795
	REACTOME:6985720	REACTOME_30.11.2015	Transport of Mature Transcript to Cytoplasm	[Group3, Group4]	[NUP107, NUP155, NUP160, NUP85, NUP88, RANBP2, SRSF1, SRSF2, SRSF3]	0.00830795
YTHDF3	GO:0016070	GO_BiologicalProcess-GOA_26.11.2015_10h59	RNA metabolic process	[Group9]	[AEBP2, AGO3, AHCTF1, AKIRIN2, ARID1A, ARID4B, ATAD2B, ATF1, ATMIN, BPTF, CCAR1, CCDC59, CCNC, CCNL2, CDK13, CHD1, CHUK, CLK1, CNOT2, CNOT7, CPSF6, CREBBP, CREBZF, CTBP2, CTCF, CTR9, CUL3, CWC22, DARS, DCP1A, DDX17, DDX20, DDX3X, DDX5, DDX50, DDX6, DHX15, DHX29, DHX9, DNAJC2, DYRK1A, EIF2A, ELF2, EPC1, ERBB2IP, ESRRA, GDF7, GNL3, GPBP1, GPBP1L1, GTF2A1, GTF2H1, GTPBP3, HNRNPH1, HNRNPK, HP1BP3, HT…	2.06726e-18
	GO:0006396	GO_BiologicalProcess-GOA_26.11.2015_10h59	RNA processing	[Group0]	[AGO3, CDK13, CLK1, CNOT7, CPSF6, CTR9, CWC22, DDX17, DDX20, DDX5, DHX15, DHX29, DHX9, DYRK1A, GTPBP3, HNRNPH1, HNRNPK, HTATSF1, INTS6, INTS8, KRR1, LARP7, METTL14, NGDN, NOL11, NSRP1, PAN2, PAN3, PAPOLG, PCF11, PNN, PRPF40A, RBM22, RBM39, RBM5, RNPC3, RPL7, SART3, SCAF11, SF3A3, SF3B1, SMNDC1, SNW1, SON, SREK1, SRSF3, TARDBP, TRA2A, U2SURP, UTP15, UTP3, WDR3, WDR36, WTAP, YTHDC1, YTHDC2, ZCCHC6,…	2.82822e-13
	GO:2000112	GO_BiologicalProcess-GOA_26.11.2015_10h59	regulation of cellular macromolecule biosynthetic process	[Group9]	[AEBP2, AGO3, AHCTF1, AKIRIN2, ARFGEF1, ARID1A, ARID4B, ATAD2B, ATF1, ATMIN, ATR, BPTF, CCAR1, CCDC59, CCNC, CCNL2, CDK13, CHUK, CNOT2, CNOT7, CREBBP, CREBZF, CTBP2, CTCF, CTR9, CUL3, DDX17, DDX20, DDX3X, DDX5, DDX6, DNAJC2, DYRK2, EIF2A, EIF3A, ELF2, EPC1, ERBB2IP, ESRRA, FMR1, GDF7, GNL3, GPBP1, GPBP1L1, GTF2H1, GTPBP4, HNRNPK, HP1BP3, IREB2, KIAA0020, LARS, MED13L, MED14, MED23, MED26, METTL14…	8.47691e-11
	GO:0006397	GO_BiologicalProcess-GOA_26.11.2015_10h59	mRNA processing	[Group0]	[CDK13, CNOT7, CPSF6, CTR9, CWC22, DDX17, DDX20, DDX5, DYRK1A, HNRNPK, HTATSF1, METTL14, NSRP1, PAN2, PAN3, PAPOLG, PCF11, PNN, PRPF40A, RBM22, RBM39, RBM5, RNPC3, SART3, SCAF11, SF3A3, SF3B1, SMNDC1, SNW1, SON, SREK1, SRSF3, TRA2A, WTAP, YTHDC1, ZNF326]	5.16147e-10
	GO:0051252	GO_BiologicalProcess-GOA_26.11.2015_10h59	regulation of RNA metabolic process	[Group9]	[AEBP2, AHCTF1, AKIRIN2, ARID1A, ARID4B, ATAD2B, ATF1, ATMIN, BPTF, CCAR1, CCDC59, CCNC, CCNL2, CDK13, CHD1, CHUK, CLK1, CNOT2, CNOT7, CREBBP, CREBZF, CTBP2, CTCF, CTR9, CUL3, DDX17, DDX20, DDX3X, DDX5, DNAJC2, DYRK1A, EIF2A, ELF2, EPC1, ERBB2IP, ESRRA, GDF7, GNL3, GPBP1, GPBP1L1, GTF2A1, GTF2H1, HNRNPH1, HNRNPK, HP1BP3, MED13L, MED14, MED23, MED26, MGA, MIER1, MLLT10, MSL3, MTDH, MYSM1, N4BP2L2,…	5.48029e-10
	GO:0016071	GO_BiologicalProcess-GOA_26.11.2015_10h59	mRNA metabolic process	[Group0]	[AGO3, CDK13, CNOT2, CNOT7, CPSF6, CTR9, CWC22, DCP1A, DDX17, DDX20, DDX5, DYRK1A, HNRNPK, HTATSF1, METTL14, NSRP1, PAN2, PAN3, PAPOLG, PCF11, PNN, PRPF40A, RBM22, RBM39, RBM5, RNPC3, SART3, SCAF11, SF3A3, SF3B1, SMG1, SMNDC1, SNW1, SON, SREK1, SRSF3, TRA2A, WTAP, YTHDC1, ZNF326]	7.27048e-10
	GO:0008380	GO_BiologicalProcess-GOA_26.11.2015_10h59	RNA splicing	[Group0]	[CDK13, CLK1, CWC22, DDX17, DDX20, DDX5, DYRK1A, HNRNPH1, HNRNPK, HTATSF1, METTL14, NSRP1, PNN, PRPF40A, RBM22, RBM5, RNPC3, SART3, SCAF11, SF3A3, SF3B1, SMNDC1, SNW1, SON, SREK1, SRSF3, TARDBP, TRA2A, WTAP, YTHDC1, ZNF326]	1.28342e-08
	GO:0016568	GO_BiologicalProcess-GOA_26.11.2015_10h59	chromatin modification	[Group2]	[AEBP2, ARID1A, ARID4B, ATAD2B, BPTF, BRD8, CHD1, CREBBP, CTCF, CTR9, DNAJC2, EPC1, KDM6A, MIER1, MSL3, MYSM1, NASP, NIPBL, OGT, PAXBP1, PAXIP1, RNF168, SART3, SETD2, SIRT1, SKP1, SMAD4, SMARCAD1, SMARCE1, SNW1, TET2, TRIP12, TRRAP, UBR5, UIMC1, USP15, USP16, USP34, VPRBP, WAC, WDR75]	3.2165e-08
	GO:2001141	GO_BiologicalProcess-GOA_26.11.2015_10h59	regulation of RNA biosynthetic process	[Group9]	[AEBP2, AHCTF1, AKIRIN2, ARID1A, ARID4B, ATAD2B, ATF1, ATMIN, BPTF, CCAR1, CCDC59, CCNC, CCNL2, CDK13, CHD1, CHUK, CNOT2, CNOT7, CREBBP, CREBZF, CTBP2, CTCF, CTR9, CUL3, DDX17, DDX20, DDX3X, DDX5, DNAJC2, EIF2A, ELF2, EPC1, ERBB2IP, ESRRA, GDF7, GNL3, GPBP1, GPBP1L1, GTF2A1, GTF2H1, HNRNPK, HP1BP3, MED13L, MED14, MED23, MED26, MGA, MIER1, MLLT10, MSL3, MTDH, MYSM1, N4BP2L2, NIPBL, NOL11, NR1H3, N…	3.67232e-08
	GO:1903506	GO_BiologicalProcess-GOA_26.11.2015_10h59	regulation of nucleic acid-templated transcription	[Group9]	[AEBP2, AHCTF1, AKIRIN2, ARID1A, ARID4B, ATAD2B, ATF1, ATMIN, BPTF, CCAR1, CCDC59, CCNC, CCNL2, CDK13, CHUK, CNOT2, CNOT7, CREBBP, CREBZF, CTBP2, CTCF, CTR9, CUL3, DDX17, DDX20, DDX3X, DDX5, DNAJC2, EIF2A, ELF2, EPC1, ERBB2IP, ESRRA, GDF7, GNL3, GPBP1, GPBP1L1, GTF2A1, GTF2H1, HNRNPK, HP1BP3, MED13L, MED14, MED23, MED26, MGA, MIER1, MLLT10, MSL3, MTDH, MYSM1, N4BP2L2, NIPBL, NOL11, NR1H3, NUFIP1,…	6.76996e-08
	GO:0006355	GO_BiologicalProcess-GOA_26.11.2015_10h59	regulation of transcription, DNA-templated	[Group9]	[AEBP2, AHCTF1, AKIRIN2, ARID1A, ARID4B, ATAD2B, ATF1, ATMIN, BPTF, CCAR1, CCDC59, CCNC, CCNL2, CDK13, CHUK, CNOT2, CNOT7, CREBBP, CREBZF, CTBP2, CTCF, CTR9, CUL3, DDX17, DDX20, DDX3X, DDX5, DNAJC2, EIF2A, ELF2, EPC1, ERBB2IP, ESRRA, GDF7, GNL3, GPBP1, GPBP1L1, GTF2H1, HNRNPK, HP1BP3, MED13L, MED14, MED23, MED26, MGA, MIER1, MLLT10, MSL3, MTDH, MYSM1, N4BP2L2, NIPBL, NOL11, NR1H3, NUFIP1, NUP107,…	6.78655e-08
	GO:0006351	GO_BiologicalProcess-GOA_26.11.2015_10h59	transcription, DNA-templated	[Group9]	[AEBP2, AHCTF1, AKIRIN2, ARID1A, ARID4B, ATAD2B, ATF1, ATMIN, BPTF, CCAR1, CCDC59, CCNC, CCNL2, CDK13, CHUK, CNOT2, CNOT7, CREBBP, CREBZF, CTBP2, CTCF, CTR9, CUL3, DDX17, DDX20, DDX3X, DDX5, DNAJC2, EIF2A, ELF2, EPC1, ERBB2IP, ESRRA, GDF7, GNL3, GPBP1, GPBP1L1, GTF2A1, GTF2H1, HNRNPK, HP1BP3, MED13L, MED14, MED23, MED26, MGA, MIER1, MLLT10, MSL3, MTDH, MYSM1, N4BP2L2, NIPBL, NOL11, NR1H3, NUFIP1,…	1.72488e-07
	GO:0032774	GO_BiologicalProcess-GOA_26.11.2015_10h59	RNA biosynthetic process	[Group9]	[AEBP2, AHCTF1, AKIRIN2, ARID1A, ARID4B, ATAD2B, ATF1, ATMIN, BPTF, CCAR1, CCDC59, CCNC, CCNL2, CDK13, CHD1, CHUK, CNOT2, CNOT7, CREBBP, CREBZF, CTBP2, CTCF, CTR9, CUL3, DDX17, DDX20, DDX3X, DDX5, DNAJC2, EIF2A, ELF2, EPC1, ERBB2IP, ESRRA, GDF7, GNL3, GPBP1, GPBP1L1, GTF2A1, GTF2H1, HNRNPK, HP1BP3, MED13L, MED14, MED23, MED26, MGA, MIER1, MLLT10, MSL3, MTDH, MYSM1, N4BP2L2, NIPBL, NOL11, NR1H3, N…	2.48878e-07
	GO:0097659	GO_BiologicalProcess-GOA_26.11.2015_10h59	nucleic acid-templated transcription	[Group9]	[AEBP2, AHCTF1, AKIRIN2, ARID1A, ARID4B, ATAD2B, ATF1, ATMIN, BPTF, CCAR1, CCDC59, CCNC, CCNL2, CDK13, CHUK, CNOT2, CNOT7, CREBBP, CREBZF, CTBP2, CTCF, CTR9, CUL3, DDX17, DDX20, DDX3X, DDX5, DNAJC2, EIF2A, ELF2, EPC1, ERBB2IP, ESRRA, GDF7, GNL3, GPBP1, GPBP1L1, GTF2A1, GTF2H1, HNRNPK, HP1BP3, MED13L, MED14, MED23, MED26, MGA, MIER1, MLLT10, MSL3, MTDH, MYSM1, N4BP2L2, NIPBL, NOL11, NR1H3, NUFIP1,…	3.29721e-07
	GO:0016570	GO_BiologicalProcess-GOA_26.11.2015_10h59	histone modification	[Group2]	[ARID4B, BRD8, CREBBP, CTCF, CTR9, EPC1, KDM6A, MSL3, MYSM1, NIPBL, OGT, PAXBP1, PAXIP1, RNF168, SART3, SETD2, SIRT1, SKP1, SMAD4, SMARCAD1, SNW1, TET2, TRIP12, TRRAP, UBR5, UIMC1, USP15, USP16, USP34, VPRBP, WAC, WDR75]	2.23364e-06
	GO:0016569	GO_BiologicalProcess-GOA_26.11.2015_10h59	covalent chromatin modification	[Group2]	[ARID4B, BRD8, CREBBP, CTCF, CTR9, EPC1, KDM6A, MSL3, MYSM1, NIPBL, OGT, PAXBP1, PAXIP1, RNF168, SART3, SETD2, SIRT1, SKP1, SMAD4, SMARCAD1, SNW1, TET2, TRIP12, TRRAP, UBR5, UIMC1, USP15, USP16, USP34, VPRBP, WAC, WDR75]	3.28131e-06
	GO:0000377	GO_BiologicalProcess-GOA_26.11.2015_10h59	RNA splicing, via transesterification reactions with bulged adenosine as nucleophile	[Group0]	[CDK13, CWC22, DDX17, DDX20, DDX5, DYRK1A, HTATSF1, METTL14, NSRP1, PRPF40A, RBM22, RBM5, RNPC3, SART3, SCAF11, SF3A3, SF3B1, SMNDC1, SNW1, TRA2A, WTAP, YTHDC1]	8.22303e-06
	GO:0000398	GO_BiologicalProcess-GOA_26.11.2015_10h59	mRNA splicing, via spliceosome	[Group0]	[CDK13, CWC22, DDX17, DDX20, DDX5, DYRK1A, HTATSF1, METTL14, NSRP1, PRPF40A, RBM22, RBM5, RNPC3, SART3, SCAF11, SF3A3, SF3B1, SMNDC1, SNW1, TRA2A, WTAP, YTHDC1]	8.22303e-06
	GO:0000375	GO_BiologicalProcess-GOA_26.11.2015_10h59	RNA splicing, via transesterification reactions	[Group0]	[CDK13, CWC22, DDX17, DDX20, DDX5, DYRK1A, HTATSF1, METTL14, NSRP1, PRPF40A, RBM22, RBM5, RNPC3, SART3, SCAF11, SF3A3, SF3B1, SMNDC1, SNW1, TRA2A, WTAP, YTHDC1]	9.40199e-06
	GO:0006366	GO_BiologicalProcess-GOA_26.11.2015_10h59	transcription from RNA polymerase II promoter	[Group9]	[AEBP2, AKIRIN2, ARID1A, ARID4B, ATAD2B, ATF1, BPTF, CCNC, CCNL2, CDK13, CHUK, CNOT2, CNOT7, CREBBP, CTBP2, CTCF, CTR9, CUL3, DDX20, DDX3X, DDX5, EIF2A, ELF2, EPC1, ESRRA, GDF7, GNL3, GTF2A1, GTF2H1, MED13L, MED14, MED26, MLLT10, MTDH, MYSM1, N4BP2L2, NIPBL, NR1H3, NUFIP1, OGT, PAXBP1, PAXIP1, PCF11, PSMC6, RAD21, RB1, RBL2, RNF168, SETD2, SIRT1, SMAD4, SMAD5, SNW1, SP2, SP3, SS18, STAG1, STAG2, …	1.08442e-05
	GO:2000113	GO_BiologicalProcess-GOA_26.11.2015_10h59	negative regulation of cellular macromolecule biosynthetic process	[Group9]	[AEBP2, AGO3, ARID1A, ATAD2B, ATR, BPTF, CNOT2, CNOT7, CREBBP, CREBZF, CTBP2, CTCF, CTR9, CUL3, DDX20, DDX3X, DDX5, DNAJC2, ELF2, EPC1, ERBB2IP, ESRRA, FMR1, GTPBP4, IREB2, METTL14, MIER1, MSL3, MTDH, N4BP2L2, NIPBL, NR1H3, PAXBP1, POT1, PUM1, PUM2, PURA, RAD17, RB1, RNF168, SIRT1, SMAD4, SMARCE1, SMC3, SNW1, SP3, STAG2, TCERG1, UIMC1, URI1, USP7, VPRBP, YLPM1, YY1, ZBTB18, ZNF148]	1.75686e-05
	GO:0010558	GO_BiologicalProcess-GOA_26.11.2015_10h59	negative regulation of macromolecule biosynthetic process	[Group9]	[AEBP2, AGO3, ARID1A, ATAD2B, ATR, BPTF, CNOT2, CNOT7, CREBBP, CREBZF, CTBP2, CTCF, CTR9, CUL3, DDX20, DDX3X, DDX5, DNAJC2, ELF2, EPC1, ERBB2IP, ESRRA, FMR1, GTPBP4, IREB2, METTL14, MIER1, MSL3, MTDH, N4BP2L2, NIPBL, NR1H3, PAXBP1, POT1, PUM1, PUM2, PURA, RAD17, RB1, RNF168, SIRT1, SMAD4, SMARCE1, SMC3, SNW1, SP3, STAG2, TARDBP, TCERG1, UIMC1, URI1, USP7, VPRBP, YLPM1, YY1, ZBTB18, ZNF148]	2.80552e-05
	GO:1902680	GO_BiologicalProcess-GOA_26.11.2015_10h59	positive regulation of RNA biosynthetic process	[Group9]	[AKIRIN2, ARID1A, ARID4B, ATAD2B, ATF1, ATMIN, BPTF, CCNC, CCNL2, CHD1, CHUK, CNOT7, CREBBP, CTBP2, CTCF, CTR9, DDX17, DDX3X, DDX5, DNAJC2, EIF2A, ELF2, EPC1, ESRRA, GDF7, GNL3, GPBP1, GPBP1L1, GTF2H1, MED14, MLLT10, MTDH, MYSM1, NIPBL, NOL11, NR1H3, NUFIP1, OGT, PAXBP1, PAXIP1, PICALM, PSMC6, RAD21, RB1, RRN3, SIRT1, SMAD4, SMAD5, SNW1, SP3, SS18, STAG1, STAG2, TAF4, TARDBP, TET2, TOPORS, TRIM52…	2.8398e-05
	GO:0045935	GO_BiologicalProcess-GOA_26.11.2015_10h59	positive regulation of nucleobase-containing compound metabolic process	[Group9]	[AKIRIN2, ARID1A, ARID4B, ATAD2B, ATF1, ATMIN, BPTF, CCNC, CCNL2, CHD1, CHUK, CNOT7, CREBBP, CTBP2, CTCF, CTR9, DDX17, DDX3X, DDX5, DNAJC2, EIF2A, ELF2, EPC1, ESRRA, GDF7, GNL3, GPBP1, GPBP1L1, GTF2H1, MED14, MLLT10, MSH6, MTDH, MYSM1, NIPBL, NOL11, NR1H3, NUFIP1, OGT, PAXBP1, PAXIP1, PICALM, POT1, PSMC6, RAD21, RB1, RBM22, RNF168, RRN3, SIRT1, SLF1, SMAD4, SMAD5, SNW1, SP3, SS18, STAG1, STAG2, T…	3.57812e-05
	GO:0051254	GO_BiologicalProcess-GOA_26.11.2015_10h59	positive regulation of RNA metabolic process	[Group9]	[AKIRIN2, ARID1A, ARID4B, ATAD2B, ATF1, ATMIN, BPTF, CCNC, CCNL2, CHD1, CHUK, CNOT7, CREBBP, CTBP2, CTCF, CTR9, DDX17, DDX3X, DDX5, DNAJC2, EIF2A, ELF2, EPC1, ESRRA, GDF7, GNL3, GPBP1, GPBP1L1, GTF2H1, MED14, MLLT10, MTDH, MYSM1, NIPBL, NOL11, NR1H3, NUFIP1, OGT, PAXBP1, PAXIP1, PICALM, PSMC6, RAD21, RB1, RBM22, RRN3, SIRT1, SMAD4, SMAD5, SNW1, SP3, SS18, STAG1, STAG2, TAF4, TARDBP, TET2, TOPORS,…	3.65816e-05
	GO:2001252	GO_BiologicalProcess-GOA_26.11.2015_10h59	positive regulation of chromosome organization	[Group2]	[CTR9, CUL3, MIER1, NIPBL, OGT, PAXBP1, PAXIP1, POT1, RB1, SART3, SIRT1, SLF1, SMAD4, SNW1]	4.83538e-05
	GO:0045893	GO_BiologicalProcess-GOA_26.11.2015_10h59	positive regulation of transcription, DNA-templated	[Group9]	[AKIRIN2, ARID1A, ARID4B, ATAD2B, ATF1, ATMIN, BPTF, CCNC, CCNL2, CHUK, CNOT7, CREBBP, CTBP2, CTCF, CTR9, DDX17, DDX3X, DDX5, DNAJC2, EIF2A, ELF2, EPC1, ESRRA, GDF7, GNL3, GPBP1, GPBP1L1, GTF2H1, MED14, MLLT10, MTDH, MYSM1, NIPBL, NOL11, NR1H3, NUFIP1, OGT, PAXBP1, PAXIP1, PICALM, PSMC6, RAD21, RB1, RRN3, SIRT1, SMAD4, SMAD5, SNW1, SP3, SS18, STAG1, STAG2, TAF4, TARDBP, TET2, TOPORS, TRIM52, USP1…	5.75001e-05
	GO:1903508	GO_BiologicalProcess-GOA_26.11.2015_10h59	positive regulation of nucleic acid-templated transcription	[Group9]	[AKIRIN2, ARID1A, ARID4B, ATAD2B, ATF1, ATMIN, BPTF, CCNC, CCNL2, CHUK, CNOT7, CREBBP, CTBP2, CTCF, CTR9, DDX17, DDX3X, DDX5, DNAJC2, EIF2A, ELF2, EPC1, ESRRA, GDF7, GNL3, GPBP1, GPBP1L1, GTF2H1, MED14, MLLT10, MTDH, MYSM1, NIPBL, NOL11, NR1H3, NUFIP1, OGT, PAXBP1, PAXIP1, PICALM, PSMC6, RAD21, RB1, RRN3, SIRT1, SMAD4, SMAD5, SNW1, SP3, SS18, STAG1, STAG2, TAF4, TARDBP, TET2, TOPORS, TRIM52, USP1…	5.75001e-05
	GO:0006357	GO_BiologicalProcess-GOA_26.11.2015_10h59	regulation of transcription from RNA polymerase II promoter	[Group9]	[AEBP2, AKIRIN2, ARID1A, ARID4B, ATAD2B, ATF1, BPTF, CCNC, CCNL2, CDK13, CHUK, CNOT2, CNOT7, CREBBP, CTBP2, CTCF, CTR9, CUL3, DDX20, DDX3X, DDX5, EIF2A, ELF2, EPC1, ESRRA, GDF7, GNL3, GTF2H1, MED13L, MED14, MED26, MLLT10, MTDH, MYSM1, N4BP2L2, NIPBL, NR1H3, NUFIP1, OGT, PAXBP1, PAXIP1, PSMC6, RAD21, RB1, RBL2, RNF168, SIRT1, SMAD4, SMAD5, SNW1, SP2, SP3, SS18, STAG1, STAG2, TARDBP, TCERG1, TET2, …	6.99854e-05
	GO:0033044	GO_BiologicalProcess-GOA_26.11.2015_10h59	regulation of chromosome organization	[Group2]	[ATAD2B, CTCF, CTR9, CUL3, MIER1, NIPBL, OGT, PAXBP1, PAXIP1, POT1, RB1, SART3, SENP6, SIRT1, SLF1, SMAD4, SNW1, TLK2, TRIP12, UBR5, YLPM1]	8.26669e-05
	GO:0031327	GO_BiologicalProcess-GOA_26.11.2015_10h59	negative regulation of cellular biosynthetic process	[Group9]	[AEBP2, AGO3, ARID1A, ATAD2B, ATR, BPTF, CNOT2, CNOT7, CREBBP, CREBZF, CTBP2, CTCF, CTR9, CUL3, DDX20, DDX3X, DDX5, DNAJC2, ELF2, EPC1, ERBB2IP, ESRRA, FMR1, GTPBP4, IREB2, METTL14, MIER1, MSL3, MTDH, N4BP2L2, NIPBL, NR1H3, PAXBP1, POT1, PUM1, PUM2, PURA, RAD17, RB1, RNF168, SIRT1, SMAD4, SMARCE1, SMC3, SNW1, SP3, STAG2, TARDBP, TCERG1, UIMC1, URI1, USP7, VPRBP, YLPM1, YY1, ZBTB18, ZNF148]	0.000101876
	GO:0010557	GO_BiologicalProcess-GOA_26.11.2015_10h59	positive regulation of macromolecule biosynthetic process	[Group9]	[AKIRIN2, ARFGEF1, ARID1A, ARID4B, ATAD2B, ATF1, ATMIN, BPTF, CCNC, CCNL2, CHD1, CHUK, CNOT7, CREBBP, CTBP2, CTCF, CTR9, DDX17, DDX3X, DDX5, DNAJC2, DYRK2, EIF2A, ELF2, EPC1, ESRRA, GDF7, GNL3, GPBP1, GPBP1L1, GTF2H1, MED14, MLLT10, MTDH, MYSM1, NIPBL, NOL11, NR1H3, NUFIP1, OGT, PAXBP1, PAXIP1, PICALM, POT1, PSMC6, RAD21, RB1, RRN3, SIRT1, SMAD4, SMAD5, SNW1, SP3, SS18, STAG1, STAG2, TAF4, TARDBP…	0.000125424
	GO:0045934	GO_BiologicalProcess-GOA_26.11.2015_10h59	negative regulation of nucleobase-containing compound metabolic process	[Group9]	[AEBP2, ARID1A, ATAD2B, ATR, BPTF, CNOT2, CREBBP, CREBZF, CTBP2, CTCF, CTR9, CUL3, DDX20, DDX5, DNAJC2, DYRK1A, ELF2, EPC1, ERBB2IP, ESRRA, GTPBP4, MIER1, MSH6, MSL3, MTDH, N4BP2L2, NIPBL, NR1H3, PAXBP1, POT1, PURA, RAD17, RB1, RNF168, SIRT1, SMAD4, SMARCE1, SMC3, SNW1, SP3, STAG2, TARDBP, TCERG1, TRIP12, UBR5, UIMC1, URI1, USP7, VPRBP, YLPM1, YY1, ZBTB18, ZNF148]	0.000194478
	GO:0022618	GO_BiologicalProcess-GOA_26.11.2015_10h59	ribonucleoprotein complex assembly	[Group1]	[AGO3, BRIX1, CNOT2, CNOT7, DDX20, DDX3X, DDX6, EIF2A, EIF3A, NUFIP1, PAN2, PAN3, PUM2, RBM22, RBM5, SART3, SCAF11, SF3B1, SMNDC1, YTHDC1]	0.000226796
	GO:0006259	GO_BiologicalProcess-GOA_26.11.2015_10h59	DNA metabolic process	[Group3]	[ATR, CTCF, DEK, DNAJC2, GTF2H1, GTPBP4, HERC2, LIG4, MSH6, NASP, NBN, ORC4, PAXIP1, PIK3CA, POT1, PURA, RAD17, RAD21, RECQL, REV3L, RNF168, SETD2, SIRT1, SLF1, SMARCAD1, SMC3, SMG1, STAG2, TET2, TOP2B, TRIP12, TRRAP, UBE2V2, UBR5, UIMC1, USP7, VPRBP, YLPM1, YY1, ZNF830]	0.000564541
	GO:0031328	GO_BiologicalProcess-GOA_26.11.2015_10h59	positive regulation of cellular biosynthetic process	[Group9]	[AKIRIN2, ARFGEF1, ARID1A, ARID4B, ATAD2B, ATF1, ATMIN, BPTF, CCNC, CCNL2, CHD1, CHUK, CNEP1R1, CNOT7, CREBBP, CTBP2, CTCF, CTR9, DDX17, DDX3X, DDX5, DNAJC2, DYRK2, EIF2A, ELF2, EPC1, ESRRA, GDF7, GNL3, GPBP1, GPBP1L1, GTF2H1, MED14, MLLT10, MTDH, MYSM1, NIPBL, NOL11, NR1H3, NUFIP1, OGT, PAXBP1, PAXIP1, PICALM, POT1, PSMC6, RAD21, RB1, RRN3, SIRT1, SMAD4, SMAD5, SNW1, SP3, SS18, STAG1, STAG2, TAF…	0.00062775
	GO:1902275	GO_BiologicalProcess-GOA_26.11.2015_10h59	regulation of chromatin organization	[Group2]	[ATAD2B, CTCF, CTR9, MIER1, NIPBL, OGT, PAXBP1, PAXIP1, SART3, SIRT1, SMAD4, SNW1, TLK2, TRIP12, UBR5]	0.000741914
	GO:0070646	GO_BiologicalProcess-GOA_26.11.2015_10h59	protein modification by small protein removal	[Group5]	[MYSM1, OTUD4, SART3, SENP6, TRRAP, UIMC1, USP15, USP16, USP33, USP34, USP42, USP7, USP8, USPL1]	0.000754932
	GO:0070647	GO_BiologicalProcess-GOA_26.11.2015_10h59	protein modification by small protein conjugation or removal	[Group5]	[ASB3, CAND1, CTR9, CUL3, DCAF17, FBXO11, FEM1C, GTPBP4, HERC2, HERC4, KLHL9, MYSM1, OGT, OTUD4, PAXIP1, RANBP2, RBBP6, RNF146, RNF168, RNF19A, SART3, SENP6, SIRT1, SKP1, SOCS4, TOPORS, TRIP12, TRRAP, UBA2, UBA6, UBE2V2, UBR5, UIMC1, USP15, USP16, USP33, USP34, USP42, USP7, USP8, USPL1, WAC]	0.00075637
	GO:0010628	GO_BiologicalProcess-GOA_26.11.2015_10h59	positive regulation of gene expression	[Group9]	[AKIRIN2, ARID1A, ARID4B, ATAD2B, ATF1, ATMIN, BPTF, CCNC, CCNL2, CHD1, CHUK, CNOT7, CREBBP, CTBP2, CTCF, CTR9, DDX17, DDX3X, DDX5, DNAJC2, EIF2A, ELF2, EPC1, ERBB2IP, ESRRA, GDF7, GNL3, GPBP1, GPBP1L1, GTF2H1, MED14, MLLT10, MTDH, MYSM1, NIPBL, NOL11, NR1H3, NUFIP1, OGT, PAXBP1, PAXIP1, PICALM, PSMC6, RAD21, RB1, RBM22, RRN3, SIRT1, SMAD4, SMAD5, SNW1, SP3, SS18, STAG1, STAG2, TAF4, TARDBP, TET2…	0.000826051
	GO:0019783	GO_MolecularFunction-GOA_26.11.2015_10h59	ubiquitin-like protein-specific protease activity	[Group5]	[MYSM1, OTUD4, SENP6, USP15, USP16, USP33, USP34, USP42, USP7, USP8, USPL1]	0.0015184
	REACTOME:6986752	REACTOME_30.11.2015	Cohesin Loading onto Chromatin	[Group8]	[NIPBL, RAD21, SMC3, STAG1, STAG2]	0.00203471
	GO:0018205	GO_BiologicalProcess-GOA_26.11.2015_10h59	peptidyl-lysine modification	[Group2]	[ARID4B, BRD8, CREBBP, CTCF, CTR9, EPC1, MSL3, OGT, PAXIP1, RANBP2, SENP6, SETD2, SIRT1, SMAD4, SNW1, TET2, TOPORS, TRRAP, UBA2, USPL1, WDR75]	0.00208654
	GO:1903308	GO_BiologicalProcess-GOA_26.11.2015_10h59	regulation of chromatin modification	[Group2]	[ATAD2B, CTCF, CTR9, MIER1, NIPBL, OGT, PAXBP1, PAXIP1, SART3, SIRT1, SMAD4, SNW1, TRIP12, UBR5]	0.00215168
	REACTOME:6985597	REACTOME_30.11.2015	Gene Expression	[Group7]	[AEBP2, AGO3, CCAR1, CCNC, CNOT2, CNOT7, CREBBP, DCP1A, DDX20, DDX6, DHX9, EIF3A, ESRRA, GTF2A1, GTF2H1, HNRNPH1, HNRNPH2, HNRNPK, HNRNPU, IPO8, MED14, MED23, MED26, METTL14, NR1H3, NUP107, PAN2, PAN3, PCF11, PSMC6, RANBP2, RBM5, RNPC3, RRAGB, RRN3, SF3A3, SF3B1, SIRT1, SMAD4, SMG1, SNW1, SRSF3, TAF4, WTAP, XPO1]	0.00217207
	GO:0006281	GO_BiologicalProcess-GOA_26.11.2015_10h59	DNA repair	[Group3]	[ATR, DEK, GTF2H1, HERC2, LIG4, MSH6, NBN, PAXIP1, RAD17, RAD21, REV3L, RNF168, SETD2, SIRT1, SLF1, SMARCAD1, SMC3, SMG1, TRIP12, TRRAP, UBE2V2, UBR5, UIMC1, USP7, YY1]	0.00254011
	GO:0051052	GO_BiologicalProcess-GOA_26.11.2015_10h59	regulation of DNA metabolic process	[Group3]	[ATR, DEK, DNAJC2, GTPBP4, MSH6, PAXIP1, PIK3CA, POT1, RAD17, RNF168, SIRT1, SLF1, SMARCAD1, SMC3, STAG2, TRIP12, UBR5, UIMC1, YLPM1]	0.00293735
	GO:0016578	GO_BiologicalProcess-GOA_26.11.2015_10h59	histone deubiquitination	[Group5]	[MYSM1, SART3, TRRAP, UIMC1, USP15, USP16, USP34]	0.00295062
	GO:0031062	GO_BiologicalProcess-GOA_26.11.2015_10h59	positive regulation of histone methylation	[Group2]	[CTR9, OGT, PAXBP1, PAXIP1, SIRT1, SMAD4, SNW1]	0.00295062
	GO:0010629	GO_BiologicalProcess-GOA_26.11.2015_10h59	negative regulation of gene expression	[Group9]	[AEBP2, AGO3, ARID1A, ATAD2B, BPTF, CNOT2, CNOT7, CREBBP, CREBZF, CRYAA, CTBP2, CTCF, CTR9, CUL3, DDX20, DDX3X, DDX5, DYRK1A, ELF2, EPC1, ERBB2IP, ESRRA, FMR1, IREB2, METTL14, MIER1, MSL3, MTDH, N4BP2L2, NIPBL, NR1H3, PAXBP1, PICALM, PUM1, PUM2, PURA, RB1, RNF168, SIRT1, SMAD4, SMARCE1, SNW1, SP3, TARDBP, TCERG1, UIMC1, URI1, USP7, VPRBP, YLPM1, YY1, ZBTB18, ZNF148]	0.00344867
	GO:0016579	GO_BiologicalProcess-GOA_26.11.2015_10h59	protein deubiquitination	[Group5]	[MYSM1, OTUD4, SART3, TRRAP, UIMC1, USP15, USP16, USP33, USP34, USP42, USP7, USP8]	0.00488187
	GO:1903310	GO_BiologicalProcess-GOA_26.11.2015_10h59	positive regulation of chromatin modification	[Group2]	[CTR9, MIER1, NIPBL, OGT, PAXBP1, PAXIP1, SART3, SIRT1, SMAD4, SNW1]	0.00576319
	GO:0045944	GO_BiologicalProcess-GOA_26.11.2015_10h59	positive regulation of transcription from RNA polymerase II promoter	[Group9]	[AKIRIN2, ARID4B, ATAD2B, ATF1, CCNC, CCNL2, CHUK, CNOT7, CREBBP, CTBP2, CTCF, CTR9, DDX3X, DDX5, EIF2A, EPC1, ESRRA, GNL3, GTF2H1, MED14, MLLT10, MYSM1, NIPBL, NR1H3, NUFIP1, OGT, PAXBP1, PAXIP1, PSMC6, RAD21, RB1, SIRT1, SMAD4, SMAD5, SNW1, SP3, SS18, STAG1, STAG2, TARDBP, TET2, USP16, ZNF148]	0.00618026
	GO:0051053	GO_BiologicalProcess-GOA_26.11.2015_10h59	negative regulation of DNA metabolic process	[Group3]	[ATR, DNAJC2, GTPBP4, MSH6, POT1, RAD17, SMC3, STAG2, TRIP12, UBR5]	0.00695846
	REACTOME:6985540	REACTOME_30.11.2015	Cell Cycle	[Group6]	[AHCTF1, ANKLE2, ATR, CENPC, CNEP1R1, DYRK1A, HERC2, NBN, NIPBL, NUP107, ORC4, PAFAH1B1, PCM1, POT1, PPP1CB, PPP1CC, PSMC6, RAD17, RAD21, RANBP2, RB1, RBL2, RNF168, SKP1, SMC3, SMC4, STAG1, STAG2, UBE2V2, UIMC1, XPO1]	0.00698659
	GO:0016887	GO_MolecularFunction-GOA_26.11.2015_10h59	ATPase activity	[Group4]	[ATAD2B, ATP11B, ATP2B1, BPTF, DDX17, DDX20, DDX3X, DDX5, DDX50, DDX6, DHX15, DHX29, DHX9, GTF2H1, KATNA1, KIF3A, KIF5B, MACF1, MSH6, NBN, PSMC6, RAD17, RECQL, TOP2B, VPS4B, YTHDC2]	0.00740326
	GO:0006464	GO_BiologicalProcess-GOA_26.11.2015_10h59	cellular protein modification process	[Group5]	[ADAM10, ANKLE2, ARFGEF1, ARID4B, ASB3, ATR, BRD8, CAND1, CCNC, CCNL2, CDK13, CDK17, CEP192, CHUK, CLK1, CNEP1R1, COG3, CREBBP, CRYAA, CSNK1G3, CTCF, CTR9, CUL3, DCAF17, DYRK1A, DYRK2, EIF2A, EPC1, FBXO11, FEM1C, FRS2, GDF7, GLYCTK, GTF2H1, GTPBP4, HERC2, HERC4, KDM6A, KLHL9, METAP2, MGEA5, MSL3, MYSM1, NAA25, NBN, NIPBL, NKTR, NRAS, OGT, OTUD4, PAFAH1B1, PAN3, PAXBP1, PAXIP1, PIK3C3, PIK3CA, PPI…	0.00801763
	REACTOME:6985645	REACTOME_30.11.2015	Processing of Capped Intron-Containing Pre-mRNA	[Group7]	[CCAR1, DHX9, HNRNPH1, HNRNPH2, HNRNPK, HNRNPU, METTL14, NUP107, PCF11, RANBP2, RBM5, RNPC3, SF3A3, SF3B1, SRSF3, WTAP]	0.00819477
	GO:0003724	GO_MolecularFunction-GOA_26.11.2015_10h59	RNA helicase activity	[Group4]	[DDX17, DDX20, DDX3X, DDX5, DDX50, DDX6, DHX15, DHX29, DHX9, YTHDC2]	0.00829951
	GO:0004004	GO_MolecularFunction-GOA_26.11.2015_10h59	ATP-dependent RNA helicase activity	[Group4]	[DDX17, DDX20, DDX3X, DDX5, DDX50, DDX6, DHX15, DHX29, DHX9, YTHDC2]	0.00829951
	GO:0008186	GO_MolecularFunction-GOA_26.11.2015_10h59	RNA-dependent ATPase activity	[Group4]	[DDX17, DDX20, DDX3X, DDX5, DDX50, DDX6, DHX15, DHX29, DHX9, YTHDC2]	0.00829951
	GO:0008026	GO_MolecularFunction-GOA_26.11.2015_10h59	ATP-dependent helicase activity	[Group4]	[DDX17, DDX20, DDX3X, DDX5, DDX50, DDX6, DHX15, DHX29, DHX9, NBN, RECQL, YTHDC2]	0.00874973
	GO:0070035	GO_MolecularFunction-GOA_26.11.2015_10h59	purine NTP-dependent helicase activity	[Group4]	[DDX17, DDX20, DDX3X, DDX5, DDX50, DDX6, DHX15, DHX29, DHX9, NBN, RECQL, YTHDC2]	0.00874973
CXHXorf23	GO:0016070	GO_BiologicalProcess-GOA_26.11.2015_10h59	RNA metabolic process	[Group2]	[AHCTF1, ALKBH8, ARID4B, ATAD2B, ATF1, ATMIN, BPTF, BRMS1, CBFA2T3, CCAR1, CCPG1, CDK13, CEP290, CHD1, CHD2, CHUK, CLK1, CNOT2, CNOT7, CREBZF, CSDE1, CTBP2, CTCF, CTR9, CWC22, DARS, DCP1B, DDX20, DDX3X, DDX50, DHX29, DHX40, DHX9, DYRK1A, EIF2A, ERBB2IP, ESRRA, FGFR2, FNIP1, FOSB, FUBP3, GDF7, GPBP1, GTF2A1, GTF2H1, GTPBP3, HNRNPH1, HNRNPK, HSF2, HTATSF1, INTS6, INTS8, ITGB3BP, KDM4A, KRR1, LARP7,…	8.45801e-10
	GO:2000112	GO_BiologicalProcess-GOA_26.11.2015_10h59	regulation of cellular macromolecule biosynthetic process	[Group3]	[AHCTF1, ARFGEF1, ARID4B, ATAD2B, ATF1, ATMIN, ATR, BPTF, BRMS1, CBFA2T3, CCAR1, CCPG1, CDK13, CDT1, CEP290, CHD2, CHUK, CNOT2, CNOT7, CPEB2, CREBZF, CSDE1, CTBP2, CTCF, CTR9, DDX20, DDX3X, EEFSEC, EIF2A, EIF3A, ERBB2IP, ESRRA, FGFR2, FMR1, FNIP1, FOSB, FUBP3, GDF7, GPBP1, GTF2H1, HNRNPK, HSF2, IREB2, ITGB3BP, KDM4A, MAPK8IP1, MED13, MED13L, MED14, MED23, METTL14, MGA, MIER1, MLLT10, MSL3, MXD3, …	6.70085e-07
	GO:0051252	GO_BiologicalProcess-GOA_26.11.2015_10h59	regulation of RNA metabolic process	[Group3]	[AHCTF1, ARID4B, ATAD2B, ATF1, ATMIN, BPTF, BRMS1, CBFA2T3, CCAR1, CCPG1, CDK13, CEP290, CHD1, CHD2, CHUK, CLK1, CNOT2, CNOT7, CREBZF, CSDE1, CTBP2, CTCF, CTR9, DDX20, DDX3X, DYRK1A, EIF2A, ERBB2IP, ESRRA, FGFR2, FNIP1, FOSB, FUBP3, GDF7, GPBP1, GTF2A1, GTF2H1, HNRNPH1, HNRNPK, HSF2, ITGB3BP, KDM4A, MAPK8IP1, MED13, MED13L, MED14, MED23, MGA, MIER1, MLLT10, MSL3, MXD3, MYOD1, MYOG, MYSM1, NCK1, N…	4.79887e-06
	GO:0006351	GO_BiologicalProcess-GOA_26.11.2015_10h59	transcription, DNA-templated	[Group3]	[AHCTF1, ARID4B, ATAD2B, ATF1, ATMIN, BPTF, BRMS1, CBFA2T3, CCAR1, CCPG1, CDK13, CEP290, CHD2, CHUK, CNOT2, CNOT7, CREBZF, CSDE1, CTBP2, CTCF, CTR9, DDX20, DDX3X, EIF2A, ERBB2IP, ESRRA, FGFR2, FNIP1, FOSB, FUBP3, GDF7, GPBP1, GTF2A1, GTF2H1, HNRNPK, HSF2, ITGB3BP, KDM4A, LIN52, MAPK8IP1, MED13, MED13L, MED14, MED23, MGA, MIER1, MLLT10, MSL3, MXD3, MYOD1, MYOG, MYSM1, NCK1, NIPBL, NR1H3, NR3C1, NU…	8.56589e-06
	GO:0032774	GO_BiologicalProcess-GOA_26.11.2015_10h59	RNA biosynthetic process	[Group3]	[AHCTF1, ARID4B, ATAD2B, ATF1, ATMIN, BPTF, BRMS1, CBFA2T3, CCAR1, CCPG1, CDK13, CEP290, CHD1, CHD2, CHUK, CNOT2, CNOT7, CREBZF, CSDE1, CTBP2, CTCF, CTR9, DDX20, DDX3X, EIF2A, ERBB2IP, ESRRA, FGFR2, FNIP1, FOSB, FUBP3, GDF7, GPBP1, GTF2A1, GTF2H1, HNRNPK, HSF2, ITGB3BP, KDM4A, LIN52, MAPK8IP1, MED13, MED13L, MED14, MED23, MGA, MIER1, MLLT10, MSL3, MXD3, MYOD1, MYOG, MYSM1, NCK1, NIPBL, NR1H3, NR3…	1.26937e-05
	GO:0097659	GO_BiologicalProcess-GOA_26.11.2015_10h59	nucleic acid-templated transcription	[Group3]	[AHCTF1, ARID4B, ATAD2B, ATF1, ATMIN, BPTF, BRMS1, CBFA2T3, CCAR1, CCPG1, CDK13, CEP290, CHD2, CHUK, CNOT2, CNOT7, CREBZF, CSDE1, CTBP2, CTCF, CTR9, DDX20, DDX3X, EIF2A, ERBB2IP, ESRRA, FGFR2, FNIP1, FOSB, FUBP3, GDF7, GPBP1, GTF2A1, GTF2H1, HNRNPK, HSF2, ITGB3BP, KDM4A, LIN52, MAPK8IP1, MED13, MED13L, MED14, MED23, MGA, MIER1, MLLT10, MSL3, MXD3, MYOD1, MYOG, MYSM1, NCK1, NIPBL, NR1H3, NR3C1, NU…	1.57044e-05
	GO:2001141	GO_BiologicalProcess-GOA_26.11.2015_10h59	regulation of RNA biosynthetic process	[Group3]	[AHCTF1, ARID4B, ATAD2B, ATF1, ATMIN, BPTF, BRMS1, CBFA2T3, CCAR1, CCPG1, CDK13, CEP290, CHD1, CHD2, CHUK, CNOT2, CNOT7, CREBZF, CSDE1, CTBP2, CTCF, CTR9, DDX20, DDX3X, EIF2A, ERBB2IP, ESRRA, FGFR2, FNIP1, FOSB, FUBP3, GDF7, GPBP1, GTF2A1, GTF2H1, HNRNPK, HSF2, ITGB3BP, KDM4A, MAPK8IP1, MED13, MED13L, MED14, MED23, MGA, MIER1, MLLT10, MSL3, MXD3, MYOD1, MYOG, MYSM1, NCK1, NIPBL, NR1H3, NR3C1, NUP…	1.62244e-05
	GO:0006355	GO_BiologicalProcess-GOA_26.11.2015_10h59	regulation of transcription, DNA-templated	[Group3]	[AHCTF1, ARID4B, ATAD2B, ATF1, ATMIN, BPTF, BRMS1, CBFA2T3, CCAR1, CCPG1, CDK13, CEP290, CHD2, CHUK, CNOT2, CNOT7, CREBZF, CSDE1, CTBP2, CTCF, CTR9, DDX20, DDX3X, EIF2A, ERBB2IP, ESRRA, FGFR2, FNIP1, FOSB, FUBP3, GDF7, GPBP1, GTF2H1, HNRNPK, HSF2, ITGB3BP, KDM4A, MAPK8IP1, MED13, MED13L, MED14, MED23, MGA, MIER1, MLLT10, MSL3, MXD3, MYOD1, MYOG, MYSM1, NCK1, NIPBL, NR1H3, NR3C1, NUP107, PAXBP1, P…	2.56759e-05
	GO:1903506	GO_BiologicalProcess-GOA_26.11.2015_10h59	regulation of nucleic acid-templated transcription	[Group3]	[AHCTF1, ARID4B, ATAD2B, ATF1, ATMIN, BPTF, BRMS1, CBFA2T3, CCAR1, CCPG1, CDK13, CEP290, CHD2, CHUK, CNOT2, CNOT7, CREBZF, CSDE1, CTBP2, CTCF, CTR9, DDX20, DDX3X, EIF2A, ERBB2IP, ESRRA, FGFR2, FNIP1, FOSB, FUBP3, GDF7, GPBP1, GTF2A1, GTF2H1, HNRNPK, HSF2, ITGB3BP, KDM4A, MAPK8IP1, MED13, MED13L, MED14, MED23, MGA, MIER1, MLLT10, MSL3, MXD3, MYOD1, MYOG, MYSM1, NCK1, NIPBL, NR1H3, NR3C1, NUP107, P…	2.66e-05
	GO:0006396	GO_BiologicalProcess-GOA_26.11.2015_10h59	RNA processing	[Group1]	[ALKBH8, CDK13, CLK1, CNOT7, CTR9, CWC22, DDX20, DHX29, DHX40, DHX9, DYRK1A, GTPBP3, HNRNPH1, HNRNPK, HTATSF1, INTS6, INTS8, KRR1, LARP7, METTL14, MYOD1, NGDN, PCF11, PNN, PRPF38A, PRPF40A, RBM39, RNPC3, RPUSD1, RRNAD1, SCAF11, SF3B1, SMNDC1, SON, SREK1, TARDBP, TFB1M, TRA2A, TRMT13, U2SURP, UTP15, WDR3, WDR36, WTAP, YTHDC2]	6.99092e-05
	REACTOME:6986752	REACTOME_30.11.2015	Cohesin Loading onto Chromatin	[Group0]	[NIPBL, RAD21, SMC3, STAG1, STAG2]	0.00352314
KIAA0907	GO:0016070	GO_BiologicalProcess-GOA_26.11.2015_10h59	RNA metabolic process	[Group8]	[ACTR8, AKIRIN2, ALKBH1, ARID4B, ASH2L, ASXL1, ATAD2B, ATF1, ATG16L1, BANP, BAZ1B, BPTF, BRD7, CASC3, CCAR1, CCDC59, CCNC, CCNL1, CCNL2, CDC40, CDK12, CDK13, CDKN2AIP, CHD1, CHUK, CLK1, CLK2, CLP1, CNOT4, CNOT7, CPSF6, CREBZF, CTCF, CTR9, CUL3, CWC22, DCP1A, DDX17, DDX3X, DDX5, DDX50, DHX15, DHX29, DHX9, DIEXF, DKC1, DNAJC2, DYRK1A, E2F5, E2F6, EIF4A3, ELF1, ELF2, EPC1, EPC2, EXOSC3, GNL3, GPBP1,…	2.50402e-28
	GO:0006396	GO_BiologicalProcess-GOA_26.11.2015_10h59	RNA processing	[Group1]	[CASC3, CCNL1, CDC40, CDK12, CDK13, CLK1, CLK2, CLP1, CNOT7, CPSF6, CTR9, CWC22, DDX17, DDX5, DHX15, DHX29, DHX9, DIEXF, DKC1, DYRK1A, EIF4A3, EXOSC3, HNRNPH1, JMJD6, KRR1, LARP7, LOC516355, LUC7L, METTL14, METTL16, METTL3, MPHOSPH6, NGDN, NOL11, PAN2, PAN3, PAPOLG, PCF11, PNN, PRPF3, PRPF4, PRPF40A, PSPC1, RBM22, RBM23, RBM39, RBM5, RBMX2, RNPC3, RPL7, SART3, SCAF11, SF3A3, SF3B1, SF3B3, SMNDC1,…	1.39071e-24
	GO:0016071	GO_BiologicalProcess-GOA_26.11.2015_10h59	mRNA metabolic process	[Group1]	[CASC3, CDC40, CDK12, CDK13, CLP1, CNOT4, CNOT7, CPSF6, CTR9, CWC22, DCP1A, DDX17, DDX5, DKC1, DYRK1A, EIF4A3, EXOSC3, JMJD6, LOC516355, LUC7L, METTL14, METTL3, PAN2, PAN3, PAPOLG, PCF11, PNN, PRPF3, PRPF4, PRPF40A, PSPC1, RBM22, RBM23, RBM39, RBM5, RBMX2, RNPC3, SART3, SCAF11, SECISBP2, SF3A3, SF3B1, SF3B3, SMG1, SMG8, SMNDC1, SON, SREK1, SRSF3, TRA2A, TRA2B, UPF1, WTAP, YTHDC1]	6.19327e-21
	GO:0006397	GO_BiologicalProcess-GOA_26.11.2015_10h59	mRNA processing	[Group1]	[CASC3, CDC40, CDK12, CDK13, CLP1, CNOT7, CPSF6, CTR9, CWC22, DDX17, DDX5, DYRK1A, EIF4A3, JMJD6, LOC516355, LUC7L, METTL14, PAN2, PAN3, PAPOLG, PCF11, PNN, PRPF3, PRPF4, PRPF40A, PSPC1, RBM22, RBM23, RBM39, RBM5, RBMX2, RNPC3, SART3, SCAF11, SF3A3, SF3B1, SF3B3, SMNDC1, SON, SREK1, SRSF3, TRA2A, TRA2B, WTAP, YTHDC1]	1.67642e-17
	GO:0008380	GO_BiologicalProcess-GOA_26.11.2015_10h59	RNA splicing	[Group1]	[CASC3, CDC40, CDK12, CDK13, CLK1, CLK2, CLP1, CWC22, DDX17, DDX5, DYRK1A, EIF4A3, HNRNPH1, JMJD6, LOC516355, LUC7L, METTL14, PNN, PRPF3, PRPF4, PRPF40A, PSPC1, RBM22, RBM5, RBMX2, RNPC3, SART3, SCAF11, SF3A3, SF3B1, SF3B3, SMNDC1, SON, SREK1, SRSF3, TARDBP, TRA2A, TRA2B, WTAP, YTHDC1]	3.60951e-16
	GO:0000377	GO_BiologicalProcess-GOA_26.11.2015_10h59	RNA splicing, via transesterification reactions with bulged adenosine as nucleophile	[Group1]	[CDC40, CDK13, CWC22, DDX17, DDX5, DYRK1A, EIF4A3, JMJD6, LOC516355, LUC7L, METTL14, PRPF3, PRPF4, PRPF40A, PSPC1, RBM22, RBM5, RBMX2, RNPC3, SART3, SCAF11, SF3A3, SF3B1, SF3B3, SMNDC1, TRA2A, TRA2B, WTAP, YTHDC1]	1.07896e-11
	GO:0000398	GO_BiologicalProcess-GOA_26.11.2015_10h59	mRNA splicing, via spliceosome	[Group1]	[CDC40, CDK13, CWC22, DDX17, DDX5, DYRK1A, EIF4A3, JMJD6, LOC516355, LUC7L, METTL14, PRPF3, PRPF4, PRPF40A, PSPC1, RBM22, RBM5, RBMX2, RNPC3, SART3, SCAF11, SF3A3, SF3B1, SF3B3, SMNDC1, TRA2A, TRA2B, WTAP, YTHDC1]	1.07896e-11
	GO:0000375	GO_BiologicalProcess-GOA_26.11.2015_10h59	RNA splicing, via transesterification reactions	[Group1]	[CDC40, CDK13, CWC22, DDX17, DDX5, DYRK1A, EIF4A3, JMJD6, LOC516355, LUC7L, METTL14, PRPF3, PRPF4, PRPF40A, PSPC1, RBM22, RBM5, RBMX2, RNPC3, SART3, SCAF11, SF3A3, SF3B1, SF3B3, SMNDC1, TRA2A, TRA2B, WTAP, YTHDC1]	1.31382e-11
	GO:0051252	GO_BiologicalProcess-GOA_26.11.2015_10h59	regulation of RNA metabolic process	[Group8]	[ACTR8, AKIRIN2, ARID4B, ASH2L, ASXL1, ATAD2B, ATF1, BANP, BAZ1B, BPTF, BRD7, CCAR1, CCDC59, CCNC, CCNL1, CCNL2, CDK12, CDK13, CDKN2AIP, CHD1, CHUK, CLK1, CLK2, CNOT7, CREBZF, CTCF, CTR9, CUL3, DDX17, DDX3X, DDX5, DNAJC2, DYRK1A, E2F5, E2F6, EIF4A3, ELF1, ELF2, EPC1, EPC2, GNL3, GPBP1, GPBP1L1, GTF2E1, GTF2H1, HNRNPAB, HNRNPH1, INO80, JMJD6, KDM3A, MED23, MED26, MGA, MTDH, N4BP2L2, NAA15, NFYA, N…	1.28442e-09
	GO:2000112	GO_BiologicalProcess-GOA_26.11.2015_10h59	regulation of cellular macromolecule biosynthetic process	[Group8]	[ACTR8, AKIRIN2, ANKRD17, ARFGEF1, ARID4B, ASH2L, ASXL1, ATAD2B, ATF1, BANP, BAZ1B, BPTF, BRD7, CASC3, CCAR1, CCDC59, CCNC, CCNL1, CCNL2, CDK12, CDK13, CDKN2AIP, CHUK, CNOT7, CREBZF, CTCF, CTR9, CUL3, DDX17, DDX3X, DDX5, DKC1, DNAJC2, E2F5, E2F6, EIF3A, EIF4A3, EIF4ENIF1, ELF1, ELF2, EPC1, EPC2, GNL3, GPBP1, GPBP1L1, GTF2E1, GTF2H1, GTPBP4, HNRNPAB, INO80, JMJD6, KDM3A, KIAA0020, LARS, LSM14A, ME…	2.27336e-09
	REACTOME:6985645	REACTOME_30.11.2015	Processing of Capped Intron-Containing Pre-mRNA	[Group10]	[CCAR1, CDC40, CLP1, DHX9, HNRNPH1, HNRNPU, METTL14, METTL3, NUP107, NUP160, NUP88, NUP98, NXF1, PCF11, PRPF4, RANBP2, RBM5, RNPC3, SF3A3, SF3B1, SF3B3, SNRNP48, SRSF3, WTAP]	7.2343e-09
	REACTOME:6985597	REACTOME_30.11.2015	Gene Expression	[Group10]	[CASC3, CCAR1, CCNC, CDC40, CLP1, CNOT4, CNOT7, DCP1A, DHX9, E2F5, EIF2B5, EIF3A, EIF4A3, EXOSC1, EXOSC3, GTF2E1, GTF2H1, HNRNPH1, HNRNPU, MED23, MED26, METTL14, METTL3, NUP107, NUP160, NUP88, NUP98, NXF1, PAN2, PAN3, PCF11, POLR1B, POLR1C, PPP2CA, PPP2R2A, PRPF4, RANBP2, RBM5, RNPC3, RRN3, SF3A3, SF3B1, SF3B3, SIRT1, SMAD4, SMG1, SNRNP48, SRSF3, TAF1A, TAF4, TAF5, TFB2M, UPF1, WTAP, XPO1]	3.54402e-08
	GO:0032774	GO_BiologicalProcess-GOA_26.11.2015_10h59	RNA biosynthetic process	[Group8]	[ACTR8, AKIRIN2, ARID4B, ASH2L, ASXL1, ATAD2B, ATF1, ATG16L1, BANP, BAZ1B, BPTF, BRD7, CCAR1, CCDC59, CCNC, CCNL1, CCNL2, CDK12, CDK13, CDKN2AIP, CHD1, CHUK, CNOT7, CREBZF, CTCF, CTR9, CUL3, DDX17, DDX3X, DDX5, DNAJC2, E2F5, E2F6, ELF1, ELF2, EPC1, EPC2, GNL3, GPBP1, GPBP1L1, GTF2E1, GTF2H1, HNRNPAB, INO80, JMJD6, KDM3A, MED23, MED26, MGA, MTDH, N4BP2L2, NAA15, NFYA, NIPBL, NOL11, NUFIP1, NUP107,…	1.16529e-07
	GO:0016568	GO_BiologicalProcess-GOA_26.11.2015_10h59	chromatin modification	[Group3]	[ACTR8, ARID4B, ASH2L, ASXL1, ATAD2B, BANP, BAZ1B, BPTF, BRD7, BRD8, CHD1, CTCF, CTR9, DNAJC2, EPC1, INO80, JMJD6, KANSL2, KDM3A, KDM6A, NIPBL, OGT, PAXBP1, PAXIP1, SART3, SETD2, SIRT1, SMAD4, SMARCAD1, TAF5, TRIP12, TRRAP, UBR5, UIMC1, USP34, VPRBP, WAC, WDR75, WHSC1L1]	1.3576e-07
	GO:0006351	GO_BiologicalProcess-GOA_26.11.2015_10h59	transcription, DNA-templated	[Group8]	[ACTR8, AKIRIN2, ARID4B, ASH2L, ASXL1, ATAD2B, ATF1, BANP, BAZ1B, BPTF, BRD7, CCAR1, CCDC59, CCNC, CCNL1, CCNL2, CDK12, CDK13, CDKN2AIP, CHUK, CNOT7, CREBZF, CTCF, CTR9, CUL3, DDX17, DDX3X, DDX5, DNAJC2, E2F5, E2F6, ELF1, ELF2, EPC1, EPC2, GNL3, GPBP1, GPBP1L1, GTF2E1, GTF2H1, HNRNPAB, INO80, JMJD6, KDM3A, MED23, MED26, MGA, MTDH, N4BP2L2, NAA15, NFYA, NIPBL, NOL11, NUFIP1, NUP107, OGT, PA2G4, PA…	1.83352e-07
	GO:0097659	GO_BiologicalProcess-GOA_26.11.2015_10h59	nucleic acid-templated transcription	[Group8]	[ACTR8, AKIRIN2, ARID4B, ASH2L, ASXL1, ATAD2B, ATF1, BANP, BAZ1B, BPTF, BRD7, CCAR1, CCDC59, CCNC, CCNL1, CCNL2, CDK12, CDK13, CDKN2AIP, CHUK, CNOT7, CREBZF, CTCF, CTR9, CUL3, DDX17, DDX3X, DDX5, DNAJC2, E2F5, E2F6, ELF1, ELF2, EPC1, EPC2, GNL3, GPBP1, GPBP1L1, GTF2E1, GTF2H1, HNRNPAB, INO80, JMJD6, KDM3A, MED23, MED26, MGA, MTDH, N4BP2L2, NAA15, NFYA, NIPBL, NOL11, NUFIP1, NUP107, OGT, PA2G4, PA…	3.46173e-07
	GO:0016570	GO_BiologicalProcess-GOA_26.11.2015_10h59	histone modification	[Group3]	[ARID4B, ASH2L, ASXL1, BAZ1B, BRD7, BRD8, CTCF, CTR9, EPC1, JMJD6, KANSL2, KDM3A, KDM6A, NIPBL, OGT, PAXBP1, PAXIP1, SART3, SETD2, SIRT1, SMAD4, SMARCAD1, TAF5, TRIP12, TRRAP, UBR5, UIMC1, USP34, VPRBP, WAC, WDR75, WHSC1L1]	8.32751e-07
	GO:0006355	GO_BiologicalProcess-GOA_26.11.2015_10h59	regulation of transcription, DNA-templated	[Group8]	[ACTR8, AKIRIN2, ARID4B, ASH2L, ASXL1, ATAD2B, ATF1, BANP, BAZ1B, BPTF, BRD7, CCAR1, CCDC59, CCNC, CCNL1, CCNL2, CDK12, CDK13, CDKN2AIP, CHUK, CNOT7, CREBZF, CTCF, CTR9, CUL3, DDX17, DDX3X, DDX5, DNAJC2, E2F5, E2F6, ELF1, ELF2, EPC1, EPC2, GNL3, GPBP1, GPBP1L1, GTF2E1, GTF2H1, HNRNPAB, INO80, JMJD6, KDM3A, MED23, MED26, MGA, MTDH, N4BP2L2, NAA15, NFYA, NIPBL, NOL11, NUFIP1, NUP107, OGT, PA2G4, PA…	8.46836e-07
	GO:2001141	GO_BiologicalProcess-GOA_26.11.2015_10h59	regulation of RNA biosynthetic process	[Group8]	[ACTR8, AKIRIN2, ARID4B, ASH2L, ASXL1, ATAD2B, ATF1, BANP, BAZ1B, BPTF, BRD7, CCAR1, CCDC59, CCNC, CCNL1, CCNL2, CDK12, CDK13, CDKN2AIP, CHD1, CHUK, CNOT7, CREBZF, CTCF, CTR9, CUL3, DDX17, DDX3X, DDX5, DNAJC2, E2F5, E2F6, ELF1, ELF2, EPC1, EPC2, GNL3, GPBP1, GPBP1L1, GTF2E1, GTF2H1, HNRNPAB, INO80, JMJD6, KDM3A, MED23, MED26, MGA, MTDH, N4BP2L2, NAA15, NFYA, NIPBL, NOL11, NUFIP1, NUP107, OGT, PA2…	9.78123e-07
	GO:0016569	GO_BiologicalProcess-GOA_26.11.2015_10h59	covalent chromatin modification	[Group3]	[ARID4B, ASH2L, ASXL1, BAZ1B, BRD7, BRD8, CTCF, CTR9, EPC1, JMJD6, KANSL2, KDM3A, KDM6A, NIPBL, OGT, PAXBP1, PAXIP1, SART3, SETD2, SIRT1, SMAD4, SMARCAD1, TAF5, TRIP12, TRRAP, UBR5, UIMC1, USP34, VPRBP, WAC, WDR75, WHSC1L1]	1.22328e-06
	GO:0033044	GO_BiologicalProcess-GOA_26.11.2015_10h59	regulation of chromosome organization	[Group3]	[ATAD2B, BRD7, CTCF, CTR9, CUL3, DKC1, ERCC4, KDM3A, NIPBL, OGT, PAXBP1, PAXIP1, RB1, SART3, SENP6, SIRT1, SMAD4, TLK2, TRIP12, UBR5, WAPAL, YLPM1, ZNF207]	1.67476e-06
	GO:1903506	GO_BiologicalProcess-GOA_26.11.2015_10h59	regulation of nucleic acid-templated transcription	[Group8]	[ACTR8, AKIRIN2, ARID4B, ASH2L, ASXL1, ATAD2B, ATF1, BANP, BAZ1B, BPTF, BRD7, CCAR1, CCDC59, CCNC, CCNL1, CCNL2, CDK12, CDK13, CDKN2AIP, CHUK, CNOT7, CREBZF, CTCF, CTR9, CUL3, DDX17, DDX3X, DDX5, DNAJC2, E2F5, E2F6, ELF1, ELF2, EPC1, EPC2, GNL3, GPBP1, GPBP1L1, GTF2E1, GTF2H1, HNRNPAB, INO80, JMJD6, KDM3A, MED23, MED26, MGA, MTDH, N4BP2L2, NAA15, NFYA, NIPBL, NOL11, NUFIP1, NUP107, OGT, PA2G4, PA…	1.74289e-06
	GO:0022618	GO_BiologicalProcess-GOA_26.11.2015_10h59	ribonucleoprotein complex assembly	[Group4]	[BRIX1, CDC40, CLP1, CNOT7, DDX3X, EIF3A, LOC516355, LSM14A, LUC7L, MDN1, NUFIP1, PAN2, PAN3, PRPF3, RBM22, RBM5, RPS27L, SART3, SCAF11, SF3B1, SMNDC1, YTHDC1]	4.98025e-06
	GO:0018205	GO_BiologicalProcess-GOA_26.11.2015_10h59	peptidyl-lysine modification	[Group3]	[ARID4B, ASH2L, BRD7, BRD8, CTCF, CTR9, EPC1, JMJD6, KANSL2, KDM3A, OGT, PAXIP1, RANBP2, SENP6, SETD2, SIRT1, SMAD4, TAF5, TOPORS, TRRAP, UBA2, USPL1, WDR75, WHSC1L1]	1.65395e-05
	GO:0051254	GO_BiologicalProcess-GOA_26.11.2015_10h59	positive regulation of RNA metabolic process	[Group8]	[AKIRIN2, ARID4B, ASH2L, ASXL1, ATAD2B, ATF1, BANP, BAZ1B, BPTF, BRD7, CCNC, CCNL1, CCNL2, CDKN2AIP, CHD1, CHUK, CNOT7, CTCF, CTR9, DDX17, DDX3X, DDX5, DNAJC2, ELF1, ELF2, EPC1, GNL3, GPBP1, GPBP1L1, GTF2H1, INO80, KDM3A, MTDH, NAA15, NFYA, NIPBL, NOL11, NUFIP1, OGT, PAXBP1, PAXIP1, PRKCH, RAD21, RB1, RBM22, RRN3, SIRT1, SMAD4, SS18, STAG2, TAF4, TARDBP, TFB2M, TOPORS, TRA2B, TRIM52, UTP15, WAC, …	4.81226e-05
	GO:0071426	GO_BiologicalProcess-GOA_26.11.2015_10h59	ribonucleoprotein complex export from nucleus	[Group6]	[EIF3A, GLE1, NUP107, NUP160, NUP88, NXF1, RBMX2, SDAD1, SETD2, XPO1, ZC3H11A]	6.89039e-05
	GO:0051028	GO_BiologicalProcess-GOA_26.11.2015_10h59	mRNA transport	[Group6]	[CASC3, EIF4A3, GLE1, NUP107, NUP160, NUP88, NXF1, RANBP2, RBMX2, SETD2, SRSF3, ZC3H11A]	7.64454e-05
	GO:1902680	GO_BiologicalProcess-GOA_26.11.2015_10h59	positive regulation of RNA biosynthetic process	[Group8]	[AKIRIN2, ARID4B, ASH2L, ASXL1, ATAD2B, ATF1, BANP, BAZ1B, BPTF, BRD7, CCNC, CCNL1, CCNL2, CDKN2AIP, CHD1, CHUK, CNOT7, CTCF, CTR9, DDX17, DDX3X, DDX5, DNAJC2, ELF1, ELF2, EPC1, GNL3, GPBP1, GPBP1L1, GTF2H1, INO80, KDM3A, MTDH, NAA15, NFYA, NIPBL, NOL11, NUFIP1, OGT, PAXBP1, PAXIP1, PRKCH, RAD21, RB1, RRN3, SIRT1, SMAD4, SS18, STAG2, TAF4, TARDBP, TFB2M, TOPORS, TRIM52, UTP15, WAC, ZC3H8, ZMIZ2, …	8.96691e-05
	GO:0043484	GO_BiologicalProcess-GOA_26.11.2015_10h59	regulation of RNA splicing	[Group1]	[CLK1, CLK2, DDX5, DYRK1A, EIF4A3, HNRNPH1, JMJD6, RBM22, RBM5, SON, TRA2B, WTAP]	0.000153461
	GO:0045893	GO_BiologicalProcess-GOA_26.11.2015_10h59	positive regulation of transcription, DNA-templated	[Group8]	[AKIRIN2, ARID4B, ASH2L, ASXL1, ATAD2B, ATF1, BANP, BAZ1B, BPTF, BRD7, CCNC, CCNL1, CCNL2, CDKN2AIP, CHUK, CNOT7, CTCF, CTR9, DDX17, DDX3X, DDX5, DNAJC2, ELF1, ELF2, EPC1, GNL3, GPBP1, GPBP1L1, GTF2H1, INO80, KDM3A, MTDH, NAA15, NFYA, NIPBL, NOL11, NUFIP1, OGT, PAXBP1, PAXIP1, PRKCH, RAD21, RB1, RRN3, SIRT1, SMAD4, SS18, STAG2, TAF4, TARDBP, TFB2M, TOPORS, TRIM52, UTP15, WAC, ZC3H8, ZMIZ2, ZNF281]	0.000180086
	GO:1903508	GO_BiologicalProcess-GOA_26.11.2015_10h59	positive regulation of nucleic acid-templated transcription	[Group8]	[AKIRIN2, ARID4B, ASH2L, ASXL1, ATAD2B, ATF1, BANP, BAZ1B, BPTF, BRD7, CCNC, CCNL1, CCNL2, CDKN2AIP, CHUK, CNOT7, CTCF, CTR9, DDX17, DDX3X, DDX5, DNAJC2, ELF1, ELF2, EPC1, GNL3, GPBP1, GPBP1L1, GTF2H1, INO80, KDM3A, MTDH, NAA15, NFYA, NIPBL, NOL11, NUFIP1, OGT, PAXBP1, PAXIP1, PRKCH, RAD21, RB1, RRN3, SIRT1, SMAD4, SS18, STAG2, TAF4, TARDBP, TFB2M, TOPORS, TRIM52, UTP15, WAC, ZC3H8, ZMIZ2, ZNF281]	0.000180086
	GO:0045935	GO_BiologicalProcess-GOA_26.11.2015_10h59	positive regulation of nucleobase-containing compound metabolic process	[Group8]	[AKIRIN2, ARID4B, ASH2L, ASXL1, ATAD2B, ATF1, BANP, BAZ1B, BPTF, BRD7, CCNC, CCNL1, CCNL2, CDKN2AIP, CHD1, CHUK, CNOT7, CTCF, CTR9, DDX17, DDX3X, DDX5, DKC1, DNAJC2, ELF1, ELF2, EPC1, EXOSC3, GNL3, GPBP1, GPBP1L1, GTF2H1, INO80, KDM3A, MTDH, NAA15, NFYA, NIPBL, NOL11, NUFIP1, OGT, PAXBP1, PAXIP1, PRKCH, RAD21, RB1, RBM22, RRN3, SIRT1, SMAD4, SS18, STAG2, TAF4, TARDBP, TFB2M, TOPORS, TRA2B, TRIM52…	0.00020119
	GO:0003729	GO_MolecularFunction-GOA_26.11.2015_10h59	mRNA binding	[Group7]	[CPSF6, DCP1A, DDX3X, EIF4A3, EIF4ENIF1, KIAA0020, LOC516355, LUC7L, PCF11, PUM1, RBM5, RPL7, SECISBP2, SF3B1, TARDBP, TRA2B]	0.000288029
	GO:0010557	GO_BiologicalProcess-GOA_26.11.2015_10h59	positive regulation of macromolecule biosynthetic process	[Group8]	[AKIRIN2, ARFGEF1, ARID4B, ASH2L, ASXL1, ATAD2B, ATF1, BANP, BAZ1B, BPTF, BRD7, CCNC, CCNL1, CCNL2, CDKN2AIP, CHD1, CHUK, CNOT7, CTCF, CTR9, DDX17, DDX3X, DDX5, DKC1, DNAJC2, EIF4A3, ELF1, ELF2, EPC1, GNL3, GPBP1, GPBP1L1, GTF2H1, INO80, KDM3A, MTDH, NAA15, NFYA, NIPBL, NOL11, NUFIP1, OGT, PAXBP1, PAXIP1, PRKCH, RAD21, RB1, RRN3, SIRT1, SMAD4, SS18, STAG2, TAF4, TARDBP, TFB2M, TOPORS, TRIM52, UTP…	0.000328756
	GO:1902275	GO_BiologicalProcess-GOA_26.11.2015_10h59	regulation of chromatin organization	[Group3]	[ATAD2B, BRD7, CTCF, CTR9, KDM3A, NIPBL, OGT, PAXBP1, PAXIP1, SART3, SIRT1, SMAD4, TLK2, TRIP12, UBR5]	0.000419665
	GO:0031328	GO_BiologicalProcess-GOA_26.11.2015_10h59	positive regulation of cellular biosynthetic process	[Group8]	[AKIRIN2, ARFGEF1, ARID4B, ASH2L, ASXL1, ATAD2B, ATF1, BANP, BAZ1B, BPTF, BRD7, CCNC, CCNL1, CCNL2, CDKN2AIP, CHD1, CHUK, CNEP1R1, CNOT7, CTCF, CTR9, DDX17, DDX3X, DDX5, DKC1, DNAJC2, EIF4A3, ELF1, ELF2, EPC1, GNL3, GPBP1, GPBP1L1, GTF2H1, INO80, KDM3A, MTDH, NAA15, NFYA, NIPBL, NOL11, NUFIP1, OGT, PAXBP1, PAXIP1, PRKCH, PTPN2, RAD21, RB1, RRN3, SIRT1, SMAD4, SS18, STAG2, TAF4, TARDBP, TFB2M, TOP…	0.000700029
	REACTOME:6985647	REACTOME_30.11.2015	mRNA Splicing	[Group10]	[CCAR1, CDC40, CLP1, DHX9, HNRNPH1, HNRNPU, PCF11, PRPF4, RBM5, RNPC3, SF3A3, SF3B1, SF3B3, SNRNP48, SRSF3]	0.000744068
	GO:0006366	GO_BiologicalProcess-GOA_26.11.2015_10h59	transcription from RNA polymerase II promoter	[Group8]	[AKIRIN2, ARID4B, ASH2L, ASXL1, ATAD2B, ATF1, BPTF, BRD7, CCNC, CCNL1, CCNL2, CDK12, CDK13, CDKN2AIP, CHUK, CNOT7, CTCF, CTR9, CUL3, DDX3X, DDX5, E2F6, ELF1, ELF2, EPC1, EPC2, GNL3, GTF2E1, GTF2H1, HNRNPAB, INO80, KDM3A, MED26, MTDH, N4BP2L2, NFYA, NIPBL, NUFIP1, OGT, PAXBP1, PAXIP1, PCF11, PPID, RAD21, RB1, RPRD1A, SETD2, SIRT1, SMAD4, SS18, STAG2, TAF4, TAF5, TARDBP, TCERG1, TFCP2, URI1, VPRBP,…	0.00119714
	GO:1903308	GO_BiologicalProcess-GOA_26.11.2015_10h59	regulation of chromatin modification	[Group3]	[ATAD2B, BRD7, CTCF, CTR9, KDM3A, NIPBL, OGT, PAXBP1, PAXIP1, SART3, SIRT1, SMAD4, TRIP12, UBR5]	0.00126238
	GO:2001252	GO_BiologicalProcess-GOA_26.11.2015_10h59	positive regulation of chromosome organization	[Group3]	[BRD7, CTR9, CUL3, DKC1, NIPBL, OGT, PAXBP1, PAXIP1, RB1, SART3, SIRT1, SMAD4]	0.00132531
	GO:0010628	GO_BiologicalProcess-GOA_26.11.2015_10h59	positive regulation of gene expression	[Group8]	[AKIRIN2, ARID4B, ASH2L, ASXL1, ATAD2B, ATF1, BANP, BAZ1B, BPTF, BRD7, CCNC, CCNL1, CCNL2, CDKN2AIP, CHD1, CHUK, CNOT7, CTCF, CTR9, DDX17, DDX3X, DDX5, DNAJC2, EIF4A3, ELF1, ELF2, EPC1, GNL3, GPBP1, GPBP1L1, GTF2H1, INO80, KDM3A, MTDH, NAA15, NFYA, NIPBL, NOL11, NUFIP1, OGT, PAXBP1, PAXIP1, PRKCH, RAD21, RB1, RBM22, RRN3, SIRT1, SMAD4, SS18, STAG2, TAF4, TARDBP, TFB2M, TOPORS, TRA2B, TRIM52, UTP1…	0.00192688
	GO:0031056	GO_BiologicalProcess-GOA_26.11.2015_10h59	regulation of histone modification	[Group3]	[BRD7, CTCF, CTR9, KDM3A, NIPBL, OGT, PAXBP1, PAXIP1, SART3, SIRT1, SMAD4, TRIP12, UBR5]	0.00211852
	GO:0050657	GO_BiologicalProcess-GOA_26.11.2015_10h59	nucleic acid transport	[Group6]	[CASC3, EIF4A3, GLE1, NUP107, NUP160, NUP88, NXF1, RANBP2, RBMX2, SETD2, SRSF3, ZC3H11A]	0.0021886
	GO:0050658	GO_BiologicalProcess-GOA_26.11.2015_10h59	RNA transport	[Group6]	[CASC3, EIF4A3, GLE1, NUP107, NUP160, NUP88, NXF1, RANBP2, RBMX2, SETD2, SRSF3, ZC3H11A]	0.0021886
	GO:0006364	GO_BiologicalProcess-GOA_26.11.2015_10h59	rRNA processing	[Group2]	[DIEXF, DKC1, EIF4A3, EXOSC3, KRR1, METTL16, MPHOSPH6, NGDN, NOL11, RPL7, TFB2M, UTP15, UTP3, WDR3, WDR36]	0.00238923
	GO:0016072	GO_BiologicalProcess-GOA_26.11.2015_10h59	rRNA metabolic process	[Group2]	[DIEXF, DKC1, EIF4A3, EXOSC3, KRR1, METTL16, MPHOSPH6, NGDN, NOL11, RPL7, TFB2M, UTP15, UTP3, WDR3, WDR36]	0.00238923
	GO:0000956	GO_BiologicalProcess-GOA_26.11.2015_10h59	nuclear-transcribed mRNA catabolic process	[Group5]	[CASC3, CNOT4, CNOT7, DCP1A, EIF4A3, EXOSC3, PAN2, PAN3, SECISBP2, SMG1, SMG8, UPF1]	0.0030069
	GO:0006259	GO_BiologicalProcess-GOA_26.11.2015_10h59	DNA metabolic process	[Group11]	[ACTR8, ALKBH1, ANKRD17, BAZ1B, CCNL1, CTCF, DEK, DFFB, DKC1, DNAJC2, ERCC4, EXOSC3, GTF2H1, GTPBP4, HERC2, INO80, NBN, NUP98, ORC4, PAXIP1, RAD21, RLF, SETD2, SIRT1, SMARCAD1, SMG1, SPRTN, STAG2, TRIP12, TRRAP, UBR5, UIMC1, UPF1, VPRBP, WAPAL, YLPM1, ZNF830]	0.0033514
	GO:0016571	GO_BiologicalProcess-GOA_26.11.2015_10h59	histone methylation	[Group3]	[ARID4B, ASH2L, CTCF, CTR9, KDM3A, OGT, PAXBP1, PAXIP1, SETD2, SIRT1, SMAD4, WHSC1L1]	0.0040802
	GO:0004386	GO_MolecularFunction-GOA_26.11.2015_10h59	helicase activity	[Group0]	[CCNL1, DDX17, DDX3X, DDX5, DDX50, DHX15, DHX29, DHX9, EIF4A3, INO80, NBN, SMARCAD1, UPF1, YTHDC2]	0.00414447
	GO:0006406	GO_BiologicalProcess-GOA_26.11.2015_10h59	mRNA export from nucleus	[Group6]	[GLE1, NUP107, NUP160, NUP88, NXF1, RBMX2, SETD2, ZC3H11A]	0.00418084
	GO:0071427	GO_BiologicalProcess-GOA_26.11.2015_10h59	mRNA-containing ribonucleoprotein complex export from nucleus	[Group6]	[GLE1, NUP107, NUP160, NUP88, NXF1, RBMX2, SETD2, ZC3H11A]	0.00418084
	GO:0003724	GO_MolecularFunction-GOA_26.11.2015_10h59	RNA helicase activity	[Group0]	[DDX17, DDX3X, DDX5, DDX50, DHX15, DHX29, DHX9, EIF4A3, UPF1, YTHDC2]	0.00539931
	GO:0004004	GO_MolecularFunction-GOA_26.11.2015_10h59	ATP-dependent RNA helicase activity	[Group0]	[DDX17, DDX3X, DDX5, DDX50, DHX15, DHX29, DHX9, EIF4A3, UPF1, YTHDC2]	0.00539931
	GO:0008186	GO_MolecularFunction-GOA_26.11.2015_10h59	RNA-dependent ATPase activity	[Group0]	[DDX17, DDX3X, DDX5, DDX50, DHX15, DHX29, DHX9, EIF4A3, UPF1, YTHDC2]	0.00539931
	GO:0006357	GO_BiologicalProcess-GOA_26.11.2015_10h59	regulation of transcription from RNA polymerase II promoter	[Group8]	[AKIRIN2, ARID4B, ASH2L, ASXL1, ATAD2B, ATF1, BPTF, BRD7, CCNC, CCNL1, CCNL2, CDK12, CDK13, CDKN2AIP, CHUK, CNOT7, CTCF, CTR9, CUL3, DDX3X, DDX5, E2F6, ELF1, ELF2, EPC1, EPC2, GNL3, GTF2E1, GTF2H1, HNRNPAB, INO80, KDM3A, MED26, MTDH, N4BP2L2, NFYA, NIPBL, NUFIP1, OGT, PAXBP1, PAXIP1, PPID, RAD21, RB1, RPRD1A, SIRT1, SMAD4, SS18, STAG2, TARDBP, TCERG1, TFCP2, URI1, VPRBP, WDR75, YLPM1, ZC3H8, ZMIZ…	0.00640477
	REACTOME:6985646	REACTOME_30.11.2015	mRNA Splicing - Major Pathway	[Group10]	[CCAR1, CDC40, CLP1, DHX9, HNRNPH1, HNRNPU, PCF11, PRPF4, RBM5, SF3A3, SF3B1, SF3B3, SRSF3]	0.00716938
	REACTOME:6985540	REACTOME_30.11.2015	Cell Cycle	[Group9]	[ANKLE2, ARPP19, CENPC, CEP76, CNEP1R1, CUL1, DKC1, DYRK1A, E2F5, HERC2, MIS12, NBN, NEK9, NIPBL, NUP107, NUP160, NUP88, NUP98, ORC4, PPP1CB, PPP1CC, PPP2CA, PPP2R2A, RAD21, RANBP2, RB1, STAG2, UIMC1, WAPAL, XPO1]	0.00806556
LOC100847396	GO:0006396	GO_BiologicalProcess-GOA_26.11.2015_10h59	RNA processing	[Group0]	[CDK13, CLK1, CNOT7, CPSF2, CPSF6, CTR9, DHX15, DHX29, DHX9, DYRK1A, HNRNPH1, HNRNPK, INTS6, INTS8, LARP7, LOC516355, METTL14, MPHOSPH6, NGDN, NOL11, PAPOLA, PCF11, PNN, PRPF38A, PRPF40A, RBM3, RBM39, RNPC3, RPL7L1, SCAF11, SF3B1, SNRNP40, SNRPF, SON, SREK1, SRSF3, THOC7, TRA2A, TRMT10C, U2SURP, UTP11L, UTP15, WDR3, WDR36, WTAP, YTHDC2]	1.39969e-11
	GO:0016070	GO_BiologicalProcess-GOA_26.11.2015_10h59	RNA metabolic process	[Group1]	[ARID4B, ATAD2B, ATF1, CCAR1, CCNC, CDK13, CHD1, CHUK, CLK1, CNOT2, CNOT4, CNOT7, CPSF2, CPSF6, CREBZF, CTCF, CTR9, DARS, DDX3X, DHX15, DHX29, DHX9, DYRK1A, EIF2A, EIF2AK3, GDF7, GPBP1, GTF2A1, GTF2E1, GTF2H1, H2AFV, HNRNPH1, HNRNPK, INTS6, INTS8, LARP7, LIN52, LOC516355, MED23, METTL14, MGA, MIER1, MPHOSPH6, MRGBP, MSL3, MTDH, NGDN, NOL11, NUP107, PAPOLA, PCF11, PHF6, PNN, PRPF38A, PRPF40A, PSMC…	1.94275e-09
	GO:0006397	GO_BiologicalProcess-GOA_26.11.2015_10h59	mRNA processing	[Group0, Group3]	[CDK13, CNOT7, CPSF2, CPSF6, CTR9, DYRK1A, HNRNPK, LOC516355, METTL14, PAPOLA, PCF11, PNN, PRPF38A, PRPF40A, RBM39, RNPC3, SCAF11, SF3B1, SNRNP40, SNRPF, SON, SREK1, SRSF3, THOC7, TRA2A, WTAP]	7.82959e-07
	GO:0016071	GO_BiologicalProcess-GOA_26.11.2015_10h59	mRNA metabolic process	[Group0]	[CDK13, CNOT2, CNOT4, CNOT7, CPSF2, CPSF6, CTR9, DYRK1A, HNRNPK, LOC516355, METTL14, PAPOLA, PCF11, PNN, PRPF38A, PRPF40A, RBM39, RNPC3, SCAF11, SF3B1, SNRNP40, SNRPF, SON, SREK1, SRSF3, THOC7, TRA2A, WTAP]	3.56823e-06
	REACTOME:6985645	REACTOME_30.11.2015	Processing of Capped Intron-Containing Pre-mRNA	[Group0, Group3]	[CCAR1, CPSF2, DHX9, HNRNPH1, HNRNPH2, HNRNPK, METTL14, NUP107, PAPOLA, PCF11, RANBP2, RNPC3, SF3B1, SNRNP40, SNRPF, SRSF3, WTAP]	1.56613e-05
	GO:0008380	GO_BiologicalProcess-GOA_26.11.2015_10h59	RNA splicing	[Group0]	[CDK13, CLK1, DYRK1A, HNRNPH1, HNRNPK, LOC516355, METTL14, PNN, PRPF38A, PRPF40A, RNPC3, SCAF11, SF3B1, SNRNP40, SNRPF, SON, SREK1, SRSF3, THOC7, TRA2A, WTAP]	5.84555e-05
	REACTOME:6985647	REACTOME_30.11.2015	mRNA Splicing	[Group3]	[CCAR1, CPSF2, DHX9, HNRNPH1, HNRNPH2, HNRNPK, PAPOLA, PCF11, RNPC3, SF3B1, SNRNP40, SNRPF, SRSF3]	0.000593508
	REACTOME:6985646	REACTOME_30.11.2015	mRNA Splicing - Major Pathway	[Group3]	[CCAR1, CPSF2, DHX9, HNRNPH1, HNRNPH2, HNRNPK, PAPOLA, PCF11, SF3B1, SNRNP40, SNRPF, SRSF3]	0.0014683
	GO:0051252	GO_BiologicalProcess-GOA_26.11.2015_10h59	regulation of RNA metabolic process	[Group2]	[ARID4B, ATAD2B, ATF1, CCAR1, CCNC, CDK13, CHD1, CHUK, CLK1, CNOT2, CNOT7, CREBZF, CTCF, CTR9, DDX3X, DYRK1A, EIF2A, EIF2AK3, GDF7, GPBP1, GTF2A1, GTF2E1, GTF2H1, H2AFV, HNRNPH1, HNRNPK, MED23, MGA, MIER1, MRGBP, MSL3, MTDH, NOL11, NUP107, PAPOLA, PHF6, PNN, PSMC6, PURA, RB1, SIRT1, SMARCE1, SON, SP3, SS18, STAG2, SUB1, TAF2, TCERG1, TDRD3, TOPORS, TRIM52, TRRAP, URI1, USP15, USP34, UTP15, VPS36,…	0.00806499
LOC100850151	GO:0006396	GO_BiologicalProcess-GOA_26.11.2015_10h59	RNA processing	[Group1]	[CDK12, CNOT7, CPSF2, CPSF6, CRNKL1, CTR9, CWC15, CWC22, DDX20, DDX52, DHX15, DHX29, DHX9, DIMT1, DYRK1A, EIF4A3, EXOSC8, FBL, HNRNPH1, LARP7, LSM3, LSM5, MAGOHB, METTL14, METTL3, MPHOSPH6, NGDN, NOL11, NSRP1, PHF5A, PLRG1, PNN, PRPF40A, RBM39, RNF219, RNMT, RNPC3, RPL7, RPL7L1, SART3, SCAF11, SF3A3, SF3B3, SMNDC1, SNRPA1, SNRPF, SNRPG, SON, SREK1, SRSF1, SRSF3, TARDBP, TFB2M, THOC7, TRA2B, TRMT1…	3.82349e-15
	GO:0006397	GO_BiologicalProcess-GOA_26.11.2015_10h59	mRNA processing	[Group1]	[CDK12, CNOT7, CPSF2, CPSF6, CRNKL1, CTR9, CWC15, CWC22, DDX20, DYRK1A, EIF4A3, LSM3, LSM5, MAGOHB, METTL14, NSRP1, PHF5A, PLRG1, PNN, PRPF40A, RBM39, RNF219, RNMT, RNPC3, SART3, SCAF11, SF3A3, SF3B3, SMNDC1, SNRPA1, SNRPF, SNRPG, SON, SREK1, SRSF1, SRSF3, THOC7, TRA2B, WTAP]	6.35872e-11
	GO:0016071	GO_BiologicalProcess-GOA_26.11.2015_10h59	mRNA metabolic process	[Group1]	[CDK12, CNOT6, CNOT7, CPSF2, CPSF6, CRNKL1, CTR9, CWC15, CWC22, DDX20, DYRK1A, EIF4A3, EXOSC8, LSM3, LSM5, MAGOHB, METTL14, METTL3, NSRP1, PHF5A, PLRG1, PNN, PRPF40A, RBM39, RNF219, RNMT, RNPC3, SART3, SCAF11, SF3A3, SF3B3, SMG1, SMNDC1, SNRPA1, SNRPF, SNRPG, SON, SREK1, SRSF1, SRSF3, THOC7, TRA2B, WTAP]	1.55754e-10
	REACTOME:6985540	REACTOME_30.11.2015	Cell Cycle	[Group5]	[ARPP19, CENPC, CENPI, CNEP1R1, DBF4, DSN1, DYRK1A, FEN1, ITGB3BP, MAPRE1, MCM6, MIS12, NBN, NCAPG2, NPM1, NUP107, NUP155, NUP160, NUP43, NUP88, ORC3, ORC4, PCM1, PCNA, POLD3, POT1, PPP1CB, PPP1CC, PPP2CA, PPP2R1B, PSMA3, PSMA4, PSMC2, PSMD12, PSMD14, RAD17, RAD21, RANBP2, RFC3, RFC4, RNF8, SMARCA5, SMC3, SMC4, STAG2, UBE2V2, WAPAL, XPO1]	1.62962e-10
	GO:0008380	GO_BiologicalProcess-GOA_26.11.2015_10h59	RNA splicing	[Group1]	[CDK12, CRNKL1, CWC15, CWC22, DDX20, DYRK1A, EIF4A3, HNRNPH1, LSM3, LSM5, MAGOHB, METTL14, NSRP1, PHF5A, PLRG1, PNN, PRPF40A, RNF219, RNPC3, SART3, SCAF11, SF3A3, SF3B3, SMNDC1, SNRPA1, SNRPF, SNRPG, SON, SREK1, SRSF1, SRSF3, TARDBP, THOC7, TRA2B, WTAP]	2.00228e-10
	REACTOME:6985645	REACTOME_30.11.2015	Processing of Capped Intron-Containing Pre-mRNA	[Group6]	[CCAR1, CPSF2, CWC15, DHX9, GTF2F2, HNRNPH1, HNRNPH2, HNRNPU, METTL14, METTL3, NUP107, NUP155, NUP160, NUP43, NUP88, PHF5A, PLRG1, RANBP2, RNPC3, SF3A3, SF3B3, SNRPA1, SNRPF, SNRPG, SRSF1, SRSF3, WTAP]	3.90588e-10
	GO:0016070	GO_BiologicalProcess-GOA_26.11.2015_10h59	RNA metabolic process	[Group0]	[ATAD2B, ATF1, BRD7, BRMS1L, CCAR1, CCDC59, CCNC, CDK12, CHD1, CHUK, CNOT6, CNOT7, CPSF2, CPSF6, CRNKL1, CTCF, CTR9, CUL3, CWC15, CWC22, DARS, DBP, DDX20, DDX3X, DDX50, DDX52, DHX15, DHX29, DHX9, DIMT1, DNAJC2, DNMT1, DYRK1A, EIF2A, EIF4A3, ELF1, EXOSC8, FBL, FEN1, GNL3, GPBP1, GTF2E1, GTF2F2, GTF2H1, HMGB2, HNRNPAB, HNRNPH1, ITGB3BP, LARP7, LARS, LRIF1, LSM3, LSM5, MAGOHB, MEGF8, METTL14, METTL3…	6.10539e-09
	REACTOME:6985539	REACTOME_30.11.2015	Cell Cycle, Mitotic	[Group5]	[ARPP19, CENPC, CENPI, CNEP1R1, DBF4, DSN1, DYRK1A, FEN1, ITGB3BP, MAPRE1, MCM6, MIS12, NCAPG2, NUP107, NUP155, NUP160, NUP43, NUP88, ORC3, ORC4, PCM1, PCNA, POLD3, PPP1CB, PPP1CC, PPP2CA, PPP2R1B, PSMA3, PSMA4, PSMC2, PSMD12, PSMD14, RAD21, RANBP2, RFC3, RFC4, SMC3, SMC4, STAG2, WAPAL, XPO1]	2.78965e-08
	GO:0000377	GO_BiologicalProcess-GOA_26.11.2015_10h59	RNA splicing, via transesterification reactions with bulged adenosine as nucleophile	[Group1]	[CRNKL1, CWC15, CWC22, DDX20, DYRK1A, EIF4A3, LSM3, LSM5, METTL14, NSRP1, PHF5A, PLRG1, PRPF40A, RNF219, RNPC3, SART3, SCAF11, SF3A3, SF3B3, SMNDC1, SNRPA1, SNRPF, SNRPG, SRSF1, TRA2B, WTAP]	6.00904e-08
	GO:0000398	GO_BiologicalProcess-GOA_26.11.2015_10h59	mRNA splicing, via spliceosome	[Group1]	[CRNKL1, CWC15, CWC22, DDX20, DYRK1A, EIF4A3, LSM3, LSM5, METTL14, NSRP1, PHF5A, PLRG1, PRPF40A, RNF219, RNPC3, SART3, SCAF11, SF3A3, SF3B3, SMNDC1, SNRPA1, SNRPF, SNRPG, SRSF1, TRA2B, WTAP]	6.00904e-08
	GO:0000375	GO_BiologicalProcess-GOA_26.11.2015_10h59	RNA splicing, via transesterification reactions	[Group1]	[CRNKL1, CWC15, CWC22, DDX20, DYRK1A, EIF4A3, LSM3, LSM5, METTL14, NSRP1, PHF5A, PLRG1, PRPF40A, RNF219, RNPC3, SART3, SCAF11, SF3A3, SF3B3, SMNDC1, SNRPA1, SNRPF, SNRPG, SRSF1, TRA2B, WTAP]	7.09013e-08
	REACTOME:6985597	REACTOME_30.11.2015	Gene Expression	[Group6]	[CCAR1, CCNC, CNOT6, CNOT7, CPSF2, CWC15, DDX20, DHX9, DNMT1, EIF2B5, EIF2S1, EIF3A, EIF3J, EIF4A3, EXOSC8, GTF2E1, GTF2F2, GTF2H1, HNRNPH1, HNRNPH2, HNRNPU, LSM3, LSM5, METTL14, METTL3, NUP107, NUP155, NUP160, NUP43, NUP88, PHAX, PHF5A, PLRG1, POLR1B, PPP2CA, PSMA3, PSMA4, PSMC2, PSMD12, PSMD14, RAN, RANBP2, RNMT, RNPC3, RPL26L1, SF3A3, SF3B3, SMG1, SNRPA1, SNRPF, SNRPG, SRSF1, SRSF3, TAF1D, TAF…	1.83086e-07
	REACTOME:6985924	REACTOME_30.11.2015	M Phase	[Group5]	[ARPP19, CENPC, CENPI, CNEP1R1, DSN1, ITGB3BP, MAPRE1, MIS12, NCAPG2, NUP107, NUP155, NUP160, NUP43, NUP88, PPP1CC, PPP2CA, PPP2R1B, PSMA3, PSMA4, PSMC2, PSMD12, PSMD14, RAD21, RANBP2, SMC3, SMC4, STAG2, WAPAL, XPO1]	9.29879e-07
	REACTOME:6986679	REACTOME_30.11.2015	Mitotic Prometaphase	[Group5]	[CENPC, CENPI, DSN1, ITGB3BP, MAPRE1, MIS12, NUP107, NUP160, NUP43, PPP1CC, PPP2CA, PPP2R1B, RAD21, RANBP2, SMC3, SMC4, STAG2, WAPAL, XPO1]	1.84683e-06
	REACTOME:6986678	REACTOME_30.11.2015	Resolution of Sister Chromatid Cohesion	[Group5]	[CENPC, CENPI, DSN1, ITGB3BP, MAPRE1, MIS12, NUP107, NUP160, NUP43, PPP1CC, PPP2CA, PPP2R1B, RAD21, RANBP2, SMC3, STAG2, WAPAL, XPO1]	2.92845e-06
	REACTOME:6986078	REACTOME_30.11.2015	Separation of Sister Chromatids	[Group5]	[CENPC, CENPI, DSN1, ITGB3BP, MAPRE1, MIS12, NUP107, NUP160, NUP43, PPP1CC, PPP2CA, PPP2R1B, PSMA3, PSMA4, PSMC2, PSMD12, PSMD14, RAD21, RANBP2, SMC3, STAG2, WAPAL, XPO1]	5.44103e-06
	GO:0006259	GO_BiologicalProcess-GOA_26.11.2015_10h59	DNA metabolic process	[Group9]	[CTCF, DEK, DNAJC2, DNMT1, FANCL, FEN1, GTF2H1, GTPBP4, HMGB2, INIP, MCM6, MPHOSPH8, MSH6, NASP, NBN, NPM1, ORC3, ORC4, PCNA, PIK3CA, POLD3, POT1, PSMD14, RAD17, RAD18, RAD21, RAD54B, RBBP8, RECQL, RFC3, RFC4, RMI1, RNF8, SMARCA5, SMARCAD1, SMC3, SMG1, STAG2, TEFM, TRIP12, TRIP13, UBE2V2, UCHL5, WAPAL, XRN2, YLPM1, YY1]	6.34648e-06
	REACTOME:6986079	REACTOME_30.11.2015	Mitotic Anaphase	[Group5]	[CENPC, CENPI, DSN1, ITGB3BP, MAPRE1, MIS12, NUP107, NUP160, NUP43, PPP1CC, PPP2CA, PPP2R1B, PSMA3, PSMA4, PSMC2, PSMD12, PSMD14, RAD21, RANBP2, SMC3, STAG2, WAPAL, XPO1]	1.10614e-05
	REACTOME:6985967	REACTOME_30.11.2015	Mitotic Metaphase and Anaphase	[Group5]	[CENPC, CENPI, DSN1, ITGB3BP, MAPRE1, MIS12, NUP107, NUP160, NUP43, PPP1CC, PPP2CA, PPP2R1B, PSMA3, PSMA4, PSMC2, PSMD12, PSMD14, RAD21, RANBP2, SMC3, STAG2, WAPAL, XPO1]	1.26774e-05
	GO:0000054	GO_BiologicalProcess-GOA_26.11.2015_10h59	ribosomal subunit export from nucleus	[Group4]	[EIF3A, NMD3, NUP88, RAN, SDAD1, XPO1]	1.90366e-05
	REACTOME:6985647	REACTOME_30.11.2015	mRNA Splicing	[Group6]	[CCAR1, CPSF2, CWC15, DHX9, GTF2F2, HNRNPH1, HNRNPH2, HNRNPU, PHF5A, PLRG1, RNPC3, SF3A3, SF3B3, SNRPA1, SNRPF, SNRPG, SRSF1, SRSF3]	2.87034e-05
	REACTOME:6985646	REACTOME_30.11.2015	mRNA Splicing - Major Pathway	[Group6]	[CCAR1, CPSF2, CWC15, DHX9, GTF2F2, HNRNPH1, HNRNPH2, HNRNPU, PHF5A, PLRG1, SF3A3, SF3B3, SNRPA1, SNRPF, SNRPG, SRSF1, SRSF3]	4.84581e-05
	GO:0000055	GO_BiologicalProcess-GOA_26.11.2015_10h59	ribosomal large subunit export from nucleus	[Group4]	[NMD3, NUP88, RAN, SDAD1, XPO1]	6.62435e-05
	GO:0071428	GO_BiologicalProcess-GOA_26.11.2015_10h59	rRNA-containing ribonucleoprotein complex export from nucleus	[Group4]	[EIF3A, NMD3, NUP88, RAN, SDAD1, XPO1]	0.000210426
	REACTOME:6985971	REACTOME_30.11.2015	Chromosome Maintenance	[Group7]	[CENPC, CENPI, FEN1, ITGB3BP, NPM1, PCNA, POLD3, POT1, RFC3, RFC4, SMARCA5]	0.000359697
	REACTOME:6985548	REACTOME_30.11.2015	S Phase	[Group5]	[FEN1, MCM6, ORC3, ORC4, PCNA, POLD3, PSMA3, PSMA4, PSMC2, PSMD12, PSMD14, RAD21, RFC3, RFC4, SMC3, STAG2, WAPAL]	0.000709782
	REACTOME:6986142	REACTOME_30.11.2015	snRNP Assembly	[Group8]	[DDX20, NUP107, NUP155, NUP160, NUP43, NUP88, PHAX, RANBP2, SNRPF, SNRPG]	0.00231691
	REACTOME:6986143	REACTOME_30.11.2015	Metabolism of non-coding RNA	[Group8]	[DDX20, NUP107, NUP155, NUP160, NUP43, NUP88, PHAX, RANBP2, SNRPF, SNRPG]	0.00231691
	GO:0006364	GO_BiologicalProcess-GOA_26.11.2015_10h59	rRNA processing	[Group2]	[DDX52, DIMT1, EIF4A3, EXOSC8, FBL, MPHOSPH6, NGDN, NOL11, RPL7, RPL7L1, TFB2M, UTP11L, UTP15, UTP3, WDR3, WDR36]	0.00285002
	GO:0016072	GO_BiologicalProcess-GOA_26.11.2015_10h59	rRNA metabolic process	[Group2]	[DDX52, DIMT1, EIF4A3, EXOSC8, FBL, MPHOSPH6, NGDN, NOL11, RPL7, RPL7L1, TFB2M, UTP11L, UTP15, UTP3, WDR3, WDR36]	0.00285002
	REACTOME:6986244	REACTOME_30.11.2015	RHO GTPases Activate Formins	[Group5]	[CENPC, CENPI, DSN1, ITGB3BP, MAPRE1, MIS12, NUP107, NUP160, NUP43, PPP1CC, PPP2CA, PPP2R1B, RANBP2, XPO1]	0.00342292
	GO:0006281	GO_BiologicalProcess-GOA_26.11.2015_10h59	DNA repair	[Group9]	[DEK, FANCL, FEN1, GTF2H1, INIP, MSH6, NBN, NPM1, PCNA, POLD3, PSMD14, RAD17, RAD18, RAD21, RAD54B, RBBP8, RNF8, SMARCA5, SMARCAD1, SMC3, SMG1, TRIP12, TRIP13, UBE2V2, UCHL5, YY1]	0.0040271
	GO:0016887	GO_MolecularFunction-GOA_26.11.2015_10h59	ATPase activity	[Group3]	[ATAD1, ATAD2B, ATP2B1, ATP6V1C1, DDX20, DDX3X, DDX50, DDX52, DHX15, DHX29, DHX9, EIF4A3, GTF2H1, KATNA1, KIF3A, KIF5B, MCM6, MSH6, NBN, OLA1, PSMC2, RAD17, RAD18, RAD54B, RECQL, RFC3, RFC4, SMARCA5]	0.00465297
	REACTOME:6985541	REACTOME_30.11.2015	DNA Replication	[Group5]	[DBF4, FEN1, MCM6, ORC3, ORC4, PCNA, POLD3, PSMA3, PSMA4, PSMC2, PSMD12, PSMD14, RFC3, RFC4]	0.00696248
LOC100140254	GO:0006396	GO_BiologicalProcess-GOA_26.11.2015_10h59	RNA processing	[Group6]	[ALYREF, CDK12, CNOT7, CPSF6, CTR9, CWC22, DHX15, DHX29, DHX9, DKC1, EIF4A3, FBL, HNRNPH1, HNRNPK, INTS10, LARP7, LSM3, LSM5, MAGOHB, METTL14, MPHOSPH6, NHP2, NOL11, PHF5A, PPIH, PRPF40A, PUS7, RBM3, SF3A3, SF3B3, SNRNP40, SNRPA1, SNRPF, SNRPG, SREK1, SRPK1, SRSF1, SRSF2, SRSF3, SRSF7, SSB, TARDBP, THOC7, TRA2A, TRA2B, TRMT6, U2AF1, UTP11L, UTP15, UTP3, WDR3, WDR36, WTAP]	2.9363e-17
	REACTOME:6985645	REACTOME_30.11.2015	Processing of Capped Intron-Containing Pre-mRNA	[Group6]	[CCAR1, DHX9, HNRNPA0, HNRNPD, HNRNPH1, HNRNPH2, HNRNPK, HNRNPU, METTL14, NUP133, NUP160, NUPL1, PHF5A, RANBP2, SF3A3, SF3B3, SNRNP40, SNRPA1, SNRPF, SNRPG, SRSF1, SRSF2, SRSF3, SRSF7, U2AF1, WTAP]	5.42556e-14
	REACTOME:6985597	REACTOME_30.11.2015	Gene Expression	[Group6]	[CCAR1, CCNC, CNOT6, CNOT7, DHX9, EIF2B5, EIF3A, EIF4A1, EIF4A3, ELAVL1, HNRNPA0, HNRNPD, HNRNPH1, HNRNPH2, HNRNPK, HNRNPU, LSM3, LSM5, METTL14, NUP133, NUP160, NUPL1, PHF5A, POLR1B, POLR1C, PPP2CA, PSMA3, PSMA4, PSMA7, PSMC2, PSMD14, RAN, RANBP2, RBBP4, RBBP7, RPL26L1, SF3A3, SF3B3, SNRNP40, SNRPA1, SNRPF, SNRPG, SRP9, SRSF1, SRSF2, SRSF3, SRSF7, TDG, TFDP1, U2AF1, WTAP, XPO1, YWHAG]	6.19896e-13
	GO:0008380	GO_BiologicalProcess-GOA_26.11.2015_10h59	RNA splicing	[Group6]	[ALYREF, CDK12, CWC22, EIF4A3, HNRNPH1, HNRNPK, LSM3, LSM5, MAGOHB, METTL14, PHF5A, PPIH, PRPF40A, SF3A3, SF3B3, SNRNP40, SNRPA1, SNRPF, SNRPG, SREK1, SRSF1, SRSF2, SRSF3, SRSF7, TARDBP, THOC7, TRA2A, TRA2B, U2AF1, WTAP]	4.70988e-12
	GO:0006397	GO_BiologicalProcess-GOA_26.11.2015_10h59	mRNA processing	[Group6]	[ALYREF, CDK12, CNOT7, CPSF6, CTR9, CWC22, EIF4A3, HNRNPK, LSM3, LSM5, MAGOHB, METTL14, PHF5A, PPIH, PRPF40A, SF3A3, SF3B3, SNRNP40, SNRPA1, SNRPF, SNRPG, SREK1, SRPK1, SRSF1, SRSF2, SRSF3, SRSF7, THOC7, TRA2A, TRA2B, U2AF1, WTAP]	1.1723e-11
	REACTOME:6985646	REACTOME_30.11.2015	mRNA Splicing - Major Pathway	[Group6]	[CCAR1, DHX9, HNRNPA0, HNRNPD, HNRNPH1, HNRNPH2, HNRNPK, HNRNPU, PHF5A, SF3A3, SF3B3, SNRNP40, SNRPA1, SNRPF, SNRPG, SRSF1, SRSF2, SRSF3, SRSF7, U2AF1]	3.80288e-11
	GO:0016071	GO_BiologicalProcess-GOA_26.11.2015_10h59	mRNA metabolic process	[Group6]	[ALYREF, CDK12, CNOT6, CNOT7, CPSF6, CTR9, CWC22, DKC1, EIF4A3, HNRNPK, LSM3, LSM5, MAGOHB, METTL14, PHF5A, PPIH, PRPF40A, SF3A3, SF3B3, SNRNP40, SNRPA1, SNRPF, SNRPG, SREK1, SRPK1, SRSF1, SRSF2, SRSF3, SRSF7, THOC7, TRA2A, TRA2B, U2AF1, WTAP]	1.2835e-10
	REACTOME:6985647	REACTOME_30.11.2015	mRNA Splicing	[Group6]	[CCAR1, DHX9, HNRNPA0, HNRNPD, HNRNPH1, HNRNPH2, HNRNPK, HNRNPU, PHF5A, SF3A3, SF3B3, SNRNP40, SNRPA1, SNRPF, SNRPG, SRSF1, SRSF2, SRSF3, SRSF7, U2AF1]	1.84751e-10
	GO:0016070	GO_BiologicalProcess-GOA_26.11.2015_10h59	RNA metabolic process	[Group6]	[AKIRIN2, ALYREF, ARF4, CCAR1, CCDC59, CCNC, CDK12, CHD1, CNOT6, CNOT7, CPSF6, CRLF3, CTR9, CWC22, DARS, DDX3X, DHX15, DHX29, DHX9, DKC1, DNAJC2, EIF4A1, EIF4A3, EZR, FBL, FEN1, GNL3, H2AFV, H2AFY, HMGB2, HNRNPAB, HNRNPH1, HNRNPK, INTS10, ITGB3BP, KHDRBS1, LARP7, LARS, LSM3, LSM5, MAGOHB, METTL14, MPHOSPH6, MTDH, NAA15, NHP2, NOL11, NPM1, NUFIP1, NUP133, PA2G4, PCNA, PHF5A, POLR1B, POLR1C, PPID, …	2.53819e-09
	REACTOME:6985540	REACTOME_30.11.2015	Cell Cycle	[Group5]	[ARPP19, CDCA8, DBF4, DKC1, FEN1, ITGB3BP, MAPRE1, MCM6, MIS12, NCAPG2, NPM1, NUP133, NUP160, NUPL1, PCNA, PPP1CB, PPP1CC, PPP2CA, PPP2R1B, PSMA3, PSMA4, PSMA7, PSMC2, PSMD14, RANBP2, RBBP4, RBBP7, RFC3, SMC4, TFDP1, UBE2V2, XPO1, YWHAG]	1.37995e-07
	REACTOME:6985539	REACTOME_30.11.2015	Cell Cycle, Mitotic	[Group5]	[ARPP19, CDCA8, DBF4, FEN1, ITGB3BP, MAPRE1, MCM6, MIS12, NCAPG2, NUP133, NUP160, NUPL1, PCNA, PPP1CB, PPP1CC, PPP2CA, PPP2R1B, PSMA3, PSMA4, PSMA7, PSMC2, PSMD14, RANBP2, RBBP4, RFC3, SMC4, TFDP1, XPO1, YWHAG]	1.87742e-06
	GO:0000377	GO_BiologicalProcess-GOA_26.11.2015_10h59	RNA splicing, via transesterification reactions with bulged adenosine as nucleophile	[Group6]	[CWC22, EIF4A3, LSM3, LSM5, METTL14, PHF5A, PRPF40A, SF3A3, SF3B3, SNRPA1, SNRPF, SNRPG, SRSF1, SRSF2, SRSF7, TRA2A, TRA2B, WTAP]	1.29531e-05
	GO:0000398	GO_BiologicalProcess-GOA_26.11.2015_10h59	mRNA splicing, via spliceosome	[Group6]	[CWC22, EIF4A3, LSM3, LSM5, METTL14, PHF5A, PRPF40A, SF3A3, SF3B3, SNRPA1, SNRPF, SNRPG, SRSF1, SRSF2, SRSF7, TRA2A, TRA2B, WTAP]	1.29531e-05
	GO:0000375	GO_BiologicalProcess-GOA_26.11.2015_10h59	RNA splicing, via transesterification reactions	[Group6]	[CWC22, EIF4A3, LSM3, LSM5, METTL14, PHF5A, PRPF40A, SF3A3, SF3B3, SNRPA1, SNRPF, SNRPG, SRSF1, SRSF2, SRSF7, TRA2A, TRA2B, WTAP]	1.44679e-05
	REACTOME:6985924	REACTOME_30.11.2015	M Phase	[Group5]	[ARPP19, CDCA8, ITGB3BP, MAPRE1, MIS12, NCAPG2, NUP133, NUP160, NUPL1, PPP1CC, PPP2CA, PPP2R1B, PSMA3, PSMA4, PSMA7, PSMC2, PSMD14, RANBP2, SMC4, XPO1]	8.43321e-05
	REACTOME:6985719	REACTOME_30.11.2015	Transport of Mature mRNA derived from an Intron-Containing Transcript	[Group6]	[NUP133, NUP160, NUPL1, RANBP2, SRSF1, SRSF2, SRSF3, SRSF7, U2AF1]	0.00012448
	REACTOME:6985720	REACTOME_30.11.2015	Transport of Mature Transcript to Cytoplasm	[Group6]	[NUP133, NUP160, NUPL1, RANBP2, SRSF1, SRSF2, SRSF3, SRSF7, U2AF1]	0.00012448
	GO:0051028	GO_BiologicalProcess-GOA_26.11.2015_10h59	mRNA transport	[Group6]	[ALYREF, EIF4A3, MAGOHB, NUP133, NUP160, RANBP2, SRSF1, SRSF3, SRSF7, THOC7]	0.000215247
	REACTOME:6986078	REACTOME_30.11.2015	Separation of Sister Chromatids	[Group5]	[CDCA8, ITGB3BP, MAPRE1, MIS12, NUP133, NUP160, PPP1CC, PPP2CA, PPP2R1B, PSMA3, PSMA4, PSMA7, PSMC2, PSMD14, RANBP2, XPO1]	0.000276325
	REACTOME:6985712	REACTOME_30.11.2015	RHO GTPase Effectors	[Group5]	[ACTR2, ACTR3, ARPC2, ARPC5, CDCA8, ITGB3BP, MAPRE1, MIS12, NUP133, NUP160, PPP1CB, PPP1CC, PPP2CA, PPP2R1B, RANBP2, XPO1, YWHAG]	0.000314063
	REACTOME:6986079	REACTOME_30.11.2015	Mitotic Anaphase	[Group5]	[CDCA8, ITGB3BP, MAPRE1, MIS12, NUP133, NUP160, PPP1CC, PPP2CA, PPP2R1B, PSMA3, PSMA4, PSMA7, PSMC2, PSMD14, RANBP2, XPO1]	0.00044908
	REACTOME:6985967	REACTOME_30.11.2015	Mitotic Metaphase and Anaphase	[Group5]	[CDCA8, ITGB3BP, MAPRE1, MIS12, NUP133, NUP160, PPP1CC, PPP2CA, PPP2R1B, PSMA3, PSMA4, PSMA7, PSMC2, PSMD14, RANBP2, XPO1]	0.000492507
	GO:0050657	GO_BiologicalProcess-GOA_26.11.2015_10h59	nucleic acid transport	[Group6]	[ALYREF, EIF4A3, KHDRBS1, MAGOHB, NUP133, NUP160, RANBP2, SRSF1, SRSF3, SRSF7, THOC7]	0.00049571
	GO:0050658	GO_BiologicalProcess-GOA_26.11.2015_10h59	RNA transport	[Group6]	[ALYREF, EIF4A3, KHDRBS1, MAGOHB, NUP133, NUP160, RANBP2, SRSF1, SRSF3, SRSF7, THOC7]	0.00049571
	REACTOME:6985651	REACTOME_30.11.2015	Cleavage of Growing Transcript in the Termination Region	[Group6]	[SNRPF, SNRPG, SRSF1, SRSF2, SRSF3, SRSF7, U2AF1]	0.000793215
	REACTOME:6985652	REACTOME_30.11.2015	RNA Polymerase II Transcription Termination	[Group6]	[SNRPF, SNRPG, SRSF1, SRSF2, SRSF3, SRSF7, U2AF1]	0.000793215
	GO:0043488	GO_BiologicalProcess-GOA_26.11.2015_10h59	regulation of mRNA stability	[Group2]	[DHX9, ELAVL1, HNRNPA0, HNRNPD, HNRNPU, METTL14, TARDBP, YTHDF2]	0.00089638
	REACTOME:6986679	REACTOME_30.11.2015	Mitotic Prometaphase	[Group5]	[CDCA8, ITGB3BP, MAPRE1, MIS12, NUP133, NUP160, PPP1CC, PPP2CA, PPP2R1B, RANBP2, SMC4, XPO1]	0.00147841
	GO:0010608	GO_BiologicalProcess-GOA_26.11.2015_10h59	posttranscriptional regulation of gene expression	[Group2]	[CAPRIN1, CNOT7, DDX3X, DHX9, EIF3A, EIF4A1, EIF4A3, ELAVL1, HNRNPA0, HNRNPD, HNRNPU, KHDRBS1, KIAA0020, LARS, METTL14, NPM1, RBM3, TARDBP, YTHDF2]	0.00172013
	GO:0043487	GO_BiologicalProcess-GOA_26.11.2015_10h59	regulation of RNA stability	[Group2]	[DHX9, ELAVL1, HNRNPA0, HNRNPD, HNRNPU, METTL14, TARDBP, YTHDF2]	0.0017555
	REACTOME:6986244	REACTOME_30.11.2015	RHO GTPases Activate Formins	[Group5]	[CDCA8, ITGB3BP, MAPRE1, MIS12, NUP133, NUP160, PPP1CC, PPP2CA, PPP2R1B, RANBP2, XPO1]	0.00379677
	REACTOME:6986678	REACTOME_30.11.2015	Resolution of Sister Chromatid Cohesion	[Group5]	[CDCA8, ITGB3BP, MAPRE1, MIS12, NUP133, NUP160, PPP1CC, PPP2CA, PPP2R1B, RANBP2, XPO1]	0.00379677
	REACTOME:6985971	REACTOME_30.11.2015	Chromosome Maintenance	[Group3]	[DKC1, FEN1, ITGB3BP, NPM1, PCNA, RBBP4, RBBP7, RFC3]	0.00391973
	GO:0000054	GO_BiologicalProcess-GOA_26.11.2015_10h59	ribosomal subunit export from nucleus	[Group0]	[EIF3A, RAN, SDAD1, XPO1]	0.0054665
	REACTOME:6986382	REACTOME_30.11.2015	Association of TriC/CCT with target proteins during biosynthesis	[Group4]	[CCT2, CCT4, CCT7, CCT8]	0.0054665
	REACTOME:6986383	REACTOME_30.11.2015	Chaperonin-mediated protein folding	[Group4]	[CCT2, CCT4, CCT7, CCT8]	0.0054665
	REACTOME:6986384	REACTOME_30.11.2015	Protein folding	[Group4]	[CCT2, CCT4, CCT7, CCT8]	0.0054665
	GO:0032555	GO_MolecularFunction-GOA_26.11.2015_10h59	purine ribonucleotide binding	[Group1]	[ACTR2, ACTR3, ARF4, ATP2B1, BTAF1, CCT2, CCT4, CCT6A, CCT7, CCT8, CDK12, CDK17, CHD1, CPS1, DARS, DDX3X, DHX15, DHX29, DHX9, DRG1, EIF4A1, EIF4A3, GNL3, GPN3, GSPT1, GTPBP4, HSPA14, KATNA1, KIF5B, LARS, MARK3, MCM6, MELK, MOCS1, NRAS, OLA1, PDK2, PSMC2, RAB10, RAB11A, RAB27A, RALA, RAN, RARS, RIOK2, SMC4, SRPK1, STK26, TKFC, TRIP13, TUBB6, UBA2]	0.00746382
LOC520588	GO:0006396	GO_BiologicalProcess-GOA_26.11.2015_10h59	RNA processing	[Group3]	[C1D, CDC40, CDC73, CLK3, CNOT7, CTR9, CWC22, DDX20, DDX5, DHX15, DHX29, DHX36, DYRK1A, HNRNPH1, INTS6, INTS8, LARP7, METTL14, MPHOSPH6, NGDN, NOL11, PLRG1, PRPF40A, RBM17, RBM23, RBM39, RNF20, RNMT, SCAF11, SF3A3, SF3B1, SF3B3, SMNDC1, SNRPF, SON, SREK1, STRAP, TARDBP, TFB2M, TRA2A, TRMT6, U2SURP, UTP11L, UTP15, UTP3, UTP6, WDR3, WDR36, WTAP]	1.95871e-09
	GO:0016071	GO_BiologicalProcess-GOA_26.11.2015_10h59	mRNA metabolic process	[Group3]	[CDC40, CDC73, CNOT6L, CNOT7, CSDE1, CTR9, CWC22, DCP1A, DDX20, DDX5, DYRK1A, METTL14, PLRG1, PRPF40A, RBM17, RBM23, RBM39, RNF20, RNMT, SCAF11, SF3A3, SF3B1, SF3B3, SMG1, SMNDC1, SNRPF, SON, SREK1, STRAP, TRA2A, WTAP]	1.89222e-05
	GO:0016070	GO_BiologicalProcess-GOA_26.11.2015_10h59	RNA metabolic process	[Group2]	[ACTR8, ATAD2B, ATF1, ATF2, ATG5, C1D, CALR, CCAR1, CCDC59, CCNC, CDC40, CDC73, CHD1, CHUK, CLK3, CNOT6L, CNOT7, CSDE1, CTDSPL2, CTR9, CUL3, CWC22, DARS, DCP1A, DDX20, DDX21, DDX3X, DDX5, DDX50, DHX15, DHX29, DHX36, DNAJC2, DNTTIP2, DYRK1A, EIF2AK3, ELL2, ELP2, GNL3, GPBP1, GTF2A1, GTF2E1, GTF2H1, HNRNPH1, IARS, INTS6, INTS8, LARP7, LARS, MED13, METTL14, MGA, MPHOSPH6, MTDH, MYNN, N4BP2L2, NCK1, …	3.27551e-05
	GO:0006397	GO_BiologicalProcess-GOA_26.11.2015_10h59	mRNA processing	[Group3]	[CDC40, CDC73, CNOT7, CTR9, CWC22, DDX20, DDX5, DYRK1A, METTL14, PLRG1, PRPF40A, RBM17, RBM23, RBM39, RNF20, RNMT, SCAF11, SF3A3, SF3B1, SF3B3, SMNDC1, SNRPF, SON, SREK1, STRAP, TRA2A, WTAP]	3.66147e-05
	REACTOME:6985645	REACTOME_30.11.2015	Processing of Capped Intron-Containing Pre-mRNA	[Group1]	[CCAR1, CDC40, HNRNPA0, HNRNPH1, METTL14, NUP107, NUP155, NUP160, NUP88, PLRG1, POLR2K, RANBP2, SEH1L, SF3A3, SF3B1, SF3B3, SNRPF, WTAP]	0.000138647
	GO:0008380	GO_BiologicalProcess-GOA_26.11.2015_10h59	RNA splicing	[Group3]	[CDC40, CLK3, CWC22, DDX20, DDX5, DYRK1A, HNRNPH1, METTL14, PLRG1, PRPF40A, RBM17, SCAF11, SF3A3, SF3B1, SF3B3, SMNDC1, SNRPF, SON, SREK1, STRAP, TARDBP, TRA2A, WTAP]	0.000295617
	GO:0070647	GO_BiologicalProcess-GOA_26.11.2015_10h59	protein modification by small protein conjugation or removal	[Group0]	[ASB13, ATG5, CAND1, CDC73, CTR9, CUL3, DCUN1D1, GTPBP4, LTN1, PCNP, PELI1, PJA2, RABGEF1, RANBP2, RBBP6, RCHY1, RNF145, RNF146, RNF2, RNF20, RNF8, SENP6, SIRT1, SOCS4, TOPORS, TRIP12, UBA2, UBA5, UBE2V2, UBE2W, UBQLN1, UFL1, UFM1, USP16, USP34, USP37, USP8, USPL1, WAC, ZNF207]	0.000625581
	GO:0000377	GO_BiologicalProcess-GOA_26.11.2015_10h59	RNA splicing, via transesterification reactions with bulged adenosine as nucleophile	[Group3]	[CDC40, CWC22, DDX20, DDX5, DYRK1A, METTL14, PLRG1, PRPF40A, RBM17, SCAF11, SF3A3, SF3B1, SF3B3, SMNDC1, SNRPF, STRAP, TRA2A, WTAP]	0.000988849
	GO:0000398	GO_BiologicalProcess-GOA_26.11.2015_10h59	mRNA splicing, via spliceosome	[Group3]	[CDC40, CWC22, DDX20, DDX5, DYRK1A, METTL14, PLRG1, PRPF40A, RBM17, SCAF11, SF3A3, SF3B1, SF3B3, SMNDC1, SNRPF, STRAP, TRA2A, WTAP]	0.000988849
	GO:0000375	GO_BiologicalProcess-GOA_26.11.2015_10h59	RNA splicing, via transesterification reactions	[Group3]	[CDC40, CWC22, DDX20, DDX5, DYRK1A, METTL14, PLRG1, PRPF40A, RBM17, SCAF11, SF3A3, SF3B1, SF3B3, SMNDC1, SNRPF, STRAP, TRA2A, WTAP]	0.00109602
	GO:0033523	GO_BiologicalProcess-GOA_26.11.2015_10h59	histone H2B ubiquitination	[Group4]	[CDC73, CTR9, RNF20, RNF8, WAC]	0.00126941
	REACTOME:6985597	REACTOME_30.11.2015	Gene Expression	[Group1]	[CCAR1, CCNC, CDC40, CNOT6L, CNOT7, DCP1A, DDX20, EIF3A, EIF3J, EIF4H, GTF2A1, GTF2E1, GTF2H1, HNRNPA0, HNRNPH1, IPO8, MED13, METTL14, NCOR1, NUP107, NUP155, NUP160, NUP88, PHAX, PLRG1, POLR2K, PPP2CA, PSMC2, PSMD14, RANBP2, RNMT, RORC, RRN3, SEH1L, SF3A3, SF3B1, SF3B3, SIRT1, SMG1, SNRPF, TFB2M, TSN, WTAP]	0.00149292
	REACTOME:6986142	REACTOME_30.11.2015	snRNP Assembly	[Group1]	[DDX20, NUP107, NUP155, NUP160, NUP88, PHAX, RANBP2, SEH1L, SNRPF]	0.00406917
	REACTOME:6986143	REACTOME_30.11.2015	Metabolism of non-coding RNA	[Group1]	[DDX20, NUP107, NUP155, NUP160, NUP88, PHAX, RANBP2, SEH1L, SNRPF]	0.00406917
	GO:0032446	GO_BiologicalProcess-GOA_26.11.2015_10h59	protein modification by small protein conjugation	[Group0]	[ASB13, ATG5, CAND1, CDC73, CTR9, CUL3, DCUN1D1, GTPBP4, LTN1, PCNP, PELI1, PJA2, RABGEF1, RANBP2, RBBP6, RCHY1, RNF145, RNF146, RNF2, RNF20, RNF8, SIRT1, SOCS4, TOPORS, TRIP12, UBA2, UBA5, UBE2V2, UBE2W, UBQLN1, UFL1, UFM1, WAC, ZNF207]	0.00543123
C26H10orf88	GO:0016070	GO_BiologicalProcess-GOA_26.11.2015_10h59	RNA metabolic process	[Group5]	[ANKRA2, ATAD2B, ATF1, BAZ1B, CCAR1, CCNL2, CDK12, CDK13, CHD1, CHD2, CHUK, CREBZF, CTCF, CTR9, DDX3X, DDX50, DHX15, DHX29, DYRK1A, GDF7, GNL3, GPBP1, GTF2A1, GTF2H1, GTPBP3, HNRNPH1, KDM3A, LARP7, LIG4, METTL14, METTL3, MGA, MRGBP, MXD3, MYOD1, MYOG, MYSM1, NGDN, NOL11, NUP107, PAN2, PAXBP1, PAXIP1, PCF11, POLR1B, POLR3F, PPP1R10, PRPF40A, RB1, RBM22, RBM39, RBM5, RBMX2, RNPC3, RPL7, RPRD1A, RPU…	1.03479e-08
	GO:0006396	GO_BiologicalProcess-GOA_26.11.2015_10h59	RNA processing	[Group6]	[CDK12, CDK13, CTR9, DHX15, DHX29, DYRK1A, GTPBP3, HNRNPH1, LARP7, METTL14, METTL3, MYOD1, NGDN, NOL11, PAN2, PCF11, PRPF40A, RBM22, RBM39, RBM5, RBMX2, RNPC3, RPL7, RPUSD1, SART3, SF3B1, SF3B3, SON, SREK1, TRA2A, U2SURP, UTP15, UTP3, WDR3, WTAP]	7.50865e-07
	GO:0016071	GO_BiologicalProcess-GOA_26.11.2015_10h59	mRNA metabolic process	[Group6]	[CDK12, CDK13, CTR9, DYRK1A, METTL14, METTL3, MYOD1, PAN2, PCF11, PRPF40A, RBM22, RBM39, RBM5, RBMX2, RNPC3, SART3, SECISBP2, SF3B1, SF3B3, SMG1, SON, SREK1, TRA2A, UPF1, WTAP]	1.30352e-05
	GO:0006397	GO_BiologicalProcess-GOA_26.11.2015_10h59	mRNA processing	[Group6]	[CDK12, CDK13, CTR9, DYRK1A, METTL14, MYOD1, PAN2, PCF11, PRPF40A, RBM22, RBM39, RBM5, RBMX2, RNPC3, SART3, SF3B1, SF3B3, SON, SREK1, TRA2A, WTAP]	9.21289e-05
	GO:0033044	GO_BiologicalProcess-GOA_26.11.2015_10h59	regulation of chromosome organization	[Group2]	[ATAD2B, CTCF, CTR9, ERCC4, KDM3A, PAXBP1, PAXIP1, POT1, RB1, SART3, SENP6, SIRT1, SLF1, TERF2, TLK2, YLPM1]	0.000139465
	REACTOME:6985645	REACTOME_30.11.2015	Processing of Capped Intron-Containing Pre-mRNA	[Group3]	[CCAR1, HNRNPH1, METTL14, METTL3, NUP107, NUP160, NUP88, PCF11, RANBP2, RBM5, RNPC3, SF3B1, SF3B3, WTAP]	0.000425387
	GO:0008380	GO_BiologicalProcess-GOA_26.11.2015_10h59	RNA splicing	[Group6]	[CDK12, CDK13, DYRK1A, HNRNPH1, METTL14, MYOD1, PRPF40A, RBM22, RBM5, RBMX2, RNPC3, SART3, SF3B1, SF3B3, SON, SREK1, TRA2A, WTAP]	0.000501739
	GO:0016570	GO_BiologicalProcess-GOA_26.11.2015_10h59	histone modification	[Group0]	[BAZ1B, BRD8, CTCF, CTR9, KANSL2, KDM3A, MRGBP, MYOD1, MYSM1, PAXBP1, PAXIP1, SART3, SETD2, SIRT1, SMARCAD1, TRRAP, UIMC1, USP34, WAC, WDR75]	0.00145155
	GO:0018205	GO_BiologicalProcess-GOA_26.11.2015_10h59	peptidyl-lysine modification	[Group0]	[BRD8, CTCF, CTR9, KANSL2, KDM3A, MRGBP, MYOD1, PAXIP1, RANBP2, SENP6, SETD2, SIRT1, TOPORS, TRRAP, UBA2, WDR75]	0.0017829
	GO:0016569	GO_BiologicalProcess-GOA_26.11.2015_10h59	covalent chromatin modification	[Group0]	[BAZ1B, BRD8, CTCF, CTR9, KANSL2, KDM3A, MRGBP, MYOD1, MYSM1, PAXBP1, PAXIP1, SART3, SETD2, SIRT1, SMARCAD1, TRRAP, UIMC1, USP34, WAC, WDR75]	0.00180994
	GO:0000377	GO_BiologicalProcess-GOA_26.11.2015_10h59	RNA splicing, via transesterification reactions with bulged adenosine as nucleophile	[Group6]	[CDK13, DYRK1A, METTL14, MYOD1, PRPF40A, RBM22, RBM5, RBMX2, RNPC3, SART3, SF3B1, SF3B3, TRA2A, WTAP]	0.00195482
	GO:0000398	GO_BiologicalProcess-GOA_26.11.2015_10h59	mRNA splicing, via spliceosome	[Group6]	[CDK13, DYRK1A, METTL14, MYOD1, PRPF40A, RBM22, RBM5, RBMX2, RNPC3, SART3, SF3B1, SF3B3, TRA2A, WTAP]	0.00195482
	GO:0000375	GO_BiologicalProcess-GOA_26.11.2015_10h59	RNA splicing, via transesterification reactions	[Group6]	[CDK13, DYRK1A, METTL14, MYOD1, PRPF40A, RBM22, RBM5, RBMX2, RNPC3, SART3, SF3B1, SF3B3, TRA2A, WTAP]	0.00211262
	GO:0051252	GO_BiologicalProcess-GOA_26.11.2015_10h59	regulation of RNA metabolic process	[Group1]	[ANKRA2, ATAD2B, ATF1, BAZ1B, CCAR1, CCNL2, CDK12, CDK13, CHD1, CHD2, CHUK, CREBZF, CTCF, CTR9, DDX3X, DYRK1A, GDF7, GNL3, GPBP1, GTF2A1, GTF2H1, HNRNPH1, KDM3A, MGA, MRGBP, MXD3, MYOD1, MYOG, MYSM1, NOL11, NUP107, PAXBP1, PAXIP1, RB1, RBM22, RBM5, RPRD1A, RRN3, SECISBP2, SETD2, SIRT1, SON, SS18, TAF5L, TCEA2, TCERG1, TFCP2, TLE1, TOPORS, TRRAP, UIMC1, URI1, USP34, UTP15, WAC, WDR75, WTAP, YLPM1,…	0.00320995
	GO:2001252	GO_BiologicalProcess-GOA_26.11.2015_10h59	positive regulation of chromosome organization	[Group2]	[CTR9, PAXBP1, PAXIP1, POT1, RB1, SART3, SIRT1, SLF1, TERF2]	0.0049518
	GO:0016568	GO_BiologicalProcess-GOA_26.11.2015_10h59	chromatin modification	[Group0]	[ATAD2B, BAZ1B, BRD8, CHD1, CTCF, CTR9, KANSL2, KDM3A, MRGBP, MYOD1, MYSM1, PAXBP1, PAXIP1, SART3, SETD2, SIRT1, SMARCAD1, TRRAP, UIMC1, USP34, WAC, WDR75]	0.0083296
	REACTOME:6986735	REACTOME_30.11.2015	Mitotic Prophase	[Group4]	[ARPP19, CNEP1R1, NEK9, NUP107, NUP160, NUP88, RANBP2, RB1]	0.00912149
RPAP3	GO:0006396	GO_BiologicalProcess-GOA_26.11.2015_10h59	RNA processing	[Group0]	[CDC40, CPSF6, CTR9, DHX29, HNRNPK, IWS1, LARP7, LUC7L3, METTL14, NSRP1, PRPF38A, PRPF40A, RBM39, RNF20, RNF219, SMNDC1, SREK1, SSB, U2SURP, UTP15, UTP6, WDR3]	3.01362e-05
	GO:0006397	GO_BiologicalProcess-GOA_26.11.2015_10h59	mRNA processing	[Group0]	[CDC40, CPSF6, CTR9, HNRNPK, IWS1, LUC7L3, METTL14, NSRP1, PRPF38A, PRPF40A, RBM39, RNF20, RNF219, SMNDC1, SREK1]	8.38874e-05
	GO:0016071	GO_BiologicalProcess-GOA_26.11.2015_10h59	mRNA metabolic process	[Group0]	[CDC40, CPSF6, CTR9, EIF3E, HNRNPK, IWS1, LUC7L3, METTL14, NSRP1, PRPF38A, PRPF40A, RBM39, RNF20, RNF219, SMNDC1, SREK1]	0.000225323
	REACTOME:6985645	REACTOME_30.11.2015	Processing of Capped Intron-Containing Pre-mRNA	[Group2]	[CCAR1, CDC40, HNRNPA0, HNRNPK, METTL14, NUP133, NUP153, NUP54, POLR2B, RANBP2]	0.000696026
	REACTOME:6986768	REACTOME_30.11.2015	SUMOylation	[Group2]	[NUP133, NUP153, NUP54, RAD21, RANBP2, RNF168, UBA2]	0.0018503
	REACTOME:6986248	REACTOME_30.11.2015	Gene Silencing by RNA	[Group2]	[NUP133, NUP153, NUP54, POLR2B, RANBP2, TSN]	0.00560598
	GO:0016574	GO_BiologicalProcess-GOA_26.11.2015_10h59	histone ubiquitination	[Group1]	[CTR9, RNF168, RNF20, SUZ12, WAC]	0.00716449
	REACTOME:6985540	REACTOME_30.11.2015	Cell Cycle	[Group2]	[AHCTF1, CDK7, CLASP2, KIF2A, MRE11A, NUP133, NUP153, NUP54, RAD21, RANBP2, RNF168, SMARCA5, TERF1, TUBGCP3, UBE2V2]	0.00967925
SYNRG	GO:0006396	GO_BiologicalProcess-GOA_26.11.2015_10h59	RNA processing	[Group0, Group3]	[CASC3, CDK12, CDK13, CLP1, CPSF2, CPSF6, CTR9, DDX20, DDX23, DDX47, DDX52, DHX15, DHX29, DIEXF, DKC1, DYRK1A, EIF4A3, EXOSC3, LARP7, METTL14, METTL16, METTL3, MPHOSPH6, NGDN, NOL11, PAN2, PAN3, PHF5A, PRPF3, PRPF40A, RBM39, SART3, SCAF11, SF3A3, SF3B3, SON, SREK1, TARDBP, THG1L, U2SURP, UTP11L, UTP15, UTP3, WDR3, WDR36, WTAP, YTHDC1]	5.50442e-19
	GO:0016070	GO_BiologicalProcess-GOA_26.11.2015_10h59	RNA metabolic process	[Group2]	[ACTR8, ASH2L, ATAD2B, BAHD1, BRD7, CASC3, CCDC59, CCNL2, CDK12, CDK13, CHD1, CHUK, CLP1, CNOT6L, CPSF2, CPSF6, CTCF, CTR9, CUL3, DARS, DCP1A, DDX20, DDX23, DDX47, DDX50, DDX52, DHX15, DHX29, DIEXF, DKC1, DNAJC2, DYRK1A, EIF4A3, ELF1, EXOSC3, GNL3, GPBP1, GTF2E1, GTF2H1, LARP7, LARS, LRIF1, MED26, METTL14, METTL16, METTL3, MGA, MPHOSPH6, MPHOSPH8, MTDH, MTERF4, NGDN, NOL11, NUFIP1, NUP107, PAN2, …	3.02436e-17
	GO:0016071	GO_BiologicalProcess-GOA_26.11.2015_10h59	mRNA metabolic process	[Group0]	[CASC3, CDK12, CDK13, CLP1, CNOT6L, CPSF2, CPSF6, CTR9, DCP1A, DDX20, DDX47, DKC1, DYRK1A, EIF4A3, EXOSC3, METTL14, METTL3, PAN2, PAN3, PHF5A, PRPF3, PRPF40A, RBM39, SART3, SCAF11, SECISBP2, SF3A3, SF3B3, SMG1, SMG8, SON, SREK1, WTAP, YTHDC1]	4.92995e-15
	GO:0006397	GO_BiologicalProcess-GOA_26.11.2015_10h59	mRNA processing	[Group0]	[CASC3, CDK12, CDK13, CLP1, CPSF2, CPSF6, CTR9, DDX20, DDX47, DYRK1A, EIF4A3, METTL14, PAN2, PAN3, PHF5A, PRPF3, PRPF40A, RBM39, SART3, SCAF11, SF3A3, SF3B3, SON, SREK1, WTAP, YTHDC1]	1.6889e-10
	GO:0008380	GO_BiologicalProcess-GOA_26.11.2015_10h59	RNA splicing	[Group0]	[CASC3, CDK12, CDK13, CLP1, DDX20, DDX23, DDX47, DYRK1A, EIF4A3, METTL14, PHF5A, PRPF3, PRPF40A, SART3, SCAF11, SF3A3, SF3B3, SON, SREK1, TARDBP, WTAP, YTHDC1]	1.04499e-08
	GO:0006364	GO_BiologicalProcess-GOA_26.11.2015_10h59	rRNA processing	[Group3]	[DDX47, DDX52, DIEXF, DKC1, EIF4A3, EXOSC3, METTL16, MPHOSPH6, NGDN, NOL11, UTP11L, UTP15, UTP3, WDR3, WDR36]	2.86084e-07
	GO:0016072	GO_BiologicalProcess-GOA_26.11.2015_10h59	rRNA metabolic process	[Group3]	[DDX47, DDX52, DIEXF, DKC1, EIF4A3, EXOSC3, METTL16, MPHOSPH6, NGDN, NOL11, UTP11L, UTP15, UTP3, WDR3, WDR36]	2.86084e-07
	GO:0034660	GO_BiologicalProcess-GOA_26.11.2015_10h59	ncRNA metabolic process	[Group3]	[CLP1, DARS, DDX47, DDX52, DIEXF, DKC1, EIF4A3, EXOSC3, LARS, METTL16, METTL3, MPHOSPH6, NGDN, NOL11, POLR1B, RARS, THG1L, UTP11L, UTP15, UTP3, WDR3, WDR36]	6.35883e-07
	GO:0034470	GO_BiologicalProcess-GOA_26.11.2015_10h59	ncRNA processing	[Group0, Group3]	[CLP1, DDX47, DDX52, DIEXF, DKC1, EIF4A3, EXOSC3, METTL16, METTL3, MPHOSPH6, NGDN, NOL11, THG1L, UTP11L, UTP15, UTP3, WDR3, WDR36]	4.26124e-06
	REACTOME:6985597	REACTOME_30.11.2015	Gene Expression	[Group9]	[CASC3, CLP1, CNOT6L, CPSF2, DCP1A, DDX20, DDX23, EIF2B5, EIF4A3, EXOSC3, GTF2E1, GTF2H1, HNRNPU, MED26, METTL14, METTL3, NUP107, NUP160, PAN2, PAN3, PHF5A, POLR1B, PPP2CA, PPP2R2A, RANBP2, SF3A3, SF3B3, SMG1, SRP68, TAF4, TAF5, WTAP]	1.97215e-05
	GO:0000375	GO_BiologicalProcess-GOA_26.11.2015_10h59	RNA splicing, via transesterification reactions	[Group0]	[CDK13, DDX20, DDX23, DYRK1A, EIF4A3, METTL14, PHF5A, PRPF3, PRPF40A, SART3, SCAF11, SF3A3, SF3B3, WTAP, YTHDC1]	2.01933e-05
	GO:0000377	GO_BiologicalProcess-GOA_26.11.2015_10h59	RNA splicing, via transesterification reactions with bulged adenosine as nucleophile	[Group0]	[CDK13, DDX20, DYRK1A, EIF4A3, METTL14, PHF5A, PRPF3, PRPF40A, SART3, SCAF11, SF3A3, SF3B3, WTAP, YTHDC1]	0.000114531
	GO:0000398	GO_BiologicalProcess-GOA_26.11.2015_10h59	mRNA splicing, via spliceosome	[Group0]	[CDK13, DDX20, DYRK1A, EIF4A3, METTL14, PHF5A, PRPF3, PRPF40A, SART3, SCAF11, SF3A3, SF3B3, WTAP, YTHDC1]	0.000114531
	REACTOME:6985645	REACTOME_30.11.2015	Processing of Capped Intron-Containing Pre-mRNA	[Group9]	[CLP1, CPSF2, DDX23, HNRNPU, METTL14, METTL3, NUP107, NUP160, PHF5A, RANBP2, SF3A3, SF3B3, WTAP]	0.000148438
	GO:0000956	GO_BiologicalProcess-GOA_26.11.2015_10h59	nuclear-transcribed mRNA catabolic process	[Group1]	[CASC3, CNOT6L, DCP1A, EIF4A3, EXOSC3, PAN2, PAN3, SECISBP2, SMG1, SMG8]	0.000151145
	GO:0016556	GO_BiologicalProcess-GOA_26.11.2015_10h59	mRNA modification	[Group8]	[DKC1, METTL14, METTL3, WTAP]	0.000359491
	GO:0006402	GO_BiologicalProcess-GOA_26.11.2015_10h59	mRNA catabolic process	[Group1]	[CASC3, CNOT6L, DCP1A, EIF4A3, EXOSC3, PAN2, PAN3, SECISBP2, SMG1, SMG8]	0.000480017
	GO:0003724	GO_MolecularFunction-GOA_26.11.2015_10h59	RNA helicase activity	[Group7]	[DDX20, DDX23, DDX47, DDX50, DDX52, DHX15, DHX29, EIF4A3]	0.0009662
	GO:0004004	GO_MolecularFunction-GOA_26.11.2015_10h59	ATP-dependent RNA helicase activity	[Group7]	[DDX20, DDX23, DDX47, DDX50, DDX52, DHX15, DHX29, EIF4A3]	0.0009662
	GO:0008186	GO_MolecularFunction-GOA_26.11.2015_10h59	RNA-dependent ATPase activity	[Group7]	[DDX20, DDX23, DDX47, DDX50, DDX52, DHX15, DHX29, EIF4A3]	0.0009662
	GO:0006401	GO_BiologicalProcess-GOA_26.11.2015_10h59	RNA catabolic process	[Group1]	[CASC3, CNOT6L, DCP1A, EIF4A3, EXOSC3, PAN2, PAN3, SECISBP2, SMG1, SMG8]	0.00130412
	GO:0030490	GO_BiologicalProcess-GOA_26.11.2015_10h59	maturation of SSU-rRNA	[Group3]	[DIEXF, NGDN, NOL11, UTP15, UTP3, WDR3]	0.00156212
	GO:0008026	GO_MolecularFunction-GOA_26.11.2015_10h59	ATP-dependent helicase activity	[Group7]	[DDX20, DDX23, DDX47, DDX50, DDX52, DHX15, DHX29, EIF4A3, NBN]	0.00201484
	GO:0070035	GO_MolecularFunction-GOA_26.11.2015_10h59	purine NTP-dependent helicase activity	[Group7]	[DDX20, DDX23, DDX47, DDX50, DDX52, DHX15, DHX29, EIF4A3, NBN]	0.00201484
	GO:0004386	GO_MolecularFunction-GOA_26.11.2015_10h59	helicase activity	[Group7]	[DDX20, DDX23, DDX47, DDX50, DDX52, DHX15, DHX29, EIF4A3, NBN, SMARCAD1]	0.00283241
	GO:0022618	GO_BiologicalProcess-GOA_26.11.2015_10h59	ribonucleoprotein complex assembly	[Group5]	[BRIX1, CLP1, CNOT6L, DDX20, MTERF4, NUFIP1, PAN2, PAN3, PRPF3, SART3, SCAF11, YTHDC1]	0.00381583
	GO:0080009	GO_BiologicalProcess-GOA_26.11.2015_10h59	mRNA methylation	[Group8]	[METTL14, METTL3, WTAP]	0.00459781
	GO:0033044	GO_BiologicalProcess-GOA_26.11.2015_10h59	regulation of chromosome organization	[Group6]	[ATAD2B, BRD7, CTCF, CTR9, CUL3, DKC1, SART3, TLK2, TRIP12, WAPAL, YLPM1, ZNF207]	0.00498223
	GO:0006259	GO_BiologicalProcess-GOA_26.11.2015_10h59	DNA metabolic process	[Group10]	[ACTR8, CTCF, DKC1, DNAJC2, EXOSC3, GTF2H1, GTPBP4, INIP, MPHOSPH8, NBN, RAD17, RAD21, RNF8, SETD2, SMARCAD1, SMG1, TRIP12, UBE2V2, VPRBP, WAPAL, XRN2, YLPM1, ZNF830]	0.00675998
	GO:0000184	GO_BiologicalProcess-GOA_26.11.2015_10h59	nuclear-transcribed mRNA catabolic process, nonsense-mediated decay	[Group1]	[CASC3, EIF4A3, SECISBP2, SMG1, SMG8]	0.00712956
	GO:0000462	GO_BiologicalProcess-GOA_26.11.2015_10h59	maturation of SSU-rRNA from tricistronic rRNA transcript (SSU-rRNA, 5.8S rRNA, LSU-rRNA)	[Group3]	[DIEXF, NGDN, UTP15, UTP3, WDR3]	0.00712956
	GO:0016568	GO_BiologicalProcess-GOA_26.11.2015_10h59	chromatin modification	[Group4]	[ACTR8, ASH2L, ATAD2B, BAHD1, BRD7, BRD8, CHD1, CTCF, CTR9, DNAJC2, RNF8, SART3, SETD2, SMARCAD1, TAF5, TRIP12, VPRBP, WAC, WDR75]	0.00717603
	GO:0010501	GO_BiologicalProcess-GOA_26.11.2015_10h59	RNA secondary structure unwinding	[Group7]	[DDX20, DDX23, DDX47, DDX50, DDX52, EIF4A3]	0.00746998
FTSJD1	GO:0030490	GO_BiologicalProcess-GOA_26.11.2015_10h59	maturation of SSU-rRNA	[Group1]	[NGDN, NOL11, UTP15, WDR3]	0.000990039
	GO:0043457	GO_BiologicalProcess-GOA_26.11.2015_10h59	regulation of cellular respiration	[Group2]	[HIF1A, PIK3CA, PNPT1]	0.00525024
	GO:0016925	GO_BiologicalProcess-GOA_26.11.2015_10h59	protein sumoylation	[Group0]	[IFIH1, RANBP2, UBA2]	0.00886202
	GO:0018205	GO_BiologicalProcess-GOA_26.11.2015_10h59	peptidyl-lysine modification	[Group0]	[ARID4B, CTR9, IFIH1, RANBP2, UBA2, USPL1, WDR75]	0.00910732
	GO:0000462	GO_BiologicalProcess-GOA_26.11.2015_10h59	maturation of SSU-rRNA from tricistronic rRNA transcript (SSU-rRNA, 5.8S rRNA, LSU-rRNA)	[Group1]	[NGDN, UTP15, WDR3]	0.00924242
MAGIX	GO:0006396	GO_BiologicalProcess-GOA_26.11.2015_10h59	RNA processing	[Group0]	[CNOT7, CPSF6, CTR9, CWC22, DHX15, DHX9, EIF4A3, FBL, LARP7, MAGOHB, METTL14, MPHOSPH6, NOL11, PRPF40A, RBM3, SF3A3, SF3B3, SNRPF, SNRPG, SRSF3, THOC7, TRA2B, TRMT6, UTP11L, UTP15, UTP3, WDR3, WTAP]	0.000712144
	GO:0019752	GO_BiologicalProcess-GOA_26.11.2015_10h59	carboxylic acid metabolic process	[Group1]	[AASDHPPT, ABCD1, ACAD10, ALDH1L1, ALDOB, APOA5, ASL, CACNA1A, CPS1, CYP2C19, CYP2E1, DARS, ECI2, ENO4, FPGS, GGT1, GLYAT, GULO, HGD, HPD, HPN, IDH3A, LARS, LOC521656, LOC530929, LOC781988, PDK2, PKLR, PRODH2, RARS]	0.000870816
	REACTOME:6985749	REACTOME_30.11.2015	Fatty acids	[Group4]	[CYP4A11, LOC509506, LOC521656, LOC530929]	0.00192186
	REACTOME:6985590	REACTOME_30.11.2015	Fructose catabolism	[Group2]	[ALDOB, KHK, TKFC]	0.0024415
	REACTOME:6985645	REACTOME_30.11.2015	Processing of Capped Intron-Containing Pre-mRNA	[Group3]	[CCAR1, DHX9, GTF2F2, HNRNPD, METTL14, RANBP2, SF3A3, SF3B3, SNRPF, SNRPG, SRSF3, WTAP]	0.00562743
MGC137211	GO:0019752	GO_BiologicalProcess-GOA_26.11.2015_10h59	carboxylic acid metabolic process	[Group7]	[AASDHPPT, ABAT, ACAA1, ACAA2, ACAD10, ACADL, ACADS, ACMSD, ACOX2, ACSL1, ACSM1, ACSM3, ADI1, ADIPOR1, AGMO, ALDH1L1, ALDH4A1, ALDH9A1, ALDOB, AMDHD1, ANGPTL3, APOA4, APOA5, APOC2, APOC3, ARG1, ASL, ASS1, AZIN1, BBOX1, BCKDHB, BHMT, BTD, C3, CARNS1, CBS, CDO1, CPS1, CPT2, CYP1A2, CYP26A1, CYP2B6, CYP2C19, CYP2C87, CYP2E1, CYP39A1, CYP7A1, DDAH1, DECR1, DECR2, DHTKD1, DMGDH, DPYD, ECHDC2, ECHS1, E…	1.32286e-41
	REACTOME:6985584	REACTOME_30.11.2015	Metabolism	[Group9]	[AASDHPPT, ABCG8, ABHD14B, ACAA1, ACAD10, ACADL, ACADS, ACAT1, ACOT9, ACOX2, ACSL1, ACSM1, ACSM2B, ADH4, ADI1, ADK, AGMAT, AGMO, AGPAT2, AKR1B10, ALAD, ALB, ALDH1A1, ALDH4A1, ALDH9A1, ALDOB, AMDHD1, AMY2B, AOC1, APOA2, APOA4, APOA5, APOC2, APOC3, ARG1, ASL, ASS1, AZIN1, B4GALT4, BBOX1, BCKDHB, BHMT, BREH1, BSG, BTD, CA13, CA14, CA3, CA5A, CAT, CBS, CDO1, CES1, CES2, CHPT1, CHST2, CHSY1, CPS1, CPT…	4.95563e-41
	GO:0032787	GO_BiologicalProcess-GOA_26.11.2015_10h59	monocarboxylic acid metabolic process	[Group7]	[ABAT, ACAA1, ACAA2, ACAD10, ACADL, ACADS, ACOX2, ACSL1, ACSM1, ACSM3, ADIPOR1, AGMO, ALDH9A1, ALDOB, AMDHD1, ANGPTL3, APOA4, APOA5, APOC2, APOC3, BBOX1, BTD, C3, CPT2, CYP1A2, CYP26A1, CYP2B6, CYP2C19, CYP2C87, CYP2E1, CYP39A1, CYP7A1, DECR1, DECR2, ECHDC2, ECHS1, ECI2, ENO4, ENTPD5, ETFDH, FAAH, FADS2, FADS6, FBP1, FGFR4, GCDH, GLYAT, GPAM, GPD1, HAAO, HACL1, HADH, HAGH, HAL, HAO1, HAO2, HNF1A,…	1.04728e-23
	GO:1901605	GO_BiologicalProcess-GOA_26.11.2015_10h59	alpha-amino acid metabolic process	[Group4, Group7]	[AASDHPPT, ACMSD, ADI1, ALDH1L1, ALDH4A1, AMDHD1, ARG1, ASL, ASS1, AZIN1, BHMT, CARNS1, CBS, CDO1, CPS1, DDAH1, DMGDH, FAH, FPGS, GAMT, GCAT, GCDH, GCSH, GGH, GGT1, GLDC, GLS2, GLUD1, GLYAT, GSTZ1, HAAO, HAL, HGD, HIBADH, HNF4A, HOGA1, HPD, IDO2, IVD, KMO, MTHFD1L, MTHFR, MUT, ODC1, OTC, PAH, PIPOX, PRODH2, SERINC2, SERINC3, SHMT1, TAT, TDH, TDO2, UROC1]	6.83924e-20
	GO:0046395	GO_BiologicalProcess-GOA_26.11.2015_10h59	carboxylic acid catabolic process	[Group7]	[ABAT, ACAA1, ACAD10, ACADL, ACADS, ACOX2, ALDH1L1, ALDH4A1, AMDHD1, BCKDHB, CYP26A1, DECR1, ECHS1, ECI2, ENOSF1, ETFDH, FAAH, FAH, GCAT, GCDH, GCSH, GLDC, GLS2, GLUD1, GSTZ1, HAAO, HACL1, HAL, HAO1, HGD, HIBADH, HOGA1, HPD, HSD17B4, IVD, KMO, OTC, PAH, PIPOX, PLIN5, PON1, PON3, PRODH2, QPRT, SLC27A2, TAT, TDH, TDO2, UROC1]	1.64128e-19
	REACTOME:6985589	REACTOME_30.11.2015	Biological oxidations	[Group10]	[ABHD14B, ACSM1, ACSM2B, ADH4, ALDH1A1, AOC1, BREH1, CES1, CES2, CYP1A1, CYP1A2, CYP26A1, CYP27A1, CYP2B6, CYP2C87, CYP2E1, CYP2U1, CYP39A1, CYP3A5, CYP4A11, CYP4A22, CYP4F2, CYP7A1, EPHX1, FMO1, FMO3, GGT1, GLYAT, GSTK1, GSTM1, GSTO1, GSTT1, GSTT2, GSTZ1, LOC505468, LOC509506, LOC521656, LOC530929, LOC540627, MAOB, MAT1A, PAPSS1, SULT1B1, SULT2A1]	2.20048e-18
	REACTOME:6985626	REACTOME_30.11.2015	Metabolism of lipids and lipoproteins	[Group12]	[ABCG8, ACAA1, ACAD10, ACADL, ACADS, ACAT1, ACOT9, ACOX2, ACSL1, AGMO, AGPAT2, AKR1B10, ALB, APOA2, APOA4, APOA5, APOC2, APOC3, CHPT1, CPT2, CYP1A1, CYP1A2, CYP27A1, CYP2C87, CYP2U1, CYP39A1, CYP4A11, CYP4A22, CYP4F2, CYP7A1, DECR1, DGAT2, DHCR24, EBP, ECHS1, ECI1, ETNK2, FAAH, FABP1, FABP3, FADS2, GC, GGT1, GPAM, GPD1, HACL1, HADH, HMGCL, HMGCS2, HSD11B1, HSD17B4, HSD3B7, IDH1, LCAT, LOC505468, …	3.71644e-18
	GO:0006520	GO_BiologicalProcess-GOA_26.11.2015_10h59	cellular amino acid metabolic process	[Group4, Group7]	[AASDHPPT, ABAT, ACMSD, ADI1, ALDH1L1, ALDH4A1, AMDHD1, ARG1, ASL, ASS1, AZIN1, BCKDHB, BHMT, CARNS1, CBS, CDO1, CPS1, DDAH1, DMGDH, DPYD, ENOSF1, FAH, FPGS, GAMT, GCAT, GCDH, GCSH, GGH, GGT1, GLDC, GLS2, GLUD1, GLYAT, GSTZ1, HAAO, HAL, HGD, HIBADH, HNF4A, HOGA1, HPD, HPN, IDO2, IVD, KMO, MTHFD1L, MTHFR, MUT, ODC1, OTC, PAH, PIPOX, PRODH2, SERINC2, SERINC3, SHMT1, TAT, TDH, TDO2, UROC1, WARS2]	2.59639e-17
	GO:0006631	GO_BiologicalProcess-GOA_26.11.2015_10h59	fatty acid metabolic process	[Group7]	[ACAA1, ACAA2, ACAD10, ACADL, ACADS, ACOX2, ACSL1, ACSM1, ACSM3, ADIPOR1, AGMO, ANGPTL3, APOA4, APOA5, APOC2, APOC3, C3, CPT2, CYP2B6, CYP2C19, CYP2C87, CYP2E1, DECR1, DECR2, ECHDC2, ECHS1, ECI2, ETFDH, FAAH, FADS2, FADS6, GCDH, GPAM, HACL1, HADH, HAO1, HAO2, HNF1A, HSD17B4, IVD, LIPC, LOC505468, LOC511498, LOC521656, LOC530929, LOC540627, MLXIPL, PDK2, PLIN5, PPARGC1A, PTGR1, SC5D, SLC27A2, SLC2…	7.83131e-15
	REACTOME:6985641	REACTOME_30.11.2015	Phase 1 - Functionalization of compounds	[Group10]	[ADH4, ALDH1A1, AOC1, BREH1, CES1, CES2, CYP1A1, CYP1A2, CYP26A1, CYP27A1, CYP2B6, CYP2C87, CYP2E1, CYP2U1, CYP39A1, CYP3A5, CYP4A11, CYP4A22, CYP4F2, CYP7A1, EPHX1, FMO1, FMO3, LOC505468, LOC509506, LOC521656, LOC530929, LOC540627, MAOB]	1.21808e-14
	GO:0009063	GO_BiologicalProcess-GOA_26.11.2015_10h59	cellular amino acid catabolic process	[Group3, Group7]	[ABAT, ALDH1L1, ALDH4A1, AMDHD1, BCKDHB, ENOSF1, FAH, GCAT, GCSH, GLDC, GLS2, GLUD1, GSTZ1, HAAO, HAL, HGD, HIBADH, HOGA1, HPD, IVD, KMO, OTC, PAH, PIPOX, PRODH2, TAT, TDH, TDO2, UROC1]	4.20267e-13
	GO:1901606	GO_BiologicalProcess-GOA_26.11.2015_10h59	alpha-amino acid catabolic process	[Group3, Group7]	[ALDH1L1, ALDH4A1, AMDHD1, FAH, GCAT, GCSH, GLDC, GLS2, GLUD1, GSTZ1, HAAO, HAL, HGD, HIBADH, HOGA1, HPD, IVD, KMO, OTC, PAH, PIPOX, PRODH2, TAT, TDH, TDO2, UROC1]	5.83623e-12
	REACTOME:6985608	REACTOME_30.11.2015	Metabolism of amino acids and derivatives	[Group7]	[ACAT1, ADI1, AGMAT, ALDH4A1, ALDH9A1, AMDHD1, ARG1, ASL, ASS1, AZIN1, BBOX1, BCKDHB, BHMT, CBS, CDO1, CPS1, DIO1, FAH, FTCD, GAMT, GCDH, GCSH, GLDC, GLS2, GLUD1, GRHPR, GSTZ1, HAAO, HAL, HAO1, HGD, HIBADH, HPD, HSD17B10, IDO2, IVD, KMO, MAT1A, OTC, PAH, PCBD1, PIPOX, SHMT1, SLC25A15, TAT, TDO2]	1.82272e-11
	GO:0046394	GO_BiologicalProcess-GOA_26.11.2015_10h59	carboxylic acid biosynthetic process	[Group4]	[AASDHPPT, ACSM1, ACSM3, ADI1, AGMO, ALDH4A1, ALDH9A1, APOA4, APOA5, APOC2, APOC3, ASL, ASS1, BBOX1, BHMT, CARNS1, CBS, CPS1, CYP39A1, CYP7A1, DECR2, DPYD, FADS2, FADS6, FGFR4, FPGS, GAMT, GGT1, GLS2, GULO, HAAO, HNF1A, HOGA1, IDO2, KMO, LIPC, MLXIPL, MTHFD1L, MTHFR, OTC, RDH10, RGN, SC5D, SLC27A2, SLC27A5]	2.19638e-10
	REACTOME:6985746	REACTOME_30.11.2015	Cytochrome P450 - arranged by substrate type	[Group10]	[CYP1A1, CYP1A2, CYP26A1, CYP27A1, CYP2B6, CYP2C87, CYP2E1, CYP2U1, CYP39A1, CYP3A5, CYP4A11, CYP4A22, CYP4F2, CYP7A1, LOC505468, LOC509506, LOC521656, LOC530929, LOC540627]	3.90628e-10
	GO:0005506	GO_MolecularFunction-GOA_26.11.2015_10h59	iron ion binding	[Group10]	[AGMO, BBOX1, CDO1, CYP1A1, CYP1A2, CYP26A1, CYP27A1, CYP2B6, CYP2C19, CYP2C87, CYP2E1, CYP2U1, CYP39A1, CYP3A5, CYP4A11, CYP4A22, CYP4F2, CYP7A1, HAAO, KDM3A, LOC505468, LOC509506, LOC511498, LOC521656, LOC530929, LOC534967, LOC540627, MIOX, PAH, POR, SC5D, TF]	1.26502e-09
	REACTOME:6986729	REACTOME_30.11.2015	Synthesis of (16-20)-hydroxyeicosatetraenoic acids (HETE)	[Group10]	[CYP1A1, CYP1A2, CYP2C87, CYP2U1, CYP4A11, CYP4A22, CYP4F2, LOC505468, LOC509506, LOC540627]	1.05108e-08
	REACTOME:6985618	REACTOME_30.11.2015	Histidine, lysine, phenylalanine, tyrosine, proline and tryptophan catabolism	[Group7]	[ALDH4A1, AMDHD1, FAH, FTCD, GCDH, GSTZ1, HAAO, HAL, HGD, HPD, IDO2, KMO, PAH, PCBD1, PIPOX, TAT, TDO2]	1.98951e-08
	REACTOME:6985945	REACTOME_30.11.2015	Bile acid and bile salt metabolism	[Group14]	[ACOX2, ALB, CYP27A1, CYP39A1, CYP7A1, HSD17B4, HSD3B7, LOC527068, SLC10A1, SLC27A2, SLC27A5, SLCO1A2, SLCO1B3]	2.46098e-07
	REACTOME:6986003	REACTOME_30.11.2015	Complement cascade	[Group16]	[C2, C3, C4BPB, C5, C6, C8A, C8B, C8G, C9, CFB, CRP, MASP1, MASP2, VTN]	8.29637e-07
	GO:0006639	GO_BiologicalProcess-GOA_26.11.2015_10h59	acylglycerol metabolic process	[Group6]	[AGPAT2, ANG, APOA2, APOA4, APOA5, APOC2, APOC3, C3, CAT, CNEP1R1, CPS1, DGAT2, G6PC, GPAM, GPLD1, LIPC, MOGAT1, MTTP, PCK1, PLIN5, SLC27A5]	1.12976e-06
	REACTOME:6985745	REACTOME_30.11.2015	Xenobiotics	[Group10]	[CYP1A1, CYP1A2, CYP2B6, CYP2C87, CYP2E1, CYP3A5, LOC505468, LOC540627]	1.6054e-06
	GO:0009072	GO_BiologicalProcess-GOA_26.11.2015_10h59	aromatic amino acid family metabolic process	[Group7]	[ACMSD, FAH, GCDH, GSTZ1, HAAO, HGD, HPD, KMO, PAH, TAT, TDO2]	2.50419e-06
	REACTOME:6985624	REACTOME_30.11.2015	Mitochondrial Fatty Acid Beta-Oxidation	[Group11]	[ACAD10, ACADL, ACADS, DECR1, ECHS1, ECI1, HADH, MCEE, MUT, PCCA, PCCB]	2.50419e-06
	GO:0072329	GO_BiologicalProcess-GOA_26.11.2015_10h59	monocarboxylic acid catabolic process	[Group7]	[ABAT, ACAA1, ACAD10, ACADL, ACADS, ACOX2, CYP26A1, DECR1, ECHS1, ECI2, ETFDH, FAAH, GCDH, HACL1, HAO1, HOGA1, HSD17B4, IVD, PLIN5, SLC27A2]	5.23646e-06
	GO:0006641	GO_BiologicalProcess-GOA_26.11.2015_10h59	triglyceride metabolic process	[Group6]	[AGPAT2, APOA4, APOA5, APOC2, APOC3, C3, CAT, CNEP1R1, CPS1, DGAT2, G6PC, GPAM, GPLD1, LIPC, MOGAT1, MTTP, PCK1, PLIN5, SLC27A5]	5.56877e-06
	REACTOME:6986578	REACTOME_30.11.2015	Regulation of Complement cascade	[Group16]	[C2, C3, C4BPB, C5, C6, C8A, C8B, C8G, C9, CFB, VTN]	6.55013e-06
	REACTOME:6985754	REACTOME_30.11.2015	Arachidonic acid metabolism	[Group10]	[CYP1A1, CYP1A2, CYP2C87, CYP2U1, CYP4A11, CYP4A22, CYP4F2, FAAH, GGT1, LOC505468, LOC509506, LOC521656, LOC527068, LOC530929, LOC540627]	8.87657e-06
	REACTOME:6985625	REACTOME_30.11.2015	Fatty acid, triacylglycerol, and ketone body metabolism	[Group11]	[ACAD10, ACADL, ACADS, ACAT1, ACOT9, ACSL1, AGMO, AGPAT2, CPT2, DECR1, DGAT2, ECHS1, ECI1, GPAM, GPD1, HADH, HMGCL, HMGCS2, MCEE, MUT, PCCA, PCCB]	1.0309e-05
	REACTOME:6986730	REACTOME_30.11.2015	Synthesis of epoxy (EET) and dihydroxyeicosatrienoic acids (DHET)	[Group10]	[CYP1A1, CYP1A2, CYP2C87, LOC505468, LOC521656, LOC530929, LOC540627]	1.96983e-05
	GO:0009074	GO_BiologicalProcess-GOA_26.11.2015_10h59	aromatic amino acid family catabolic process	[Group7]	[FAH, GSTZ1, HAAO, HGD, HPD, KMO, PAH, TAT, TDO2]	2.25347e-05
	GO:0043648	GO_BiologicalProcess-GOA_26.11.2015_10h59	dicarboxylic acid metabolic process	[Group3, Group7]	[ACMSD, ALDH1L1, ALDH4A1, AMDHD1, ASL, ASS1, FPGS, GLS2, GLUD1, HAAO, HAL, HOGA1, IDH1, KMO, ME2, PRODH2, QPRT, TAT]	3.71164e-05
	GO:0001676	GO_BiologicalProcess-GOA_26.11.2015_10h59	long-chain fatty acid metabolic process	[Group10]	[ACADL, ACSL1, CYP2B6, CYP2C19, CYP2C87, CYP2E1, LOC505468, LOC511498, LOC521656, LOC530929, LOC540627, SLC27A2, SLC27A5, SLC27A6]	5.03218e-05
	GO:0015711	GO_BiologicalProcess-GOA_26.11.2015_10h59	organic anion transport	[Group0]	[ABCA4, ABCG8, ACSL1, APOA2, APOA4, APOA5, APOC3, HNF1A, MTTP, PCTP, PDZK1, RAB3GAP1, SERINC2, SERINC3, SLC10A1, SLC13A3, SLC16A13, SLC22A7, SLC22A9, SLC25A13, SLC25A22, SLC25A42, SLC27A2, SLC27A5, SLC27A6, SLC2A2, SLC38A3, SLC51B, SLC6A11, SLC7A9, SLCO1A2, SLCO1B3, SLCO2B1, STARD10]	9.30128e-05
	GO:0009062	GO_BiologicalProcess-GOA_26.11.2015_10h59	fatty acid catabolic process	[Group7]	[ACAA1, ACAD10, ACADL, ACADS, ACOX2, DECR1, ECHS1, ECI2, ETFDH, FAAH, GCDH, HACL1, HAO1, HSD17B4, IVD, PLIN5, SLC27A2]	0.000117396
	GO:0006721	GO_BiologicalProcess-GOA_26.11.2015_10h59	terpenoid metabolic process	[Group2]	[ADH4, ALDH1A1, BCO2, CYP1A2, CYP26A1, CYP2E1, DGAT2, DHRS3, DHRS4, PECR, RBP4, RDH10, RETSAT, TTR]	0.000126847
	GO:0019395	GO_BiologicalProcess-GOA_26.11.2015_10h59	fatty acid oxidation	[Group7]	[ACAA1, ACAD10, ACADL, ACADS, ACOX2, ADIPOR1, DECR1, ECHS1, ETFDH, GCDH, HACL1, HAO1, HAO2, HSD17B4, IVD, PLIN5, PPARGC1A, SLC27A2]	0.000139417
	GO:0019373	GO_BiologicalProcess-GOA_26.11.2015_10h59	epoxygenase P450 pathway	[Group10]	[CYP2B6, CYP2C19, CYP2C87, CYP2E1, LOC505468, LOC511498, LOC540627]	0.000145053
	REACTOME:6986145	REACTOME_30.11.2015	Synthesis of bile acids and bile salts	[Group14]	[ACOX2, CYP27A1, CYP39A1, CYP7A1, HSD17B4, HSD3B7, LOC527068, SLC27A2, SLC27A5]	0.000174778
	REACTOME:6986148	REACTOME_30.11.2015	Synthesis of bile acids and bile salts via 24-hydroxycholesterol	[Group14]	[CYP27A1, CYP39A1, HSD3B7, LOC527068, SLC27A2, SLC27A5]	0.000240515
	GO:0034440	GO_BiologicalProcess-GOA_26.11.2015_10h59	lipid oxidation	[Group7]	[ACAA1, ACAD10, ACADL, ACADS, ACOX2, ADIPOR1, DECR1, ECHS1, ETFDH, GCDH, HACL1, HAO1, HAO2, HSD17B4, IVD, PLIN5, PPARGC1A, SLC27A2]	0.000255662
	GO:0008652	GO_BiologicalProcess-GOA_26.11.2015_10h59	cellular amino acid biosynthetic process	[Group4, Group7]	[AASDHPPT, ADI1, ALDH4A1, ASL, ASS1, BHMT, CARNS1, CBS, CPS1, DPYD, FPGS, GAMT, GGT1, GLS2, IDO2, MTHFD1L, MTHFR, OTC]	0.000342477
	GO:0004867	GO_MolecularFunction-GOA_26.11.2015_10h59	serine-type endopeptidase inhibitor activity	[Group5]	[AMBP, HRG, ITIH1, ITIH2, ITIH3, ITIH4, SERPINA1, SERPINA10, SERPINA11, SERPINA3-1, SERPINA5, SERPINA7, SERPINC1, SERPIND1, SERPINF2]	0.000412804
	GO:0009064	GO_BiologicalProcess-GOA_26.11.2015_10h59	glutamine family amino acid metabolic process	[Group3, Group4, Group7]	[ALDH4A1, AMDHD1, ARG1, ASL, ASS1, CPS1, FAH, FPGS, GGH, GLS2, GLUD1, HAL, OTC, PRODH2, TAT]	0.000412804
	REACTOME:6985588	REACTOME_30.11.2015	Phase II conjugation	[Group10]	[ABHD14B, ACSM1, ACSM2B, CYP1A2, GGT1, GLYAT, GSTK1, GSTM1, GSTO1, GSTT1, GSTT2, GSTZ1, MAT1A, PAPSS1, SULT1B1, SULT2A1]	0.000507743
	GO:0006576	GO_BiologicalProcess-GOA_26.11.2015_10h59	cellular biogenic amine metabolic process	[Group17]	[ACMSD, APOA2, APOA4, APOA5, AZIN1, CHPT1, GCDH, GPLD1, HAAO, KMO, LCAT, ODC1, PEMT, PON1, SAT2, SMPD3, TDO2]	0.000570195
	REACTOME:6986146	REACTOME_30.11.2015	Synthesis of bile acids and bile salts via 7alpha-hydroxycholesterol	[Group14]	[ACOX2, CYP27A1, CYP7A1, HSD17B4, HSD3B7, LOC527068, SLC27A2, SLC27A5]	0.000574262
	REACTOME:6985633	REACTOME_30.11.2015	Phenylalanine and tyrosine catabolism	[Group7]	[FAH, GSTZ1, HGD, HPD, PAH, PCBD1, TAT]	0.000600093
	GO:1901607	GO_BiologicalProcess-GOA_26.11.2015_10h59	alpha-amino acid biosynthetic process	[Group3, Group4, Group7]	[AASDHPPT, ADI1, ALDH4A1, ASL, ASS1, BHMT, CARNS1, CBS, CPS1, FPGS, GAMT, GGT1, GLS2, IDO2, MTHFD1L, MTHFR, OTC]	0.000760745
	GO:0010466	GO_BiologicalProcess-GOA_26.11.2015_10h59	negative regulation of peptidase activity	[Group5]	[AHSG, AMBP, C3, C5, DHCR24, ECM1, FABP1, FETUB, GPC3, HRG, ITIH1, ITIH2, ITIH3, ITIH4, KNG1, LOC528040, RNF34, RPS6KA3, SERPINA1, SERPINA10, SERPINA11, SERPINA3-1, SERPINA5, SERPINA7, SERPINC1, SERPIND1, SERPINF2, VTN]	0.00100589
	GO:0042632	GO_BiologicalProcess-GOA_26.11.2015_10h59	cholesterol homeostasis	[Group6]	[ABCG8, ANGPTL3, APOA2, APOA4, APOA5, APOC3, CYP7A1, G6PC, HNF4A, HPN, LCAT, LIPC, LRP5, MTTP, SOAT2]	0.00113419
	GO:0055092	GO_BiologicalProcess-GOA_26.11.2015_10h59	sterol homeostasis	[Group6]	[ABCG8, ANGPTL3, APOA2, APOA4, APOA5, APOC3, CYP7A1, G6PC, HNF4A, HPN, LCAT, LIPC, LRP5, MTTP, SOAT2]	0.00113419
	GO:0019433	GO_BiologicalProcess-GOA_26.11.2015_10h59	triglyceride catabolic process	[Group6]	[APOA4, APOA5, APOC2, APOC3, CPS1, GPLD1, LIPC, PLIN5]	0.00137795
	REACTOME:6985938	REACTOME_30.11.2015	Intrinsic Pathway of Fibrin Clot Formation	[Group13]	[F12, F2, F9, KNG1, PROC, SERPINA5, SERPINC1, SERPIND1]	0.00137795
	GO:0006558	GO_BiologicalProcess-GOA_26.11.2015_10h59	L-phenylalanine metabolic process	[Group7]	[FAH, GSTZ1, HGD, HPD, PAH, TAT]	0.00154427
	GO:0006559	GO_BiologicalProcess-GOA_26.11.2015_10h59	L-phenylalanine catabolic process	[Group7]	[FAH, GSTZ1, HGD, HPD, PAH, TAT]	0.00154427
	GO:1902221	GO_BiologicalProcess-GOA_26.11.2015_10h59	erythrose 4-phosphate/phosphoenolpyruvate family amino acid metabolic process	[Group7]	[FAH, GSTZ1, HGD, HPD, PAH, TAT]	0.00154427
	GO:1902222	GO_BiologicalProcess-GOA_26.11.2015_10h59	erythrose 4-phosphate/phosphoenolpyruvate family amino acid catabolic process	[Group7]	[FAH, GSTZ1, HGD, HPD, PAH, TAT]	0.00154427
	REACTOME:6985609	REACTOME_30.11.2015	Urea cycle	[Group3]	[ARG1, ASL, ASS1, CPS1, OTC, SLC25A15]	0.00154427
	REACTOME:6985749	REACTOME_30.11.2015	Fatty acids	[Group10]	[CYP4A11, CYP4A22, CYP4F2, LOC509506, LOC521656, LOC530929]	0.00154427
	REACTOME:6986065	REACTOME_30.11.2015	Terminal pathway of complement	[Group16]	[C5, C6, C8A, C8B, C8G, C9]	0.00154427
	GO:0008206	GO_BiologicalProcess-GOA_26.11.2015_10h59	bile acid metabolic process	[Group14]	[ACAA1, CYP39A1, CYP7A1, FGFR4, HNF1A, SLC27A2, SLC27A5, SLCO1A2, SLCO1B3]	0.0016663
	GO:0019369	GO_BiologicalProcess-GOA_26.11.2015_10h59	arachidonic acid metabolic process	[Group10]	[CYP2B6, CYP2C19, CYP2C87, CYP2E1, LOC505468, LOC511498, LOC521656, LOC530929, LOC540627]	0.0016663
	GO:0046461	GO_BiologicalProcess-GOA_26.11.2015_10h59	neutral lipid catabolic process	[Group6]	[APOA2, APOA4, APOA5, APOC2, APOC3, CPS1, GPLD1, LIPC, PLIN5]	0.0016663
	GO:0046464	GO_BiologicalProcess-GOA_26.11.2015_10h59	acylglycerol catabolic process	[Group6]	[APOA2, APOA4, APOA5, APOC2, APOC3, CPS1, GPLD1, LIPC, PLIN5]	0.0016663
	GO:0006544	GO_BiologicalProcess-GOA_26.11.2015_10h59	glycine metabolic process	[Group8]	[DMGDH, GCAT, GCSH, GLDC, GLYAT, SHMT1, TDH]	0.00184342
	REACTOME:6986061	REACTOME_30.11.2015	Lipid digestion, mobilization, and transport	[Group6]	[ABCG8, ALB, APOA2, APOA4, APOA5, APOC2, APOC3, FABP1, FABP3, LCAT, MTTP, PLG]	0.00213838
	REACTOME:6986573	REACTOME_30.11.2015	Retinoid metabolism and transport	[Group15]	[AKR1B10, APOA2, APOA4, APOC2, APOC3, APOM, BCO2, GPC3, LOC527068, RBP4, SDC2, TTR]	0.00213838
	GO:0051346	GO_BiologicalProcess-GOA_26.11.2015_10h59	negative regulation of hydrolase activity	[Group5]	[AHSG, AMBP, ANGPTL3, APCS, APOA2, APOC3, C3, C5, DHCR24, DLG3, ECM1, FABP1, FETUB, GCHFR, GPC3, HPN, HRG, ITIH1, ITIH2, ITIH3, ITIH4, KNG1, LOC528040, PLIN5, RNF34, RPS6KA3, RRP1B, SERPINA1, SERPINA10, SERPINA11, SERPINA3-1, SERPINA5, SERPINA7, SERPINC1, SERPIND1, SERPINF2, URI1, VTN]	0.0021914
	GO:0010951	GO_BiologicalProcess-GOA_26.11.2015_10h59	negative regulation of endopeptidase activity	[Group5]	[AHSG, AMBP, C3, C5, DHCR24, FABP1, FETUB, HRG, ITIH1, ITIH2, ITIH3, ITIH4, KNG1, LOC528040, RNF34, RPS6KA3, SERPINA1, SERPINA10, SERPINA11, SERPINA3-1, SERPINA5, SERPINA7, SERPINC1, SERPIND1, SERPINF2, VTN]	0.00247055
	GO:0045861	GO_BiologicalProcess-GOA_26.11.2015_10h59	negative regulation of proteolysis	[Group5]	[AHSG, AMBP, C3, C4BPB, C5, DHCR24, DYNC1LI1, ECM1, F2, FABP1, FETUB, GPC3, HRG, ITIH1, ITIH2, ITIH3, ITIH4, KNG1, LOC528040, MASP1, RNF34, RPS6KA3, SERPINA1, SERPINA10, SERPINA11, SERPINA3-1, SERPINA5, SERPINA7, SERPINC1, SERPIND1, SERPINF2, TERF1, TLK2, VTN]	0.00367145
	REACTOME:6985905	REACTOME_30.11.2015	Formation of Fibrin Clot (Clotting Cascade)	[Group13]	[F12, F2, F9, FGB, FGG, KNG1, PROC, SERPINA5, SERPINC1, SERPIND1]	0.00427684
	GO:0015721	GO_BiologicalProcess-GOA_26.11.2015_10h59	bile acid and bile salt transport	[Group1]	[HNF1A, SLC10A1, SLC51B, SLCO1A2, SLCO1B3, SLCO2B1, STARD10]	0.0046776
	GO:0008203	GO_BiologicalProcess-GOA_26.11.2015_10h59	cholesterol metabolic process	[Group6]	[ANGPTL3, APOA2, APOA4, APOA5, CAT, CYP39A1, CYP7A1, DHCR24, HMGCS2, HNF1A, LCAT, LIPC, LRP5, NSDHL, SOAT2, SOD1, TM7SF2]	0.00470974
	GO:0043691	GO_BiologicalProcess-GOA_26.11.2015_10h59	reverse cholesterol transport	[Group6]	[APOA2, APOA4, APOA5, APOM, HNF1A, LCAT]	0.00567928
	GO:0034377	GO_BiologicalProcess-GOA_26.11.2015_10h59	plasma lipoprotein particle assembly	[Group6]	[APOA2, APOA4, APOA5, APOC3, APOM, LCAT, MTTP, SOAT2]	0.00585433
	GO:0072330	GO_BiologicalProcess-GOA_26.11.2015_10h59	monocarboxylic acid biosynthetic process	[Group4]	[ACSM1, ACSM3, AGMO, ALDH9A1, APOA4, APOA5, APOC2, APOC3, BBOX1, CYP39A1, CYP7A1, DECR2, FADS2, FADS6, FGFR4, HNF1A, HOGA1, LIPC, MLXIPL, RDH10, SC5D, SLC27A2, SLC27A5]	0.00630624
	GO:0046460	GO_BiologicalProcess-GOA_26.11.2015_10h59	neutral lipid biosynthetic process	[Group6]	[AGPAT2, ANG, C3, CNEP1R1, DGAT2, GPAM, GPLD1, MOGAT1, PCK1, PLIN5]	0.00674917
	GO:0046463	GO_BiologicalProcess-GOA_26.11.2015_10h59	acylglycerol biosynthetic process	[Group6]	[AGPAT2, ANG, C3, CNEP1R1, DGAT2, GPAM, GPLD1, MOGAT1, PCK1, PLIN5]	0.00674917
	GO:0016101	GO_BiologicalProcess-GOA_26.11.2015_10h59	diterpenoid metabolic process	[Group2]	[ADH4, ALDH1A1, CYP26A1, DGAT2, DHRS3, DHRS4, PECR, RBP4, RDH10, RETSAT, TTR]	0.00700609
	GO:0006536	GO_BiologicalProcess-GOA_26.11.2015_10h59	glutamate metabolic process	[Group3]	[ALDH4A1, AMDHD1, ASL, FPGS, GLS2, GLUD1, HAL, PRODH2, TAT]	0.00904119
LRRC28	REACTOME:6985584	REACTOME_30.11.2015	Metabolism	[Group3]	[ABHD14B, ACOX1, ACOX2, ACSS2, ADK, ALAD, ALDH3A2, ALDH9A1, ARSK, BCKDHA, BCKDHB, BLVRB, BSG, CBS, CHPT1, CROT, CYB5A, CYB5R3, CYP39A1, DECR1, EBP, ECHS1, ECI1, EPHX1, ETFA, ETFB, ETFDH, GAMT, GCDH, GCSH, GLB1, GSTA4, GSTK1, GSTM1, GSTO1, GSTZ1, GUSB, HADHA, HAGH, HIBADH, HLCS, HMBS, HSD17B4, HSD3B7, IDH3B, IDH3G, IVD, KHK, LMF1, MAOB, MGST3, MMAB, NADSYN1, NDUFA11, NDUFA3, NDUFAF3, NDUFS2, NDUFS…	3.48183e-30
	GO:0019752	GO_BiologicalProcess-GOA_26.11.2015_10h59	carboxylic acid metabolic process	[Group2]	[ACAA2, ACO1, ACOX1, ACOX2, ALDH9A1, ALKBH7, BCKDHB, CBS, CROT, CSAD, CYP39A1, DECR1, DHTKD1, ECHDC2, ECHS1, ETFA, ETFB, ETFDH, FAM213B, GAMT, GCAT, GCDH, GCSH, GSTZ1, HADHA, HAGH, HIBADH, HIBCH, HSD17B4, IDH3B, IDH3G, IVD, PCYOX1, PFKM, PRDX3, PSAT1, SDHA, SDHB, SDHC, SLCO1B3, TECR, UROC1]	8.06253e-13
	GO:0046395	GO_BiologicalProcess-GOA_26.11.2015_10h59	carboxylic acid catabolic process	[Group0, Group2]	[ACOX1, ACOX2, BCKDHB, CROT, DECR1, ECHS1, ETFA, ETFB, ETFDH, GCAT, GCDH, GCSH, GSTZ1, HADHA, HIBADH, HIBCH, HSD17B4, IVD, PCYOX1, UROC1]	6.7492e-11
	GO:0006635	GO_BiologicalProcess-GOA_26.11.2015_10h59	fatty acid beta-oxidation	[Group2]	[ACOX1, ACOX2, CROT, DECR1, ECHS1, ETFA, ETFB, ETFDH, GCDH, HADHA, HSD17B4, IVD]	2.09388e-09
	REACTOME:6985606	REACTOME_30.11.2015	The citric acid (TCA) cycle and respiratory electron transport	[Group5, Group6]	[BSG, ETFA, ETFB, ETFDH, HAGH, IDH3B, IDH3G, NDUFA11, NDUFA3, NDUFAF3, NDUFS2, NDUFS7, NDUFS8, NDUFV1, NNT, SDHA, SDHB, SDHC]	3.45944e-09
	GO:0009062	GO_BiologicalProcess-GOA_26.11.2015_10h59	fatty acid catabolic process	[Group2]	[ACOX1, ACOX2, CROT, DECR1, ECHS1, ETFA, ETFB, ETFDH, GCDH, HADHA, HSD17B4, IVD]	2.06597e-08
	REACTOME:6985626	REACTOME_30.11.2015	Metabolism of lipids and lipoproteins	[Group8]	[ACOX1, ACOX2, ALDH3A2, ARSK, CHPT1, CROT, CYP39A1, DECR1, EBP, ECHS1, ECI1, GLB1, HADHA, HSD17B4, HSD3B7, LMF1, PCCA, PCCB, PEMT, PLA2G16, SCP2, SLC25A1, SLCO1B3, SMPD1, TECR, TM7SF2, VAPB]	4.95037e-08
	GO:0019395	GO_BiologicalProcess-GOA_26.11.2015_10h59	fatty acid oxidation	[Group2]	[ACOX1, ACOX2, CROT, DECR1, ECHS1, ETFA, ETFB, ETFDH, GCDH, HADHA, HSD17B4, IVD]	8.60306e-08
	GO:0072329	GO_BiologicalProcess-GOA_26.11.2015_10h59	monocarboxylic acid catabolic process	[Group2]	[ACOX1, ACOX2, CROT, DECR1, ECHS1, ETFA, ETFB, ETFDH, GCDH, HADHA, HSD17B4, IVD]	1.06259e-07
	GO:0034440	GO_BiologicalProcess-GOA_26.11.2015_10h59	lipid oxidation	[Group2]	[ACOX1, ACOX2, CROT, DECR1, ECHS1, ETFA, ETFB, ETFDH, GCDH, HADHA, HSD17B4, IVD]	1.30602e-07
	GO:0009060	GO_BiologicalProcess-GOA_26.11.2015_10h59	aerobic respiration	[Group6]	[ACO1, BLOC1S1, DHTKD1, IDH3B, IDH3G, NDUFV1, SDHA, SDHB, SDHC, SIRT3]	6.75714e-07
	GO:0033539	GO_BiologicalProcess-GOA_26.11.2015_10h59	fatty acid beta-oxidation using acyl-CoA dehydrogenase	[Group2]	[ACOX1, ACOX2, ETFA, ETFB, ETFDH, GCDH, IVD]	1.26172e-06
	GO:0032787	GO_BiologicalProcess-GOA_26.11.2015_10h59	monocarboxylic acid metabolic process	[Group2]	[ACAA2, ACOX1, ACOX2, ALDH9A1, ALKBH7, CROT, CYP39A1, DECR1, ECHDC2, ECHS1, ETFA, ETFB, ETFDH, FAM213B, GCDH, HADHA, HAGH, HSD17B4, IDH3B, IVD, PFKM, SLCO1B3, TECR]	5.21697e-06
	GO:0030091	GO_BiologicalProcess-GOA_26.11.2015_10h59	protein repair	[Group1]	[MSRA, MSRB1, MSRB2, MSRB3]	1.48885e-05
	GO:0006631	GO_BiologicalProcess-GOA_26.11.2015_10h59	fatty acid metabolic process	[Group2]	[ACAA2, ACOX1, ACOX2, ALKBH7, CROT, DECR1, ECHDC2, ECHS1, ETFA, ETFB, ETFDH, FAM213B, GCDH, HADHA, HSD17B4, IVD, TECR]	2.93902e-05
	GO:0006099	GO_BiologicalProcess-GOA_26.11.2015_10h59	tricarboxylic acid cycle	[Group6]	[ACO1, DHTKD1, IDH3B, IDH3G, SDHA, SDHB, SDHC]	3.14978e-05
	REACTOME:6985972	REACTOME_30.11.2015	Respiratory electron transport	[Group5]	[ETFA, ETFB, ETFDH, NDUFA11, NDUFA3, NDUFAF3, NDUFS2, NDUFS7, NDUFS8, NDUFV1]	3.50591e-05
	REACTOME:6985624	REACTOME_30.11.2015	Mitochondrial Fatty Acid Beta-Oxidation	[Group7]	[DECR1, ECHS1, ECI1, HADHA, PCCA, PCCB]	3.97491e-05
	GO:0006101	GO_BiologicalProcess-GOA_26.11.2015_10h59	citrate metabolic process	[Group6]	[ACO1, DHTKD1, IDH3B, IDH3G, SDHA, SDHB, SDHC]	4.1324e-05
	GO:0072350	GO_BiologicalProcess-GOA_26.11.2015_10h59	tricarboxylic acid metabolic process	[Group6]	[ACO1, DHTKD1, IDH3B, IDH3G, SDHA, SDHB, SDHC]	7.26959e-05
	REACTOME:6985605	REACTOME_30.11.2015	Pyruvate metabolism and Citric Acid (TCA) cycle	[Group5, Group6]	[BSG, HAGH, IDH3B, IDH3G, NNT, SDHA, SDHB, SDHC]	0.000100654
	REACTOME:6985622	REACTOME_30.11.2015	Citric acid cycle (TCA cycle)	[Group5, Group6]	[IDH3B, IDH3G, NNT, SDHA, SDHB, SDHC]	0.000121065
	REACTOME:6985589	REACTOME_30.11.2015	Biological oxidations	[Group10]	[ABHD14B, ACSS2, CYP39A1, EPHX1, GSTA4, GSTK1, GSTM1, GSTO1, GSTZ1, MAOB, MGST3, SULT1A1]	0.000126708
	REACTOME:6985945	REACTOME_30.11.2015	Bile acid and bile salt metabolism	[Group2]	[ACOX2, CYP39A1, HSD17B4, HSD3B7, SCP2, SLCO1B3]	0.000165233
	REACTOME:6986372	REACTOME_30.11.2015	Beta-oxidation of pristanoyl-CoA	[Group2]	[ACOX2, CROT, HSD17B4, SCP2]	0.000186355
	REACTOME:6986083	REACTOME_30.11.2015	Glutathione conjugation	[Group10]	[GSTA4, GSTK1, GSTM1, GSTO1, GSTZ1, MGST3]	0.000220825
	GO:0009063	GO_BiologicalProcess-GOA_26.11.2015_10h59	cellular amino acid catabolic process	[Group0, Group2]	[BCKDHB, GCAT, GCSH, GSTZ1, HIBADH, HIBCH, IVD, PCYOX1, UROC1]	0.000333273
	REACTOME:6985973	REACTOME_30.11.2015	Respiratory electron transport, ATP synthesis by chemiosmotic coupling, and heat production by uncoupling proteins.	[Group5]	[ETFA, ETFB, ETFDH, NDUFA11, NDUFA3, NDUFAF3, NDUFS2, NDUFS7, NDUFS8, NDUFV1]	0.00034633
	REACTOME:6985588	REACTOME_30.11.2015	Phase II conjugation	[Group10]	[ABHD14B, GSTA4, GSTK1, GSTM1, GSTO1, GSTZ1, MGST3, SULT1A1]	0.00038105
	REACTOME:6986145	REACTOME_30.11.2015	Synthesis of bile acids and bile salts	[Group2]	[ACOX2, CYP39A1, HSD17B4, HSD3B7, SCP2]	0.000419095
	GO:0098869	GO_BiologicalProcess-GOA_26.11.2015_10h59	cellular oxidant detoxification	[Group10]	[APOM, GSTK1, GSTO1, GSTZ1, MGST3, PRDX3, SOD1, TXNRD2]	0.000433559
	GO:0009081	GO_BiologicalProcess-GOA_26.11.2015_10h59	branched-chain amino acid metabolic process	[Group0]	[BCKDHB, HIBADH, HIBCH, IVD]	0.000756045
	GO:0009083	GO_BiologicalProcess-GOA_26.11.2015_10h59	branched-chain amino acid catabolic process	[Group0]	[BCKDHB, HIBADH, HIBCH, IVD]	0.000756045
	REACTOME:6985619	REACTOME_30.11.2015	Branched-chain amino acid catabolism	[Group0]	[ALDH9A1, BCKDHA, BCKDHB, HIBADH, IVD]	0.00159672
	REACTOME:6985734	REACTOME_30.11.2015	Peroxisomal lipid metabolism	[Group2]	[ACOX1, ACOX2, CROT, HSD17B4, SCP2]	0.00159672
	REACTOME:6985608	REACTOME_30.11.2015	Metabolism of amino acids and derivatives	[Group0]	[ALDH9A1, BCKDHA, BCKDHB, CBS, GAMT, GCDH, GCSH, GSTZ1, HIBADH, IVD, PSAT1, QDPR, SUOX]	0.00213655
	GO:1901605	GO_BiologicalProcess-GOA_26.11.2015_10h59	alpha-amino acid metabolic process	[Group0, Group2]	[CBS, GAMT, GCAT, GCDH, GCSH, GSTZ1, HIBADH, HIBCH, IVD, PRDX3, PSAT1, UROC1]	0.00436695
	REACTOME:6986146	REACTOME_30.11.2015	Synthesis of bile acids and bile salts via 7alpha-hydroxycholesterol	[Group2]	[ACOX2, HSD17B4, HSD3B7, SCP2]	0.0046823
	REACTOME:6985625	REACTOME_30.11.2015	Fatty acid, triacylglycerol, and ketone body metabolism	[Group7]	[DECR1, ECHS1, ECI1, HADHA, PCCA, PCCB, SLC25A1, TECR]	0.00490917
	GO:0006520	GO_BiologicalProcess-GOA_26.11.2015_10h59	cellular amino acid metabolic process	[Group0, Group2]	[BCKDHB, CBS, GAMT, GCAT, GCDH, GCSH, GSTZ1, HIBADH, HIBCH, IVD, PCYOX1, PRDX3, PSAT1, UROC1]	0.00494662
	REACTOME:6985591	REACTOME_30.11.2015	Fructose metabolism	[Group4]	[KHK, SORD, TKFC]	0.00498935
	GO:1901606	GO_BiologicalProcess-GOA_26.11.2015_10h59	alpha-amino acid catabolic process	[Group0, Group2]	[GCAT, GCSH, GSTZ1, HIBADH, HIBCH, IVD, UROC1]	0.0065614
	GO:0006749	GO_BiologicalProcess-GOA_26.11.2015_10h59	glutathione metabolic process	[Group10]	[GSTA4, GSTK1, GSTO1, GSTZ1, IDH3B, SOD1]	0.00756275
	REACTOME:6985943	REACTOME_30.11.2015	Metabolism of porphyrins	[Group9]	[ALAD, BLVRB, HMBS, UROD]	0.00821438
IER5	GO:0071347	GO_BiologicalProcess-GOA_26.11.2015_10h59	cellular response to interleukin-1	[Group2]	[CCL2, CCL20, CCL3, CCL4, EGR1, HIF1A, IL6, NFKB1, PTGS2]	4.22277e-06
	GO:0009968	GO_BiologicalProcess-GOA_26.11.2015_10h59	negative regulation of signal transduction	[Group3]	[ATF3, BAG5, BCL2A1, BCL6, CD44, DDX3X, EGR1, ELF1, HERPUD1, HIF1A, ICAM1, IER3, MYC, NCK1, NFKBID, NLRC5, PLEK, PRDM1, PTPN2, PTPRE, RASA2, RNF43, STK38, TGIF1, TKFC, TNIP1, TRIB1, UBE2B]	4.35797e-05
	GO:0006366	GO_BiologicalProcess-GOA_26.11.2015_10h59	transcription from RNA polymerase II promoter	[Group4]	[AKIRIN2, ARHGEF2, ATF3, BCL6, CCL3, CCNL1, CD40, CREM, CSRNP1, DDX3X, EGR1, ELF1, ELL, FOS, HIF1A, HIVEP2, IFNAR2, JUNB, KLF4, MAFK, MBD2, MED26, MYC, N4BP2L2, NCK1, NFKB1, NFKBIZ, NLRC5, NR2F6, NR4A1, NUFIP1, PRDM1, SERTAD1, SS18, TCERG1, TGIF1, WDR75, ZFP36, ZNF131]	5.89537e-05
	GO:0006357	GO_BiologicalProcess-GOA_26.11.2015_10h59	regulation of transcription from RNA polymerase II promoter	[Group4]	[AKIRIN2, ARHGEF2, ATF3, BCL6, CCL3, CCNL1, CD40, CREM, CSRNP1, DDX3X, EGR1, ELF1, ELL, FOS, HIF1A, IFNAR2, JUNB, KLF4, MAFK, MBD2, MED26, MYC, N4BP2L2, NCK1, NFKB1, NFKBIZ, NLRC5, NR2F6, NR4A1, NUFIP1, PRDM1, SERTAD1, SS18, TCERG1, TGIF1, WDR75, ZFP36, ZNF131]	7.11342e-05
	GO:1903706	GO_BiologicalProcess-GOA_26.11.2015_10h59	regulation of hemopoiesis	[Group0]	[BCL6, CCL3, FOS, HIF1A, IL6, KLF10, MYC, NFKBID, PRDM1, PTPN2, PTPRC, RIPK2, TRIB1, TYROBP, ZFP36]	9.1601e-05
	GO:1902105	GO_BiologicalProcess-GOA_26.11.2015_10h59	regulation of leukocyte differentiation	[Group0]	[BCL6, CCL3, FOS, IL6, KLF10, MYC, NFKBID, PRDM1, PTPN2, PTPRC, RIPK2, TRIB1, TYROBP]	0.000116357
	GO:0042981	GO_BiologicalProcess-GOA_26.11.2015_10h59	regulation of apoptotic process	[Group0, Group6]	[ATF3, BAG5, BCL2A1, BCL6, BIRC3, BTG1, CCL2, CCL3, CD40, CD44, CORO1A, CTSH, DDX3X, EGR1, GADD45A, HCK, HERPUD1, HIF1A, ICAM1, IER3, IL6, KLF4, MAP3K8, MYC, NCK1, NFKBID, NR4A1, PTPN2, PTPRC, RIPK2, UBE2B]	0.000275403
	GO:0032496	GO_BiologicalProcess-GOA_26.11.2015_10h59	response to lipopolysaccharide	[Group1]	[AKIRIN2, CCL2, CCL3, CD40, IL6, JUNB, NFKB1, PRDM1, PTAFR, RIPK2, TRIB1, ZC3H12A]	0.000330147
	GO:0070486	GO_BiologicalProcess-GOA_26.11.2015_10h59	leukocyte aggregation	[Group0]	[BCL6, CCL2, CD44, CD48, CORO1A, EGR1, ICAM1, IL6, ITGB2, NCK1, NFKBID, PTPN2, PTPRC, RAC2, RIPK2, ZFP36L2]	0.000400095
	GO:0050727	GO_BiologicalProcess-GOA_26.11.2015_10h59	regulation of inflammatory response	[Group2]	[BCL6, BIRC3, CCL3, CCL4, CTSS, GGT1, IER3, IL6, NFKB1, PTGS2, PTPN2, ZFP36]	0.000547225
	GO:0071222	GO_BiologicalProcess-GOA_26.11.2015_10h59	cellular response to lipopolysaccharide	[Group1]	[CCL2, CCL3, IL6, NFKB1, PRDM1, PTAFR, RIPK2, TRIB1, ZC3H12A]	0.000613679
	GO:0002237	GO_BiologicalProcess-GOA_26.11.2015_10h59	response to molecule of bacterial origin	[Group1]	[AKIRIN2, CCL2, CCL3, CD40, IL6, JUNB, NFKB1, PRDM1, PTAFR, RIPK2, TRIB1, ZC3H12A]	0.000694052
	GO:0071219	GO_BiologicalProcess-GOA_26.11.2015_10h59	cellular response to molecule of bacterial origin	[Group1]	[CCL2, CCL3, IL6, NFKB1, PRDM1, PTAFR, RIPK2, TRIB1, ZC3H12A]	0.00099087
	GO:0042110	GO_BiologicalProcess-GOA_26.11.2015_10h59	T cell activation	[Group0]	[BCL6, CCL2, CD48, CORO1A, EGR1, ICAM1, IL6, ITGB2, NCK1, NFKBID, PTPN2, PTPRC, RAC2, RIPK2, ZFP36L2]	0.00126617
	GO:0070489	GO_BiologicalProcess-GOA_26.11.2015_10h59	T cell aggregation	[Group0]	[BCL6, CCL2, CD48, CORO1A, EGR1, ICAM1, IL6, ITGB2, NCK1, NFKBID, PTPN2, PTPRC, RAC2, RIPK2, ZFP36L2]	0.00126617
	GO:0071593	GO_BiologicalProcess-GOA_26.11.2015_10h59	lymphocyte aggregation	[Group0]	[BCL6, CCL2, CD48, CORO1A, EGR1, ICAM1, IL6, ITGB2, NCK1, NFKBID, PTPN2, PTPRC, RAC2, RIPK2, ZFP36L2]	0.00133457
	GO:0019221	GO_BiologicalProcess-GOA_26.11.2015_10h59	cytokine-mediated signaling pathway	[Group2]	[CCL2, CCL20, CCL3, CCL4, CD40, CD44, CXCR4, EGR1, IFNAR2, IL2RG, IL6, NLRC5, PTPN2, RIPK2]	0.0014065
	GO:0042325	GO_BiologicalProcess-GOA_26.11.2015_10h59	regulation of phosphorylation	[Group6]	[ARHGEF2, ATF3, CCL2, CCL20, CCL3, CCL4, CCNL1, CD40, CD44, GADD45A, HIF1A, ICAM1, IER3, IL6, ITGB2, LCP2, MAP3K8, MYC, NCK1, NLRC5, PTGS2, PTPN2, PTPRC, RAC2, RANBP2, RIPK2, SDCBP, STK38, TNIP1, TRIB1, UBE2B]	0.00141045
	GO:1902532	GO_BiologicalProcess-GOA_26.11.2015_10h59	negative regulation of intracellular signal transduction	[Group3]	[ATF3, BAG5, BCL2A1, BCL6, CD44, DDX3X, HERPUD1, HIF1A, MYC, NFKBID, PTPN2, RASA2, STK38, TKFC, TNIP1, UBE2B]	0.00145929
	GO:0032270	GO_BiologicalProcess-GOA_26.11.2015_10h59	positive regulation of cellular protein metabolic process	[Group6]	[ARHGEF2, BCL6, BIRC3, CCL2, CCL20, CCL3, CCL4, CCNL1, CD40, CD44, CTSH, DDX3X, FGL2, GADD45A, HERPUD1, ICAM1, IL6, KLF4, LCP2, MAP3K8, MYC, NCK1, PLEK, PTGS2, PTPRC, RIPK2, RNF19A, RNF19B, TOPORS, TRIB1]	0.00161166
	GO:0002521	GO_BiologicalProcess-GOA_26.11.2015_10h59	leukocyte differentiation	[Group0]	[BCL6, CCL3, EGR1, FOS, IL6, JUNB, KLF10, MYC, NFKBID, PRDM1, PTPN2, PTPRC, RIPK2, TRIB1, TYROBP, ZFP36L2]	0.00196547
	GO:0044212	GO_MolecularFunction-GOA_26.11.2015_10h59	transcription regulatory region DNA binding	[Group4]	[ATF3, BASP1, BCL6, CREM, EGR1, ELF1, FOS, GADD45A, HIVEP2, JUNB, KLF10, KLF4, MBD2, MYC, NFKB1, NLRC5, NR2F6, PRDM1, TGIF1, XRN2]	0.00206977
	GO:0045944	GO_BiologicalProcess-GOA_26.11.2015_10h59	positive regulation of transcription from RNA polymerase II promoter	[Group4]	[AKIRIN2, ARHGEF2, ATF3, CCL3, CCNL1, CD40, CREM, CSRNP1, DDX3X, EGR1, ELF1, ELL, FOS, HIF1A, JUNB, KLF4, MAFK, MYC, NCK1, NFKB1, NLRC5, NR4A1, NUFIP1, SERTAD1, SS18]	0.00260829
	GO:0043065	GO_BiologicalProcess-GOA_26.11.2015_10h59	positive regulation of apoptotic process	[Group0, Group6]	[ATF3, BCL6, BTG1, CCL3, CD40, CTSH, DDX3X, GADD45A, IL6, MYC, NCK1, NFKBID, NR4A1, PTPN2, PTPRC, RIPK2]	0.00261101
	GO:0043068	GO_BiologicalProcess-GOA_26.11.2015_10h59	positive regulation of programmed cell death	[Group0, Group6]	[ATF3, BCL6, BTG1, CCL3, CD40, CTSH, DDX3X, GADD45A, IL6, MYC, NCK1, NFKBID, NR4A1, PTPN2, PTPRC, RIPK2]	0.0030051
	GO:0031663	GO_BiologicalProcess-GOA_26.11.2015_10h59	lipopolysaccharide-mediated signaling pathway	[Group1]	[CCL2, CCL3, PRDM1, PTAFR, RIPK2, TRIB1]	0.00380677
	REACTOME:6986317	REACTOME_30.11.2015	Chemokine receptors bind chemokines	[Group2]	[CCL2, CCL20, CCL3, CCL4, CXCR4, GRO1]	0.00456708
	GO:0070371	GO_BiologicalProcess-GOA_26.11.2015_10h59	ERK1 and ERK2 cascade	[Group2]	[ATF3, CCL2, CCL20, CCL3, CCL4, CD44, CTSH, ICAM1, PTPN2, RIPK2, TNIP1]	0.00491896
	GO:1903037	GO_BiologicalProcess-GOA_26.11.2015_10h59	regulation of leukocyte cell-cell adhesion	[Group0]	[BCL6, CCL2, CD44, CORO1A, IL6, NCK1, NFKBID, PTPN2, PTPRC, RAC2, RIPK2]	0.00491896
	GO:0030097	GO_BiologicalProcess-GOA_26.11.2015_10h59	hemopoiesis	[Group0]	[BCL6, CCL3, EGR1, FOS, HIF1A, IL6, JUNB, KLF10, KLF4, MYC, NFKBID, PLEK, PRDM1, PTPN2, PTPRC, RIPK2, TRIB1, TYROBP, ZFP36, ZFP36L2]	0.00681922
	REACTOME:6985830	REACTOME_30.11.2015	Immune System	[Group5]	[BIRC3, BOLA-DRA, BOLA-DRB3, CD40, CTSS, DAPP1, EIF4A1, FOS, ICAM1, IFNAR2, IL2RG, IL6, ITGB2, LCP2, MAP3K8, NCF1, NCK1, NFKB1, NR4A1, PTPN2, RASA2, RIPK2, SELL, SLAMF7, TYROBP]	0.00693829
	GO:1990837	GO_MolecularFunction-GOA_26.11.2015_10h59	sequence-specific double-stranded DNA binding	[Group4]	[ATF3, BCL6, CCNL1, CREM, EGR1, ELF1, FOS, JUNB, KLF10, KLF4, MBD2, NFKB1, NLRC5, NR2F6, PRDM1, TGIF1, XRN2]	0.00712155
	GO:0034110	GO_BiologicalProcess-GOA_26.11.2015_10h59	regulation of homotypic cell-cell adhesion	[Group0]	[BCL6, CCL2, CD44, CORO1A, IL6, NCK1, NFKBID, PTPN2, PTPRC, RAC2, RIPK2]	0.0077917
	GO:0071346	GO_BiologicalProcess-GOA_26.11.2015_10h59	cellular response to interferon-gamma	[Group2]	[CCL2, CCL20, CCL3, CCL4, NLRC5, PTPN2]	0.00882277
PMAIP1	GO:0002237	GO_BiologicalProcess-GOA_26.11.2015_10h59	response to molecule of bacterial origin	[Group1]	[AKIRIN2, B2M, CCL2, CCR7, CD40, CXCL10, CXCL5, FAS, IDO1, IL6, NFKB1, PRDM1, RIPK2]	6.8512e-05
	GO:0032496	GO_BiologicalProcess-GOA_26.11.2015_10h59	response to lipopolysaccharide	[Group1]	[AKIRIN2, CCL2, CCR7, CD40, CXCL10, CXCL5, FAS, IDO1, IL6, NFKB1, PRDM1, RIPK2]	0.000215506
	REACTOME:6986317	REACTOME_30.11.2015	Chemokine receptors bind chemokines	[Group3]	[CCL2, CCL20, CCR7, CXCL10, CXCL5, CXCR4, GRO1]	0.000218774
	GO:0050727	GO_BiologicalProcess-GOA_26.11.2015_10h59	regulation of inflammatory response	[Group2]	[BCL6, BIRC3, CCR7, CTSS, ETS1, GGT1, IDO1, IL6, NFKB1, RICTOR, ZFP36]	0.00225513
	GO:0019221	GO_BiologicalProcess-GOA_26.11.2015_10h59	cytokine-mediated signaling pathway	[Group0]	[CCL2, CCL20, CCR7, CD40, CD44, CXCL10, CXCL5, CXCR4, FAS, IL6, NLRC5, RIPK2, SOCS1]	0.00452387
LOC100137763	GO:0006397	GO_BiologicalProcess-GOA_26.11.2015_10h59	mRNA processing	[Group4]	[CDK13, CNOT7, CPSF6, CTR9, CWC15, DYRK1A, LSM3, LSM5, MAGOHB, METTL14, PRPF40A, RBM39, SMNDC1, SNRPF, SNRPG, SRSF3, THOC7, TXNL4A, WTAP]	2.4666e-07
	GO:0016071	GO_BiologicalProcess-GOA_26.11.2015_10h59	mRNA metabolic process	[Group4]	[CDK13, CNOT7, CPSF6, CTR9, CWC15, DYRK1A, LSM3, LSM5, MAGOHB, METTL14, PRPF40A, RBM39, SMNDC1, SNRPF, SNRPG, SRSF3, THOC7, TXNL4A, WTAP]	6.88791e-06
	REACTOME:6985597	REACTOME_30.11.2015	Gene Expression	[Group2]	[CCNC, CNOT7, CWC15, EIF3A, GTF2A1, GTF2E1, HNRNPH2, LSM3, LSM5, MED23, METTL14, NUP107, NUP88, PPP2CA, PSMA3, PSMD14, RAN, RANBP2, RPL26L1, SNRPF, SNRPG, SRP9, SRSF3, TAF1D, TDG, TXNL4A, WTAP]	1.27663e-05
	GO:0008380	GO_BiologicalProcess-GOA_26.11.2015_10h59	RNA splicing	[Group4]	[CDK13, CWC15, DYRK1A, LSM3, LSM5, MAGOHB, METTL14, PRPF40A, SMNDC1, SNRPF, SNRPG, SRSF3, THOC7, TXNL4A, WTAP]	3.02412e-05
	GO:0006396	GO_BiologicalProcess-GOA_26.11.2015_10h59	RNA processing	[Group4]	[CDK13, CNOT7, CPSF6, CTR9, CWC15, DYRK1A, LARP7, LSM3, LSM5, MAGOHB, METTL14, MPHOSPH6, NGDN, PRPF40A, RBM39, SMNDC1, SNRPF, SNRPG, SRSF3, THOC7, TXNL4A, UTP15, WTAP]	3.8323e-05
	GO:0000377	GO_BiologicalProcess-GOA_26.11.2015_10h59	RNA splicing, via transesterification reactions with bulged adenosine as nucleophile	[Group4]	[CDK13, CWC15, DYRK1A, LSM3, LSM5, METTL14, PRPF40A, SMNDC1, SNRPF, SNRPG, TXNL4A, WTAP]	0.000113848
	GO:0000398	GO_BiologicalProcess-GOA_26.11.2015_10h59	mRNA splicing, via spliceosome	[Group4]	[CDK13, CWC15, DYRK1A, LSM3, LSM5, METTL14, PRPF40A, SMNDC1, SNRPF, SNRPG, TXNL4A, WTAP]	0.000113848
	GO:0000375	GO_BiologicalProcess-GOA_26.11.2015_10h59	RNA splicing, via transesterification reactions	[Group4]	[CDK13, CWC15, DYRK1A, LSM3, LSM5, METTL14, PRPF40A, SMNDC1, SNRPF, SNRPG, TXNL4A, WTAP]	0.000121406
	GO:0000054	GO_BiologicalProcess-GOA_26.11.2015_10h59	ribosomal subunit export from nucleus	[Group1]	[EIF3A, NMD3, NUP88, RAN]	0.000146118
	REACTOME:6985645	REACTOME_30.11.2015	Processing of Capped Intron-Containing Pre-mRNA	[Group2]	[CWC15, HNRNPH2, METTL14, NUP107, NUP88, RANBP2, SNRPF, SNRPG, SRSF3, TXNL4A, WTAP]	0.000197698
	GO:0071428	GO_BiologicalProcess-GOA_26.11.2015_10h59	rRNA-containing ribonucleoprotein complex export from nucleus	[Group1]	[EIF3A, NMD3, NUP88, RAN]	0.000500052
	REACTOME:6985539	REACTOME_30.11.2015	Cell Cycle, Mitotic	[Group3]	[ARPP19, DYRK1A, ITGB3BP, NUP107, NUP88, PCNA, PPP1CB, PPP1CC, PPP2CA, PSMA3, PSMD14, RAD21, RANBP2, RFC3, SMC4, STAG2]	0.00158262
	REACTOME:6985540	REACTOME_30.11.2015	Cell Cycle	[Group3]	[ARPP19, DYRK1A, ITGB3BP, NUP107, NUP88, PCNA, PPP1CB, PPP1CC, PPP2CA, PSMA3, PSMD14, RAD21, RANBP2, RFC3, SMC4, STAG2, UBE2V2]	0.00195938
	GO:0000055	GO_BiologicalProcess-GOA_26.11.2015_10h59	ribosomal large subunit export from nucleus	[Group1]	[NMD3, NUP88, RAN]	0.00259676
	REACTOME:6986768	REACTOME_30.11.2015	SUMOylation	[Group3]	[NUP107, NUP88, RAD21, RANBP2, STAG2, TDG, UBA2]	0.00262447
	REACTOME:6985924	REACTOME_30.11.2015	M Phase	[Group3]	[ARPP19, ITGB3BP, NUP107, NUP88, PPP1CC, PPP2CA, PSMA3, PSMD14, RAD21, RANBP2, SMC4, STAG2]	0.00269317
	REACTOME:6986679	REACTOME_30.11.2015	Mitotic Prometaphase	[Group3]	[ITGB3BP, NUP107, PPP1CC, PPP2CA, RAD21, RANBP2, SMC4, STAG2]	0.00438546
	GO:0050657	GO_BiologicalProcess-GOA_26.11.2015_10h59	nucleic acid transport	[Group0]	[KHDRBS1, MAGOHB, NUP107, NUP88, RANBP2, SRSF3, THOC7]	0.0046898
	GO:0050658	GO_BiologicalProcess-GOA_26.11.2015_10h59	RNA transport	[Group0]	[KHDRBS1, MAGOHB, NUP107, NUP88, RANBP2, SRSF3, THOC7]	0.0046898
	GO:0051028	GO_BiologicalProcess-GOA_26.11.2015_10h59	mRNA transport	[Group0]	[MAGOHB, NUP107, NUP88, RANBP2, SRSF3, THOC7]	0.00690147
LOC100336681	GO:0000375	GO_BiologicalProcess-GOA_26.11.2015_10h59	RNA splicing, via transesterification reactions	[Group0]	[CDC5L, DDX46, LUC7L3, RBM5, RNPC3, SF3B1]	0.000344012
	GO:0000377	GO_BiologicalProcess-GOA_26.11.2015_10h59	RNA splicing, via transesterification reactions with bulged adenosine as nucleophile	[Group0]	[CDC5L, DDX46, LUC7L3, RBM5, RNPC3, SF3B1]	0.000371604
	GO:0000398	GO_BiologicalProcess-GOA_26.11.2015_10h59	mRNA splicing, via spliceosome	[Group0]	[CDC5L, DDX46, LUC7L3, RBM5, RNPC3, SF3B1]	0.000371604
	GO:0051568	GO_BiologicalProcess-GOA_26.11.2015_10h59	histone H3-K4 methylation	[Group2]	[ASH1L, TET2, WHSC1L1]	0.00239796
	GO:0000245	GO_BiologicalProcess-GOA_26.11.2015_10h59	spliceosomal complex assembly	[Group0]	[LUC7L3, RBM5, SF3B1]	0.00253519
	REACTOME:6985647	REACTOME_30.11.2015	mRNA Splicing	[Group0]	[CDC5L, RBM5, RNPC3, SF3B1]	0.00368302
	GO:0002244	GO_BiologicalProcess-GOA_26.11.2015_10h59	hematopoietic progenitor cell differentiation	[Group1]	[CHD2, PRRC2C, SOS2, TET2]	0.00424304
	GO:0016571	GO_BiologicalProcess-GOA_26.11.2015_10h59	histone methylation	[Group2]	[ASH1L, TET2, WHSC1L1]	0.00428385
	GO:0018022	GO_BiologicalProcess-GOA_26.11.2015_10h59	peptidyl-lysine methylation	[Group2]	[ASH1L, TET2, WHSC1L1]	0.00502251
	GO:0034968	GO_BiologicalProcess-GOA_26.11.2015_10h59	histone lysine methylation	[Group2]	[ASH1L, TET2, WHSC1L1]	0.00681249
C5H12orf35	GO:0006397	GO_BiologicalProcess-GOA_26.11.2015_10h59	mRNA processing	[Group2]	[CDC5L, CTR9, DDX46, HNRNPK, HNRNPM, IWS1, LUC7L3, NSRP1, PAN3, PCF11, PRPF38A, PRPF40A, RBM22, RBM25, RBM39, RBM5, RNF20, RNF219, SETX, SF3B1, SMNDC1, SNW1, SON, SREK1, YTHDC1]	8.16096e-13
	GO:0016071	GO_BiologicalProcess-GOA_26.11.2015_10h59	mRNA metabolic process	[Group2]	[CDC5L, CTR9, DDX46, EIF3E, HNRNPK, HNRNPM, IWS1, LUC7L3, NSRP1, PAN3, PCF11, PRPF38A, PRPF40A, RBM22, RBM25, RBM39, RBM5, RNF20, RNF219, SETX, SF3B1, SMNDC1, SNW1, SON, SREK1, YTHDC1]	1.1825e-11
	GO:0006396	GO_BiologicalProcess-GOA_26.11.2015_10h59	RNA processing	[Group2]	[CCNL1, CDC5L, CTR9, DDX46, HNRNPK, HNRNPM, INTS6, IWS1, LUC7L3, NSRP1, PAN3, PCF11, PRPF38A, PRPF40A, RBM22, RBM25, RBM39, RBM5, RNF20, RNF219, SETX, SF3B1, SMNDC1, SNW1, SON, SREK1, SSB, U2SURP, YTHDC1, ZCCHC6]	5.41466e-10
	GO:0008380	GO_BiologicalProcess-GOA_26.11.2015_10h59	RNA splicing	[Group2]	[CDC5L, DDX46, HNRNPK, HNRNPM, LUC7L3, NSRP1, PRPF38A, PRPF40A, RBM22, RBM25, RBM5, RNF219, SETX, SF3B1, SMNDC1, SNW1, SON, SREK1, YTHDC1]	1.22695e-08
	GO:0000377	GO_BiologicalProcess-GOA_26.11.2015_10h59	RNA splicing, via transesterification reactions with bulged adenosine as nucleophile	[Group0, Group2]	[CDC5L, DDX46, HNRNPM, LUC7L3, NSRP1, PRPF40A, RBM22, RBM25, RBM5, RNF219, SETX, SF3B1, SMNDC1, SNW1, YTHDC1]	2.46994e-07
	GO:0000398	GO_BiologicalProcess-GOA_26.11.2015_10h59	mRNA splicing, via spliceosome	[Group0, Group2]	[CDC5L, DDX46, HNRNPM, LUC7L3, NSRP1, PRPF40A, RBM22, RBM25, RBM5, RNF219, SETX, SF3B1, SMNDC1, SNW1, YTHDC1]	2.46994e-07
	GO:0000375	GO_BiologicalProcess-GOA_26.11.2015_10h59	RNA splicing, via transesterification reactions	[Group0, Group2]	[CDC5L, DDX46, HNRNPM, LUC7L3, NSRP1, PRPF40A, RBM22, RBM25, RBM5, RNF219, SETX, SF3B1, SMNDC1, SNW1, YTHDC1]	2.71069e-07
	REACTOME:6985645	REACTOME_30.11.2015	Processing of Capped Intron-Containing Pre-mRNA	[Group3]	[CCAR1, CDC5L, HNRNPA0, HNRNPK, HNRNPM, NUP133, PCF11, POLR2B, RANBP2, RBM5, SF3B1, TPR]	2.99691e-05
	GO:0016568	GO_BiologicalProcess-GOA_26.11.2015_10h59	chromatin modification	[Group1]	[AEBP2, ARID4B, CHD1, CREBBP, CTR9, HMGB1, INO80, IWS1, NCOR1, RNF168, RNF20, SMARCA5, SNW1, SUZ12, TBL1XR1, TOP1, TPR, WDR75, WHSC1L1]	7.53554e-05
	GO:0043484	GO_BiologicalProcess-GOA_26.11.2015_10h59	regulation of RNA splicing	[Group1, Group2]	[NSRP1, RBM22, RBM25, RBM5, RNF219, SETX, SNW1, SON]	0.00011126
	GO:0022618	GO_BiologicalProcess-GOA_26.11.2015_10h59	ribonucleoprotein complex assembly	[Group0]	[DDX3X, EIF2S3, EIF3E, LUC7L3, PAN3, RBM22, RBM5, RPL5, SETX, SF3B1, SMNDC1, YTHDC1]	0.00014243
	GO:0050684	GO_BiologicalProcess-GOA_26.11.2015_10h59	regulation of mRNA processing	[Group1, Group2]	[CTR9, IWS1, NSRP1, RBM25, RBM5, RNF20, RNF219, SNW1]	0.00038162
	GO:0000245	GO_BiologicalProcess-GOA_26.11.2015_10h59	spliceosomal complex assembly	[Group0, Group2]	[LUC7L3, RBM5, SETX, SF3B1, SMNDC1, YTHDC1]	0.000534038
	REACTOME:6985646	REACTOME_30.11.2015	mRNA Splicing - Major Pathway	[Group3]	[CCAR1, CDC5L, HNRNPA0, HNRNPK, HNRNPM, PCF11, POLR2B, RBM5, SF3B1]	0.000611897
	GO:1903311	GO_BiologicalProcess-GOA_26.11.2015_10h59	regulation of mRNA metabolic process	[Group1, Group2]	[CTR9, IWS1, NSRP1, RBM25, RBM5, RNF20, RNF219, SNW1]	0.000953099
	REACTOME:6985647	REACTOME_30.11.2015	mRNA Splicing	[Group3]	[CCAR1, CDC5L, HNRNPA0, HNRNPK, HNRNPM, PCF11, POLR2B, RBM5, SF3B1]	0.00114948
	REACTOME:6985597	REACTOME_30.11.2015	Gene Expression	[Group3]	[AEBP2, CCAR1, CDC5L, CREBBP, EIF2S3, EIF3E, EIF4A2, HNRNPA0, HNRNPK, HNRNPM, NCOR1, NUP133, PAN3, PCF11, PHAX, POLR2B, RANBP2, RBM5, RPL5, SF3B1, SNW1, SUZ12, TPR]	0.00143568
	GO:0003729	GO_MolecularFunction-GOA_26.11.2015_10h59	mRNA binding	[Group4]	[DDX3X, LUC7L3, NSRP1, PCF11, RBM25, RBM5, RNF20, SF3B1, TPR]	0.00173228
	GO:0033120	GO_BiologicalProcess-GOA_26.11.2015_10h59	positive regulation of RNA splicing	[Group2]	[RBM22, RNF219, SETX, SNW1]	0.00344652
	GO:0016571	GO_BiologicalProcess-GOA_26.11.2015_10h59	histone methylation	[Group1]	[ARID4B, CTR9, IWS1, RNF20, SNW1, SUZ12, WHSC1L1]	0.0089234
PPPDE1	GO:0006338	GO_BiologicalProcess-GOA_26.11.2015_10h59	chromatin remodeling	[Group0]	[CHD1, SMARCA4, SMARCA5, TOP1, TPR]	3.80204e-05
	REACTOME:6986049	REACTOME_30.11.2015	Regulation of Glucokinase by Glucokinase Regulatory Protein	[Group1]	[NUP50, NUP85, TPR]	0.000625765
	REACTOME:6986770	REACTOME_30.11.2015	Nuclear Pore Complex (NPC) Disassembly	[Group1]	[NUP50, NUP85, TPR]	0.000805298
	GO:0006333	GO_BiologicalProcess-GOA_26.11.2015_10h59	chromatin assembly or disassembly	[Group0]	[SMARCA4, SMARCA5, TPR]	0.00108698
	REACTOME:6985598	REACTOME_30.11.2015	Glucose transport	[Group1]	[NUP50, NUP85, TPR]	0.00119473
	REACTOME:6985719	REACTOME_30.11.2015	Transport of Mature mRNA derived from an Intron-Containing Transcript	[Group1]	[NUP50, NUP85, TPR]	0.00120857
	REACTOME:6985720	REACTOME_30.11.2015	Transport of Mature Transcript to Cytoplasm	[Group1]	[NUP50, NUP85, TPR]	0.00120857
	REACTOME:6986765	REACTOME_30.11.2015	Nuclear Envelope Breakdown	[Group1]	[NUP50, NUP85, TPR]	0.00120857
	REACTOME:6985599	REACTOME_30.11.2015	Hexose transport	[Group1]	[NUP50, NUP85, TPR]	0.00126872
	REACTOME:6986142	REACTOME_30.11.2015	snRNP Assembly	[Group1]	[NUP50, NUP85, TPR]	0.00142172
	REACTOME:6986143	REACTOME_30.11.2015	Metabolism of non-coding RNA	[Group1]	[NUP50, NUP85, TPR]	0.00142172
	REACTOME:6986835	REACTOME_30.11.2015	Transcriptional regulation by small RNAs	[Group1]	[NUP50, NUP85, TPR]	0.00142172
	REACTOME:6986768	REACTOME_30.11.2015	SUMOylation	[Group1]	[NUP50, NUP85, TPR]	0.00157539
	REACTOME:6986775	REACTOME_30.11.2015	SUMOylation of DNA damage response and repair proteins	[Group1]	[NUP50, NUP85, TPR]	0.00203304
	REACTOME:6986776	REACTOME_30.11.2015	SUMO E3 ligases SUMOylate target proteins	[Group1]	[NUP50, NUP85, TPR]	0.00203304
	REACTOME:6986248	REACTOME_30.11.2015	Gene Silencing by RNA	[Group1]	[NUP50, NUP85, TPR]	0.00216888
	REACTOME:6986735	REACTOME_30.11.2015	Mitotic Prophase	[Group1]	[NUP50, NUP85, TPR]	0.00218813
IPCEF1	REACTOME:6986189	REACTOME_30.11.2015	Adaptive Immune System	[Group7]	[BOLA-DMA, BOLA-DRA, BOLA-DRB3, CD247, CD3D, CD3E, CD3G, CD74, CRTAM, CTSS, CYBB, INPP5D, ITGAL, ITGB2, ITGB7, LAT, LCK, LCP2, NCF1, PRKCB, PSMB8, PTPN6, SELL]	2.17575e-14
	REACTOME:6986239	REACTOME_30.11.2015	Generation of second messenger molecules	[Group3, Group7]	[BOLA-DRA, BOLA-DRB3, CD247, CD3D, CD3E, CD3G, LAT, LCK, LCP2]	7.48029e-13
	REACTOME:6985830	REACTOME_30.11.2015	Immune System	[Group7]	[BOLA-DMA, BOLA-DRA, BOLA-DRB3, CD247, CD3D, CD3E, CD3G, CD74, CRTAM, CTSS, CYBB, IL2RG, INPP5D, ITGAL, ITGB2, ITGB7, LAT, LAT2, LCK, LCP2, NCF1, NCKAP1L, PRKCB, PSMB8, PSTPIP1, PTPN6, SELL, TYROBP]	1.31288e-12
	REACTOME:6986365	REACTOME_30.11.2015	PD-1 signaling	[Group7]	[BOLA-DRA, BOLA-DRB3, CD247, CD3D, CD3E, CD3G, LCK, PTPN6]	1.30403e-11
	REACTOME:6986238	REACTOME_30.11.2015	Translocation of ZAP-70 to Immunological synapse	[Group7]	[BOLA-DRA, BOLA-DRB3, CD247, CD3D, CD3E, CD3G, LCK]	2.10144e-10
	REACTOME:6986237	REACTOME_30.11.2015	Phosphorylation of CD3 and TCR zeta chains	[Group7]	[BOLA-DRA, BOLA-DRB3, CD247, CD3D, CD3E, CD3G, LCK]	4.48453e-10
	REACTOME:6986210	REACTOME_30.11.2015	Immunoregulatory interactions between a Lymphoid and a non-Lymphoid cell	[Group7]	[CD247, CD3D, CD3E, CD3G, CRTAM, ITGAL, ITGB2, ITGB7, SELL]	3.4785e-09
	REACTOME:6985882	REACTOME_30.11.2015	Hemostasis	[Group6]	[CD2, CD244, CD48, DOK2, IL2RG, ITGAL, ITGB2, LAT, LCK, LCP2, PIK3R5, PRKCB, PTPN6, RAC2, SELL, SELPLG, SRGN]	5.99331e-09
	REACTOME:6986236	REACTOME_30.11.2015	TCR signaling	[Group7]	[BOLA-DRA, BOLA-DRB3, CD247, CD3D, CD3E, CD3G, INPP5D, LAT, LCK, LCP2, PSMB8]	2.34423e-08
	GO:0042110	GO_BiologicalProcess-GOA_26.11.2015_10h59	T cell activation	[Group1, Group4]	[CCL19, CD3D, CD3E, CD48, CD5, CD74, CORO1A, ITGAL, ITGB2, LAT, LCK, NCKAP1L, PTPRC, RAC2, SIT1]	2.77751e-08
	GO:0070489	GO_BiologicalProcess-GOA_26.11.2015_10h59	T cell aggregation	[Group1, Group4]	[CCL19, CD3D, CD3E, CD48, CD5, CD74, CORO1A, ITGAL, ITGB2, LAT, LCK, NCKAP1L, PTPRC, RAC2, SIT1]	2.77751e-08
	GO:0071593	GO_BiologicalProcess-GOA_26.11.2015_10h59	lymphocyte aggregation	[Group1, Group4]	[CCL19, CD3D, CD3E, CD48, CD5, CD74, CORO1A, ITGAL, ITGB2, LAT, LCK, NCKAP1L, PTPRC, RAC2, SIT1]	2.93842e-08
	GO:0070486	GO_BiologicalProcess-GOA_26.11.2015_10h59	leukocyte aggregation	[Group1, Group4]	[CCL19, CD3D, CD3E, CD48, CD5, CD74, CORO1A, ITGAL, ITGB2, LAT, LCK, NCKAP1L, PTPRC, RAC2, SIT1]	4.27469e-08
	GO:0050851	GO_BiologicalProcess-GOA_26.11.2015_10h59	antigen receptor-mediated signaling pathway	[Group1, Group2, Group3]	[CD247, CD3E, LAT2, LCK, LCP2, NCKAP1L, PRKCB, PTPRC, SKAP1]	2.11076e-07
	REACTOME:6985888	REACTOME_30.11.2015	GPVI-mediated activation cascade	[Group6]	[IL2RG, LAT, LCK, LCP2, PIK3R5, PTPN6, RAC2]	4.42273e-07
	REACTOME:6986188	REACTOME_30.11.2015	Costimulation by the CD28 family	[Group7]	[BOLA-DRA, BOLA-DRB3, CD247, CD3D, CD3E, CD3G, LCK, PTPN6]	4.66349e-07
	GO:0050863	GO_BiologicalProcess-GOA_26.11.2015_10h59	regulation of T cell activation	[Group1]	[CD3E, CD5, CD74, CORO1A, ITGAL, LAT, LCK, NCKAP1L, PTPRC, RAC2, SIT1]	6.8702e-07
	GO:0002429	GO_BiologicalProcess-GOA_26.11.2015_10h59	immune response-activating cell surface receptor signaling pathway	[Group1, Group2, Group3]	[CD247, CD3E, LAT2, LCK, LCP2, NCKAP1L, PRKCB, PTPRC, SKAP1]	7.02945e-07
	GO:1903037	GO_BiologicalProcess-GOA_26.11.2015_10h59	regulation of leukocyte cell-cell adhesion	[Group1]	[CD3E, CD5, CD74, CORO1A, ITGAL, LAT, LCK, NCKAP1L, PTPRC, RAC2, SIT1]	1.40727e-06
	GO:0002768	GO_BiologicalProcess-GOA_26.11.2015_10h59	immune response-regulating cell surface receptor signaling pathway	[Group1, Group2, Group3]	[CD247, CD3E, LAT2, LCK, LCP2, NCKAP1L, PRKCB, PTPRC, SKAP1]	1.61119e-06
	GO:0034110	GO_BiologicalProcess-GOA_26.11.2015_10h59	regulation of homotypic cell-cell adhesion	[Group1]	[CD3E, CD5, CD74, CORO1A, ITGAL, LAT, LCK, NCKAP1L, PTPRC, RAC2, SIT1]	2.35673e-06
	REACTOME:6986235	REACTOME_30.11.2015	Downstream TCR signaling	[Group7]	[BOLA-DRA, BOLA-DRB3, CD247, CD3D, CD3E, CD3G, INPP5D, LCK, PSMB8]	2.47215e-06
	GO:0051249	GO_BiologicalProcess-GOA_26.11.2015_10h59	regulation of lymphocyte activation	[Group1]	[CD3E, CD5, CD74, CORO1A, INPP5D, ITGAL, LAT, LCK, NCKAP1L, PTPRC, RAC2, SIT1]	2.95337e-06
	REACTOME:6985887	REACTOME_30.11.2015	Cell surface interactions at the vascular wall	[Group6]	[CD2, CD244, CD48, DOK2, ITGAL, ITGB2, SELL, SELPLG]	9.90368e-06
	GO:0050870	GO_BiologicalProcess-GOA_26.11.2015_10h59	positive regulation of T cell activation	[Group1]	[CD3E, CD5, CD74, CORO1A, ITGAL, LCK, NCKAP1L, PTPRC]	5.54746e-05
	GO:1903039	GO_BiologicalProcess-GOA_26.11.2015_10h59	positive regulation of leukocyte cell-cell adhesion	[Group1]	[CD3E, CD5, CD74, CORO1A, ITGAL, LCK, NCKAP1L, PTPRC]	7.16338e-05
	GO:0051251	GO_BiologicalProcess-GOA_26.11.2015_10h59	positive regulation of lymphocyte activation	[Group1]	[CD3E, CD5, CD74, CORO1A, INPP5D, ITGAL, LCK, NCKAP1L, PTPRC]	7.47212e-05
	GO:0050852	GO_BiologicalProcess-GOA_26.11.2015_10h59	T cell receptor signaling pathway	[Group2, Group3, Group7]	[CD247, CD3E, LCK, LCP2, PTPRC, SKAP1]	7.51647e-05
	GO:0034112	GO_BiologicalProcess-GOA_26.11.2015_10h59	positive regulation of homotypic cell-cell adhesion	[Group1]	[CD3E, CD5, CD74, CORO1A, ITGAL, LCK, NCKAP1L, PTPRC]	7.57267e-05
	GO:0046651	GO_BiologicalProcess-GOA_26.11.2015_10h59	lymphocyte proliferation	[Group1, Group4]	[CD3E, CD74, CORO1A, INPP5D, ITGAL, ITGB2, NCKAP1L, PTPRC, RAC2]	0.000139346
	GO:0090023	GO_BiologicalProcess-GOA_26.11.2015_10h59	positive regulation of neutrophil chemotaxis	[Group1, Group4]	[CCL19, CD74, NCKAP1L, RAC2]	0.000140499
	GO:0002757	GO_BiologicalProcess-GOA_26.11.2015_10h59	immune response-activating signal transduction	[Group1, Group2, Group3]	[CD247, CD3E, LAT2, LCK, LCP2, NCKAP1L, PRKCB, PTPRC, SKAP1]	0.000146874
	GO:0050670	GO_BiologicalProcess-GOA_26.11.2015_10h59	regulation of lymphocyte proliferation	[Group1, Group4]	[CD3E, CD74, CORO1A, INPP5D, ITGAL, NCKAP1L, PTPRC, RAC2]	0.000162839
	GO:0032944	GO_BiologicalProcess-GOA_26.11.2015_10h59	regulation of mononuclear cell proliferation	[Group1, Group4]	[CD3E, CD74, CORO1A, INPP5D, ITGAL, NCKAP1L, PTPRC, RAC2]	0.000171837
	GO:0002696	GO_BiologicalProcess-GOA_26.11.2015_10h59	positive regulation of leukocyte activation	[Group1]	[CD3E, CD5, CD74, CORO1A, INPP5D, ITGAL, LCK, NCKAP1L, PTPRC]	0.000173217
	REACTOME:6985881	REACTOME_30.11.2015	Platelet activation, signaling and aggregation	[Group6]	[IL2RG, LAT, LCK, LCP2, PIK3R5, PRKCB, PTPN6, RAC2, SRGN]	0.000180101
	GO:0071624	GO_BiologicalProcess-GOA_26.11.2015_10h59	positive regulation of granulocyte chemotaxis	[Group1, Group4]	[CCL19, CD74, NCKAP1L, RAC2]	0.000193971
	GO:1902624	GO_BiologicalProcess-GOA_26.11.2015_10h59	positive regulation of neutrophil migration	[Group1, Group4]	[CCL19, CD74, NCKAP1L, RAC2]	0.000193971
	GO:0050853	GO_BiologicalProcess-GOA_26.11.2015_10h59	B cell receptor signaling pathway	[Group1, Group2]	[LAT2, LCK, NCKAP1L, PRKCB, PTPRC]	0.000227921
	GO:0022409	GO_BiologicalProcess-GOA_26.11.2015_10h59	positive regulation of cell-cell adhesion	[Group1]	[CD3E, CD5, CD74, CORO1A, ITGAL, LCK, NCKAP1L, PTPRC]	0.000292432
	GO:0045061	GO_BiologicalProcess-GOA_26.11.2015_10h59	thymic T cell selection	[Group1]	[CD3D, CD3E, CD74, PTPRC]	0.000374051
	GO:0050900	GO_BiologicalProcess-GOA_26.11.2015_10h59	leukocyte migration	[Group1, Group4]	[CCL19, CD74, CORO1A, IL16, ITGB2, ITGB7, NCKAP1L, RAC2, SELPLG]	0.000380745
	GO:0045586	GO_BiologicalProcess-GOA_26.11.2015_10h59	regulation of gamma-delta T cell differentiation	[Group1, Group2]	[LCK, NCKAP1L, PTPRC]	0.000473792
	GO:0045588	GO_BiologicalProcess-GOA_26.11.2015_10h59	positive regulation of gamma-delta T cell differentiation	[Group1, Group2]	[LCK, NCKAP1L, PTPRC]	0.000473792
	GO:0046643	GO_BiologicalProcess-GOA_26.11.2015_10h59	regulation of gamma-delta T cell activation	[Group1, Group2]	[LCK, NCKAP1L, PTPRC]	0.000473792
	GO:0046645	GO_BiologicalProcess-GOA_26.11.2015_10h59	positive regulation of gamma-delta T cell activation	[Group1, Group2]	[LCK, NCKAP1L, PTPRC]	0.000473792
	GO:0090022	GO_BiologicalProcess-GOA_26.11.2015_10h59	regulation of neutrophil chemotaxis	[Group1, Group4]	[CCL19, CD74, NCKAP1L, RAC2]	0.000488922
	GO:0002253	GO_BiologicalProcess-GOA_26.11.2015_10h59	activation of immune response	[Group1, Group2, Group3]	[CD247, CD3E, LAT2, LCK, LCP2, NCKAP1L, PRKCB, PTPRC, SKAP1]	0.00053232
	GO:1902622	GO_BiologicalProcess-GOA_26.11.2015_10h59	regulation of neutrophil migration	[Group1, Group4]	[CCL19, CD74, NCKAP1L, RAC2]	0.000821092
	GO:0042492	GO_BiologicalProcess-GOA_26.11.2015_10h59	gamma-delta T cell differentiation	[Group1, Group2]	[LCK, NCKAP1L, PTPRC]	0.000896434
	GO:0042098	GO_BiologicalProcess-GOA_26.11.2015_10h59	T cell proliferation	[Group1, Group4]	[CD3E, CORO1A, ITGAL, ITGB2, NCKAP1L, PTPRC, RAC2]	0.00102469
	GO:0045059	GO_BiologicalProcess-GOA_26.11.2015_10h59	positive thymic T cell selection	[Group1]	[CD3D, CD74, PTPRC]	0.00151975
	GO:0071622	GO_BiologicalProcess-GOA_26.11.2015_10h59	regulation of granulocyte chemotaxis	[Group1, Group4]	[CCL19, CD74, NCKAP1L, RAC2]	0.0015577
	GO:0030595	GO_BiologicalProcess-GOA_26.11.2015_10h59	leukocyte chemotaxis	[Group1, Group4]	[CCL19, CD74, CORO1A, IL16, ITGB2, NCKAP1L, RAC2]	0.00157942
	GO:0050671	GO_BiologicalProcess-GOA_26.11.2015_10h59	positive regulation of lymphocyte proliferation	[Group1]	[CD3E, CD74, CORO1A, ITGAL, NCKAP1L, PTPRC]	0.00203271
	GO:0032946	GO_BiologicalProcess-GOA_26.11.2015_10h59	positive regulation of mononuclear cell proliferation	[Group1]	[CD3E, CD74, CORO1A, ITGAL, NCKAP1L, PTPRC]	0.00217299
	GO:0046629	GO_BiologicalProcess-GOA_26.11.2015_10h59	gamma-delta T cell activation	[Group1, Group2]	[LCK, NCKAP1L, PTPRC]	0.00225989
	REACTOME:6986817	REACTOME_30.11.2015	RHO GTPases Activate NADPH Oxidases	[Group9]	[CYBB, NCF1, RAC2]	0.00225989
	GO:0042129	GO_BiologicalProcess-GOA_26.11.2015_10h59	regulation of T cell proliferation	[Group1]	[CD3E, CORO1A, ITGAL, NCKAP1L, PTPRC, RAC2]	0.0022874
	GO:0070665	GO_BiologicalProcess-GOA_26.11.2015_10h59	positive regulation of leukocyte proliferation	[Group1]	[CD3E, CD74, CORO1A, ITGAL, NCKAP1L, PTPRC]	0.00283883
	GO:0045621	GO_BiologicalProcess-GOA_26.11.2015_10h59	positive regulation of lymphocyte differentiation	[Group1]	[CD74, INPP5D, LCK, NCKAP1L, PTPRC]	0.00301118
	GO:0030098	GO_BiologicalProcess-GOA_26.11.2015_10h59	lymphocyte differentiation	[Group1]	[CD3D, CD3E, CD74, INPP5D, LCK, NCKAP1L, PTPRC, SPI1]	0.00316433
	GO:0001608	GO_MolecularFunction-GOA_26.11.2015_10h59	G-protein coupled nucleotide receptor activity	[Group0]	[GPR171, P2RY10, PTAFR]	0.00318206
	GO:0035589	GO_BiologicalProcess-GOA_26.11.2015_10h59	G-protein coupled purinergic nucleotide receptor signaling pathway	[Group0]	[GPR171, P2RY10, PTAFR]	0.00318206
	GO:0043383	GO_BiologicalProcess-GOA_26.11.2015_10h59	negative T cell selection	[Group1]	[CD3E, CD74, PTPRC]	0.00318206
	GO:0045028	GO_MolecularFunction-GOA_26.11.2015_10h59	G-protein coupled purinergic nucleotide receptor activity	[Group0]	[GPR171, P2RY10, PTAFR]	0.00318206
	GO:0045060	GO_BiologicalProcess-GOA_26.11.2015_10h59	negative thymic T cell selection	[Group1]	[CD3E, CD74, PTPRC]	0.00318206
	GO:1902107	GO_BiologicalProcess-GOA_26.11.2015_10h59	positive regulation of leukocyte differentiation	[Group1]	[CD74, HCLS1, INPP5D, LCK, NCKAP1L, PTPRC]	0.00333575
	GO:0045058	GO_BiologicalProcess-GOA_26.11.2015_10h59	T cell selection	[Group1]	[CD3D, CD3E, CD74, PTPRC]	0.00336883
	GO:0030593	GO_BiologicalProcess-GOA_26.11.2015_10h59	neutrophil chemotaxis	[Group1, Group4]	[CCL19, CD74, ITGB2, NCKAP1L, RAC2]	0.00378251
	GO:0042102	GO_BiologicalProcess-GOA_26.11.2015_10h59	positive regulation of T cell proliferation	[Group1]	[CD3E, CORO1A, ITGAL, NCKAP1L, PTPRC]	0.00450767
	GO:0050730	GO_BiologicalProcess-GOA_26.11.2015_10h59	regulation of peptidyl-tyrosine phosphorylation	[Group1]	[CD3E, CD74, HCLS1, ITGB2, LCK, PTPN6, PTPRC]	0.00541727
	GO:1990266	GO_BiologicalProcess-GOA_26.11.2015_10h59	neutrophil migration	[Group1, Group4]	[CCL19, CD74, ITGB2, NCKAP1L, RAC2]	0.00572808
	GO:0071621	GO_BiologicalProcess-GOA_26.11.2015_10h59	granulocyte chemotaxis	[Group1, Group4]	[CCL19, CD74, ITGB2, NCKAP1L, RAC2]	0.00614605
	GO:1903706	GO_BiologicalProcess-GOA_26.11.2015_10h59	regulation of hemopoiesis	[Group1]	[CD74, HCLS1, INPP5D, LCK, NCKAP1L, PTPRC, SPI1, TYROBP]	0.00627137
	GO:0060326	GO_BiologicalProcess-GOA_26.11.2015_10h59	cell chemotaxis	[Group1, Group4]	[CCL19, CD74, CORO1A, IL16, ITGB2, NCKAP1L, RAC2]	0.00647711
	GO:0007229	GO_BiologicalProcess-GOA_26.11.2015_10h59	integrin-mediated signaling pathway	[Group5]	[ITGAL, ITGB2, ITGB7, LAT, TYROBP]	0.00667005
	GO:1902105	GO_BiologicalProcess-GOA_26.11.2015_10h59	regulation of leukocyte differentiation	[Group1]	[CD74, HCLS1, INPP5D, LCK, NCKAP1L, PTPRC, TYROBP]	0.00667686
	GO:0001614	GO_MolecularFunction-GOA_26.11.2015_10h59	purinergic nucleotide receptor activity	[Group0]	[GPR171, P2RY10, PTAFR]	0.00673903
	GO:0035588	GO_BiologicalProcess-GOA_26.11.2015_10h59	G-protein coupled purinergic receptor signaling pathway	[Group0]	[GPR171, P2RY10, PTAFR]	0.00673903
	GO:0035590	GO_BiologicalProcess-GOA_26.11.2015_10h59	purinergic nucleotide receptor signaling pathway	[Group0]	[GPR171, P2RY10, PTAFR]	0.00673903
	REACTOME:6986719	REACTOME_30.11.2015	MHC class II antigen presentation	[Group8]	[BOLA-DMA, BOLA-DRA, BOLA-DRB3, CD74, CTSS]	0.00833676
	GO:1903708	GO_BiologicalProcess-GOA_26.11.2015_10h59	positive regulation of hemopoiesis	[Group1]	[CD74, HCLS1, INPP5D, LCK, NCKAP1L, PTPRC]	0.00876856
	GO:0097530	GO_BiologicalProcess-GOA_26.11.2015_10h59	granulocyte migration	[Group1, Group4]	[CCL19, CD74, ITGB2, NCKAP1L, RAC2]	0.00884192
	GO:0043368	GO_BiologicalProcess-GOA_26.11.2015_10h59	positive T cell selection	[Group1]	[CD3D, CD74, PTPRC]	0.00983499
	GO:0050921	GO_BiologicalProcess-GOA_26.11.2015_10h59	positive regulation of chemotaxis	[Group4]	[CCL19, CD74, IL16, NCKAP1L, RAC2]	0.00989424
PLEKHO2	GO:0070486	GO_BiologicalProcess-GOA_26.11.2015_10h59	leukocyte aggregation	[Group0]	[APBB1IP, CCL2, CD44, CD48, CORO1A, ICAM1, IL18, ITGAL, ITGB2, LGALS1, NCKAP1L, PTPRC, RAC2, STAT6]	3.18908e-07
	GO:0007015	GO_BiologicalProcess-GOA_26.11.2015_10h59	actin filament organization	[Group1]	[ACTR3, ARHGEF2, ARPC2, ARPC5, ARRB1, CORO1A, GAS7, GMFG, GPR65, NCKAP1L, PLEK, RAC2, VASP]	5.31616e-07
	GO:0042110	GO_BiologicalProcess-GOA_26.11.2015_10h59	T cell activation	[Group0]	[APBB1IP, CCL2, CD48, CORO1A, ICAM1, IL18, ITGAL, ITGB2, LGALS1, NCKAP1L, PTPRC, RAC2, STAT6]	2.05535e-06
	GO:0070489	GO_BiologicalProcess-GOA_26.11.2015_10h59	T cell aggregation	[Group0]	[APBB1IP, CCL2, CD48, CORO1A, ICAM1, IL18, ITGAL, ITGB2, LGALS1, NCKAP1L, PTPRC, RAC2, STAT6]	2.05535e-06
	GO:0071593	GO_BiologicalProcess-GOA_26.11.2015_10h59	lymphocyte aggregation	[Group0]	[APBB1IP, CCL2, CD48, CORO1A, ICAM1, IL18, ITGAL, ITGB2, LGALS1, NCKAP1L, PTPRC, RAC2, STAT6]	2.1536e-06
	REACTOME:6985882	REACTOME_30.11.2015	Hemostasis	[Group6]	[APBB1IP, ARRB1, CD44, CD48, GNAI2, ITGAL, ITGB2, PLEK, RAC2, SRGN, THBD, TIMP1, TLN1]	2.45806e-05
	GO:0008154	GO_BiologicalProcess-GOA_26.11.2015_10h59	actin polymerization or depolymerization	[Group1]	[ACTR3, ARPC2, ARPC5, CORO1A, GAS7, GMFG, NCKAP1L, PLEK, VASP]	5.16223e-05
	GO:0051495	GO_BiologicalProcess-GOA_26.11.2015_10h59	positive regulation of cytoskeleton organization	[Group1]	[ACTR3, ARPC2, ARPC5, CORO1A, GMFG, GPR65, NCKAP1L, PLEK, VASP]	5.49899e-05
	GO:0002291	GO_BiologicalProcess-GOA_26.11.2015_10h59	T cell activation via T cell receptor contact with antigen bound to MHC molecule on antigen presenting cell	[Group0]	[APBB1IP, ICAM1, ITGAL]	5.92084e-05
	GO:0032956	GO_BiologicalProcess-GOA_26.11.2015_10h59	regulation of actin cytoskeleton organization	[Group1]	[ACTR3, ARPC2, ARPC5, CORO1A, GMFG, GPR65, MYO1F, NCKAP1L, PLEK, VASP]	6.31943e-05
	GO:0030838	GO_BiologicalProcess-GOA_26.11.2015_10h59	positive regulation of actin filament polymerization	[Group1, Group5]	[ACTR3, ARPC2, ARPC5, CORO1A, GMFG, NCKAP1L, VASP]	6.35634e-05
	GO:1903039	GO_BiologicalProcess-GOA_26.11.2015_10h59	positive regulation of leukocyte cell-cell adhesion	[Group0]	[CCL2, CD44, CORO1A, IL18, ITGAL, LGALS1, NCKAP1L, PTPRC]	6.36567e-05
	GO:0051251	GO_BiologicalProcess-GOA_26.11.2015_10h59	positive regulation of lymphocyte activation	[Group0]	[CCL2, CORO1A, IL18, INPP5D, ITGAL, LGALS1, NCKAP1L, PTPRC, STAT6]	6.49548e-05
	GO:0034112	GO_BiologicalProcess-GOA_26.11.2015_10h59	positive regulation of homotypic cell-cell adhesion	[Group0]	[CCL2, CD44, CORO1A, IL18, ITGAL, LGALS1, NCKAP1L, PTPRC]	6.81249e-05
	REACTOME:6986189	REACTOME_30.11.2015	Adaptive Immune System	[Group7]	[BOLA-DRA, CTSS, CYBA, CYBB, ICAM1, IFI30, INPP5D, ITGAL, ITGB2, NFKB1, PDGFRA, SH3KBP1, SLAMF7]	8.93497e-05
	GO:1903037	GO_BiologicalProcess-GOA_26.11.2015_10h59	regulation of leukocyte cell-cell adhesion	[Group0]	[CCL2, CD44, CORO1A, IL18, ITGAL, LGALS1, NCKAP1L, PTPRC, RAC2]	0.00013957
	GO:0030041	GO_BiologicalProcess-GOA_26.11.2015_10h59	actin filament polymerization	[Group1]	[ACTR3, ARPC2, ARPC5, CORO1A, GAS7, GMFG, NCKAP1L, VASP]	0.000148825
	GO:0002696	GO_BiologicalProcess-GOA_26.11.2015_10h59	positive regulation of leukocyte activation	[Group0]	[CCL2, CORO1A, IL18, INPP5D, ITGAL, LGALS1, NCKAP1L, PTPRC, STAT6]	0.00015501
	GO:0008064	GO_BiologicalProcess-GOA_26.11.2015_10h59	regulation of actin polymerization or depolymerization	[Group1]	[ACTR3, ARPC2, ARPC5, CORO1A, GMFG, NCKAP1L, PLEK, VASP]	0.000157452
	GO:0030832	GO_BiologicalProcess-GOA_26.11.2015_10h59	regulation of actin filament length	[Group1]	[ACTR3, ARPC2, ARPC5, CORO1A, GMFG, NCKAP1L, PLEK, VASP]	0.000157452
	REACTOME:6985713	REACTOME_30.11.2015	Signaling by Rho GTPases	[Group1, Group5]	[ACTR3, ARHGAP17, ARHGDIB, ARHGEF2, ARPC2, ARPC5, CYBA, CYBB, FMNL3, NCKAP1L, RAC2]	0.000164576
	GO:0051249	GO_BiologicalProcess-GOA_26.11.2015_10h59	regulation of lymphocyte activation	[Group0]	[CCL2, CORO1A, IL18, INPP5D, ITGAL, LGALS1, NCKAP1L, PTPRC, RAC2, STAT6]	0.000188036
	GO:0034110	GO_BiologicalProcess-GOA_26.11.2015_10h59	regulation of homotypic cell-cell adhesion	[Group0]	[CCL2, CD44, CORO1A, IL18, ITGAL, LGALS1, NCKAP1L, PTPRC, RAC2]	0.000201425
	GO:0032273	GO_BiologicalProcess-GOA_26.11.2015_10h59	positive regulation of protein polymerization	[Group1, Group5]	[ACTR3, ARPC2, ARPC5, CORO1A, GMFG, NCKAP1L, VASP]	0.000234823
	GO:0002285	GO_BiologicalProcess-GOA_26.11.2015_10h59	lymphocyte activation involved in immune response	[Group0]	[APBB1IP, CORO1A, ICAM1, ITGAL, LGALS1, PTPRC, STAT6]	0.00025431
	GO:0022409	GO_BiologicalProcess-GOA_26.11.2015_10h59	positive regulation of cell-cell adhesion	[Group0]	[CCL2, CD44, CORO1A, IL18, ITGAL, LGALS1, NCKAP1L, PTPRC]	0.000264168
	GO:0051493	GO_BiologicalProcess-GOA_26.11.2015_10h59	regulation of cytoskeleton organization	[Group1]	[ACTR3, ARHGEF2, ARPC2, ARPC5, CORO1A, GMFG, GPR65, MYO1F, NCKAP1L, PLEK, VASP]	0.00042156
	GO:0050870	GO_BiologicalProcess-GOA_26.11.2015_10h59	positive regulation of T cell activation	[Group0]	[CCL2, CORO1A, IL18, ITGAL, LGALS1, NCKAP1L, PTPRC]	0.000561073
	GO:0031334	GO_BiologicalProcess-GOA_26.11.2015_10h59	positive regulation of protein complex assembly	[Group1]	[ACTR3, ARPC2, ARPC5, CORO1A, GMFG, NCKAP1L, PLEK, VASP]	0.000566094
	GO:0030833	GO_BiologicalProcess-GOA_26.11.2015_10h59	regulation of actin filament polymerization	[Group1, Group5]	[ACTR3, ARPC2, ARPC5, CORO1A, GMFG, NCKAP1L, VASP]	0.000647172
	GO:0045010	GO_BiologicalProcess-GOA_26.11.2015_10h59	actin nucleation	[Group1]	[ACTR3, ARPC2, ARPC5, CORO1A, GMFG]	0.000681546
	GO:0050863	GO_BiologicalProcess-GOA_26.11.2015_10h59	regulation of T cell activation	[Group0]	[CCL2, CORO1A, IL18, ITGAL, LGALS1, NCKAP1L, PTPRC, RAC2]	0.000689839
	GO:0042098	GO_BiologicalProcess-GOA_26.11.2015_10h59	T cell proliferation	[Group0]	[CORO1A, IL18, ITGAL, ITGB2, NCKAP1L, PTPRC, RAC2]	0.000970253
	GO:0046651	GO_BiologicalProcess-GOA_26.11.2015_10h59	lymphocyte proliferation	[Group0]	[CORO1A, IL18, INPP5D, ITGAL, ITGB2, NCKAP1L, PTPRC, RAC2]	0.00100835
	REACTOME:6985881	REACTOME_30.11.2015	Platelet activation, signaling and aggregation	[Group6]	[APBB1IP, ARRB1, GNAI2, PLEK, RAC2, SRGN, TIMP1, TLN1]	0.00130921
	GO:0050670	GO_BiologicalProcess-GOA_26.11.2015_10h59	regulation of lymphocyte proliferation	[Group0]	[CORO1A, IL18, INPP5D, ITGAL, NCKAP1L, PTPRC, RAC2]	0.00140923
	GO:0051258	GO_BiologicalProcess-GOA_26.11.2015_10h59	protein polymerization	[Group1]	[ACTR3, ARPC2, ARPC5, CORO1A, GAS7, GMFG, NCKAP1L, VASP]	0.00148004
	GO:0032944	GO_BiologicalProcess-GOA_26.11.2015_10h59	regulation of mononuclear cell proliferation	[Group0]	[CORO1A, IL18, INPP5D, ITGAL, NCKAP1L, PTPRC, RAC2]	0.00148661
	GO:0042129	GO_BiologicalProcess-GOA_26.11.2015_10h59	regulation of T cell proliferation	[Group0]	[CORO1A, IL18, ITGAL, NCKAP1L, PTPRC, RAC2]	0.00227207
	GO:0032271	GO_BiologicalProcess-GOA_26.11.2015_10h59	regulation of protein polymerization	[Group1, Group5]	[ACTR3, ARPC2, ARPC5, CORO1A, GMFG, NCKAP1L, VASP]	0.0023278
	REACTOME:6986817	REACTOME_30.11.2015	RHO GTPases Activate NADPH Oxidases	[Group5]	[CYBA, CYBB, RAC2]	0.00234881
	REACTOME:6985712	REACTOME_30.11.2015	RHO GTPase Effectors	[Group1, Group5]	[ACTR3, ARPC2, ARPC5, CYBA, CYBB, FMNL3, NCKAP1L, RAC2]	0.00267873
	GO:0034314	GO_BiologicalProcess-GOA_26.11.2015_10h59	Arp2/3 complex-mediated actin nucleation	[Group1, Group5]	[ACTR3, ARPC2, ARPC5, GMFG]	0.00308033
	REACTOME:6986713	REACTOME_30.11.2015	RHO GTPases Activate WASPs and WAVEs	[Group1, Group5]	[ACTR3, ARPC2, ARPC5, NCKAP1L]	0.00359758
	GO:0043254	GO_BiologicalProcess-GOA_26.11.2015_10h59	regulation of protein complex assembly	[Group1]	[ACTR3, ARPC2, ARPC5, BIRC3, CORO1A, GMFG, NCKAP1L, PLEK, VASP]	0.00452305
	GO:0097067	GO_BiologicalProcess-GOA_26.11.2015_10h59	cellular response to thyroid hormone stimulus	[Group3]	[CTSB, CTSH, CTSS]	0.00460542
	GO:0042102	GO_BiologicalProcess-GOA_26.11.2015_10h59	positive regulation of T cell proliferation	[Group0]	[CORO1A, IL18, ITGAL, NCKAP1L, PTPRC]	0.00466507
	GO:0007229	GO_BiologicalProcess-GOA_26.11.2015_10h59	integrin-mediated signaling pathway	[Group4]	[ITGAL, ITGB2, PLEK, TIMP1, TYROBP]	0.00780867
	GO:0070371	GO_BiologicalProcess-GOA_26.11.2015_10h59	ERK1 and ERK2 cascade	[Group2]	[ARRB1, CCL2, CD44, CTSH, ICAM1, PDGFRA, TNIP1]	0.00783757
GPSM3	REACTOME:6986189	REACTOME_30.11.2015	Adaptive Immune System	[Group12, Group7]	[AMICA1, BOLA-DMA, BOLA-DOA, BOLA-DRA, BOLA-DRB3, BTK, CD247, CD3D, CD3E, CD3G, CD40, CD74, CD86, CD8A, CRTAM, CSK, CTSS, CYBA, CYBB, ICAM3, INPP5D, ITGAL, ITGB2, ITGB7, LAT, LCK, LCP2, LYN, NCF1, NCF2, NCF4, PRKCB, PSMB10, PSMB8, PSMB9, PSME2, PTPN6, RASGRP2, SELL, SH2D1A, SIPA1, SLAMF7, SYK, TREML2]	4.60133e-23
	REACTOME:6985830	REACTOME_30.11.2015	Immune System	[Group7]	[AMICA1, BOLA-DMA, BOLA-DOA, BOLA-DRA, BOLA-DRB3, BTK, C1QA, CD180, CD247, CD3D, CD3E, CD3G, CD40, CD74, CD86, CD8A, CRTAM, CSK, CTSS, CYBA, CYBB, ICAM3, IKBKE, IL2RG, INPP5D, ITGAL, ITGB2, ITGB7, LAT, LAT2, LCK, LCP2, LOC100336606, LTB, LYN, NCF1, NCF2, NCF4, NCKAP1L, PRKCB, PSMB10, PSMB8, PSMB9, PSME2, PSTPIP1, PTK2B, PTPN6, PYCARD, RASGRP2, SELL, SH2D1A, SIPA1, SLAMF7, STAT6, SYK, TNFSF13B, TR…	4.76002e-23
	GO:0070486	GO_BiologicalProcess-GOA_26.11.2015_10h59	leukocyte aggregation	[Group5]	[AIF1, AMICA1, APBB1IP, BATF, CCL5, CCR7, CD3D, CD3E, CD44, CD48, CD5, CD74, CD86, CD8A, CORO1A, FCER1G, IDO1, ITGAL, ITGB2, LAT, LCK, LCP1, NCKAP1L, PSMB10, PTPRC, PYCARD, RAC2, SASH3, SEMA4A, SIT1, SLC11A1, STAT6, SYK, TNFSF8, TREML2, VAV1]	6.78085e-20
	GO:0042110	GO_BiologicalProcess-GOA_26.11.2015_10h59	T cell activation	[Group5]	[AIF1, AMICA1, APBB1IP, BATF, CCL5, CCR7, CD3D, CD3E, CD48, CD5, CD74, CD86, CD8A, CORO1A, FCER1G, IDO1, ITGAL, ITGB2, LAT, LCK, LCP1, NCKAP1L, PSMB10, PTPRC, PYCARD, RAC2, SASH3, SEMA4A, SIT1, SLC11A1, STAT6, SYK, TNFSF8, TREML2, VAV1]	2.47246e-19
	GO:0070489	GO_BiologicalProcess-GOA_26.11.2015_10h59	T cell aggregation	[Group5]	[AIF1, AMICA1, APBB1IP, BATF, CCL5, CCR7, CD3D, CD3E, CD48, CD5, CD74, CD86, CD8A, CORO1A, FCER1G, IDO1, ITGAL, ITGB2, LAT, LCK, LCP1, NCKAP1L, PSMB10, PTPRC, PYCARD, RAC2, SASH3, SEMA4A, SIT1, SLC11A1, STAT6, SYK, TNFSF8, TREML2, VAV1]	2.47246e-19
	GO:0071593	GO_BiologicalProcess-GOA_26.11.2015_10h59	lymphocyte aggregation	[Group5]	[AIF1, AMICA1, APBB1IP, BATF, CCL5, CCR7, CD3D, CD3E, CD48, CD5, CD74, CD86, CD8A, CORO1A, FCER1G, IDO1, ITGAL, ITGB2, LAT, LCK, LCP1, NCKAP1L, PSMB10, PTPRC, PYCARD, RAC2, SASH3, SEMA4A, SIT1, SLC11A1, STAT6, SYK, TNFSF8, TREML2, VAV1]	2.892e-19
	REACTOME:6986210	REACTOME_30.11.2015	Immunoregulatory interactions between a Lymphoid and a non-Lymphoid cell	[Group7]	[AMICA1, CD247, CD3D, CD3E, CD3G, CD40, CD8A, CRTAM, ICAM3, ITGAL, ITGB2, ITGB7, SELL, SH2D1A, SLAMF7, TREML2]	1.08754e-14
	REACTOME:6985882	REACTOME_30.11.2015	Hemostasis	[Group10, Group9]	[AMICA1, APBB1IP, ARRB1, CD2, CD244, CD44, CD48, CSK, DOK2, F13A1, FCER1G, FGR, GNA15, GNAI2, IL2RG, ITGAL, ITGB2, LAT, LCK, LCP2, LOC100336606, LYN, PIK3R5, PLEK, PRKCB, PTPN6, RAC2, RASGRP2, RHOG, SELL, SELPLG, SRGN, SYK]	2.13705e-14
	GO:0002768	GO_BiologicalProcess-GOA_26.11.2015_10h59	immune response-regulating cell surface receptor signaling pathway	[Group1, Group2]	[BLK, CCR7, CD247, CD3E, CD40, CSK, FCER1G, IGHM, LAT2, LCK, LCP2, LPXN, LYN, MYO1G, NCKAP1L, PRKCB, PTPRC, SKAP1, SYK]	4.16997e-13
	GO:0002429	GO_BiologicalProcess-GOA_26.11.2015_10h59	immune response-activating cell surface receptor signaling pathway	[Group1, Group2, Group23]	[BLK, CCR7, CD247, CD3E, CSK, FCER1G, IGHM, LAT2, LCK, LCP2, LPXN, LYN, MYO1G, NCKAP1L, PRKCB, PTPRC, SKAP1, SYK]	1.13926e-12
	GO:0002757	GO_BiologicalProcess-GOA_26.11.2015_10h59	immune response-activating signal transduction	[Group1, Group2]	[BLK, CCR7, CD247, CD3E, CD86, CSK, CYBA, FCER1G, GFI1, IGHM, LAT2, LCK, LCP2, LPXN, LYN, MYO1G, NCKAP1L, PRKCB, PTPRC, SKAP1, SYK, UNC93B1]	1.18852e-11
	GO:0051249	GO_BiologicalProcess-GOA_26.11.2015_10h59	regulation of lymphocyte activation	[Group5]	[AIF1, BANK1, CCL5, CCR7, CD3E, CD40, CD5, CD74, CD86, CORO1A, IDO1, IGHM, INPP5D, ITGAL, LAT, LCK, LYN, NCKAP1L, PTPRC, PYCARD, RAC2, SASH3, SIT1, STAT6, SYK]	1.22029e-11
	REACTOME:6985881	REACTOME_30.11.2015	Platelet activation, signaling and aggregation	[Group10, Group9]	[APBB1IP, ARRB1, CSK, F13A1, FCER1G, GNA15, GNAI2, IL2RG, LAT, LCK, LCP2, LOC100336606, LYN, PIK3R5, PLEK, PRKCB, PTPN6, RAC2, RASGRP2, RHOG, SRGN, SYK]	2.23779e-11
	GO:0002253	GO_BiologicalProcess-GOA_26.11.2015_10h59	activation of immune response	[Group1, Group2]	[BLK, C1QA, CCR7, CD247, CD3E, CD86, CSK, CYBA, FCER1G, GFI1, IGHM, LAT2, LCK, LCP2, LPXN, LYN, MYO1G, NCKAP1L, PRKCB, PTPRC, SKAP1, SYK, UNC93B1]	5.05428e-11
	GO:0046651	GO_BiologicalProcess-GOA_26.11.2015_10h59	lymphocyte proliferation	[Group5]	[AIF1, CCL5, CD180, CD3E, CD40, CD74, CD86, CORO1A, IDO1, INPP5D, ITGAL, ITGB2, LYN, NCKAP1L, PSMB10, PTPRC, PYCARD, RAC2, SASH3, SLC11A1, SYK]	1.04811e-10
	REACTOME:6985888	REACTOME_30.11.2015	GPVI-mediated activation cascade	[Group10, Group11, Group25, Group9]	[FCER1G, IL2RG, LAT, LCK, LCP2, LOC100336606, LYN, PIK3R5, PTPN6, RAC2, RHOG, SYK]	1.18607e-10
	GO:0002696	GO_BiologicalProcess-GOA_26.11.2015_10h59	positive regulation of leukocyte activation	[Group15, Group5]	[AIF1, CCL5, CCR7, CD3E, CD40, CD5, CD74, CD86, CORO1A, FCER1G, FGR, IGHM, INPP5D, ITGAL, LCK, NCKAP1L, PTPRC, PYCARD, SASH3, STAT6, SYK]	1.91526e-10
	GO:0034110	GO_BiologicalProcess-GOA_26.11.2015_10h59	regulation of homotypic cell-cell adhesion	[Group5, Group6]	[AIF1, CCL5, CCR7, CD3E, CD44, CD5, CD74, CD86, CORO1A, IDO1, ITGAL, LAT, LCK, LYN, NCKAP1L, PTPRC, PYCARD, RAC2, SASH3, SIT1, SYK]	3.96317e-10
	GO:0050851	GO_BiologicalProcess-GOA_26.11.2015_10h59	antigen receptor-mediated signaling pathway	[Group1, Group2]	[BLK, CCR7, CD247, CD3E, IGHM, LAT2, LCK, LCP2, LPXN, LYN, NCKAP1L, PRKCB, PTPRC, SKAP1, SYK]	5.4059e-10
	REACTOME:6986365	REACTOME_30.11.2015	PD-1 signaling	[Group12]	[BOLA-DRA, BOLA-DRB3, CD247, CD3D, CD3E, CD3G, CSK, LCK, PTPN6]	1.11665e-09
	GO:1903037	GO_BiologicalProcess-GOA_26.11.2015_10h59	regulation of leukocyte cell-cell adhesion	[Group5, Group6]	[AIF1, CCL5, CCR7, CD3E, CD44, CD5, CD74, CD86, CORO1A, IDO1, ITGAL, LAT, LCK, NCKAP1L, PTPRC, PYCARD, RAC2, SASH3, SIT1, SYK]	1.35969e-09
	GO:0050900	GO_BiologicalProcess-GOA_26.11.2015_10h59	leukocyte migration	[Group6]	[AIF1, AMICA1, CCL3, CCL5, CCR1, CCR7, CD74, CORO1A, FCER1G, IL16, ITGB2, ITGB7, LYN, MYO1G, NCKAP1L, PTK2B, PYCARD, RAC2, SELPLG, SYK, VAV1]	1.5432e-09
	GO:0006909	GO_BiologicalProcess-GOA_26.11.2015_10h59	phagocytosis	[Group21]	[AIF1, BLK, CNN2, CORO1A, CYBA, FCER1G, FGR, HCK, IGHM, MYO1G, NCKAP1L, PLD4, PYCARD, SLC11A1, SYK, VAV1]	2.18236e-09
	GO:0051251	GO_BiologicalProcess-GOA_26.11.2015_10h59	positive regulation of lymphocyte activation	[Group5]	[AIF1, CCL5, CCR7, CD3E, CD40, CD5, CD74, CD86, CORO1A, IGHM, INPP5D, ITGAL, LCK, NCKAP1L, PTPRC, PYCARD, SASH3, STAT6, SYK]	2.23009e-09
	GO:0050863	GO_BiologicalProcess-GOA_26.11.2015_10h59	regulation of T cell activation	[Group5, Group6]	[AIF1, CCL5, CCR7, CD3E, CD5, CD74, CD86, CORO1A, IDO1, ITGAL, LAT, LCK, NCKAP1L, PTPRC, PYCARD, RAC2, SASH3, SIT1, SYK]	3.47181e-09
	GO:0050670	GO_BiologicalProcess-GOA_26.11.2015_10h59	regulation of lymphocyte proliferation	[Group5, Group6]	[AIF1, CCL5, CD3E, CD40, CD74, CD86, CORO1A, IDO1, INPP5D, ITGAL, LYN, NCKAP1L, PTPRC, PYCARD, RAC2, SASH3, SYK]	7.22088e-09
	GO:0030595	GO_BiologicalProcess-GOA_26.11.2015_10h59	leukocyte chemotaxis	[Group5, Group6]	[AIF1, AMICA1, CCL3, CCL5, CCR1, CCR7, CD74, CORO1A, FCER1G, IL16, ITGB2, LYN, NCKAP1L, PTK2B, RAC2, SYK, VAV1]	8.50665e-09
	GO:0032944	GO_BiologicalProcess-GOA_26.11.2015_10h59	regulation of mononuclear cell proliferation	[Group5, Group6]	[AIF1, CCL5, CD3E, CD40, CD74, CD86, CORO1A, IDO1, INPP5D, ITGAL, LYN, NCKAP1L, PTPRC, PYCARD, RAC2, SASH3, SYK]	8.50665e-09
	REACTOME:6986239	REACTOME_30.11.2015	Generation of second messenger molecules	[Group12, Group2]	[BOLA-DRA, BOLA-DRB3, CD247, CD3D, CD3E, CD3G, LAT, LCK, LCP2]	1.00876e-08
	GO:1903039	GO_BiologicalProcess-GOA_26.11.2015_10h59	positive regulation of leukocyte cell-cell adhesion	[Group5, Group6]	[AIF1, CCL5, CCR7, CD3E, CD44, CD5, CD74, CD86, CORO1A, ITGAL, LCK, NCKAP1L, PTPRC, PYCARD, SASH3, SYK]	1.19713e-08
	GO:0034112	GO_BiologicalProcess-GOA_26.11.2015_10h59	positive regulation of homotypic cell-cell adhesion	[Group5, Group6]	[AIF1, CCL5, CCR7, CD3E, CD44, CD5, CD74, CD86, CORO1A, ITGAL, LCK, NCKAP1L, PTPRC, PYCARD, SASH3, SYK]	1.42647e-08
	REACTOME:6986237	REACTOME_30.11.2015	Phosphorylation of CD3 and TCR zeta chains	[Group12]	[BOLA-DRA, BOLA-DRB3, CD247, CD3D, CD3E, CD3G, CSK, LCK]	1.43555e-08
	GO:0042098	GO_BiologicalProcess-GOA_26.11.2015_10h59	T cell proliferation	[Group5]	[AIF1, CCL5, CD3E, CD86, CORO1A, IDO1, ITGAL, ITGB2, NCKAP1L, PSMB10, PTPRC, PYCARD, RAC2, SASH3, SLC11A1, SYK]	2.82321e-08
	GO:0050853	GO_BiologicalProcess-GOA_26.11.2015_10h59	B cell receptor signaling pathway	[Group1, Group2, Group25, Group5]	[BLK, IGHM, LAT2, LCK, LPXN, LYN, NCKAP1L, PRKCB, PTPRC, SYK]	2.95468e-08
	GO:0060326	GO_BiologicalProcess-GOA_26.11.2015_10h59	cell chemotaxis	[Group6]	[AIF1, AMICA1, CCL3, CCL5, CCR1, CCR7, CD74, CORO1A, FCER1G, IL16, ITGB2, LYN, NCKAP1L, PTK2B, RAC2, RHOG, SYK, VAV1]	6.96954e-08
	GO:0050870	GO_BiologicalProcess-GOA_26.11.2015_10h59	positive regulation of T cell activation	[Group5, Group6]	[AIF1, CCL5, CCR7, CD3E, CD5, CD74, CD86, CORO1A, ITGAL, LCK, NCKAP1L, PTPRC, PYCARD, SASH3, SYK]	7.8912e-08
	GO:0004715	GO_MolecularFunction-GOA_26.11.2015_10h59	non-membrane spanning protein tyrosine kinase activity	[Group0, Group25]	[BLK, BTK, CSK, FES, FGR, HCK, LCK, LYN, PTK2B, SYK]	9.89769e-08
	GO:0038083	GO_BiologicalProcess-GOA_26.11.2015_10h59	peptidyl-tyrosine autophosphorylation	[Group0, Group25]	[BLK, BTK, CSK, FES, FGR, HCK, LCK, LYN, PTK2B, SYK]	9.89769e-08
	GO:0018108	GO_BiologicalProcess-GOA_26.11.2015_10h59	peptidyl-tyrosine phosphorylation	[Group0, Group25]	[BLK, BTK, CCL5, CD3E, CD40, CD44, CD74, CSF1R, CSK, FES, FGR, HCK, HCLS1, ITGB2, LCK, LYN, PTK2B, PTPN6, PTPRC, SYK, UNC119]	1.13842e-07
	GO:0018212	GO_BiologicalProcess-GOA_26.11.2015_10h59	peptidyl-tyrosine modification	[Group0, Group25]	[BLK, BTK, CCL5, CD3E, CD40, CD44, CD74, CSF1R, CSK, FES, FGR, HCK, HCLS1, ITGB2, LCK, LYN, PTK2B, PTPN6, PTPRC, SYK, UNC119]	1.25404e-07
	GO:0097529	GO_BiologicalProcess-GOA_26.11.2015_10h59	myeloid leukocyte migration	[Group4, Group6]	[AIF1, AMICA1, CCL3, CCL5, CCR1, CCR7, CD74, FCER1G, ITGB2, LYN, NCKAP1L, PTK2B, RAC2, SYK, VAV1]	1.29669e-07
	GO:0070665	GO_BiologicalProcess-GOA_26.11.2015_10h59	positive regulation of leukocyte proliferation	[Group0, Group5, Group6]	[AIF1, CCL5, CD3E, CD40, CD74, CD86, CORO1A, ITGAL, LYN, NCKAP1L, PTPRC, PYCARD, SASH3, SYK]	1.50558e-07
	REACTOME:6986236	REACTOME_30.11.2015	TCR signaling	[Group11, Group12, Group7]	[BOLA-DRA, BOLA-DRB3, CD247, CD3D, CD3E, CD3G, CSK, INPP5D, LAT, LCK, LCP2, PSMB10, PSMB8, PSMB9, PSME2]	1.7881e-07
	GO:0042113	GO_BiologicalProcess-GOA_26.11.2015_10h59	B cell activation	[Group1, Group15, Group5]	[BANK1, BATF, CD180, CD40, CD74, CD86, IGHM, INPP5D, LAT2, LYN, NCKAP1L, PRKCB, PTK2B, PTPRC, SASH3, STAT6, SYK]	1.80231e-07
	GO:0022409	GO_BiologicalProcess-GOA_26.11.2015_10h59	positive regulation of cell-cell adhesion	[Group5, Group6]	[AIF1, CCL5, CCR7, CD3E, CD44, CD5, CD74, CD86, CORO1A, ITGAL, LCK, NCKAP1L, PTPRC, PYCARD, SASH3, SYK]	2.72377e-07
	GO:0048534	GO_BiologicalProcess-GOA_26.11.2015_10h59	hematopoietic or lymphoid organ development	[Group5]	[BATF, CCL3, CCR7, CD3D, CD3E, CD74, CD8A, CNN2, CSF1R, FCER1G, FES, GFI1, HCLS1, INPP5D, LCK, LTB, LYN, NCKAP1L, PLD4, PLEK, PTK2B, PTPRC, SAMD9, SASH3, SEMA4A, SPI1, STAT6, SYK, TNFSF8, TYROBP, ZNF385A]	3.53294e-07
	REACTOME:6986238	REACTOME_30.11.2015	Translocation of ZAP-70 to Immunological synapse	[Group12, Group2]	[BOLA-DRA, BOLA-DRB3, CD247, CD3D, CD3E, CD3G, LCK]	4.28123e-07
	GO:0002275	GO_BiologicalProcess-GOA_26.11.2015_10h59	myeloid cell activation involved in immune response	[Group20, Group25]	[CCL3, FCER1G, FES, FGR, LYN, MILR1, MYO1F, PYCARD, RAC2, SYK, TYROBP]	4.97108e-07
	GO:0030097	GO_BiologicalProcess-GOA_26.11.2015_10h59	hemopoiesis	[Group5]	[BATF, CCL3, CCR7, CD3D, CD3E, CD74, CD8A, CNN2, CSF1R, FCER1G, FES, GFI1, HCLS1, INPP5D, LCK, LYN, NCKAP1L, PLD4, PLEK, PTK2B, PTPRC, SAMD9, SASH3, SEMA4A, SPI1, STAT6, SYK, TNFSF8, TYROBP, ZNF385A]	5.06745e-07
	GO:0007229	GO_BiologicalProcess-GOA_26.11.2015_10h59	integrin-mediated signaling pathway	[Group14]	[FCER1G, FERMT3, FGR, ITGAL, ITGB2, ITGB7, LAT, PLEK, PTK2B, SYK, TYROBP, VAV1]	6.82423e-07
	GO:0050671	GO_BiologicalProcess-GOA_26.11.2015_10h59	positive regulation of lymphocyte proliferation	[Group5]	[AIF1, CCL5, CD3E, CD40, CD74, CD86, CORO1A, ITGAL, NCKAP1L, PTPRC, PYCARD, SASH3, SYK]	6.9282e-07
	REACTOME:6986817	REACTOME_30.11.2015	RHO GTPases Activate NADPH Oxidases	[Group11]	[CYBA, CYBB, NCF1, NCF2, NCF4, RAC2]	7.85693e-07
	REACTOME:6986188	REACTOME_30.11.2015	Costimulation by the CD28 family	[Group12]	[BOLA-DRA, BOLA-DRB3, CD247, CD3D, CD3E, CD3G, CD86, CSK, LCK, LYN, PTPN6]	8.12506e-07
	GO:0002521	GO_BiologicalProcess-GOA_26.11.2015_10h59	leukocyte differentiation	[Group0, Group24, Group5]	[BATF, CCL3, CCR7, CD3D, CD3E, CD74, CD8A, CSF1R, FCER1G, HCLS1, INPP5D, LCK, LYN, NCKAP1L, PTK2B, PTPRC, SASH3, SEMA4A, SPI1, STAT6, SYK, TNFSF8, TYROBP]	8.18279e-07
	GO:0032946	GO_BiologicalProcess-GOA_26.11.2015_10h59	positive regulation of mononuclear cell proliferation	[Group5]	[AIF1, CCL5, CD3E, CD40, CD74, CD86, CORO1A, ITGAL, NCKAP1L, PTPRC, PYCARD, SASH3, SYK]	8.21986e-07
	GO:0019221	GO_BiologicalProcess-GOA_26.11.2015_10h59	cytokine-mediated signaling pathway	[Group4]	[CCL3, CCL5, CCR1, CCR5, CCR7, CD40, CD44, CD74, CSF1R, CXCR6, GFI1, IL21R, IL2RG, LOC100336606, NLRC5, PTK2B, RPS6KA4, STAT6, SYK, TNFSF8]	8.55825e-07
	GO:0042129	GO_BiologicalProcess-GOA_26.11.2015_10h59	regulation of T cell proliferation	[Group5]	[AIF1, CCL5, CD3E, CD86, CORO1A, IDO1, ITGAL, NCKAP1L, PTPRC, PYCARD, RAC2, SASH3, SYK]	9.77171e-07
	GO:0030098	GO_BiologicalProcess-GOA_26.11.2015_10h59	lymphocyte differentiation	[Group24, Group5]	[BATF, CCR7, CD3D, CD3E, CD74, CD8A, FCER1G, INPP5D, LCK, NCKAP1L, PTK2B, PTPRC, SASH3, SEMA4A, SPI1, STAT6, SYK, TNFSF8]	1.19519e-06
	GO:0050764	GO_BiologicalProcess-GOA_26.11.2015_10h59	regulation of phagocytosis	[Group21]	[BLK, CNN2, CYBA, FCER1G, FGR, HCK, NCKAP1L, PYCARD, SLC11A1, SYK]	1.27984e-06
	GO:0030593	GO_BiologicalProcess-GOA_26.11.2015_10h59	neutrophil chemotaxis	[Group20, Group6]	[AMICA1, CCL3, CCL5, CCR7, CD74, FCER1G, ITGB2, NCKAP1L, RAC2, SYK, VAV1]	1.62163e-06
	GO:0002285	GO_BiologicalProcess-GOA_26.11.2015_10h59	lymphocyte activation involved in immune response	[Group15, Group18]	[APBB1IP, BATF, CD180, CD40, CORO1A, FCER1G, ITGAL, LCP1, PTK2B, PTPRC, SEMA4A, SLC11A1, STAT6]	1.62177e-06
	REACTOME:6985829	REACTOME_30.11.2015	Innate Immune System	[Group7]	[BTK, C1QA, CD180, CD247, CD3G, CD86, CTSS, ICAM3, IKBKE, IL2RG, ITGB2, LAT, LAT2, LCK, LCP2, LOC100336606, LYN, NCKAP1L, PSMB10, PSMB8, PSMB9, PSME2, PSTPIP1, PYCARD, STAT6, SYK, TYROBP, UNC93B1]	1.80531e-06
	GO:0042102	GO_BiologicalProcess-GOA_26.11.2015_10h59	positive regulation of T cell proliferation	[Group5]	[AIF1, CCL5, CD3E, CD86, CORO1A, ITGAL, NCKAP1L, PTPRC, PYCARD, SASH3, SYK]	2.5099e-06
	GO:0030217	GO_BiologicalProcess-GOA_26.11.2015_10h59	T cell differentiation	[Group24, Group5]	[BATF, CCR7, CD3D, CD3E, CD74, CD8A, FCER1G, LCK, NCKAP1L, PTPRC, SASH3, SEMA4A, STAT6, SYK, TNFSF8]	3.75838e-06
	GO:0043299	GO_BiologicalProcess-GOA_26.11.2015_10h59	leukocyte degranulation	[Group20, Group25]	[CCL3, CORO1A, FCER1G, FES, FGR, LYN, MILR1, MYO1F, RAC2, SYK]	4.67166e-06
	GO:1990266	GO_BiologicalProcess-GOA_26.11.2015_10h59	neutrophil migration	[Group20, Group6]	[AMICA1, CCL3, CCL5, CCR7, CD74, FCER1G, ITGB2, NCKAP1L, RAC2, SYK, VAV1]	4.67343e-06
	REACTOME:6985887	REACTOME_30.11.2015	Cell surface interactions at the vascular wall	[Group9]	[AMICA1, CD2, CD244, CD44, CD48, DOK2, FCER1G, ITGAL, ITGB2, LYN, SELL, SELPLG]	5.29409e-06
	GO:0071621	GO_BiologicalProcess-GOA_26.11.2015_10h59	granulocyte chemotaxis	[Group20, Group6]	[AMICA1, CCL3, CCL5, CCR7, CD74, FCER1G, ITGB2, NCKAP1L, RAC2, SYK, VAV1]	5.68211e-06
	GO:0045058	GO_BiologicalProcess-GOA_26.11.2015_10h59	T cell selection	[Group15, Group24, Group5]	[BATF, CCR7, CD3D, CD3E, CD74, PTPRC, STAT6, SYK]	8.90478e-06
	GO:0050730	GO_BiologicalProcess-GOA_26.11.2015_10h59	regulation of peptidyl-tyrosine phosphorylation	[Group0, Group5]	[CCL5, CD3E, CD40, CD44, CD74, CSF1R, HCLS1, ITGB2, LCK, LYN, PTK2B, PTPN6, PTPRC, SYK, UNC119]	1.66219e-05
	GO:0097530	GO_BiologicalProcess-GOA_26.11.2015_10h59	granulocyte migration	[Group20, Group6]	[AMICA1, CCL3, CCL5, CCR7, CD74, FCER1G, ITGB2, NCKAP1L, RAC2, SYK, VAV1]	1.72697e-05
	GO:0042742	GO_BiologicalProcess-GOA_26.11.2015_10h59	defense response to bacterium	[Group21]	[ACP5, CYBA, FCER1G, FGR, HCK, IGHM, MYO1F, NCF1, PLAC8, SLAMF8, SLC11A1, SYK, TNFSF8]	2.55317e-05
	GO:0002431	GO_BiologicalProcess-GOA_26.11.2015_10h59	Fc receptor mediated stimulatory signaling pathway	[Group2, Group23, Group25]	[CSK, FCER1G, IGHM, LYN, MYO1G]	2.76881e-05
	REACTOME:6986606	REACTOME_30.11.2015	Cross-presentation of particulate exogenous antigens (phagosomes)	[Group11]	[CYBA, CYBB, NCF1, NCF2, NCF4]	2.76881e-05
	GO:0050663	GO_BiologicalProcess-GOA_26.11.2015_10h59	cytokine secretion	[Group25]	[BANK1, CCL3, CCR7, CD2, CRTAM, CSF1R, FGR, LCP2, LYN, PYCARD, SRGN, SYK]	3.35688e-05
	GO:0050864	GO_BiologicalProcess-GOA_26.11.2015_10h59	regulation of B cell activation	[Group1, Group15, Group5]	[BANK1, CD40, CD74, IGHM, INPP5D, LYN, NCKAP1L, PTPRC, SASH3, STAT6, SYK]	3.35968e-05
	REACTOME:6986235	REACTOME_30.11.2015	Downstream TCR signaling	[Group11, Group12]	[BOLA-DRA, BOLA-DRB3, CD247, CD3D, CD3E, CD3G, INPP5D, LCK, PSMB10, PSMB8, PSMB9, PSME2]	3.84138e-05
	GO:0031349	GO_BiologicalProcess-GOA_26.11.2015_10h59	positive regulation of defense response	[Group17]	[CCL3, CCL5, CCR7, CD86, CRTAM, CTSS, CYBA, FCER1G, GFI1, IDO1, LYN, NLRC5, SH2D1A, UNC93B1, VAV1]	4.14319e-05
	GO:0002688	GO_BiologicalProcess-GOA_26.11.2015_10h59	regulation of leukocyte chemotaxis	[Group4, Group6]	[AIF1, CCL3, CCL5, CCR1, CCR7, CD74, LYN, NCKAP1L, PTK2B, RAC2]	5.55008e-05
	GO:0045055	GO_BiologicalProcess-GOA_26.11.2015_10h59	regulated secretory pathway	[Group20, Group25]	[CCL3, CORO1A, FCER1G, FES, FGR, LYN, MILR1, MYO1F, RAC2, SYK]	5.55008e-05
	GO:0046629	GO_BiologicalProcess-GOA_26.11.2015_10h59	gamma-delta T cell activation	[Group1, Group5]	[AMICA1, LCK, NCKAP1L, PTPRC, SYK]	7.14393e-05
	GO:0050707	GO_BiologicalProcess-GOA_26.11.2015_10h59	regulation of cytokine secretion	[Group25]	[BANK1, CCL3, CCR7, CD2, CRTAM, CSF1R, FGR, LYN, PYCARD, SRGN, SYK]	7.22135e-05
	GO:0050731	GO_BiologicalProcess-GOA_26.11.2015_10h59	positive regulation of peptidyl-tyrosine phosphorylation	[Group0, Group5]	[CCL5, CD3E, CD40, CD44, CD74, CSF1R, HCLS1, LCK, LYN, PTK2B, SYK, UNC119]	7.39294e-05
	GO:0045576	GO_BiologicalProcess-GOA_26.11.2015_10h59	mast cell activation	[Group10, Group25]	[FCER1G, FES, FGR, LCP2, LYN, MILR1, RAC2, SYK]	7.40682e-05
	REACTOME:6985632	REACTOME_30.11.2015	Signal Transduction	[Group8]	[APBB1IP, ARHGAP30, ARHGAP9, ARHGDIB, ARRB1, CCL3, CCL5, CCR1, CCR5, CCR7, CD86, CSK, CXCR6, CYBA, CYBB, FES, FGD2, FGD3, GMIP, GNA15, GNAI2, GPR65, IL2RG, LAT, LCK, LOC100336606, LYN, NCF1, NCF2, NCF4, NCKAP1L, P2RY10, P2RY13, PIK3R5, PRKCB, PSMB10, PSMB8, PSMB9, PSME2, PTAFR, PTK2B, PTPN6, RAC2, RASGRP2, RGS19, RHOG, STAT6, SYK]	7.9655e-05
	GO:0050871	GO_BiologicalProcess-GOA_26.11.2015_10h59	positive regulation of B cell activation	[Group15, Group24, Group5]	[CD40, CD74, IGHM, INPP5D, NCKAP1L, PTPRC, SASH3, STAT6, SYK]	8.04885e-05
	GO:0002690	GO_BiologicalProcess-GOA_26.11.2015_10h59	positive regulation of leukocyte chemotaxis	[Group4, Group6]	[AIF1, CCL3, CCL5, CCR1, CCR7, CD74, NCKAP1L, PTK2B, RAC2]	9.85585e-05
	GO:0033003	GO_BiologicalProcess-GOA_26.11.2015_10h59	regulation of mast cell activation	[Group25]	[FCER1G, FES, FGR, LYN, MILR1, RAC2, SYK]	9.86441e-05
	GO:0004713	GO_MolecularFunction-GOA_26.11.2015_10h59	protein tyrosine kinase activity	[Group0, Group25]	[BLK, BTK, CSF1R, CSK, FES, FGR, HCK, LCK, LYN, PTK2B, SYK]	0.000126102
	GO:0030335	GO_BiologicalProcess-GOA_26.11.2015_10h59	positive regulation of cell migration	[Group6]	[AIF1, CCL3, CCL5, CCR1, CCR7, CD74, CORO1A, CSF1R, CTSH, FERMT3, FGR, LYN, MYO1F, NCKAP1L, PTK2B, PYCARD, RAC2, SEMA4A]	0.000132211
	GO:0002687	GO_BiologicalProcess-GOA_26.11.2015_10h59	positive regulation of leukocyte migration	[Group4, Group5, Group6]	[AIF1, CCL3, CCL5, CCR1, CCR7, CD74, NCKAP1L, PTK2B, PYCARD, RAC2]	0.000149092
	GO:0002705	GO_BiologicalProcess-GOA_26.11.2015_10h59	positive regulation of leukocyte mediated immunity	[Group5]	[CD40, CRTAM, FCER1G, FGR, PTPRC, SASH3, SH2D1A, STAT6, SYK, VAV1]	0.000149092
	GO:2000147	GO_BiologicalProcess-GOA_26.11.2015_10h59	positive regulation of cell motility	[Group6]	[AIF1, CCL3, CCL5, CCR1, CCR7, CD74, CORO1A, CSF1R, CTSH, FERMT3, FGR, LYN, MYO1F, NCKAP1L, PTK2B, PYCARD, RAC2, SEMA4A]	0.000173652
	GO:0050921	GO_BiologicalProcess-GOA_26.11.2015_10h59	positive regulation of chemotaxis	[Group4, Group6]	[AIF1, CCL3, CCL5, CCR1, CCR7, CD74, IL16, NCKAP1L, PTK2B, RAC2]	0.000235987
	GO:0051345	GO_BiologicalProcess-GOA_26.11.2015_10h59	positive regulation of hydrolase activity	[Group3]	[ACAP1, ARHGAP9, ARHGDIB, ARRB1, CCL3, CCL5, CD40, CTSH, CYTH4, DENND1C, FGD2, FGD3, FGL2, GMIP, GPR65, LCK, NCKAP1L, PLEK, PSME2, PYCARD, RASGRP2, RHOG, SH3BGRL3, SIPA1, VAV1]	0.000271579
	GO:0002286	GO_BiologicalProcess-GOA_26.11.2015_10h59	T cell activation involved in immune response	[Group18]	[APBB1IP, BATF, FCER1G, ITGAL, LCP1, SEMA4A, SLC11A1, STAT6]	0.000299531
	GO:0045586	GO_BiologicalProcess-GOA_26.11.2015_10h59	regulation of gamma-delta T cell differentiation	[Group1, Group5]	[LCK, NCKAP1L, PTPRC, SYK]	0.000312351
	GO:0045588	GO_BiologicalProcess-GOA_26.11.2015_10h59	positive regulation of gamma-delta T cell differentiation	[Group1, Group5]	[LCK, NCKAP1L, PTPRC, SYK]	0.000312351
	GO:0046643	GO_BiologicalProcess-GOA_26.11.2015_10h59	regulation of gamma-delta T cell activation	[Group1, Group5]	[LCK, NCKAP1L, PTPRC, SYK]	0.000312351
	GO:0046645	GO_BiologicalProcess-GOA_26.11.2015_10h59	positive regulation of gamma-delta T cell activation	[Group1, Group5]	[LCK, NCKAP1L, PTPRC, SYK]	0.000312351
	GO:0050708	GO_BiologicalProcess-GOA_26.11.2015_10h59	regulation of protein secretion	[Group25]	[ARRB1, BANK1, BLK, CCL3, CCL5, CCR7, CD2, CD40, CRTAM, CSF1R, FGR, LYN, PYCARD, SRGN, SYK]	0.000365172
	GO:0030100	GO_BiologicalProcess-GOA_26.11.2015_10h59	regulation of endocytosis	[Group21]	[ARRB1, BLK, CNN2, CYBA, FCER1G, FGR, HCK, NCKAP1L, PYCARD, SLC11A1, SYK, UNC119]	0.000371171
	GO:0009306	GO_BiologicalProcess-GOA_26.11.2015_10h59	protein secretion	[Group25]	[ARRB1, BANK1, BLK, CCL3, CCL5, CCR7, CD2, CD40, CRTAM, CSF1R, FGR, LCP2, LYN, PLEK, PYCARD, SRGN, SYK]	0.000385312
	GO:0002279	GO_BiologicalProcess-GOA_26.11.2015_10h59	mast cell activation involved in immune response	[Group25]	[FCER1G, FES, FGR, LYN, MILR1, RAC2, SYK]	0.000421996
	GO:0043303	GO_BiologicalProcess-GOA_26.11.2015_10h59	mast cell degranulation	[Group25]	[FCER1G, FES, FGR, LYN, MILR1, RAC2, SYK]	0.000421996
	GO:0032496	GO_BiologicalProcess-GOA_26.11.2015_10h59	response to lipopolysaccharide	[Group17]	[ACP5, CCL3, CCL5, CCR5, CCR7, CD180, CD40, CD86, GFI1, IDO1, LYN, PTAFR, TNFSF8]	0.000457813
	REACTOME:6985812	REACTOME_30.11.2015	Signaling by GPCR	[Group8]	[CCL3, CCL5, CCR1, CCR5, CCR7, CXCR6, FGD2, FGD3, GNA15, GNAI2, GPR65, IL2RG, LAT, LOC100336606, P2RY10, P2RY13, PIK3R5, PSMB10, PSMB8, PSMB9, PSME2, PTAFR, RAC2, RGS19, RHOG]	0.000477286
	REACTOME:6986604	REACTOME_30.11.2015	Antigen processing-Cross presentation	[Group11]	[CYBA, CYBB, NCF1, NCF2, NCF4, PSMB10, PSMB8, PSMB9, PSME2]	0.000481548
	GO:0033006	GO_BiologicalProcess-GOA_26.11.2015_10h59	regulation of mast cell activation involved in immune response	[Group10, Group25]	[FCER1G, FES, FGR, LYN, RAC2, SYK]	0.00055023
	GO:0036230	GO_BiologicalProcess-GOA_26.11.2015_10h59	granulocyte activation	[Group20, Group25, Group6]	[CCL3, CCL5, FCER1G, MYO1F, SYK, TYROBP]	0.00055023
	GO:0043304	GO_BiologicalProcess-GOA_26.11.2015_10h59	regulation of mast cell degranulation	[Group10, Group25]	[FCER1G, FES, FGR, LYN, RAC2, SYK]	0.00055023
	GO:0043087	GO_BiologicalProcess-GOA_26.11.2015_10h59	regulation of GTPase activity	[Group3]	[ACAP1, ARHGAP9, ARHGDIB, ARRB1, CCL3, CCL5, CD40, CYTH4, DENND1C, FGD2, FGD3, GMIP, GPR65, NCKAP1L, PYCARD, RASGRP2, RHOG, SH3BGRL3, SIPA1, VAV1]	0.000585758
	GO:0043547	GO_BiologicalProcess-GOA_26.11.2015_10h59	positive regulation of GTPase activity	[Group3]	[ACAP1, ARHGAP9, ARHGDIB, ARRB1, CCL3, CCL5, CD40, CYTH4, DENND1C, FGD2, FGD3, GMIP, GPR65, NCKAP1L, RASGRP2, RHOG, SH3BGRL3, SIPA1, VAV1]	0.000590434
	REACTOME:6985879	REACTOME_30.11.2015	GPCR downstream signaling	[Group8]	[CCL5, CCR1, CCR5, CCR7, CXCR6, FGD2, FGD3, GNA15, GNAI2, GPR65, IL2RG, LOC100336606, P2RY10, P2RY13, PIK3R5, PTAFR, RAC2, RGS19, RHOG]	0.000590434
	GO:0002685	GO_BiologicalProcess-GOA_26.11.2015_10h59	regulation of leukocyte migration	[Group4, Group5, Group6]	[AIF1, CCL3, CCL5, CCR1, CCR7, CD74, LYN, NCKAP1L, PTK2B, PYCARD, RAC2]	0.000619611
	GO:0046631	GO_BiologicalProcess-GOA_26.11.2015_10h59	alpha-beta T cell activation	[Group24, Group5]	[BATF, CD3E, NCKAP1L, PTPRC, SASH3, SEMA4A, STAT6, SYK, TNFSF8]	0.000652473
	GO:0035588	GO_BiologicalProcess-GOA_26.11.2015_10h59	G-protein coupled purinergic receptor signaling pathway	[Group22]	[GNAI2, GPR171, P2RY10, P2RY13, PTAFR]	0.000872956
	GO:0002576	GO_BiologicalProcess-GOA_26.11.2015_10h59	platelet degranulation	[Group23, Group25]	[FCER1G, LYN, PLEK, SYK]	0.000885606
	GO:0042492	GO_BiologicalProcess-GOA_26.11.2015_10h59	gamma-delta T cell differentiation	[Group1, Group5]	[LCK, NCKAP1L, PTPRC, SYK]	0.000885606
	GO:0051046	GO_BiologicalProcess-GOA_26.11.2015_10h59	regulation of secretion	[Group25]	[ARRB1, BANK1, BLK, CCL3, CCL5, CCR7, CD2, CD40, CD74, CRTAM, CSF1R, CYBA, FCER1G, FES, FGR, LYN, PYCARD, RAC2, SRGN, SYK]	0.000930618
	GO:0002237	GO_BiologicalProcess-GOA_26.11.2015_10h59	response to molecule of bacterial origin	[Group17]	[ACP5, CCL3, CCL5, CCR5, CCR7, CD180, CD40, CD86, GFI1, IDO1, LYN, PTAFR, TNFSF8]	0.000996445
	GO:0032940	GO_BiologicalProcess-GOA_26.11.2015_10h59	secretion by cell	[Group25]	[ARRB1, BANK1, BLK, CCL3, CCL5, CCR7, CD2, CD40, CORO1A, CRTAM, CSF1R, FCER1G, FES, FGR, LCP2, LYN, MILR1, MYO1F, MYO1G, PLEK, PYCARD, RAC2, SRGN, SYK]	0.00111423
	GO:0030334	GO_BiologicalProcess-GOA_26.11.2015_10h59	regulation of cell migration	[Group6]	[AIF1, ARHGDIB, CCL3, CCL5, CCR1, CCR7, CD74, CNN2, CORO1A, CSF1R, CTSH, FERMT3, FGR, LYN, MYO1F, NCKAP1L, PLXNC1, PTK2B, PYCARD, RAC2, SEMA4A, SH3BGRL3]	0.00132573
	GO:0016064	GO_BiologicalProcess-GOA_26.11.2015_10h59	immunoglobulin mediated immune response	[Group15, Group18, Group24, Group5]	[BATF, C1QA, CD40, CD74, FCER1G, IGHM, INPP5D, PTPRC, STAT6]	0.00133826
	REACTOME:6986326	REACTOME_30.11.2015	Semaphorin interactions	[Group13]	[CD72, FES, PLXNC1, RAC2, RHOG, SEMA4A, TYROBP]	0.00202344
	GO:0043368	GO_BiologicalProcess-GOA_26.11.2015_10h59	positive T cell selection	[Group15, Group24, Group5]	[BATF, CD3D, CD74, PTPRC, STAT6]	0.00208353
	GO:0045061	GO_BiologicalProcess-GOA_26.11.2015_10h59	thymic T cell selection	[Group2, Group24, Group5]	[CCR7, CD3D, CD3E, CD74, PTPRC]	0.00208353
	REACTOME:6986199	REACTOME_30.11.2015	VEGFA-VEGFR2 Pathway	[Group11]	[CYBA, CYBB, IL2RG, LAT, LOC100336606, NCF1, NCF2, NCF4, NCKAP1L, PRKCB, PSMB10, PSMB8, PSMB9, PSME2, PTK2B]	0.00241551
	GO:0002708	GO_BiologicalProcess-GOA_26.11.2015_10h59	positive regulation of lymphocyte mediated immunity	[Group15, Group5]	[CD40, CRTAM, FCER1G, PTPRC, SASH3, SH2D1A, STAT6, VAV1]	0.00288964
	GO:0002606	GO_BiologicalProcess-GOA_26.11.2015_10h59	positive regulation of dendritic cell antigen processing and presentation	[Group24]	[CCR7, CD74, SLC11A1]	0.00290431
	GO:0046427	GO_BiologicalProcess-GOA_26.11.2015_10h59	positive regulation of JAK-STAT cascade	[Group0, Group25]	[CCL5, CD40, CSF1R, HCLS1, LCK, LYN, PTK2B]	0.00294677
	GO:0035587	GO_BiologicalProcess-GOA_26.11.2015_10h59	purinergic receptor signaling pathway	[Group22]	[GNAI2, GPR171, P2RY10, P2RY13, PTAFR]	0.00302707
	GO:0050830	GO_BiologicalProcess-GOA_26.11.2015_10h59	defense response to Gram-positive bacterium	[Group21]	[ACP5, FGR, HCK, MYO1F, NCF1, TNFSF8]	0.00306114
	GO:0050854	GO_BiologicalProcess-GOA_26.11.2015_10h59	regulation of antigen receptor-mediated signaling pathway	[Group1, Group2]	[CCR7, LCK, LPXN, LYN, PRKCB, PTPRC]	0.00306114
	GO:0072678	GO_BiologicalProcess-GOA_26.11.2015_10h59	T cell migration	[Group6]	[AIF1, CCL3, CCL5, ITGB7, MYO1G, PYCARD]	0.00306114
	GO:0007015	GO_BiologicalProcess-GOA_26.11.2015_10h59	actin filament organization	[Group19]	[AIF1, ARRB1, CORO1A, CORO7, GMFG, GPR65, HCLS1, LCP1, NCKAP1L, PLEK, PTK2B, PYCARD, RAC2, SH3BGRL3, VASP]	0.00348059
	GO:0009967	GO_BiologicalProcess-GOA_26.11.2015_10h59	positive regulation of signal transduction	[Group0]	[ARRB1, BANK1, CCL3, CCL5, CCR7, CD180, CD3E, CD40, CD44, CD74, CD8A, CSF1R, CTSH, CYBA, FGR, GFI1, HCLS1, IKBKE, ITGAL, LAT, LCK, LYN, NLRC5, PRKCB, PTK2B, PTPN6, PTPRC, S100A4, SH2D1A, SKAP1, SYK, ZNF385A]	0.00353893
	GO:1903530	GO_BiologicalProcess-GOA_26.11.2015_10h59	regulation of secretion by cell	[Group25]	[ARRB1, BANK1, BLK, CCL3, CCL5, CCR7, CD2, CD40, CRTAM, CSF1R, FCER1G, FES, FGR, LYN, PYCARD, RAC2, SRGN, SYK]	0.0036203
	REACTOME:6986174	REACTOME_30.11.2015	Signaling by VEGF	[Group11]	[CYBA, CYBB, IL2RG, LAT, LOC100336606, NCF1, NCF2, NCF4, NCKAP1L, PRKCB, PSMB10, PSMB8, PSMB9, PSME2, PTK2B]	0.00367065
	REACTOME:6986325	REACTOME_30.11.2015	Other semaphorin interactions	[Group13]	[CD72, PLXNC1, SEMA4A, TYROBP]	0.00378947
	GO:0043300	GO_BiologicalProcess-GOA_26.11.2015_10h59	regulation of leukocyte degranulation	[Group10, Group25]	[FCER1G, FES, FGR, LYN, RAC2, SYK]	0.00384006
	GO:0050852	GO_BiologicalProcess-GOA_26.11.2015_10h59	T cell receptor signaling pathway	[Group12, Group2, Group24]	[CCR7, CD247, CD3E, LCK, LCP2, PTPRC, SKAP1]	0.0041224
	GO:0046777	GO_BiologicalProcess-GOA_26.11.2015_10h59	protein autophosphorylation	[Group0, Group1, Group25, Group5]	[BLK, BTK, CSF1R, CSK, FES, FGR, HCK, LCK, LYN, PTK2B, PTPRC, SYK]	0.00412785
	GO:0042119	GO_BiologicalProcess-GOA_26.11.2015_10h59	neutrophil activation	[Group20, Group25]	[CCL5, FCER1G, MYO1F, SYK, TYROBP]	0.00419809
	REACTOME:6986760	REACTOME_30.11.2015	FCERI mediated Ca+2 mobilization	[Group10, Group25]	[BTK, LAT, LCP2, LYN, SYK]	0.00419809
	GO:0002886	GO_BiologicalProcess-GOA_26.11.2015_10h59	regulation of myeloid leukocyte mediated immunity	[Group10, Group25]	[FCER1G, FES, FGR, LYN, RAC2, SYK]	0.00479268
	GO:1903706	GO_BiologicalProcess-GOA_26.11.2015_10h59	regulation of hemopoiesis	[Group0, Group25, Group5]	[CCL3, CD74, FES, HCLS1, INPP5D, LCK, LYN, NCKAP1L, PTK2B, PTPRC, SASH3, SPI1, SYK, TYROBP]	0.00483155
	GO:0002702	GO_BiologicalProcess-GOA_26.11.2015_10h59	positive regulation of production of molecular mediator of immune response	[Group15, Group24, Group5]	[CD37, CD40, CD74, FCER1G, PTPRC, SASH3, STAT6]	0.00484895
	GO:0072676	GO_BiologicalProcess-GOA_26.11.2015_10h59	lymphocyte migration	[Group4, Group6]	[AIF1, CCL3, CCL5, ITGB7, MYO1G, PTK2B, PYCARD]	0.00484895
	GO:0070098	GO_BiologicalProcess-GOA_26.11.2015_10h59	chemokine-mediated signaling pathway	[Group4, Group6]	[CCL3, CCL5, CCR1, CCR5, CCR7, CXCR6, PTK2B]	0.00572769
	GO:0001608	GO_MolecularFunction-GOA_26.11.2015_10h59	G-protein coupled nucleotide receptor activity	[Group22]	[GPR171, P2RY10, P2RY13, PTAFR]	0.00652422
	GO:0035589	GO_BiologicalProcess-GOA_26.11.2015_10h59	G-protein coupled purinergic nucleotide receptor signaling pathway	[Group22]	[GPR171, P2RY10, P2RY13, PTAFR]	0.00652422
	GO:0043383	GO_BiologicalProcess-GOA_26.11.2015_10h59	negative T cell selection	[Group2, Group24]	[CCR7, CD3E, CD74, PTPRC]	0.00652422
	GO:0045028	GO_MolecularFunction-GOA_26.11.2015_10h59	G-protein coupled purinergic nucleotide receptor activity	[Group22]	[GPR171, P2RY10, P2RY13, PTAFR]	0.00652422
	GO:0045060	GO_BiologicalProcess-GOA_26.11.2015_10h59	negative thymic T cell selection	[Group2, Group24]	[CCR7, CD3E, CD74, PTPRC]	0.00652422
	GO:0050855	GO_BiologicalProcess-GOA_26.11.2015_10h59	regulation of B cell receptor signaling pathway	[Group1, Group2]	[LPXN, LYN, PRKCB, PTPRC]	0.00652422
	GO:0032956	GO_BiologicalProcess-GOA_26.11.2015_10h59	regulation of actin cytoskeleton organization	[Group19]	[CORO1A, CSF1R, FES, GMFG, GPR65, HCLS1, MYO1F, NCKAP1L, PLEK, PTK2B, PYCARD, SH3BGRL3, VASP]	0.00719264
	GO:1903305	GO_BiologicalProcess-GOA_26.11.2015_10h59	regulation of regulated secretory pathway	[Group10, Group25]	[FCER1G, FES, FGR, LYN, RAC2, SYK]	0.00729053
	GO:0019722	GO_BiologicalProcess-GOA_26.11.2015_10h59	calcium-mediated signaling	[Group16]	[CCL3, CCR5, CD3E, CD8A, ITGAL, LAT, LAT2, PTK2B, SYK]	0.00779076
	GO:0050715	GO_BiologicalProcess-GOA_26.11.2015_10h59	positive regulation of cytokine secretion	[Group25]	[CCL3, CD2, CRTAM, CSF1R, FGR, PYCARD, SYK]	0.00780195
	GO:0045088	GO_BiologicalProcess-GOA_26.11.2015_10h59	regulation of innate immune response	[Group17]	[CD86, CRTAM, CYBA, FGR, GFI1, LYN, MYO1F, NLRC5, SH2D1A, UNC93B1, VAV1]	0.00826221
	GO:0046632	GO_BiologicalProcess-GOA_26.11.2015_10h59	alpha-beta T cell differentiation	[Group5]	[BATF, NCKAP1L, SASH3, SEMA4A, STAT6, SYK, TNFSF8]	0.0090585
	GO:0008154	GO_BiologicalProcess-GOA_26.11.2015_10h59	actin polymerization or depolymerization	[Group19]	[AIF1, CORO1A, CORO7, GMFG, HCLS1, NCKAP1L, PLEK, PTK2B, PYCARD, SH3BGRL3, VASP]	0.00963943
	REACTOME:6986492	REACTOME_30.11.2015	Interleukin-2 signaling	[Group10, Group11, Group12]	[IL2RG, INPP5D, LAT, LCK, LOC100336606, PSMB10, PSMB8, PSMB9, PSME2, PTK2B, PTPN6, SYK]	0.00973682
LOC100139887	GO:0042098	GO_BiologicalProcess-GOA_26.11.2015_10h59	T cell proliferation	[Group10, Group5]	[AIF1, CD86, CORO1A, ITGAL, ITGB2, NCKAP1L, PTPRC, PYCARD, RAC2]	1.20487e-07
	GO:0070486	GO_BiologicalProcess-GOA_26.11.2015_10h59	leukocyte aggregation	[Group10]	[AIF1, CD44, CD48, CD86, CORO1A, ITGAL, ITGB2, NCKAP1L, PTPRC, PYCARD, RAC2, VAV1]	1.29143e-07
	GO:0046651	GO_BiologicalProcess-GOA_26.11.2015_10h59	lymphocyte proliferation	[Group10]	[AIF1, CD86, CORO1A, INPP5D, ITGAL, ITGB2, NCKAP1L, PTPRC, PYCARD, RAC2]	1.31909e-07
	GO:0050670	GO_BiologicalProcess-GOA_26.11.2015_10h59	regulation of lymphocyte proliferation	[Group10, Group2]	[AIF1, CD86, CORO1A, INPP5D, ITGAL, NCKAP1L, PTPRC, PYCARD, RAC2]	2.03605e-07
	GO:0032944	GO_BiologicalProcess-GOA_26.11.2015_10h59	regulation of mononuclear cell proliferation	[Group10, Group2]	[AIF1, CD86, CORO1A, INPP5D, ITGAL, NCKAP1L, PTPRC, PYCARD, RAC2]	2.20162e-07
	GO:0042129	GO_BiologicalProcess-GOA_26.11.2015_10h59	regulation of T cell proliferation	[Group10]	[AIF1, CD86, CORO1A, ITGAL, NCKAP1L, PTPRC, PYCARD, RAC2]	3.45823e-07
	GO:0042102	GO_BiologicalProcess-GOA_26.11.2015_10h59	positive regulation of T cell proliferation	[Group10]	[AIF1, CD86, CORO1A, ITGAL, NCKAP1L, PTPRC, PYCARD]	7.9935e-07
	REACTOME:6985882	REACTOME_30.11.2015	Hemostasis	[Group8]	[CD244, CD44, CD48, DOK2, ITGAL, ITGB2, LCP2, LOC100336606, PLEK, PTPN6, RAC2, SRGN]	9.3124e-07
	GO:0042110	GO_BiologicalProcess-GOA_26.11.2015_10h59	T cell activation	[Group10]	[AIF1, CD48, CD86, CORO1A, ITGAL, ITGB2, NCKAP1L, PTPRC, PYCARD, RAC2, VAV1]	1.1402e-06
	GO:0070489	GO_BiologicalProcess-GOA_26.11.2015_10h59	T cell aggregation	[Group10]	[AIF1, CD48, CD86, CORO1A, ITGAL, ITGB2, NCKAP1L, PTPRC, PYCARD, RAC2, VAV1]	1.1402e-06
	GO:0071593	GO_BiologicalProcess-GOA_26.11.2015_10h59	lymphocyte aggregation	[Group10]	[AIF1, CD48, CD86, CORO1A, ITGAL, ITGB2, NCKAP1L, PTPRC, PYCARD, RAC2, VAV1]	1.18235e-06
	GO:1903039	GO_BiologicalProcess-GOA_26.11.2015_10h59	positive regulation of leukocyte cell-cell adhesion	[Group10]	[AIF1, CD44, CD86, CORO1A, ITGAL, NCKAP1L, PTPRC, PYCARD]	1.60699e-06
	GO:0034112	GO_BiologicalProcess-GOA_26.11.2015_10h59	positive regulation of homotypic cell-cell adhesion	[Group10]	[AIF1, CD44, CD86, CORO1A, ITGAL, NCKAP1L, PTPRC, PYCARD]	1.73553e-06
	GO:0051249	GO_BiologicalProcess-GOA_26.11.2015_10h59	regulation of lymphocyte activation	[Group10, Group2]	[AIF1, BANK1, CD86, CORO1A, INPP5D, ITGAL, NCKAP1L, PTPRC, PYCARD, RAC2]	2.37616e-06
	GO:1903037	GO_BiologicalProcess-GOA_26.11.2015_10h59	regulation of leukocyte cell-cell adhesion	[Group10]	[AIF1, CD44, CD86, CORO1A, ITGAL, NCKAP1L, PTPRC, PYCARD, RAC2]	2.42401e-06
	GO:0034110	GO_BiologicalProcess-GOA_26.11.2015_10h59	regulation of homotypic cell-cell adhesion	[Group10]	[AIF1, CD44, CD86, CORO1A, ITGAL, NCKAP1L, PTPRC, PYCARD, RAC2]	3.73271e-06
	REACTOME:6986817	REACTOME_30.11.2015	RHO GTPases Activate NADPH Oxidases	[Group9]	[CYBA, CYBB, NCF1, RAC2]	3.9443e-06
	GO:0050671	GO_BiologicalProcess-GOA_26.11.2015_10h59	positive regulation of lymphocyte proliferation	[Group10]	[AIF1, CD86, CORO1A, ITGAL, NCKAP1L, PTPRC, PYCARD]	6.51233e-06
	GO:0032946	GO_BiologicalProcess-GOA_26.11.2015_10h59	positive regulation of mononuclear cell proliferation	[Group10]	[AIF1, CD86, CORO1A, ITGAL, NCKAP1L, PTPRC, PYCARD]	7.09122e-06
	GO:0022409	GO_BiologicalProcess-GOA_26.11.2015_10h59	positive regulation of cell-cell adhesion	[Group10]	[AIF1, CD44, CD86, CORO1A, ITGAL, NCKAP1L, PTPRC, PYCARD]	7.2074e-06
	GO:0070665	GO_BiologicalProcess-GOA_26.11.2015_10h59	positive regulation of leukocyte proliferation	[Group10]	[AIF1, CD86, CORO1A, ITGAL, NCKAP1L, PTPRC, PYCARD]	1.00823e-05
	GO:0008154	GO_BiologicalProcess-GOA_26.11.2015_10h59	actin polymerization or depolymerization	[Group10]	[AIF1, CORO1A, GMFG, HCLS1, NCKAP1L, PLEK, PYCARD, VASP]	1.30273e-05
	GO:0006909	GO_BiologicalProcess-GOA_26.11.2015_10h59	phagocytosis	[Group10]	[AIF1, CORO1A, CYBA, HCK, NCKAP1L, PYCARD, VAV1]	1.40256e-05
	GO:0051251	GO_BiologicalProcess-GOA_26.11.2015_10h59	positive regulation of lymphocyte activation	[Group10, Group2]	[AIF1, CD86, CORO1A, INPP5D, ITGAL, NCKAP1L, PTPRC, PYCARD]	1.64114e-05
	GO:0050863	GO_BiologicalProcess-GOA_26.11.2015_10h59	regulation of T cell activation	[Group10]	[AIF1, CD86, CORO1A, ITGAL, NCKAP1L, PTPRC, PYCARD, RAC2]	1.9527e-05
	GO:0050870	GO_BiologicalProcess-GOA_26.11.2015_10h59	positive regulation of T cell activation	[Group10]	[AIF1, CD86, CORO1A, ITGAL, NCKAP1L, PTPRC, PYCARD]	2.21893e-05
	GO:0002696	GO_BiologicalProcess-GOA_26.11.2015_10h59	positive regulation of leukocyte activation	[Group10, Group2]	[AIF1, CD86, CORO1A, INPP5D, ITGAL, NCKAP1L, PTPRC, PYCARD]	3.63094e-05
	GO:0007015	GO_BiologicalProcess-GOA_26.11.2015_10h59	actin filament organization	[Group10]	[AIF1, CORO1A, GMFG, HCLS1, NCKAP1L, PLEK, PYCARD, RAC2, VASP]	4.65911e-05
	GO:0030041	GO_BiologicalProcess-GOA_26.11.2015_10h59	actin filament polymerization	[Group10]	[AIF1, CORO1A, GMFG, HCLS1, NCKAP1L, PYCARD, VASP]	5.97464e-05
	GO:0008064	GO_BiologicalProcess-GOA_26.11.2015_10h59	regulation of actin polymerization or depolymerization	[Group10]	[CORO1A, GMFG, HCLS1, NCKAP1L, PLEK, PYCARD, VASP]	6.29674e-05
	GO:0030595	GO_BiologicalProcess-GOA_26.11.2015_10h59	leukocyte chemotaxis	[Group10, Group3]	[AIF1, CCL3, CORO1A, ITGB2, NCKAP1L, RAC2, VAV1]	6.29674e-05
	GO:0030832	GO_BiologicalProcess-GOA_26.11.2015_10h59	regulation of actin filament length	[Group10]	[CORO1A, GMFG, HCLS1, NCKAP1L, PLEK, PYCARD, VASP]	6.29674e-05
	GO:0050900	GO_BiologicalProcess-GOA_26.11.2015_10h59	leukocyte migration	[Group10, Group3]	[AIF1, CCL3, CORO1A, ITGB2, NCKAP1L, PYCARD, RAC2, VAV1]	7.58831e-05
	REACTOME:6985887	REACTOME_30.11.2015	Cell surface interactions at the vascular wall	[Group8]	[CD244, CD44, CD48, DOK2, ITGAL, ITGB2]	0.000102214
	GO:0032956	GO_BiologicalProcess-GOA_26.11.2015_10h59	regulation of actin cytoskeleton organization	[Group10]	[CORO1A, GMFG, HCLS1, MYO1F, NCKAP1L, PLEK, PYCARD, VASP]	0.000103569
	GO:0002275	GO_BiologicalProcess-GOA_26.11.2015_10h59	myeloid cell activation involved in immune response	[Group1, Group10, Group3]	[CCL3, MYO1F, PYCARD, RAC2, TYROBP]	0.00022971
	REACTOME:6986606	REACTOME_30.11.2015	Cross-presentation of particulate exogenous antigens (phagosomes)	[Group9]	[CYBA, CYBB, NCF1]	0.000301035
	GO:0060326	GO_BiologicalProcess-GOA_26.11.2015_10h59	cell chemotaxis	[Group10, Group3]	[AIF1, CCL3, CORO1A, ITGB2, NCKAP1L, RAC2, VAV1]	0.000328409
	GO:0030593	GO_BiologicalProcess-GOA_26.11.2015_10h59	neutrophil chemotaxis	[Group10]	[CCL3, ITGB2, NCKAP1L, RAC2, VAV1]	0.000371224
	GO:0030833	GO_BiologicalProcess-GOA_26.11.2015_10h59	regulation of actin filament polymerization	[Group10]	[CORO1A, GMFG, HCLS1, NCKAP1L, PYCARD, VASP]	0.000387091
	GO:0097529	GO_BiologicalProcess-GOA_26.11.2015_10h59	myeloid leukocyte migration	[Group10]	[AIF1, CCL3, ITGB2, NCKAP1L, RAC2, VAV1]	0.000406142
	GO:0051258	GO_BiologicalProcess-GOA_26.11.2015_10h59	protein polymerization	[Group10]	[AIF1, CORO1A, GMFG, HCLS1, NCKAP1L, PYCARD, VASP]	0.000475009
	GO:1990266	GO_BiologicalProcess-GOA_26.11.2015_10h59	neutrophil migration	[Group10]	[CCL3, ITGB2, NCKAP1L, RAC2, VAV1]	0.000556169
	GO:0071621	GO_BiologicalProcess-GOA_26.11.2015_10h59	granulocyte chemotaxis	[Group10]	[CCL3, ITGB2, NCKAP1L, RAC2, VAV1]	0.000596979
	GO:0007229	GO_BiologicalProcess-GOA_26.11.2015_10h59	integrin-mediated signaling pathway	[Group5]	[ITGAL, ITGB2, PLEK, TYROBP, VAV1]	0.000696973
	GO:0002687	GO_BiologicalProcess-GOA_26.11.2015_10h59	positive regulation of leukocyte migration	[Group10, Group3]	[AIF1, CCL3, NCKAP1L, PYCARD, RAC2]	0.000876859
	GO:0030838	GO_BiologicalProcess-GOA_26.11.2015_10h59	positive regulation of actin filament polymerization	[Group10]	[CORO1A, GMFG, NCKAP1L, PYCARD, VASP]	0.000876859
	GO:0045637	GO_BiologicalProcess-GOA_26.11.2015_10h59	regulation of myeloid cell differentiation	[Group0]	[CCL3, HCLS1, INPP5D, NCKAP1L, SPI1, TYROBP]	0.000903574
	REACTOME:6985888	REACTOME_30.11.2015	GPVI-mediated activation cascade	[Group8]	[LCP2, LOC100336606, PTPN6, RAC2]	0.000907473
	GO:0097530	GO_BiologicalProcess-GOA_26.11.2015_10h59	granulocyte migration	[Group10]	[CCL3, ITGB2, NCKAP1L, RAC2, VAV1]	0.000912694
	GO:0032271	GO_BiologicalProcess-GOA_26.11.2015_10h59	regulation of protein polymerization	[Group10]	[CORO1A, GMFG, HCLS1, NCKAP1L, PYCARD, VASP]	0.00109537
	GO:1903706	GO_BiologicalProcess-GOA_26.11.2015_10h59	regulation of hemopoiesis	[Group0, Group2]	[CCL3, HCLS1, INPP5D, NCKAP1L, PTPRC, SPI1, TYROBP]	0.0016952
	GO:0051495	GO_BiologicalProcess-GOA_26.11.2015_10h59	positive regulation of cytoskeleton organization	[Group10]	[CORO1A, GMFG, NCKAP1L, PLEK, PYCARD, VASP]	0.00172579
	GO:0031334	GO_BiologicalProcess-GOA_26.11.2015_10h59	positive regulation of protein complex assembly	[Group10]	[CORO1A, GMFG, NCKAP1L, PLEK, PYCARD, VASP]	0.00185384
	GO:0042113	GO_BiologicalProcess-GOA_26.11.2015_10h59	B cell activation	[Group10, Group2]	[BANK1, CD86, INPP5D, LAT2, NCKAP1L, PTPRC]	0.00189771
	GO:0050764	GO_BiologicalProcess-GOA_26.11.2015_10h59	regulation of phagocytosis	[Group10]	[CYBA, HCK, NCKAP1L, PYCARD]	0.00194202
	GO:0032273	GO_BiologicalProcess-GOA_26.11.2015_10h59	positive regulation of protein polymerization	[Group10]	[CORO1A, GMFG, NCKAP1L, PYCARD, VASP]	0.00198027
	GO:1902105	GO_BiologicalProcess-GOA_26.11.2015_10h59	regulation of leukocyte differentiation	[Group0, Group2]	[CCL3, HCLS1, INPP5D, NCKAP1L, PTPRC, TYROBP]	0.00267716
	GO:0002757	GO_BiologicalProcess-GOA_26.11.2015_10h59	immune response-activating signal transduction	[Group2]	[CD86, CYBA, LAT2, LCP2, NCKAP1L, PTPRC]	0.0027207
	GO:0050663	GO_BiologicalProcess-GOA_26.11.2015_10h59	cytokine secretion	[Group3]	[BANK1, CCL3, LCP2, PYCARD, SRGN]	0.00273299
	GO:0043299	GO_BiologicalProcess-GOA_26.11.2015_10h59	leukocyte degranulation	[Group1, Group10, Group3]	[CCL3, CORO1A, MYO1F, RAC2]	0.00287285
	REACTOME:6985881	REACTOME_30.11.2015	Platelet activation, signaling and aggregation	[Group8]	[LCP2, LOC100336606, PLEK, PTPN6, RAC2, SRGN]	0.00303979
	GO:0045577	GO_BiologicalProcess-GOA_26.11.2015_10h59	regulation of B cell differentiation	[Group0, Group10, Group2]	[INPP5D, NCKAP1L, PTPRC]	0.00319119
	GO:0002690	GO_BiologicalProcess-GOA_26.11.2015_10h59	positive regulation of leukocyte chemotaxis	[Group10, Group3]	[AIF1, CCL3, NCKAP1L, RAC2]	0.00325519
	GO:0002685	GO_BiologicalProcess-GOA_26.11.2015_10h59	regulation of leukocyte migration	[Group10, Group3]	[AIF1, CCL3, NCKAP1L, PYCARD, RAC2]	0.00335183
	GO:0032715	GO_BiologicalProcess-GOA_26.11.2015_10h59	negative regulation of interleukin-6 production	[Group0, Group2]	[BANK1, INPP5D, NCKAP1L]	0.00424772
	GO:0036230	GO_BiologicalProcess-GOA_26.11.2015_10h59	granulocyte activation	[Group0, Group1, Group3]	[CCL3, MYO1F, TYROBP]	0.00424772
	GO:2000403	GO_BiologicalProcess-GOA_26.11.2015_10h59	positive regulation of lymphocyte migration	[Group10, Group3]	[AIF1, CCL3, PYCARD]	0.00424772
	GO:0002688	GO_BiologicalProcess-GOA_26.11.2015_10h59	regulation of leukocyte chemotaxis	[Group10, Group3]	[AIF1, CCL3, NCKAP1L, RAC2]	0.00634467
	GO:0045055	GO_BiologicalProcess-GOA_26.11.2015_10h59	regulated secretory pathway	[Group1, Group10, Group3]	[CCL3, CORO1A, MYO1F, RAC2]	0.00634467
	GO:0048017	GO_BiologicalProcess-GOA_26.11.2015_10h59	inositol lipid-mediated signaling	[Group4]	[HCLS1, PTAFR, PTPN6]	0.00695399
	GO:1903036	GO_BiologicalProcess-GOA_26.11.2015_10h59	positive regulation of response to wounding	[Group7]	[CCL3, CTSS, PLEK]	0.00695399
	GO:0030851	GO_BiologicalProcess-GOA_26.11.2015_10h59	granulocyte differentiation	[Group0]	[HCLS1, INPP5D, SPI1]	0.007169
	GO:0045646	GO_BiologicalProcess-GOA_26.11.2015_10h59	regulation of erythrocyte differentiation	[Group0, Group2]	[INPP5D, NCKAP1L, SPI1]	0.00789019
	GO:0050766	GO_BiologicalProcess-GOA_26.11.2015_10h59	positive regulation of phagocytosis	[Group10]	[CYBA, NCKAP1L, PYCARD]	0.00862432
	GO:0050798	GO_BiologicalProcess-GOA_26.11.2015_10h59	activated T cell proliferation	[Group10, Group5]	[ITGAL, ITGB2, PYCARD]	0.00862432
	GO:0050830	GO_BiologicalProcess-GOA_26.11.2015_10h59	defense response to Gram-positive bacterium	[Group6]	[HCK, MYO1F, NCF1]	0.00862432
	GO:0072678	GO_BiologicalProcess-GOA_26.11.2015_10h59	T cell migration	[Group10, Group3]	[AIF1, CCL3, PYCARD]	0.00862432
	GO:2000401	GO_BiologicalProcess-GOA_26.11.2015_10h59	regulation of lymphocyte migration	[Group10, Group3]	[AIF1, CCL3, PYCARD]	0.00862432
	GO:0050851	GO_BiologicalProcess-GOA_26.11.2015_10h59	antigen receptor-mediated signaling pathway	[Group2]	[LAT2, LCP2, NCKAP1L, PTPRC]	0.00879283
	GO:0050921	GO_BiologicalProcess-GOA_26.11.2015_10h59	positive regulation of chemotaxis	[Group10, Group3]	[AIF1, CCL3, NCKAP1L, RAC2]	0.00956834
	GO:0002573	GO_BiologicalProcess-GOA_26.11.2015_10h59	myeloid leukocyte differentiation	[Group0, Group1]	[CCL3, HCLS1, INPP5D, SPI1, TYROBP]	0.0096157
	GO:0002761	GO_BiologicalProcess-GOA_26.11.2015_10h59	regulation of myeloid leukocyte differentiation	[Group0, Group1]	[CCL3, HCLS1, INPP5D, TYROBP]	0.00965225
	GO:0050853	GO_BiologicalProcess-GOA_26.11.2015_10h59	B cell receptor signaling pathway	[Group2]	[LAT2, NCKAP1L, PTPRC]	0.0097191
	GO:0050864	GO_BiologicalProcess-GOA_26.11.2015_10h59	regulation of B cell activation	[Group0, Group10, Group2]	[BANK1, INPP5D, NCKAP1L, PTPRC]	0.00994013
ITGAX	REACTOME:6986189	REACTOME_30.11.2015	Adaptive Immune System	[Group3]	[BOLA-DRA, BTK, CD40, CTSS, CYBB, FYB, IFI30, INPP5D, ITGAL, ITGB2, LCP2, NCF1, NCF2, SELL, SLAMF7]	1.91078e-07
	REACTOME:6986817	REACTOME_30.11.2015	RHO GTPases Activate NADPH Oxidases	[Group5]	[CYBB, NCF1, NCF2, RAC2]	1.54252e-05
	GO:0042110	GO_BiologicalProcess-GOA_26.11.2015_10h59	T cell activation	[Group1]	[APBB1IP, CD48, CORO1A, ITGAL, ITGB2, LCP1, NCKAP1L, PTPRC, PYCARD, RAC2, VAV1]	2.80754e-05
	GO:0070489	GO_BiologicalProcess-GOA_26.11.2015_10h59	T cell aggregation	[Group1]	[APBB1IP, CD48, CORO1A, ITGAL, ITGB2, LCP1, NCKAP1L, PTPRC, PYCARD, RAC2, VAV1]	2.80754e-05
	GO:0071593	GO_BiologicalProcess-GOA_26.11.2015_10h59	lymphocyte aggregation	[Group1]	[APBB1IP, CD48, CORO1A, ITGAL, ITGB2, LCP1, NCKAP1L, PTPRC, PYCARD, RAC2, VAV1]	2.91023e-05
	GO:0046651	GO_BiologicalProcess-GOA_26.11.2015_10h59	lymphocyte proliferation	[Group1]	[CD40, CORO1A, INPP5D, ITGAL, ITGB2, NCKAP1L, PTPRC, PYCARD, RAC2]	3.16224e-05
	GO:0070486	GO_BiologicalProcess-GOA_26.11.2015_10h59	leukocyte aggregation	[Group1]	[APBB1IP, CD48, CORO1A, ITGAL, ITGB2, LCP1, NCKAP1L, PTPRC, PYCARD, RAC2, VAV1]	3.74607e-05
	GO:0050670	GO_BiologicalProcess-GOA_26.11.2015_10h59	regulation of lymphocyte proliferation	[Group1]	[CD40, CORO1A, INPP5D, ITGAL, NCKAP1L, PTPRC, PYCARD, RAC2]	4.30412e-05
	GO:0032944	GO_BiologicalProcess-GOA_26.11.2015_10h59	regulation of mononuclear cell proliferation	[Group1]	[CD40, CORO1A, INPP5D, ITGAL, NCKAP1L, PTPRC, PYCARD, RAC2]	4.59724e-05
	REACTOME:6985882	REACTOME_30.11.2015	Hemostasis	[Group2]	[APBB1IP, CD244, CD48, IL2RG, ITGAL, ITGB2, LCP2, PLEK, RAC2, SELL, SRGN]	0.00021484
	GO:0007229	GO_BiologicalProcess-GOA_26.11.2015_10h59	integrin-mediated signaling pathway	[Group6]	[FERMT3, ITGAL, ITGB2, PLEK, TYROBP, VAV1]	0.000275284
	GO:0042098	GO_BiologicalProcess-GOA_26.11.2015_10h59	T cell proliferation	[Group1]	[CORO1A, ITGAL, ITGB2, NCKAP1L, PTPRC, PYCARD, RAC2]	0.000365794
	GO:0051249	GO_BiologicalProcess-GOA_26.11.2015_10h59	regulation of lymphocyte activation	[Group1]	[BANK1, CD40, CORO1A, INPP5D, ITGAL, NCKAP1L, PTPRC, PYCARD, RAC2]	0.000393437
	GO:0008064	GO_BiologicalProcess-GOA_26.11.2015_10h59	regulation of actin polymerization or depolymerization	[Group1]	[CORO1A, GMFG, HCLS1, NCKAP1L, PLEK, PYCARD, WIPF1]	0.000577507
	GO:0030832	GO_BiologicalProcess-GOA_26.11.2015_10h59	regulation of actin filament length	[Group1]	[CORO1A, GMFG, HCLS1, NCKAP1L, PLEK, PYCARD, WIPF1]	0.000577507
	GO:0007015	GO_BiologicalProcess-GOA_26.11.2015_10h59	actin filament organization	[Group1]	[CORO1A, GMFG, HCLS1, LCP1, NCKAP1L, PLEK, PYCARD, RAC2, WIPF1]	0.000678801
	REACTOME:6986210	REACTOME_30.11.2015	Immunoregulatory interactions between a Lymphoid and a non-Lymphoid cell	[Group2]	[CD40, ITGAL, ITGB2, SELL, SLAMF7]	0.000706816
	GO:0050671	GO_BiologicalProcess-GOA_26.11.2015_10h59	positive regulation of lymphocyte proliferation	[Group1, Group4]	[CD40, CORO1A, ITGAL, NCKAP1L, PTPRC, PYCARD]	0.000844444
	GO:0032946	GO_BiologicalProcess-GOA_26.11.2015_10h59	positive regulation of mononuclear cell proliferation	[Group1, Group4]	[CD40, CORO1A, ITGAL, NCKAP1L, PTPRC, PYCARD]	0.00090494
	REACTOME:6986606	REACTOME_30.11.2015	Cross-presentation of particulate exogenous antigens (phagosomes)	[Group5]	[CYBB, NCF1, NCF2]	0.000946589
	GO:0042129	GO_BiologicalProcess-GOA_26.11.2015_10h59	regulation of T cell proliferation	[Group1]	[CORO1A, ITGAL, NCKAP1L, PTPRC, PYCARD, RAC2]	0.00095631
	GO:0032956	GO_BiologicalProcess-GOA_26.11.2015_10h59	regulation of actin cytoskeleton organization	[Group1]	[CORO1A, GMFG, HCLS1, MYO1F, NCKAP1L, PLEK, PYCARD, WIPF1]	0.00115337
	GO:0002275	GO_BiologicalProcess-GOA_26.11.2015_10h59	myeloid cell activation involved in immune response	[Group0]	[MILR1, MYO1F, PYCARD, RAC2, TYROBP]	0.0011692
	GO:0002285	GO_BiologicalProcess-GOA_26.11.2015_10h59	lymphocyte activation involved in immune response	[Group1]	[APBB1IP, CD40, CORO1A, ITGAL, LCP1, PTPRC]	0.00117728
	GO:0070665	GO_BiologicalProcess-GOA_26.11.2015_10h59	positive regulation of leukocyte proliferation	[Group1, Group4]	[CD40, CORO1A, ITGAL, NCKAP1L, PTPRC, PYCARD]	0.00117728
	GO:0002768	GO_BiologicalProcess-GOA_26.11.2015_10h59	immune response-regulating cell surface receptor signaling pathway	[Group1, Group4]	[CD40, LAT2, LCP2, LPXN, NCKAP1L, PTPRC]	0.00133237
	GO:0008154	GO_BiologicalProcess-GOA_26.11.2015_10h59	actin polymerization or depolymerization	[Group1]	[CORO1A, GMFG, HCLS1, NCKAP1L, PLEK, PYCARD, WIPF1]	0.00140161
	GO:0031334	GO_BiologicalProcess-GOA_26.11.2015_10h59	positive regulation of protein complex assembly	[Group1]	[CORO1A, GMFG, LCP1, NCKAP1L, PLEK, PYCARD, WIPF1]	0.00162838
	GO:0051251	GO_BiologicalProcess-GOA_26.11.2015_10h59	positive regulation of lymphocyte activation	[Group1]	[CD40, CORO1A, INPP5D, ITGAL, NCKAP1L, PTPRC, PYCARD]	0.00169435
	GO:0042102	GO_BiologicalProcess-GOA_26.11.2015_10h59	positive regulation of T cell proliferation	[Group1]	[CORO1A, ITGAL, NCKAP1L, PTPRC, PYCARD]	0.00223606
	GO:0030833	GO_BiologicalProcess-GOA_26.11.2015_10h59	regulation of actin filament polymerization	[Group1]	[CORO1A, GMFG, HCLS1, NCKAP1L, PYCARD, WIPF1]	0.0024821
	GO:0050853	GO_BiologicalProcess-GOA_26.11.2015_10h59	B cell receptor signaling pathway	[Group4]	[LAT2, LPXN, NCKAP1L, PTPRC]	0.00251073
	GO:0002696	GO_BiologicalProcess-GOA_26.11.2015_10h59	positive regulation of leukocyte activation	[Group1]	[CD40, CORO1A, INPP5D, ITGAL, NCKAP1L, PTPRC, PYCARD]	0.00322446
	GO:0030838	GO_BiologicalProcess-GOA_26.11.2015_10h59	positive regulation of actin filament polymerization	[Group1]	[CORO1A, GMFG, NCKAP1L, PYCARD, WIPF1]	0.00459774
	GO:0030041	GO_BiologicalProcess-GOA_26.11.2015_10h59	actin filament polymerization	[Group1]	[CORO1A, GMFG, HCLS1, NCKAP1L, PYCARD, WIPF1]	0.00481621
	GO:0050851	GO_BiologicalProcess-GOA_26.11.2015_10h59	antigen receptor-mediated signaling pathway	[Group4]	[LAT2, LCP2, LPXN, NCKAP1L, PTPRC]	0.00482527
	GO:0030595	GO_BiologicalProcess-GOA_26.11.2015_10h59	leukocyte chemotaxis	[Group1]	[CCR1, CORO1A, ITGB2, NCKAP1L, RAC2, VAV1]	0.00493776
	GO:0050900	GO_BiologicalProcess-GOA_26.11.2015_10h59	leukocyte migration	[Group1]	[CCR1, CORO1A, ITGB2, NCKAP1L, PYCARD, RAC2, VAV1]	0.00580583
	GO:0050864	GO_BiologicalProcess-GOA_26.11.2015_10h59	regulation of B cell activation	[Group1, Group4]	[BANK1, CD40, INPP5D, NCKAP1L, PTPRC]	0.00621879
	GO:0032271	GO_BiologicalProcess-GOA_26.11.2015_10h59	regulation of protein polymerization	[Group1]	[CORO1A, GMFG, HCLS1, NCKAP1L, PYCARD, WIPF1]	0.00719366
	REACTOME:6985887	REACTOME_30.11.2015	Cell surface interactions at the vascular wall	[Group2]	[CD244, CD48, ITGAL, ITGB2, SELL]	0.00744483
	GO:0002429	GO_BiologicalProcess-GOA_26.11.2015_10h59	immune response-activating cell surface receptor signaling pathway	[Group4]	[LAT2, LCP2, LPXN, NCKAP1L, PTPRC]	0.00838883
C3H1orf162	REACTOME:6985830	REACTOME_30.11.2015	Immune System	[Group7]	[BIRC3, BOLA-DRA, CD40, CTSS, CYBB, DAPP1, IL1RN, IL2RG, IL6, INPP5D, ITGAL, ITGB2, LAT2, LCP2, LYN, NCF1, NCF4, NCKAP1L, NFKB1, PSTPIP1, S100A12, SELL, SLAMF7, TAP1, TNFSF13B, TREM1, TREML2, TYROBP]	1.45281e-10
	GO:0030595	GO_BiologicalProcess-GOA_26.11.2015_10h59	leukocyte chemotaxis	[Group8]	[CCL2, CCL3, CCL4, CCR1, CORO1A, CSF3R, ITGB2, LYN, NCKAP1L, RAC2, S100A8, S100A9, TREM1]	2.4463e-09
	GO:0070486	GO_BiologicalProcess-GOA_26.11.2015_10h59	leukocyte aggregation	[Group6]	[BATF, CCL2, CD44, CD48, CORO1A, IDO1, IL6, ITGAL, ITGB2, LCP1, NCKAP1L, PTPRC, RAC2, S100A8, S100A9, SLC11A1, TREML2]	7.00408e-09
	GO:0030593	GO_BiologicalProcess-GOA_26.11.2015_10h59	neutrophil chemotaxis	[Group8]	[CCL2, CCL3, CCL4, CSF3R, ITGB2, NCKAP1L, RAC2, S100A8, S100A9, TREM1]	7.03925e-09
	GO:0097529	GO_BiologicalProcess-GOA_26.11.2015_10h59	myeloid leukocyte migration	[Group8]	[CCL2, CCL3, CCL4, CCR1, CSF3R, ITGB2, LYN, NCKAP1L, RAC2, S100A8, S100A9, TREM1]	9.0061e-09
	GO:1990266	GO_BiologicalProcess-GOA_26.11.2015_10h59	neutrophil migration	[Group8]	[CCL2, CCL3, CCL4, CSF3R, ITGB2, NCKAP1L, RAC2, S100A8, S100A9, TREM1]	1.9075e-08
	GO:0071621	GO_BiologicalProcess-GOA_26.11.2015_10h59	granulocyte chemotaxis	[Group8]	[CCL2, CCL3, CCL4, CSF3R, ITGB2, NCKAP1L, RAC2, S100A8, S100A9, TREM1]	2.29239e-08
	GO:0050900	GO_BiologicalProcess-GOA_26.11.2015_10h59	leukocyte migration	[Group8]	[CCL2, CCL3, CCL4, CCR1, CORO1A, CSF3R, ITGB2, LYN, NCKAP1L, RAC2, S100A8, S100A9, TLR2, TREM1]	3.2915e-08
	GO:0050727	GO_BiologicalProcess-GOA_26.11.2015_10h59	regulation of inflammatory response	[Group3]	[BIRC3, CCL3, CCL4, CTSS, IDO1, IL6, LYN, MEFV, NFKB1, S100A8, S100A9, TLR2, ZFP36]	4.96241e-08
	GO:0097530	GO_BiologicalProcess-GOA_26.11.2015_10h59	granulocyte migration	[Group8]	[CCL2, CCL3, CCL4, CSF3R, ITGB2, NCKAP1L, RAC2, S100A8, S100A9, TREM1]	6.50173e-08
	GO:0060326	GO_BiologicalProcess-GOA_26.11.2015_10h59	cell chemotaxis	[Group8]	[CCL2, CCL3, CCL4, CCR1, CORO1A, CSF3R, ITGB2, LYN, NCKAP1L, RAC2, S100A8, S100A9, TREM1]	6.58206e-08
	REACTOME:6986189	REACTOME_30.11.2015	Adaptive Immune System	[Group7]	[BOLA-DRA, CD40, CTSS, CYBB, DAPP1, INPP5D, ITGAL, ITGB2, LCP2, LYN, NCF1, NCF4, NFKB1, SELL, SLAMF7, TAP1, TREM1, TREML2]	9.16261e-08
	REACTOME:6985882	REACTOME_30.11.2015	Hemostasis	[Group7]	[CD44, CD48, F13A1, FGR, IL2RG, IL6, ITGAL, ITGB2, LCP2, LYN, NFE2, PIK3R5, PLEK, RAC2, SELL, SRGN, TREM1]	1.1297e-07
	GO:0046651	GO_BiologicalProcess-GOA_26.11.2015_10h59	lymphocyte proliferation	[Group6]	[CD40, CORO1A, IDO1, IL6, INPP5D, ITGAL, ITGB2, LYN, NCKAP1L, PTPRC, RAC2, SLC11A1]	9.01847e-07
	GO:0043299	GO_BiologicalProcess-GOA_26.11.2015_10h59	leukocyte degranulation	[Group1, Group8]	[CCL3, CORO1A, FGR, LYN, MILR1, MYO1F, RAC2, S100A12]	1.25352e-06
	GO:0002275	GO_BiologicalProcess-GOA_26.11.2015_10h59	myeloid cell activation involved in immune response	[Group1, Group8]	[CCL3, FGR, LYN, MILR1, MYO1F, RAC2, S100A12, TYROBP]	1.82448e-06
	GO:0050729	GO_BiologicalProcess-GOA_26.11.2015_10h59	positive regulation of inflammatory response	[Group3]	[CCL3, CCL4, CTSS, IDO1, IL6, S100A8, S100A9, TLR2]	1.82448e-06
	GO:0042110	GO_BiologicalProcess-GOA_26.11.2015_10h59	T cell activation	[Group6]	[BATF, CCL2, CD48, CORO1A, IDO1, IL6, ITGAL, ITGB2, LCP1, NCKAP1L, PTPRC, RAC2, SLC11A1, TREML2]	3.44206e-06
	GO:0070489	GO_BiologicalProcess-GOA_26.11.2015_10h59	T cell aggregation	[Group6]	[BATF, CCL2, CD48, CORO1A, IDO1, IL6, ITGAL, ITGB2, LCP1, NCKAP1L, PTPRC, RAC2, SLC11A1, TREML2]	3.44206e-06
	GO:0071593	GO_BiologicalProcess-GOA_26.11.2015_10h59	lymphocyte aggregation	[Group6]	[BATF, CCL2, CD48, CORO1A, IDO1, IL6, ITGAL, ITGB2, LCP1, NCKAP1L, PTPRC, RAC2, SLC11A1, TREML2]	3.63159e-06
	GO:1903036	GO_BiologicalProcess-GOA_26.11.2015_10h59	positive regulation of response to wounding	[Group3]	[CCL3, CCL4, CTSS, IDO1, IL6, PLEK, S100A8, S100A9, TLR2]	5.79913e-06
	GO:0050670	GO_BiologicalProcess-GOA_26.11.2015_10h59	regulation of lymphocyte proliferation	[Group6]	[CD40, CORO1A, IDO1, IL6, INPP5D, ITGAL, LYN, NCKAP1L, PTPRC, RAC2]	7.35178e-06
	GO:0032944	GO_BiologicalProcess-GOA_26.11.2015_10h59	regulation of mononuclear cell proliferation	[Group6]	[CD40, CORO1A, IDO1, IL6, INPP5D, ITGAL, LYN, NCKAP1L, PTPRC, RAC2]	8.05192e-06
	GO:0045055	GO_BiologicalProcess-GOA_26.11.2015_10h59	regulated secretory pathway	[Group1, Group8]	[CCL3, CORO1A, FGR, LYN, MILR1, MYO1F, RAC2, S100A12]	9.22122e-06
	GO:0032940	GO_BiologicalProcess-GOA_26.11.2015_10h59	secretion by cell	[Group1, Group2]	[BANK1, CCL3, CD40, CORO1A, FGR, IL1RN, IL6, LCP2, LYN, MILR1, MYO1F, PLEK, RAC2, RNF19B, S100A12, SRGN, TLR2, TREM1]	1.00947e-05
	GO:0031349	GO_BiologicalProcess-GOA_26.11.2015_10h59	positive regulation of defense response	[Group3]	[BIRC3, CCL3, CCL4, CTSS, IDO1, IL6, LYN, NLRC5, S100A8, S100A9, TLR2]	1.23518e-05
	GO:0050663	GO_BiologicalProcess-GOA_26.11.2015_10h59	cytokine secretion	[Group1, Group2]	[BANK1, CCL3, FGR, LCP2, LYN, RNF19B, SRGN, TLR2, TREM1]	1.41584e-05
	GO:0009306	GO_BiologicalProcess-GOA_26.11.2015_10h59	protein secretion	[Group1, Group2]	[BANK1, CCL3, CD40, FGR, IL1RN, IL6, LCP2, LYN, PLEK, RNF19B, SRGN, TLR2, TREM1]	1.44019e-05
	REACTOME:6986210	REACTOME_30.11.2015	Immunoregulatory interactions between a Lymphoid and a non-Lymphoid cell	[Group7]	[CD40, ITGAL, ITGB2, SELL, SLAMF7, TREM1, TREML2]	1.70872e-05
	GO:0051249	GO_BiologicalProcess-GOA_26.11.2015_10h59	regulation of lymphocyte activation	[Group3, Group6]	[BANK1, CCL2, CD40, CORO1A, IDO1, IL6, INPP5D, ITGAL, LYN, NCKAP1L, PTPRC, RAC2]	2.72511e-05
	GO:0042098	GO_BiologicalProcess-GOA_26.11.2015_10h59	T cell proliferation	[Group6]	[CORO1A, IDO1, IL6, ITGAL, ITGB2, NCKAP1L, PTPRC, RAC2, SLC11A1]	5.09212e-05
	GO:0019221	GO_BiologicalProcess-GOA_26.11.2015_10h59	cytokine-mediated signaling pathway	[Group8]	[CCL2, CCL3, CCL4, CCR1, CD40, CD44, CSF3R, CXCR4, IL1RN, IL2RG, IL6, NLRC5]	5.14602e-05
	GO:0042742	GO_BiologicalProcess-GOA_26.11.2015_10h59	defense response to bacterium	[Group5]	[DEFB4A, FGR, HCK, MYO1F, NCF1, PLAC8, SLC11A1, TLR2, TREM1]	5.51783e-05
	GO:0042832	GO_BiologicalProcess-GOA_26.11.2015_10h59	defense response to protozoan	[Group6]	[BATF, CD37, CD40, IL6, SLC11A1]	5.5355e-05
	GO:0045576	GO_BiologicalProcess-GOA_26.11.2015_10h59	mast cell activation	[Group1, Group7]	[FGR, LCP2, LYN, MILR1, RAC2, S100A12]	9.3393e-05
	REACTOME:6986817	REACTOME_30.11.2015	RHO GTPases Activate NADPH Oxidases	[Group9]	[CYBB, NCF1, NCF4, RAC2]	9.94016e-05
	GO:0002285	GO_BiologicalProcess-GOA_26.11.2015_10h59	lymphocyte activation involved in immune response	[Group6]	[BATF, CD40, CORO1A, IL6, ITGAL, LCP1, PTPRC, SLC11A1]	0.000112412
	GO:0045637	GO_BiologicalProcess-GOA_26.11.2015_10h59	regulation of myeloid cell differentiation	[Group6]	[CCL3, CSF3R, HCLS1, INPP5D, LYN, NCKAP1L, SPI1, TYROBP, ZFP36]	0.000126645
	GO:0030335	GO_BiologicalProcess-GOA_26.11.2015_10h59	positive regulation of cell migration	[Group1, Group8]	[CCL2, CCL3, CCL4, CCR1, CORO1A, CTSH, FGR, LYN, MYO1F, NCKAP1L, RAC2, TLR2]	0.000151688
	GO:0002688	GO_BiologicalProcess-GOA_26.11.2015_10h59	regulation of leukocyte chemotaxis	[Group8]	[CCL2, CCL3, CCL4, CCR1, LYN, NCKAP1L, RAC2]	0.000155132
	GO:1903706	GO_BiologicalProcess-GOA_26.11.2015_10h59	regulation of hemopoiesis	[Group6]	[CCL3, CSF3R, HCLS1, IL6, INPP5D, LYN, NCKAP1L, PTPRC, SPI1, TYROBP, ZFP36]	0.000158167
	GO:0034110	GO_BiologicalProcess-GOA_26.11.2015_10h59	regulation of homotypic cell-cell adhesion	[Group6]	[CCL2, CD44, CORO1A, IDO1, IL6, ITGAL, LYN, NCKAP1L, PTPRC, RAC2]	0.000169146
	GO:2000147	GO_BiologicalProcess-GOA_26.11.2015_10h59	positive regulation of cell motility	[Group1, Group8]	[CCL2, CCL3, CCL4, CCR1, CORO1A, CTSH, FGR, LYN, MYO1F, NCKAP1L, RAC2, TLR2]	0.00018067
	GO:0071347	GO_BiologicalProcess-GOA_26.11.2015_10h59	cellular response to interleukin-1	[Group3, Group8]	[CCL2, CCL3, CCL4, IL1RN, IL6, NFKB1]	0.000301881
	GO:0002687	GO_BiologicalProcess-GOA_26.11.2015_10h59	positive regulation of leukocyte migration	[Group8]	[CCL2, CCL3, CCL4, CCR1, NCKAP1L, RAC2, TLR2]	0.000308689
	GO:0002685	GO_BiologicalProcess-GOA_26.11.2015_10h59	regulation of leukocyte migration	[Group3, Group8]	[CCL2, CCL3, CCL4, CCR1, LYN, NCKAP1L, RAC2, TLR2]	0.000330202
	GO:0042113	GO_BiologicalProcess-GOA_26.11.2015_10h59	B cell activation	[Group6]	[BANK1, BATF, CD40, IL6, INPP5D, LAT2, LYN, NCKAP1L, PTPRC]	0.000425475
	GO:0050864	GO_BiologicalProcess-GOA_26.11.2015_10h59	regulation of B cell activation	[Group6]	[BANK1, CD40, IL6, INPP5D, LYN, NCKAP1L, PTPRC]	0.000520051
	GO:0050830	GO_BiologicalProcess-GOA_26.11.2015_10h59	defense response to Gram-positive bacterium	[Group5]	[FGR, HCK, MYO1F, NCF1, TLR2]	0.000574432
	REACTOME:6985887	REACTOME_30.11.2015	Cell surface interactions at the vascular wall	[Group7]	[CD44, CD48, ITGAL, ITGB2, LYN, SELL, TREM1]	0.000690504
	GO:0002690	GO_BiologicalProcess-GOA_26.11.2015_10h59	positive regulation of leukocyte chemotaxis	[Group8]	[CCL2, CCL3, CCL4, CCR1, NCKAP1L, RAC2]	0.00069298
	GO:0002237	GO_BiologicalProcess-GOA_26.11.2015_10h59	response to molecule of bacterial origin	[Group3, Group8]	[CCL2, CCL3, CD40, IDO1, IL6, LYN, NFKB1, PTAFR, TLR2]	0.000744124
	GO:1903037	GO_BiologicalProcess-GOA_26.11.2015_10h59	regulation of leukocyte cell-cell adhesion	[Group6]	[CCL2, CD44, CORO1A, IDO1, IL6, ITGAL, NCKAP1L, PTPRC, RAC2]	0.000890877
	GO:0071219	GO_BiologicalProcess-GOA_26.11.2015_10h59	cellular response to molecule of bacterial origin	[Group2, Group3, Group8]	[CCL2, CCL3, IL6, LYN, NFKB1, PTAFR, TLR2]	0.000903288
	GO:0042129	GO_BiologicalProcess-GOA_26.11.2015_10h59	regulation of T cell proliferation	[Group6]	[CORO1A, IDO1, IL6, ITGAL, NCKAP1L, PTPRC, RAC2]	0.000984852
	GO:0002279	GO_BiologicalProcess-GOA_26.11.2015_10h59	mast cell activation involved in immune response	[Group1]	[FGR, LYN, MILR1, RAC2, S100A12]	0.000986453
	GO:0043303	GO_BiologicalProcess-GOA_26.11.2015_10h59	mast cell degranulation	[Group1]	[FGR, LYN, MILR1, RAC2, S100A12]	0.000986453
	GO:0002696	GO_BiologicalProcess-GOA_26.11.2015_10h59	positive regulation of leukocyte activation	[Group6]	[CCL2, CD40, CORO1A, FGR, IL6, INPP5D, ITGAL, NCKAP1L, PTPRC]	0.000986702
	GO:0070665	GO_BiologicalProcess-GOA_26.11.2015_10h59	positive regulation of leukocyte proliferation	[Group6]	[CD40, CORO1A, IL6, ITGAL, LYN, NCKAP1L, PTPRC]	0.00126541
	GO:0035747	GO_BiologicalProcess-GOA_26.11.2015_10h59	natural killer cell chemotaxis	[Group8]	[CCL2, CCL3, CCL4]	0.00132668
	GO:2000501	GO_BiologicalProcess-GOA_26.11.2015_10h59	regulation of natural killer cell chemotaxis	[Group8]	[CCL2, CCL3, CCL4]	0.00132668
	REACTOME:6985888	REACTOME_30.11.2015	GPVI-mediated activation cascade	[Group1, Group7]	[IL2RG, LCP2, LYN, PIK3R5, RAC2]	0.00138075
	GO:0002768	GO_BiologicalProcess-GOA_26.11.2015_10h59	immune response-regulating cell surface receptor signaling pathway	[Group6]	[CD40, LAT2, LCP2, LYN, NCKAP1L, PTPRC, TLR2]	0.00147537
	GO:0002548	GO_BiologicalProcess-GOA_26.11.2015_10h59	monocyte chemotaxis	[Group3, Group8]	[CCL2, CCL3, CCL4, CCR1, LYN]	0.00189562
	REACTOME:6986317	REACTOME_30.11.2015	Chemokine receptors bind chemokines	[Group8]	[CCL2, CCL3, CCL4, CCR1, CXCR4]	0.00220195
	GO:0032496	GO_BiologicalProcess-GOA_26.11.2015_10h59	response to lipopolysaccharide	[Group3, Group6, Group8]	[CCL2, CCL3, CD40, IDO1, IL6, LYN, NFKB1, PTAFR]	0.00336132
	GO:0051251	GO_BiologicalProcess-GOA_26.11.2015_10h59	positive regulation of lymphocyte activation	[Group6]	[CCL2, CD40, CORO1A, IL6, INPP5D, ITGAL, NCKAP1L, PTPRC]	0.00336132
	GO:1903039	GO_BiologicalProcess-GOA_26.11.2015_10h59	positive regulation of leukocyte cell-cell adhesion	[Group6]	[CCL2, CD44, CORO1A, IL6, ITGAL, NCKAP1L, PTPRC]	0.00343311
	GO:0034112	GO_BiologicalProcess-GOA_26.11.2015_10h59	positive regulation of homotypic cell-cell adhesion	[Group6]	[CCL2, CD44, CORO1A, IL6, ITGAL, NCKAP1L, PTPRC]	0.0036678
	GO:0050863	GO_BiologicalProcess-GOA_26.11.2015_10h59	regulation of T cell activation	[Group6]	[CCL2, CORO1A, IDO1, IL6, ITGAL, NCKAP1L, PTPRC, RAC2]	0.00392652
	GO:0036230	GO_BiologicalProcess-GOA_26.11.2015_10h59	granulocyte activation	[Group1, Group8]	[CCL3, CXCR4, MYO1F, TYROBP]	0.00413214
	GO:0002286	GO_BiologicalProcess-GOA_26.11.2015_10h59	T cell activation involved in immune response	[Group6]	[BATF, IL6, ITGAL, LCP1, SLC11A1]	0.00426674
	GO:0050764	GO_BiologicalProcess-GOA_26.11.2015_10h59	regulation of phagocytosis	[Group4]	[CCL2, FGR, HCK, NCKAP1L, SLC11A1]	0.00426674
	GO:0032695	GO_BiologicalProcess-GOA_26.11.2015_10h59	negative regulation of interleukin-12 production	[Group0]	[MEFV, NFKB1, TLR2]	0.0042728
	REACTOME:6986606	REACTOME_30.11.2015	Cross-presentation of particulate exogenous antigens (phagosomes)	[Group9]	[CYBB, NCF1, NCF4]	0.0042728
	GO:0030099	GO_BiologicalProcess-GOA_26.11.2015_10h59	myeloid cell differentiation	[Group6]	[BATF, CCL3, CSF3R, HCLS1, INPP5D, LYN, NCKAP1L, SPI1, TYROBP, ZFP36]	0.00464466
	GO:0050921	GO_BiologicalProcess-GOA_26.11.2015_10h59	positive regulation of chemotaxis	[Group8]	[CCL2, CCL3, CCL4, CCR1, NCKAP1L, RAC2]	0.00473881
	GO:0002702	GO_BiologicalProcess-GOA_26.11.2015_10h59	positive regulation of production of molecular mediator of immune response	[Group6]	[CD37, CD40, IL6, PTPRC, TLR2]	0.00538934
	GO:1902105	GO_BiologicalProcess-GOA_26.11.2015_10h59	regulation of leukocyte differentiation	[Group6]	[CCL3, HCLS1, IL6, INPP5D, LYN, NCKAP1L, PTPRC, TYROBP]	0.0055292
	GO:0070098	GO_BiologicalProcess-GOA_26.11.2015_10h59	chemokine-mediated signaling pathway	[Group8]	[CCL2, CCL3, CCL4, CCR1, CXCR4]	0.00595661
	GO:0006887	GO_BiologicalProcess-GOA_26.11.2015_10h59	exocytosis	[Group1, Group8]	[CCL3, CORO1A, FGR, LYN, MILR1, MYO1F, PLEK, RAC2, S100A12]	0.00595809
	GO:0071222	GO_BiologicalProcess-GOA_26.11.2015_10h59	cellular response to lipopolysaccharide	[Group3, Group8]	[CCL2, CCL3, IL6, LYN, NFKB1, PTAFR]	0.00646094
	REACTOME:6985881	REACTOME_30.11.2015	Platelet activation, signaling and aggregation	[Group7]	[F13A1, IL2RG, LCP2, LYN, PIK3R5, PLEK, RAC2, SRGN]	0.00694619
	GO:0002695	GO_BiologicalProcess-GOA_26.11.2015_10h59	negative regulation of leukocyte activation	[Group6]	[BANK1, CD37, IDO1, INPP5D, LYN, MILR1]	0.00696814
	GO:0051607	GO_BiologicalProcess-GOA_26.11.2015_10h59	defense response to virus	[Group6]	[CD37, CD40, IL6, ISG20, NLRC5, PTPRC, SLC25A19, TREM1]	0.00725923
	GO:0002429	GO_BiologicalProcess-GOA_26.11.2015_10h59	immune response-activating cell surface receptor signaling pathway	[Group6]	[LAT2, LCP2, LYN, NCKAP1L, PTPRC, TLR2]	0.00800846
	GO:0050671	GO_BiologicalProcess-GOA_26.11.2015_10h59	positive regulation of lymphocyte proliferation	[Group6]	[CD40, CORO1A, IL6, ITGAL, NCKAP1L, PTPRC]	0.00800846
	GO:0050707	GO_BiologicalProcess-GOA_26.11.2015_10h59	regulation of cytokine secretion	[Group1, Group2, Group3]	[BANK1, CCL3, FGR, LYN, SRGN, TLR2]	0.00800846
	GO:0050871	GO_BiologicalProcess-GOA_26.11.2015_10h59	positive regulation of B cell activation	[Group6]	[CD40, IL6, INPP5D, NCKAP1L, PTPRC]	0.00805533
	GO:0002639	GO_BiologicalProcess-GOA_26.11.2015_10h59	positive regulation of immunoglobulin production	[Group6]	[CD37, CD40, IL6, PTPRC]	0.00818805
	GO:0033003	GO_BiologicalProcess-GOA_26.11.2015_10h59	regulation of mast cell activation	[Group1, Group7]	[FGR, LYN, MILR1, RAC2]	0.00818805
	GO:0032946	GO_BiologicalProcess-GOA_26.11.2015_10h59	positive regulation of mononuclear cell proliferation	[Group6]	[CD40, CORO1A, IL6, ITGAL, NCKAP1L, PTPRC]	0.00846552
	GO:0045646	GO_BiologicalProcess-GOA_26.11.2015_10h59	regulation of erythrocyte differentiation	[Group6]	[INPP5D, LYN, NCKAP1L, SPI1]	0.00959792
	GO:0042100	GO_BiologicalProcess-GOA_26.11.2015_10h59	B cell proliferation	[Group3, Group6]	[CD40, IL6, INPP5D, LYN, NCKAP1L]	0.00969739
CD55	GO:0050727	GO_BiologicalProcess-GOA_26.11.2015_10h59	regulation of inflammatory response	[Group0, Group1]	[BIRC3, CASP4, CTSS, LYN, S100A8, S100A9, TLR2]	9.2531e-06
	GO:0031349	GO_BiologicalProcess-GOA_26.11.2015_10h59	positive regulation of defense response	[Group0, Group1]	[BIRC3, CTSS, LYN, S100A8, S100A9, TLR2]	0.000224395
	GO:0016485	GO_BiologicalProcess-GOA_26.11.2015_10h59	protein processing	[Group0, Group1]	[BIRC3, CTSH, CTSS, S100A8, S100A9, SRGN]	0.000394026
	GO:0050729	GO_BiologicalProcess-GOA_26.11.2015_10h59	positive regulation of inflammatory response	[Group0, Group1]	[CTSS, S100A8, S100A9, TLR2]	0.000494154
	GO:0018198	GO_BiologicalProcess-GOA_26.11.2015_10h59	peptidyl-cysteine modification	[Group1]	[S100A8, S100A9, ZDHHC2]	0.0019951
	GO:0071219	GO_BiologicalProcess-GOA_26.11.2015_10h59	cellular response to molecule of bacterial origin	[Group0]	[LYN, PTAFR, TLR2]	0.00236523
	GO:0050707	GO_BiologicalProcess-GOA_26.11.2015_10h59	regulation of cytokine secretion	[Group0]	[CASP4, LYN, SRGN, TLR2]	0.00274769
	GO:1903036	GO_BiologicalProcess-GOA_26.11.2015_10h59	positive regulation of response to wounding	[Group0, Group1]	[CTSS, S100A8, S100A9, TLR2]	0.00277022
	GO:0034121	GO_BiologicalProcess-GOA_26.11.2015_10h59	regulation of toll-like receptor signaling pathway	[Group0]	[BIRC3, LYN, TLR2]	0.0029059
	GO:0050663	GO_BiologicalProcess-GOA_26.11.2015_10h59	cytokine secretion	[Group0]	[CASP4, LYN, SRGN, TLR2]	0.00392807
	GO:0010952	GO_BiologicalProcess-GOA_26.11.2015_10h59	positive regulation of peptidase activity	[Group1]	[CTSH, S100A8, S100A9]	0.00454488
	GO:0030218	GO_BiologicalProcess-GOA_26.11.2015_10h59	erythrocyte differentiation	[Group2]	[HCLS1, LYN, SPI1]	0.00454488
	GO:0097529	GO_BiologicalProcess-GOA_26.11.2015_10h59	myeloid leukocyte migration	[Group0, Group1]	[ITGB2, LYN, S100A8, S100A9]	0.00501745
	GO:0006919	GO_BiologicalProcess-GOA_26.11.2015_10h59	activation of cysteine-type endopeptidase activity involved in apoptotic process	[Group1]	[CTSH, S100A8, S100A9]	0.00527483
	REACTOME:6985887	REACTOME_30.11.2015	Cell surface interactions at the vascular wall	[Group1]	[CD48, ITGB2, LYN]	0.00628123
	GO:0097202	GO_BiologicalProcess-GOA_26.11.2015_10h59	activation of cysteine-type endopeptidase activity	[Group1]	[CTSH, S100A8, S100A9]	0.00637513
	GO:0002218	GO_BiologicalProcess-GOA_26.11.2015_10h59	activation of innate immune response	[Group0]	[BIRC3, LYN, TLR2]	0.00769638
	GO:0002761	GO_BiologicalProcess-GOA_26.11.2015_10h59	regulation of myeloid leukocyte differentiation	[Group2]	[HCLS1, LYN, TYROBP]	0.00769638
	GO:0002275	GO_BiologicalProcess-GOA_26.11.2015_10h59	myeloid cell activation involved in immune response	[Group2]	[LYN, S100A12, TYROBP]	0.00843778
	GO:0002758	GO_BiologicalProcess-GOA_26.11.2015_10h59	innate immune response-activating signal transduction	[Group0]	[BIRC3, LYN, TLR2]	0.00921306
	GO:0002224	GO_BiologicalProcess-GOA_26.11.2015_10h59	toll-like receptor signaling pathway	[Group0]	[BIRC3, LYN, TLR2]	0.00947751
	GO:0030593	GO_BiologicalProcess-GOA_26.11.2015_10h59	neutrophil chemotaxis	[Group1]	[ITGB2, S100A8, S100A9]	0.00986358
	GO:0043280	GO_BiologicalProcess-GOA_26.11.2015_10h59	positive regulation of cysteine-type endopeptidase activity involved in apoptotic process	[Group1]	[CTSH, S100A8, S100A9]	0.00986358
C28H10orf54	GO:0050851	GO_BiologicalProcess-GOA_26.11.2015_10h59	antigen receptor-mediated signaling pathway	[Group2]	[LAT2, LCP2, PRKCB, PTPRC]	2.97736e-05
	GO:0002429	GO_BiologicalProcess-GOA_26.11.2015_10h59	immune response-activating cell surface receptor signaling pathway	[Group2]	[LAT2, LCP2, PRKCB, PTPRC]	4.56605e-05
	GO:0002768	GO_BiologicalProcess-GOA_26.11.2015_10h59	immune response-regulating cell surface receptor signaling pathway	[Group2]	[LAT2, LCP2, PRKCB, PTPRC]	5.82213e-05
	GO:0050853	GO_BiologicalProcess-GOA_26.11.2015_10h59	B cell receptor signaling pathway	[Group2]	[LAT2, PRKCB, PTPRC]	7.56679e-05
	GO:0042098	GO_BiologicalProcess-GOA_26.11.2015_10h59	T cell proliferation	[Group1]	[ITGAL, ITGB2, PTPRC, RAC2]	8.74155e-05
	GO:0002275	GO_BiologicalProcess-GOA_26.11.2015_10h59	myeloid cell activation involved in immune response	[Group0]	[MYO1F, RAC2, TYROBP]	0.000240056
	GO:0042129	GO_BiologicalProcess-GOA_26.11.2015_10h59	regulation of T cell proliferation	[Group1]	[ITGAL, PTPRC, RAC2]	0.00025528
	GO:0007229	GO_BiologicalProcess-GOA_26.11.2015_10h59	integrin-mediated signaling pathway	[Group3]	[ITGAL, ITGB2, TYROBP]	0.000386091
	REACTOME:6985887	REACTOME_30.11.2015	Cell surface interactions at the vascular wall	[Group3]	[CD244, ITGAL, ITGB2]	0.000431943
LOC100337138	REACTOME:6986239	REACTOME_30.11.2015	Generation of second messenger molecules	[Group6]	[CD247, CD3D, CD3E, CD3G, LAT, LCK]	4.50773e-09
	REACTOME:6986210	REACTOME_30.11.2015	Immunoregulatory interactions between a Lymphoid and a non-Lymphoid cell	[Group6]	[AMICA1, CD247, CD3D, CD3E, CD3G, CRTAM, SH2D1A]	1.4723e-08
	GO:0042110	GO_BiologicalProcess-GOA_26.11.2015_10h59	T cell activation	[Group3]	[AMICA1, CD3D, CD3E, CD5, CD74, CORO1A, LAT, LCK, PTPRC, RAC2, SASH3]	4.94459e-08
	GO:0070489	GO_BiologicalProcess-GOA_26.11.2015_10h59	T cell aggregation	[Group3]	[AMICA1, CD3D, CD3E, CD5, CD74, CORO1A, LAT, LCK, PTPRC, RAC2, SASH3]	4.94459e-08
	REACTOME:6986238	REACTOME_30.11.2015	Translocation of ZAP-70 to Immunological synapse	[Group3, Group6]	[CD247, CD3D, CD3E, CD3G, LCK]	5.09964e-08
	GO:0071593	GO_BiologicalProcess-GOA_26.11.2015_10h59	lymphocyte aggregation	[Group3]	[AMICA1, CD3D, CD3E, CD5, CD74, CORO1A, LAT, LCK, PTPRC, RAC2, SASH3]	5.12108e-08
	GO:0070486	GO_BiologicalProcess-GOA_26.11.2015_10h59	leukocyte aggregation	[Group3]	[AMICA1, CD3D, CD3E, CD5, CD74, CORO1A, LAT, LCK, PTPRC, RAC2, SASH3]	6.65151e-08
	REACTOME:6986237	REACTOME_30.11.2015	Phosphorylation of CD3 and TCR zeta chains	[Group3, Group6]	[CD247, CD3D, CD3E, CD3G, LCK]	8.02245e-08
	GO:0050863	GO_BiologicalProcess-GOA_26.11.2015_10h59	regulation of T cell activation	[Group3]	[CD3E, CD5, CD74, CORO1A, LAT, LCK, PTPRC, RAC2, SASH3]	9.78428e-08
	GO:0051249	GO_BiologicalProcess-GOA_26.11.2015_10h59	regulation of lymphocyte activation	[Group3]	[CD3E, CD5, CD74, CORO1A, IKZF3, LAT, LCK, PTPRC, RAC2, SASH3]	1.32349e-07
	REACTOME:6986365	REACTOME_30.11.2015	PD-1 signaling	[Group3, Group6]	[CD247, CD3D, CD3E, CD3G, LCK]	1.74955e-07
	GO:1903037	GO_BiologicalProcess-GOA_26.11.2015_10h59	regulation of leukocyte cell-cell adhesion	[Group3]	[CD3E, CD5, CD74, CORO1A, LAT, LCK, PTPRC, RAC2, SASH3]	1.76362e-07
	GO:0034110	GO_BiologicalProcess-GOA_26.11.2015_10h59	regulation of homotypic cell-cell adhesion	[Group3]	[CD3E, CD5, CD74, CORO1A, LAT, LCK, PTPRC, RAC2, SASH3]	2.68468e-07
	GO:0050870	GO_BiologicalProcess-GOA_26.11.2015_10h59	positive regulation of T cell activation	[Group3]	[CD3E, CD5, CD74, CORO1A, LCK, PTPRC, SASH3]	3.1334e-06
	GO:1903039	GO_BiologicalProcess-GOA_26.11.2015_10h59	positive regulation of leukocyte cell-cell adhesion	[Group3]	[CD3E, CD5, CD74, CORO1A, LCK, PTPRC, SASH3]	3.91691e-06
	GO:0034112	GO_BiologicalProcess-GOA_26.11.2015_10h59	positive regulation of homotypic cell-cell adhesion	[Group3]	[CD3E, CD5, CD74, CORO1A, LCK, PTPRC, SASH3]	4.16399e-06
	GO:0050670	GO_BiologicalProcess-GOA_26.11.2015_10h59	regulation of lymphocyte proliferation	[Group3]	[CD3E, CD74, CORO1A, IKZF3, PTPRC, RAC2, SASH3]	8.5117e-06
	GO:0032944	GO_BiologicalProcess-GOA_26.11.2015_10h59	regulation of mononuclear cell proliferation	[Group3]	[CD3E, CD74, CORO1A, IKZF3, PTPRC, RAC2, SASH3]	8.961e-06
	GO:0045061	GO_BiologicalProcess-GOA_26.11.2015_10h59	thymic T cell selection	[Group3]	[CD3D, CD3E, CD74, PTPRC]	1.39112e-05
	GO:0022409	GO_BiologicalProcess-GOA_26.11.2015_10h59	positive regulation of cell-cell adhesion	[Group3]	[CD3E, CD5, CD74, CORO1A, LCK, PTPRC, SASH3]	1.4625e-05
	GO:0050852	GO_BiologicalProcess-GOA_26.11.2015_10h59	T cell receptor signaling pathway	[Group3, Group6]	[CD247, CD3E, LCK, PTPRC, SKAP1]	2.67413e-05
	GO:0051251	GO_BiologicalProcess-GOA_26.11.2015_10h59	positive regulation of lymphocyte activation	[Group3]	[CD3E, CD5, CD74, CORO1A, LCK, PTPRC, SASH3]	3.04718e-05
	GO:0046651	GO_BiologicalProcess-GOA_26.11.2015_10h59	lymphocyte proliferation	[Group3]	[CD3E, CD74, CORO1A, IKZF3, PTPRC, RAC2, SASH3]	5.10476e-05
	GO:0002696	GO_BiologicalProcess-GOA_26.11.2015_10h59	positive regulation of leukocyte activation	[Group3]	[CD3E, CD5, CD74, CORO1A, LCK, PTPRC, SASH3]	6.12619e-05
	REACTOME:6986188	REACTOME_30.11.2015	Costimulation by the CD28 family	[Group3, Group6]	[CD247, CD3D, CD3E, CD3G, LCK]	6.43922e-05
	REACTOME:6986236	REACTOME_30.11.2015	TCR signaling	[Group6]	[CD247, CD3D, CD3E, CD3G, LAT, LCK]	8.71672e-05
	GO:0045059	GO_BiologicalProcess-GOA_26.11.2015_10h59	positive thymic T cell selection	[Group3]	[CD3D, CD74, PTPRC]	0.000110672
	GO:0045058	GO_BiologicalProcess-GOA_26.11.2015_10h59	T cell selection	[Group3]	[CD3D, CD3E, CD74, PTPRC]	0.000139743
	GO:0030098	GO_BiologicalProcess-GOA_26.11.2015_10h59	lymphocyte differentiation	[Group3]	[CD3D, CD3E, CD74, IKZF3, LCK, PTPRC, SASH3]	0.000141785
	GO:0046629	GO_BiologicalProcess-GOA_26.11.2015_10h59	gamma-delta T cell activation	[Group3, Group6]	[AMICA1, LCK, PTPRC]	0.00016553
	GO:0050851	GO_BiologicalProcess-GOA_26.11.2015_10h59	antigen receptor-mediated signaling pathway	[Group3, Group6]	[CD247, CD3E, LCK, PTPRC, SKAP1]	0.000228455
	GO:0043383	GO_BiologicalProcess-GOA_26.11.2015_10h59	negative T cell selection	[Group3, Group6]	[CD3E, CD74, PTPRC]	0.000236577
	GO:0045060	GO_BiologicalProcess-GOA_26.11.2015_10h59	negative thymic T cell selection	[Group3, Group6]	[CD3E, CD74, PTPRC]	0.000236577
	GO:0030217	GO_BiologicalProcess-GOA_26.11.2015_10h59	T cell differentiation	[Group3, Group6]	[CD3D, CD3E, CD74, LCK, PTPRC, SASH3]	0.000264989
	REACTOME:6985888	REACTOME_30.11.2015	GPVI-mediated activation cascade	[Group4]	[IL2RG, LAT, LCK, RAC2]	0.000265837
	GO:0045619	GO_BiologicalProcess-GOA_26.11.2015_10h59	regulation of lymphocyte differentiation	[Group3]	[CD74, IKZF3, LCK, PTPRC, SASH3]	0.00037917
	GO:0002429	GO_BiologicalProcess-GOA_26.11.2015_10h59	immune response-activating cell surface receptor signaling pathway	[Group3, Group6]	[CD247, CD3E, LCK, PTPRC, SKAP1]	0.000396499
	GO:0050671	GO_BiologicalProcess-GOA_26.11.2015_10h59	positive regulation of lymphocyte proliferation	[Group2, Group3]	[CD3E, CD74, CORO1A, PTPRC, SASH3]	0.000396499
	GO:0032946	GO_BiologicalProcess-GOA_26.11.2015_10h59	positive regulation of mononuclear cell proliferation	[Group2, Group3]	[CD3E, CD74, CORO1A, PTPRC, SASH3]	0.00041391
	GO:0042129	GO_BiologicalProcess-GOA_26.11.2015_10h59	regulation of T cell proliferation	[Group3]	[CD3E, CORO1A, PTPRC, RAC2, SASH3]	0.000431347
	GO:0070665	GO_BiologicalProcess-GOA_26.11.2015_10h59	positive regulation of leukocyte proliferation	[Group2, Group3]	[CD3E, CD74, CORO1A, PTPRC, SASH3]	0.000511555
	GO:0045582	GO_BiologicalProcess-GOA_26.11.2015_10h59	positive regulation of T cell differentiation	[Group3]	[CD74, LCK, PTPRC, SASH3]	0.000535598
	GO:0002768	GO_BiologicalProcess-GOA_26.11.2015_10h59	immune response-regulating cell surface receptor signaling pathway	[Group3, Group6]	[CD247, CD3E, LCK, PTPRC, SKAP1]	0.00054875
	GO:0002702	GO_BiologicalProcess-GOA_26.11.2015_10h59	positive regulation of production of molecular mediator of immune response	[Group3]	[CD37, CD74, PTPRC, SASH3]	0.000671573
	REACTOME:6986235	REACTOME_30.11.2015	Downstream TCR signaling	[Group3, Group6]	[CD247, CD3D, CD3E, CD3G, LCK]	0.000680112
	GO:0043368	GO_BiologicalProcess-GOA_26.11.2015_10h59	positive T cell selection	[Group3]	[CD3D, CD74, PTPRC]	0.00072851
	GO:0033077	GO_BiologicalProcess-GOA_26.11.2015_10h59	T cell differentiation in thymus	[Group3]	[CD3D, CD3E, CD74, PTPRC]	0.000842616
	GO:0071594	GO_BiologicalProcess-GOA_26.11.2015_10h59	thymocyte aggregation	[Group3]	[CD3D, CD3E, CD74, PTPRC]	0.000842616
	GO:0045621	GO_BiologicalProcess-GOA_26.11.2015_10h59	positive regulation of lymphocyte differentiation	[Group3]	[CD74, LCK, PTPRC, SASH3]	0.00112317
	GO:0042098	GO_BiologicalProcess-GOA_26.11.2015_10h59	T cell proliferation	[Group3]	[CD3E, CORO1A, PTPRC, RAC2, SASH3]	0.00115956
	GO:0030595	GO_BiologicalProcess-GOA_26.11.2015_10h59	leukocyte chemotaxis	[Group1, Group2]	[AMICA1, CD74, CORO1A, IL16, RAC2]	0.00146878
	GO:0002708	GO_BiologicalProcess-GOA_26.11.2015_10h59	positive regulation of lymphocyte mediated immunity	[Group0, Group3]	[CRTAM, PTPRC, SASH3, SH2D1A]	0.00149944
	GO:0042102	GO_BiologicalProcess-GOA_26.11.2015_10h59	positive regulation of T cell proliferation	[Group3]	[CD3E, CORO1A, PTPRC, SASH3]	0.00149959
	GO:0045580	GO_BiologicalProcess-GOA_26.11.2015_10h59	regulation of T cell differentiation	[Group3]	[CD74, LCK, PTPRC, SASH3]	0.00155248
	GO:0001912	GO_BiologicalProcess-GOA_26.11.2015_10h59	positive regulation of leukocyte mediated cytotoxicity	[Group0]	[CRTAM, PTPRC, SH2D1A]	0.00223472
	GO:0002705	GO_BiologicalProcess-GOA_26.11.2015_10h59	positive regulation of leukocyte mediated immunity	[Group0, Group3]	[CRTAM, PTPRC, SASH3, SH2D1A]	0.00236385
	GO:0002706	GO_BiologicalProcess-GOA_26.11.2015_10h59	regulation of lymphocyte mediated immunity	[Group0, Group3]	[CRTAM, PTPRC, SASH3, SH2D1A]	0.00239939
	GO:0002639	GO_BiologicalProcess-GOA_26.11.2015_10h59	positive regulation of immunoglobulin production	[Group0, Group3]	[CD37, PTPRC, SASH3]	0.00245114
	GO:0001910	GO_BiologicalProcess-GOA_26.11.2015_10h59	regulation of leukocyte mediated cytotoxicity	[Group0]	[CRTAM, PTPRC, SH2D1A]	0.00273344
	GO:0050864	GO_BiologicalProcess-GOA_26.11.2015_10h59	regulation of B cell activation	[Group3]	[CD74, IKZF3, PTPRC, SASH3]	0.00275689
	GO:0042267	GO_BiologicalProcess-GOA_26.11.2015_10h59	natural killer cell mediated cytotoxicity	[Group0]	[CORO1A, CRTAM, SH2D1A]	0.00309248
	GO:0046635	GO_BiologicalProcess-GOA_26.11.2015_10h59	positive regulation of alpha-beta T cell activation	[Group0, Group3, Group6]	[CD3E, PTPRC, SASH3]	0.00361513
	REACTOME:6986175	REACTOME_30.11.2015	Rho GTPase cycle	[Group5]	[ARHGAP30, ARHGAP9, RAC2]	0.00365961
	GO:1902107	GO_BiologicalProcess-GOA_26.11.2015_10h59	positive regulation of leukocyte differentiation	[Group3]	[CD74, LCK, PTPRC, SASH3]	0.00460752
	GO:0050921	GO_BiologicalProcess-GOA_26.11.2015_10h59	positive regulation of chemotaxis	[Group1]	[CD74, IL16, RAC2]	0.00466044
	GO:0046634	GO_BiologicalProcess-GOA_26.11.2015_10h59	regulation of alpha-beta T cell activation	[Group0, Group3, Group6]	[CD3E, PTPRC, SASH3]	0.00466924
	GO:0002260	GO_BiologicalProcess-GOA_26.11.2015_10h59	lymphocyte homeostasis	[Group1, Group2, Group3]	[CD74, CORO1A, LAT]	0.00469543
	GO:0002637	GO_BiologicalProcess-GOA_26.11.2015_10h59	regulation of immunoglobulin production	[Group0, Group3]	[CD37, PTPRC, SASH3]	0.00474167
	GO:0032729	GO_BiologicalProcess-GOA_26.11.2015_10h59	positive regulation of interferon-gamma production	[Group3]	[CD2, CD3E, SASH3]	0.00475984
	GO:0030888	GO_BiologicalProcess-GOA_26.11.2015_10h59	regulation of B cell proliferation	[Group3]	[CD74, IKZF3, SASH3]	0.00477353
	GO:0042100	GO_BiologicalProcess-GOA_26.11.2015_10h59	B cell proliferation	[Group3]	[CD74, IKZF3, SASH3]	0.00625758
	GO:0050871	GO_BiologicalProcess-GOA_26.11.2015_10h59	positive regulation of B cell activation	[Group0, Group3]	[CD74, PTPRC, SASH3]	0.00627535
	GO:1903708	GO_BiologicalProcess-GOA_26.11.2015_10h59	positive regulation of hemopoiesis	[Group3]	[CD74, LCK, PTPRC, SASH3]	0.00628089
	GO:0046631	GO_BiologicalProcess-GOA_26.11.2015_10h59	alpha-beta T cell activation	[Group0, Group3, Group6]	[CD3E, PTPRC, SASH3]	0.00634512
	GO:0071621	GO_BiologicalProcess-GOA_26.11.2015_10h59	granulocyte chemotaxis	[Group1]	[AMICA1, CD74, RAC2]	0.00634512
	GO:0097530	GO_BiologicalProcess-GOA_26.11.2015_10h59	granulocyte migration	[Group1]	[AMICA1, CD74, RAC2]	0.00638213
	GO:0030593	GO_BiologicalProcess-GOA_26.11.2015_10h59	neutrophil chemotaxis	[Group1]	[AMICA1, CD74, RAC2]	0.0068464
	GO:1990266	GO_BiologicalProcess-GOA_26.11.2015_10h59	neutrophil migration	[Group1]	[AMICA1, CD74, RAC2]	0.00752804
BVD1.20	REACTOME:6986238	REACTOME_30.11.2015	Translocation of ZAP-70 to Immunological synapse	[Group1]	[CD247, CD3D, CD3E, CD3G]	1.09641e-08
	REACTOME:6986237	REACTOME_30.11.2015	Phosphorylation of CD3 and TCR zeta chains	[Group1]	[CD247, CD3D, CD3E, CD3G]	1.2308e-08
	REACTOME:6986210	REACTOME_30.11.2015	Immunoregulatory interactions between a Lymphoid and a non-Lymphoid cell	[Group1]	[CD247, CD3D, CD3E, CD3G, CRTAM]	1.2539e-08
	REACTOME:6986365	REACTOME_30.11.2015	PD-1 signaling	[Group1]	[CD247, CD3D, CD3E, CD3G]	2.01086e-08
	REACTOME:6986239	REACTOME_30.11.2015	Generation of second messenger molecules	[Group1]	[CD247, CD3D, CD3E, CD3G]	3.74765e-08
	REACTOME:6986188	REACTOME_30.11.2015	Costimulation by the CD28 family	[Group1]	[CD247, CD3D, CD3E, CD3G]	1.70795e-06
	REACTOME:6986235	REACTOME_30.11.2015	Downstream TCR signaling	[Group1]	[CD247, CD3D, CD3E, CD3G]	1.22176e-05
	REACTOME:6986236	REACTOME_30.11.2015	TCR signaling	[Group1]	[CD247, CD3D, CD3E, CD3G]	1.23576e-05
	GO:0032729	GO_BiologicalProcess-GOA_26.11.2015_10h59	positive regulation of interferon-gamma production	[Group0]	[CD2, CD3E, TXK]	1.56988e-05
IGHG1	REACTOME:6986189	REACTOME_30.11.2015	Adaptive Immune System	[Group6]	[BOLA-DMA, BOLA-DOA, BOLA-DOB, BOLA-DRA, BOLA-DRB3, CD247, CD3D, CD3E, CD3G, CD74, CD79A, CD8A, CRTAM, ICOS, LAT, LCK, PRKCB, PRKCQ, SH2D1A, SLAMF7, ZAP70]	3.09556e-14
	REACTOME:6986239	REACTOME_30.11.2015	Generation of second messenger molecules	[Group3, Group6]	[BOLA-DRA, BOLA-DRB3, CD247, CD3D, CD3E, CD3G, LAT, LCK, ZAP70]	9.19974e-14
	REACTOME:6986238	REACTOME_30.11.2015	Translocation of ZAP-70 to Immunological synapse	[Group3, Group4, Group6]	[BOLA-DRA, BOLA-DRB3, CD247, CD3D, CD3E, CD3G, LCK, ZAP70]	1.57867e-13
	REACTOME:6986237	REACTOME_30.11.2015	Phosphorylation of CD3 and TCR zeta chains	[Group3, Group6]	[BOLA-DRA, BOLA-DRB3, CD247, CD3D, CD3E, CD3G, LCK]	8.72667e-11
	REACTOME:6986365	REACTOME_30.11.2015	PD-1 signaling	[Group3, Group6]	[BOLA-DRA, BOLA-DRB3, CD247, CD3D, CD3E, CD3G, LCK]	3.20472e-10
	GO:0050851	GO_BiologicalProcess-GOA_26.11.2015_10h59	antigen receptor-mediated signaling pathway	[Group2, Group3]	[BLK, CD19, CD247, CD3E, CD79A, IGHM, LCK, PRKCB, SKAP1, ZAP70]	9.21555e-10
	GO:0002429	GO_BiologicalProcess-GOA_26.11.2015_10h59	immune response-activating cell surface receptor signaling pathway	[Group2, Group3]	[BLK, CD19, CD247, CD3E, CD79A, IGHM, LCK, PRKCB, SKAP1, ZAP70]	3.7338e-09
	GO:0002768	GO_BiologicalProcess-GOA_26.11.2015_10h59	immune response-regulating cell surface receptor signaling pathway	[Group2, Group3]	[BLK, CD19, CD247, CD3E, CD79A, IGHM, LCK, PRKCB, SKAP1, ZAP70]	9.70126e-09
	GO:0051249	GO_BiologicalProcess-GOA_26.11.2015_10h59	regulation of lymphocyte activation	[Group4]	[CD3E, CD5, CD74, IGHM, IKZF3, LAT, LCK, MZB1, PRKCQ, RAC2, SASH3, SIT1, ZAP70]	1.84803e-08
	REACTOME:6986210	REACTOME_30.11.2015	Immunoregulatory interactions between a Lymphoid and a non-Lymphoid cell	[Group6]	[CD247, CD3D, CD3E, CD3G, CD8A, CRTAM, SH2D1A, SLAMF7]	1.96202e-08
	GO:0050853	GO_BiologicalProcess-GOA_26.11.2015_10h59	B cell receptor signaling pathway	[Group0, Group2]	[BLK, CD19, CD79A, IGHM, LCK, PRKCB, ZAP70]	3.89175e-08
	REACTOME:6986236	REACTOME_30.11.2015	TCR signaling	[Group3, Group6]	[BOLA-DRA, BOLA-DRB3, CD247, CD3D, CD3E, CD3G, LAT, LCK, PRKCQ, ZAP70]	4.42908e-08
	REACTOME:6986188	REACTOME_30.11.2015	Costimulation by the CD28 family	[Group6]	[BOLA-DRA, BOLA-DRB3, CD247, CD3D, CD3E, CD3G, ICOS, LCK]	7.47667e-08
	GO:0042110	GO_BiologicalProcess-GOA_26.11.2015_10h59	T cell activation	[Group4]	[CD3D, CD3E, CD5, CD74, CD8A, LAT, LCK, PRKCQ, RAC2, SASH3, SIT1, TXK, ZAP70]	1.67538e-07
	GO:0070489	GO_BiologicalProcess-GOA_26.11.2015_10h59	T cell aggregation	[Group4]	[CD3D, CD3E, CD5, CD74, CD8A, LAT, LCK, PRKCQ, RAC2, SASH3, SIT1, TXK, ZAP70]	1.67538e-07
	GO:0071593	GO_BiologicalProcess-GOA_26.11.2015_10h59	lymphocyte aggregation	[Group4]	[CD3D, CD3E, CD5, CD74, CD8A, LAT, LCK, PRKCQ, RAC2, SASH3, SIT1, TXK, ZAP70]	1.75301e-07
	GO:0070486	GO_BiologicalProcess-GOA_26.11.2015_10h59	leukocyte aggregation	[Group4]	[CD3D, CD3E, CD5, CD74, CD8A, LAT, LCK, PRKCQ, RAC2, SASH3, SIT1, TXK, ZAP70]	2.41911e-07
	GO:0050863	GO_BiologicalProcess-GOA_26.11.2015_10h59	regulation of T cell activation	[Group4]	[CD3E, CD5, CD74, LAT, LCK, PRKCQ, RAC2, SASH3, SIT1, ZAP70]	9.63754e-07
	GO:0046651	GO_BiologicalProcess-GOA_26.11.2015_10h59	lymphocyte proliferation	[Group4]	[CD180, CD3E, CD74, CD79A, IKZF3, MZB1, PRKCQ, RAC2, SASH3, ZAP70]	1.61449e-06
	GO:0002757	GO_BiologicalProcess-GOA_26.11.2015_10h59	immune response-activating signal transduction	[Group2, Group3]	[BLK, CD19, CD247, CD3E, CD79A, IGHM, LCK, PRKCB, SKAP1, ZAP70]	1.71603e-06
	GO:1903037	GO_BiologicalProcess-GOA_26.11.2015_10h59	regulation of leukocyte cell-cell adhesion	[Group4]	[CD3E, CD5, CD74, LAT, LCK, PRKCQ, RAC2, SASH3, SIT1, ZAP70]	1.82259e-06
	GO:0034110	GO_BiologicalProcess-GOA_26.11.2015_10h59	regulation of homotypic cell-cell adhesion	[Group4]	[CD3E, CD5, CD74, LAT, LCK, PRKCQ, RAC2, SASH3, SIT1, ZAP70]	2.93723e-06
	REACTOME:6986235	REACTOME_30.11.2015	Downstream TCR signaling	[Group6]	[BOLA-DRA, BOLA-DRB3, CD247, CD3D, CD3E, CD3G, LCK, PRKCQ]	6.31658e-06
	GO:0030098	GO_BiologicalProcess-GOA_26.11.2015_10h59	lymphocyte differentiation	[Group4]	[CD3D, CD3E, CD74, CD79A, CD8A, IKZF3, LCK, SASH3, TXK, ZAP70]	7.50609e-06
	GO:0002253	GO_BiologicalProcess-GOA_26.11.2015_10h59	activation of immune response	[Group2, Group3]	[BLK, CD19, CD247, CD3E, CD79A, IGHM, LCK, PRKCB, SKAP1, ZAP70]	8.36159e-06
	GO:0042113	GO_BiologicalProcess-GOA_26.11.2015_10h59	B cell activation	[Group4]	[CD180, CD74, CD79A, IGHM, IKZF3, MZB1, PRKCB, SASH3, ZAP70]	1.02069e-05
	GO:0050670	GO_BiologicalProcess-GOA_26.11.2015_10h59	regulation of lymphocyte proliferation	[Group4]	[CD3E, CD74, IKZF3, MZB1, PRKCQ, RAC2, SASH3, ZAP70]	2.84525e-05
	GO:0032944	GO_BiologicalProcess-GOA_26.11.2015_10h59	regulation of mononuclear cell proliferation	[Group4]	[CD3E, CD74, IKZF3, MZB1, PRKCQ, RAC2, SASH3, ZAP70]	3.03347e-05
	GO:0042100	GO_BiologicalProcess-GOA_26.11.2015_10h59	B cell proliferation	[Group4]	[CD180, CD74, CD79A, IKZF3, MZB1, SASH3]	4.81031e-05
	GO:0030217	GO_BiologicalProcess-GOA_26.11.2015_10h59	T cell differentiation	[Group0, Group4]	[CD3D, CD3E, CD74, CD8A, LCK, SASH3, TXK, ZAP70]	7.01029e-05
	GO:0002521	GO_BiologicalProcess-GOA_26.11.2015_10h59	leukocyte differentiation	[Group4]	[CD3D, CD3E, CD74, CD79A, CD8A, IKZF3, LCK, SASH3, SPIB, TXK, ZAP70]	7.51858e-05
	GO:0051251	GO_BiologicalProcess-GOA_26.11.2015_10h59	positive regulation of lymphocyte activation	[Group4]	[CD3E, CD5, CD74, IGHM, LCK, PRKCQ, SASH3, ZAP70]	0.000122265
	GO:0050870	GO_BiologicalProcess-GOA_26.11.2015_10h59	positive regulation of T cell activation	[Group3, Group4]	[CD3E, CD5, CD74, LCK, PRKCQ, SASH3, ZAP70]	0.000132218
	GO:0045061	GO_BiologicalProcess-GOA_26.11.2015_10h59	thymic T cell selection	[Group4, Group6]	[CD3D, CD3E, CD74, ZAP70]	0.000137271
	GO:1903039	GO_BiologicalProcess-GOA_26.11.2015_10h59	positive regulation of leukocyte cell-cell adhesion	[Group3, Group4]	[CD3E, CD5, CD74, LCK, PRKCQ, SASH3, ZAP70]	0.000162129
	GO:0034112	GO_BiologicalProcess-GOA_26.11.2015_10h59	positive regulation of homotypic cell-cell adhesion	[Group3, Group4]	[CD3E, CD5, CD74, LCK, PRKCQ, SASH3, ZAP70]	0.000172323
	REACTOME:6986719	REACTOME_30.11.2015	MHC class II antigen presentation	[Group7]	[BOLA-DMA, BOLA-DOA, BOLA-DOB, BOLA-DRA, BOLA-DRB3, CD74]	0.00023503
	GO:0002696	GO_BiologicalProcess-GOA_26.11.2015_10h59	positive regulation of leukocyte activation	[Group4]	[CD3E, CD5, CD74, IGHM, LCK, PRKCQ, SASH3, ZAP70]	0.000253997
	GO:0050864	GO_BiologicalProcess-GOA_26.11.2015_10h59	regulation of B cell activation	[Group4]	[CD74, IGHM, IKZF3, MZB1, SASH3, ZAP70]	0.000363233
	GO:0050852	GO_BiologicalProcess-GOA_26.11.2015_10h59	T cell receptor signaling pathway	[Group2, Group3, Group4, Group6]	[CD247, CD3E, LCK, SKAP1, ZAP70]	0.000410593
	GO:0022409	GO_BiologicalProcess-GOA_26.11.2015_10h59	positive regulation of cell-cell adhesion	[Group3, Group4]	[CD3E, CD5, CD74, LCK, PRKCQ, SASH3, ZAP70]	0.000574714
	GO:0045059	GO_BiologicalProcess-GOA_26.11.2015_10h59	positive thymic T cell selection	[Group4]	[CD3D, CD74, ZAP70]	0.000667388
	GO:0045058	GO_BiologicalProcess-GOA_26.11.2015_10h59	T cell selection	[Group4, Group6]	[CD3D, CD3E, CD74, ZAP70]	0.00142801
	GO:0043383	GO_BiologicalProcess-GOA_26.11.2015_10h59	negative T cell selection	[Group3, Group4]	[CD3E, CD74, ZAP70]	0.00153482
	GO:0045060	GO_BiologicalProcess-GOA_26.11.2015_10h59	negative thymic T cell selection	[Group3, Group4]	[CD3E, CD74, ZAP70]	0.00153482
	GO:0046631	GO_BiologicalProcess-GOA_26.11.2015_10h59	alpha-beta T cell activation	[Group4]	[CD3E, PRKCQ, SASH3, TXK, ZAP70]	0.00229487
	GO:0046635	GO_BiologicalProcess-GOA_26.11.2015_10h59	positive regulation of alpha-beta T cell activation	[Group4]	[CD3E, PRKCQ, SASH3, ZAP70]	0.00249708
	GO:0004715	GO_MolecularFunction-GOA_26.11.2015_10h59	non-membrane spanning protein tyrosine kinase activity	[Group0, Group2, Group4]	[BLK, LCK, TXK, ZAP70]	0.00281697
	GO:0038083	GO_BiologicalProcess-GOA_26.11.2015_10h59	peptidyl-tyrosine autophosphorylation	[Group0, Group2, Group4]	[BLK, LCK, TXK, ZAP70]	0.00281697
	REACTOME:6985888	REACTOME_30.11.2015	GPVI-mediated activation cascade	[Group5]	[IL2RG, LAT, LCK, RAC2]	0.00281697
	GO:0002705	GO_BiologicalProcess-GOA_26.11.2015_10h59	positive regulation of leukocyte mediated immunity	[Group1]	[CRTAM, NCR3, SASH3, SH2D1A, ZAP70]	0.00330375
	GO:0032753	GO_BiologicalProcess-GOA_26.11.2015_10h59	positive regulation of interleukin-4 production	[Group4]	[CD3E, PRKCQ, SASH3]	0.00363062
	GO:0046634	GO_BiologicalProcess-GOA_26.11.2015_10h59	regulation of alpha-beta T cell activation	[Group4]	[CD3E, PRKCQ, SASH3, ZAP70]	0.00392347
	GO:0030888	GO_BiologicalProcess-GOA_26.11.2015_10h59	regulation of B cell proliferation	[Group4]	[CD74, IKZF3, MZB1, SASH3]	0.00487671
	GO:0032729	GO_BiologicalProcess-GOA_26.11.2015_10h59	positive regulation of interferon-gamma production	[Group4]	[CD2, CD3E, SASH3, TXK]	0.00535505
	GO:0043368	GO_BiologicalProcess-GOA_26.11.2015_10h59	positive T cell selection	[Group4]	[CD3D, CD74, ZAP70]	0.00551546
	GO:0045582	GO_BiologicalProcess-GOA_26.11.2015_10h59	positive regulation of T cell differentiation	[Group0, Group4]	[CD74, LCK, SASH3, ZAP70]	0.00562859
	GO:0045619	GO_BiologicalProcess-GOA_26.11.2015_10h59	regulation of lymphocyte differentiation	[Group4]	[CD74, IKZF3, LCK, SASH3, ZAP70]	0.0057219
	GO:0050671	GO_BiologicalProcess-GOA_26.11.2015_10h59	positive regulation of lymphocyte proliferation	[Group4]	[CD3E, CD74, PRKCQ, SASH3, ZAP70]	0.00587797
	GO:0032946	GO_BiologicalProcess-GOA_26.11.2015_10h59	positive regulation of mononuclear cell proliferation	[Group4]	[CD3E, CD74, PRKCQ, SASH3, ZAP70]	0.0061524
	GO:0042129	GO_BiologicalProcess-GOA_26.11.2015_10h59	regulation of T cell proliferation	[Group4]	[CD3E, PRKCQ, RAC2, SASH3, ZAP70]	0.00643014
	GO:0002702	GO_BiologicalProcess-GOA_26.11.2015_10h59	positive regulation of production of molecular mediator of immune response	[Group4]	[CD37, CD74, MZB1, SASH3]	0.0070428
	GO:0002717	GO_BiologicalProcess-GOA_26.11.2015_10h59	positive regulation of natural killer cell mediated immunity	[Group1]	[CRTAM, NCR3, SH2D1A]	0.00724882
	GO:0045954	GO_BiologicalProcess-GOA_26.11.2015_10h59	positive regulation of natural killer cell mediated cytotoxicity	[Group1]	[CRTAM, NCR3, SH2D1A]	0.00724882
	GO:0070665	GO_BiologicalProcess-GOA_26.11.2015_10h59	positive regulation of leukocyte proliferation	[Group4]	[CD3E, CD74, PRKCQ, SASH3, ZAP70]	0.0072768
	GO:0033077	GO_BiologicalProcess-GOA_26.11.2015_10h59	T cell differentiation in thymus	[Group4, Group6]	[CD3D, CD3E, CD74, ZAP70]	0.00873991
	GO:0071594	GO_BiologicalProcess-GOA_26.11.2015_10h59	thymocyte aggregation	[Group4, Group6]	[CD3D, CD3E, CD74, ZAP70]	0.00873991
	GO:0050871	GO_BiologicalProcess-GOA_26.11.2015_10h59	positive regulation of B cell activation	[Group4]	[CD74, IGHM, SASH3, ZAP70]	0.00933668
	GO:0002715	GO_BiologicalProcess-GOA_26.11.2015_10h59	regulation of natural killer cell mediated immunity	[Group1]	[CRTAM, NCR3, SH2D1A]	0.00950815
	GO:0042269	GO_BiologicalProcess-GOA_26.11.2015_10h59	regulation of natural killer cell mediated cytotoxicity	[Group1]	[CRTAM, NCR3, SH2D1A]	0.00950815
LOC509513	REACTOME:6986189	REACTOME_30.11.2015	Adaptive Immune System	[Group1, Group3]	[AMICA1, BOLA-DMA, BOLA-DOA, BOLA-DOB, BOLA-DRA, BOLA-DRB3, BOLA-NC1, CARD11, CD247, CD3D, CD3E, CD3G, CD40LG, CD74, CD79A, CD79B, CD86, CD8A, CD8B, CRTAM, ICOS, INPP5D, ITGAL, ITGB2, ITGB7, KLRK1, LAT, LCK, LCP2, PRKCB, PRKCQ, PSMB8, PSMB9, PTPN6, RASGRP2, SELL, SH2D1A, SLAMF7, TREML2, ZAP70]	1.04238e-21
	GO:0042110	GO_BiologicalProcess-GOA_26.11.2015_10h59	T cell activation	[Group10]	[AMICA1, BATF, CARD11, CCL5, CCR7, CD3D, CD3E, CD48, CD5, CD74, CD86, CD8A, CORO1A, IDO1, IL2RA, ITGAL, ITGB2, LAG3, LAT, LCK, LCP1, NCKAP1L, PRKCQ, PTPRC, RAC2, SASH3, SEMA4A, SIT1, SLA2, TESPA1, TNFSF8, TREML2, TXK, ZAP70]	1.58244e-20
	GO:0070489	GO_BiologicalProcess-GOA_26.11.2015_10h59	T cell aggregation	[Group10]	[AMICA1, BATF, CARD11, CCL5, CCR7, CD3D, CD3E, CD48, CD5, CD74, CD86, CD8A, CORO1A, IDO1, IL2RA, ITGAL, ITGB2, LAG3, LAT, LCK, LCP1, NCKAP1L, PRKCQ, PTPRC, RAC2, SASH3, SEMA4A, SIT1, SLA2, TESPA1, TNFSF8, TREML2, TXK, ZAP70]	1.58244e-20
	GO:0071593	GO_BiologicalProcess-GOA_26.11.2015_10h59	lymphocyte aggregation	[Group10]	[AMICA1, BATF, CARD11, CCL5, CCR7, CD3D, CD3E, CD48, CD5, CD74, CD86, CD8A, CORO1A, IDO1, IL2RA, ITGAL, ITGB2, LAG3, LAT, LCK, LCP1, NCKAP1L, PRKCQ, PTPRC, RAC2, SASH3, SEMA4A, SIT1, SLA2, TESPA1, TNFSF8, TREML2, TXK, ZAP70]	1.84282e-20
	GO:0070486	GO_BiologicalProcess-GOA_26.11.2015_10h59	leukocyte aggregation	[Group10]	[AMICA1, BATF, CARD11, CCL5, CCR7, CD3D, CD3E, CD48, CD5, CD74, CD86, CD8A, CORO1A, IDO1, IL2RA, ITGAL, ITGB2, LAG3, LAT, LCK, LCP1, NCKAP1L, PRKCQ, PTPRC, RAC2, SASH3, SEMA4A, SIT1, SLA2, TESPA1, TNFSF8, TREML2, TXK, ZAP70]	4.60121e-20
	REACTOME:6986210	REACTOME_30.11.2015	Immunoregulatory interactions between a Lymphoid and a non-Lymphoid cell	[Group1]	[AMICA1, BOLA-NC1, CD247, CD3D, CD3E, CD3G, CD40LG, CD8A, CD8B, CRTAM, ITGAL, ITGB2, ITGB7, KLRK1, SELL, SH2D1A, SLAMF7, TREML2]	3.55228e-19
	REACTOME:6985830	REACTOME_30.11.2015	Immune System	[Group1]	[AMICA1, BOLA-DMA, BOLA-DOA, BOLA-DOB, BOLA-DRA, BOLA-DRB3, BOLA-NC1, C1QB, CARD11, CD180, CD247, CD3D, CD3E, CD3G, CD40LG, CD74, CD79A, CD79B, CD86, CD8A, CD8B, CRTAM, ICOS, IL2RA, IL2RG, INPP5D, ITGAL, ITGB2, ITGB7, KLRD1, KLRK1, LAT, LAT2, LCK, LCP2, LTB, NCKAP1L, PRKCB, PRKCQ, PSMB8, PSMB9, PSTPIP1, PTPN6, RASGRP2, SELL, SH2D1A, SLAMF7, TREML2, TYROBP, ZAP70]	7.65866e-19
	GO:0051249	GO_BiologicalProcess-GOA_26.11.2015_10h59	regulation of lymphocyte activation	[Group10]	[CARD11, CCL5, CCR7, CD3E, CD5, CD74, CD86, CORO1A, FLT3LG, IDO1, IGHM, IKZF3, IL2RA, INPP5D, ITGAL, LAG3, LAT, LCK, MZB1, NCKAP1L, PRKCQ, PTPRC, RAC2, SASH3, SIT1, TBC1D10C, TESPA1, ZAP70]	2.05767e-16
	GO:0002429	GO_BiologicalProcess-GOA_26.11.2015_10h59	immune response-activating cell surface receptor signaling pathway	[Group14, Group15]	[BLK, CCR7, CD19, CD247, CD3E, CD79A, CD79B, IGHM, KLRK1, LAT2, LCK, LCP2, LPXN, NCKAP1L, PRKCB, PTPRC, SKAP1, TESPA1, ZAP70]	2.73533e-15
	GO:0050851	GO_BiologicalProcess-GOA_26.11.2015_10h59	antigen receptor-mediated signaling pathway	[Group14, Group15]	[BLK, CCR7, CD19, CD247, CD3E, CD79A, CD79B, IGHM, LAT2, LCK, LCP2, LPXN, NCKAP1L, PRKCB, PTPRC, SKAP1, TESPA1, ZAP70]	4.06253e-15
	GO:0002768	GO_BiologicalProcess-GOA_26.11.2015_10h59	immune response-regulating cell surface receptor signaling pathway	[Group14, Group15]	[BLK, CCR7, CD19, CD247, CD3E, CD79A, CD79B, IGHM, KLRK1, LAT2, LCK, LCP2, LPXN, NCKAP1L, PRKCB, PTPRC, SKAP1, TESPA1, ZAP70]	1.88724e-14
	GO:0050863	GO_BiologicalProcess-GOA_26.11.2015_10h59	regulation of T cell activation	[Group10]	[CARD11, CCL5, CCR7, CD3E, CD5, CD74, CD86, CORO1A, IDO1, IL2RA, ITGAL, LAG3, LAT, LCK, NCKAP1L, PRKCQ, PTPRC, RAC2, SASH3, SIT1, TESPA1, ZAP70]	9.90632e-14
	GO:0046651	GO_BiologicalProcess-GOA_26.11.2015_10h59	lymphocyte proliferation	[Group10]	[CARD11, CCL5, CD180, CD3E, CD40LG, CD74, CD79A, CD86, CORO1A, IDO1, IKZF3, IL2RA, INPP5D, ITGAL, ITGB2, MZB1, NCKAP1L, PRKCQ, PTPRC, RAC2, SASH3, ZAP70]	3.28432e-13
	GO:1903037	GO_BiologicalProcess-GOA_26.11.2015_10h59	regulation of leukocyte cell-cell adhesion	[Group10]	[CARD11, CCL5, CCR7, CD3E, CD5, CD74, CD86, CORO1A, IDO1, IL2RA, ITGAL, LAG3, LAT, LCK, NCKAP1L, PRKCQ, PTPRC, RAC2, SASH3, SIT1, TESPA1, ZAP70]	4.54899e-13
	GO:0034110	GO_BiologicalProcess-GOA_26.11.2015_10h59	regulation of homotypic cell-cell adhesion	[Group10]	[CARD11, CCL5, CCR7, CD3E, CD5, CD74, CD86, CORO1A, IDO1, IL2RA, ITGAL, LAG3, LAT, LCK, NCKAP1L, PRKCQ, PTPRC, RAC2, SASH3, SIT1, TESPA1, ZAP70]	1.37366e-12
	GO:0050853	GO_BiologicalProcess-GOA_26.11.2015_10h59	B cell receptor signaling pathway	[Group14]	[BLK, CD19, CD79A, CD79B, IGHM, LAT2, LCK, LPXN, NCKAP1L, PRKCB, PTPRC, ZAP70]	2.86541e-12
	GO:0002757	GO_BiologicalProcess-GOA_26.11.2015_10h59	immune response-activating signal transduction	[Group14, Group15]	[BLK, CCR7, CD19, CD247, CD3E, CD79A, CD79B, CD86, GFI1, IGHM, KLRK1, LAT2, LCK, LCP2, LPXN, NCKAP1L, PRKCB, PTPRC, SKAP1, TESPA1, ZAP70]	4.6298e-12
	GO:0051251	GO_BiologicalProcess-GOA_26.11.2015_10h59	positive regulation of lymphocyte activation	[Group10]	[CARD11, CCL5, CCR7, CD3E, CD5, CD74, CD86, CORO1A, FLT3LG, IGHM, IL2RA, INPP5D, ITGAL, LCK, NCKAP1L, PRKCQ, PTPRC, SASH3, TESPA1, ZAP70]	9.5999e-12
	GO:0002253	GO_BiologicalProcess-GOA_26.11.2015_10h59	activation of immune response	[Group14, Group15]	[BLK, C1QB, CCR7, CD19, CD247, CD3E, CD79A, CD79B, CD86, GFI1, IGHM, KLRK1, LAT2, LCK, LCP2, LPXN, NCKAP1L, PRKCB, PTPRC, SKAP1, TESPA1, ZAP70]	1.55115e-11
	REACTOME:6986239	REACTOME_30.11.2015	Generation of second messenger molecules	[Group15, Group3]	[BOLA-DRA, BOLA-DRB3, CD247, CD3D, CD3E, CD3G, LAT, LCK, LCP2, ZAP70]	2.75725e-11
	GO:0050870	GO_BiologicalProcess-GOA_26.11.2015_10h59	positive regulation of T cell activation	[Group10]	[CARD11, CCL5, CCR7, CD3E, CD5, CD74, CD86, CORO1A, IL2RA, ITGAL, LCK, NCKAP1L, PRKCQ, PTPRC, SASH3, TESPA1, ZAP70]	3.4896e-11
	GO:0050670	GO_BiologicalProcess-GOA_26.11.2015_10h59	regulation of lymphocyte proliferation	[Group10]	[CARD11, CCL5, CD3E, CD74, CD86, CORO1A, IDO1, IKZF3, IL2RA, INPP5D, ITGAL, MZB1, NCKAP1L, PRKCQ, PTPRC, RAC2, SASH3, ZAP70]	3.5709e-11
	GO:0032944	GO_BiologicalProcess-GOA_26.11.2015_10h59	regulation of mononuclear cell proliferation	[Group10]	[CARD11, CCL5, CD3E, CD74, CD86, CORO1A, IDO1, IKZF3, IL2RA, INPP5D, ITGAL, MZB1, NCKAP1L, PRKCQ, PTPRC, RAC2, SASH3, ZAP70]	4.26136e-11
	GO:1903039	GO_BiologicalProcess-GOA_26.11.2015_10h59	positive regulation of leukocyte cell-cell adhesion	[Group10]	[CARD11, CCL5, CCR7, CD3E, CD5, CD74, CD86, CORO1A, IL2RA, ITGAL, LCK, NCKAP1L, PRKCQ, PTPRC, SASH3, TESPA1, ZAP70]	6.26629e-11
	GO:0034112	GO_BiologicalProcess-GOA_26.11.2015_10h59	positive regulation of homotypic cell-cell adhesion	[Group10]	[CARD11, CCL5, CCR7, CD3E, CD5, CD74, CD86, CORO1A, IL2RA, ITGAL, LCK, NCKAP1L, PRKCQ, PTPRC, SASH3, TESPA1, ZAP70]	7.57576e-11
	GO:0002696	GO_BiologicalProcess-GOA_26.11.2015_10h59	positive regulation of leukocyte activation	[Group10]	[CARD11, CCL5, CCR7, CD3E, CD5, CD74, CD86, CORO1A, FLT3LG, IGHM, IL2RA, INPP5D, ITGAL, LCK, NCKAP1L, PRKCQ, PTPRC, SASH3, TESPA1, ZAP70]	7.86797e-11
	GO:0042113	GO_BiologicalProcess-GOA_26.11.2015_10h59	B cell activation	[Group10]	[BATF, CARD11, CD180, CD40LG, CD74, CD79A, CD86, CXCR5, IGHM, IKZF3, INPP5D, LAT2, MZB1, NCKAP1L, PRKCB, PTPRC, SASH3, TBC1D10C, ZAP70]	1.09704e-10
	GO:0030098	GO_BiologicalProcess-GOA_26.11.2015_10h59	lymphocyte differentiation	[Group10]	[BATF, CARD11, CCR7, CD3D, CD3E, CD40LG, CD74, CD79A, CD8A, FLT3LG, IKZF3, INPP5D, LCK, NCKAP1L, PTPRC, SASH3, SEMA4A, TESPA1, TNFSF8, TXK, ZAP70]	1.14726e-10
	REACTOME:6986238	REACTOME_30.11.2015	Translocation of ZAP-70 to Immunological synapse	[Group15, Group3]	[BOLA-DRA, BOLA-DRB3, CD247, CD3D, CD3E, CD3G, LCK, ZAP70]	1.08675e-09
	GO:0022409	GO_BiologicalProcess-GOA_26.11.2015_10h59	positive regulation of cell-cell adhesion	[Group10]	[CARD11, CCL5, CCR7, CD3E, CD5, CD74, CD86, CORO1A, IL2RA, ITGAL, LCK, NCKAP1L, PRKCQ, PTPRC, SASH3, TESPA1, ZAP70]	1.92967e-09
	GO:0002521	GO_BiologicalProcess-GOA_26.11.2015_10h59	leukocyte differentiation	[Group10]	[BATF, CARD11, CCR7, CD3D, CD3E, CD40LG, CD74, CD79A, CD8A, FLT3LG, HCLS1, IKZF3, INPP5D, LCK, NCKAP1L, PTPRC, SASH3, SEMA4A, SPIB, TESPA1, TNFSF8, TXK, TYROBP, ZAP70]	4.92999e-09
	GO:0042129	GO_BiologicalProcess-GOA_26.11.2015_10h59	regulation of T cell proliferation	[Group10]	[CARD11, CCL5, CD3E, CD86, CORO1A, IDO1, IL2RA, ITGAL, NCKAP1L, PRKCQ, PTPRC, RAC2, SASH3, ZAP70]	8.05376e-09
	REACTOME:6986365	REACTOME_30.11.2015	PD-1 signaling	[Group3]	[BOLA-DRA, BOLA-DRB3, CD247, CD3D, CD3E, CD3G, LCK, PTPN6]	1.32662e-08
	REACTOME:6986236	REACTOME_30.11.2015	TCR signaling	[Group1, Group3]	[BOLA-DRA, BOLA-DRB3, CARD11, CD247, CD3D, CD3E, CD3G, INPP5D, LAT, LCK, LCP2, PRKCQ, PSMB8, PSMB9, ZAP70]	1.50836e-08
	GO:0042102	GO_BiologicalProcess-GOA_26.11.2015_10h59	positive regulation of T cell proliferation	[Group10]	[CARD11, CCL5, CD3E, CD86, CORO1A, IL2RA, ITGAL, NCKAP1L, PRKCQ, PTPRC, SASH3, ZAP70]	2.13046e-08
	GO:0042098	GO_BiologicalProcess-GOA_26.11.2015_10h59	T cell proliferation	[Group10]	[CARD11, CCL5, CD3E, CD86, CORO1A, IDO1, IL2RA, ITGAL, ITGB2, NCKAP1L, PRKCQ, PTPRC, RAC2, SASH3, ZAP70]	2.41926e-08
	GO:0048534	GO_BiologicalProcess-GOA_26.11.2015_10h59	hematopoietic or lymphoid organ development	[Group10]	[APOBEC3B, BATF, CARD11, CCR7, CD3D, CD3E, CD40LG, CD74, CD79A, CD8A, CXCR5, FLT3LG, GFI1, HCLS1, IKZF3, INPP5D, IRF8, LCK, LTB, NCKAP1L, PLD4, PTPRC, SASH3, SEMA4A, SPIB, TESPA1, TNFSF8, TXK, TYROBP, ZAP70]	2.87558e-08
	GO:0030217	GO_BiologicalProcess-GOA_26.11.2015_10h59	T cell differentiation	[Group10, Group15]	[BATF, CARD11, CCR7, CD3D, CD3E, CD74, CD8A, LCK, NCKAP1L, PTPRC, SASH3, SEMA4A, TESPA1, TNFSF8, TXK, ZAP70]	3.56927e-08
	GO:0050671	GO_BiologicalProcess-GOA_26.11.2015_10h59	positive regulation of lymphocyte proliferation	[Group10]	[CARD11, CCL5, CD3E, CD74, CD86, CORO1A, IL2RA, ITGAL, NCKAP1L, PRKCQ, PTPRC, SASH3, ZAP70]	7.47397e-08
	GO:0032946	GO_BiologicalProcess-GOA_26.11.2015_10h59	positive regulation of mononuclear cell proliferation	[Group10]	[CARD11, CCL5, CD3E, CD74, CD86, CORO1A, IL2RA, ITGAL, NCKAP1L, PRKCQ, PTPRC, SASH3, ZAP70]	8.94066e-08
	GO:0070665	GO_BiologicalProcess-GOA_26.11.2015_10h59	positive regulation of leukocyte proliferation	[Group10]	[CARD11, CCL5, CD3E, CD74, CD86, CORO1A, IL2RA, ITGAL, NCKAP1L, PRKCQ, PTPRC, SASH3, ZAP70]	1.80117e-07
	REACTOME:6986237	REACTOME_30.11.2015	Phosphorylation of CD3 and TCR zeta chains	[Group3]	[BOLA-DRA, BOLA-DRB3, CD247, CD3D, CD3E, CD3G, LCK]	1.99663e-07
	GO:0030097	GO_BiologicalProcess-GOA_26.11.2015_10h59	hemopoiesis	[Group10]	[APOBEC3B, BATF, CARD11, CCR7, CD3D, CD3E, CD40LG, CD74, CD79A, CD8A, FLT3LG, GFI1, HCLS1, IKZF3, INPP5D, IRF8, LCK, NCKAP1L, PLD4, PTPRC, SASH3, SEMA4A, SPIB, TESPA1, TNFSF8, TXK, TYROBP, ZAP70]	2.19303e-07
	GO:0045061	GO_BiologicalProcess-GOA_26.11.2015_10h59	thymic T cell selection	[Group10, Group15, Group6]	[CARD11, CCR7, CD3D, CD3E, CD74, PTPRC, ZAP70]	3.89843e-07
	GO:0042100	GO_BiologicalProcess-GOA_26.11.2015_10h59	B cell proliferation	[Group10]	[CARD11, CD180, CD40LG, CD74, CD79A, IKZF3, INPP5D, MZB1, NCKAP1L, SASH3]	1.49559e-06
	GO:0045058	GO_BiologicalProcess-GOA_26.11.2015_10h59	T cell selection	[Group10, Group15, Group6]	[BATF, CARD11, CCR7, CD3D, CD3E, CD74, PTPRC, ZAP70]	1.80694e-06
	REACTOME:6986188	REACTOME_30.11.2015	Costimulation by the CD28 family	[Group3]	[BOLA-DRA, BOLA-DRB3, CD247, CD3D, CD3E, CD3G, CD86, ICOS, LCK, PTPN6]	1.85392e-06
	REACTOME:6985882	REACTOME_30.11.2015	Hemostasis	[Group2]	[AMICA1, CD2, CD244, CD48, DOK2, GNA15, IL2RA, IL2RG, ITGAL, ITGB2, LAT, LCK, LCP2, PIK3R5, PRKCB, PRKCQ, PTPN6, RAC2, RASGRP2, SELL, SELPLG]	2.76568e-06
	GO:0050852	GO_BiologicalProcess-GOA_26.11.2015_10h59	T cell receptor signaling pathway	[Group10, Group14, Group15, Group3]	[CCR7, CD247, CD3E, LCK, LCP2, PTPRC, SKAP1, TESPA1, ZAP70]	4.88723e-06
	GO:0050864	GO_BiologicalProcess-GOA_26.11.2015_10h59	regulation of B cell activation	[Group10]	[CARD11, CD74, IGHM, IKZF3, INPP5D, MZB1, NCKAP1L, PTPRC, SASH3, TBC1D10C, ZAP70]	4.88771e-06
	REACTOME:6986235	REACTOME_30.11.2015	Downstream TCR signaling	[Group3]	[BOLA-DRA, BOLA-DRB3, CARD11, CD247, CD3D, CD3E, CD3G, INPP5D, LCK, PRKCQ, PSMB8, PSMB9]	4.98981e-06
	REACTOME:6985888	REACTOME_30.11.2015	GPVI-mediated activation cascade	[Group2]	[IL2RA, IL2RG, LAT, LCK, LCP2, PIK3R5, PTPN6, RAC2]	8.81231e-06
	GO:0045619	GO_BiologicalProcess-GOA_26.11.2015_10h59	regulation of lymphocyte differentiation	[Group10]	[CARD11, CD74, FLT3LG, IKZF3, INPP5D, LCK, NCKAP1L, PTPRC, SASH3, TESPA1, ZAP70]	9.08459e-06
	GO:0046631	GO_BiologicalProcess-GOA_26.11.2015_10h59	alpha-beta T cell activation	[Group10]	[BATF, CD3E, NCKAP1L, PRKCQ, PTPRC, SASH3, SEMA4A, TNFSF8, TXK, ZAP70]	1.07367e-05
	GO:0045621	GO_BiologicalProcess-GOA_26.11.2015_10h59	positive regulation of lymphocyte differentiation	[Group10]	[CD74, FLT3LG, INPP5D, LCK, NCKAP1L, PTPRC, SASH3, TESPA1, ZAP70]	2.71356e-05
	GO:0043383	GO_BiologicalProcess-GOA_26.11.2015_10h59	negative T cell selection	[Group0, Group10, Group15, Group6]	[CCR7, CD3E, CD74, PTPRC, ZAP70]	4.64949e-05
	GO:0045060	GO_BiologicalProcess-GOA_26.11.2015_10h59	negative thymic T cell selection	[Group0, Group10, Group15, Group6]	[CCR7, CD3E, CD74, PTPRC, ZAP70]	4.64949e-05
	GO:0045577	GO_BiologicalProcess-GOA_26.11.2015_10h59	regulation of B cell differentiation	[Group10]	[CARD11, IKZF3, INPP5D, NCKAP1L, PTPRC, ZAP70]	7.16856e-05
	GO:1902105	GO_BiologicalProcess-GOA_26.11.2015_10h59	regulation of leukocyte differentiation	[Group10]	[CARD11, CD74, FLT3LG, HCLS1, IKZF3, INPP5D, LCK, NCKAP1L, PTPRC, SASH3, TESPA1, TYROBP, ZAP70]	0.000146633
	GO:0001637	GO_MolecularFunction-GOA_26.11.2015_10h59	G-protein coupled chemoattractant receptor activity	[Group4]	[CCR5, CCR7, CXCR3, CXCR5, CXCR6]	0.00016323
	GO:0004950	GO_MolecularFunction-GOA_26.11.2015_10h59	chemokine receptor activity	[Group4]	[CCR5, CCR7, CXCR3, CXCR5, CXCR6]	0.00016323
	GO:0033077	GO_BiologicalProcess-GOA_26.11.2015_10h59	T cell differentiation in thymus	[Group10, Group15, Group6]	[CARD11, CCR7, CD3D, CD3E, CD74, PTPRC, TESPA1, ZAP70]	0.000172232
	GO:0071594	GO_BiologicalProcess-GOA_26.11.2015_10h59	thymocyte aggregation	[Group10, Group15, Group6]	[CARD11, CCR7, CD3D, CD3E, CD74, PTPRC, TESPA1, ZAP70]	0.000172232
	GO:0050871	GO_BiologicalProcess-GOA_26.11.2015_10h59	positive regulation of B cell activation	[Group10]	[CARD11, CD74, IGHM, INPP5D, NCKAP1L, PTPRC, SASH3, ZAP70]	0.000205331
	REACTOME:6985879	REACTOME_30.11.2015	GPCR downstream signaling	[Group4]	[ARHGEF3, CCL5, CCR5, CCR7, CXCR3, CXCR5, CXCR6, FGD3, GNA15, GPR132, GPR65, IL2RA, IL2RG, P2RY10, PIK3R5, PRKCQ, RAC2, XCL1]	0.00020586
	GO:1902107	GO_BiologicalProcess-GOA_26.11.2015_10h59	positive regulation of leukocyte differentiation	[Group10]	[CD74, FLT3LG, HCLS1, INPP5D, LCK, NCKAP1L, PTPRC, SASH3, TESPA1, ZAP70]	0.000291236
	REACTOME:6986317	REACTOME_30.11.2015	Chemokine receptors bind chemokines	[Group0, Group4]	[CCL5, CCR5, CCR7, CXCR3, CXCR5, CXCR6, XCL1]	0.000331256
	GO:0019221	GO_BiologicalProcess-GOA_26.11.2015_10h59	cytokine-mediated signaling pathway	[Group4]	[CCL5, CCR5, CCR7, CD74, CXCR3, CXCR5, CXCR6, GFI1, IL21R, IL2RA, IL2RG, NLRC5, TNFSF8, TXK, XCL1]	0.000358175
	GO:0001912	GO_BiologicalProcess-GOA_26.11.2015_10h59	positive regulation of leukocyte mediated cytotoxicity	[Group12]	[CRTAM, KLRK1, LAG3, NCR3, PTPRC, SH2D1A]	0.000384066
	GO:0030888	GO_BiologicalProcess-GOA_26.11.2015_10h59	regulation of B cell proliferation	[Group10]	[CARD11, CD74, IKZF3, INPP5D, MZB1, NCKAP1L, SASH3]	0.000498464
	GO:0030593	GO_BiologicalProcess-GOA_26.11.2015_10h59	neutrophil chemotaxis	[Group0]	[AMICA1, CCL5, CCR7, CD74, ITGB2, NCKAP1L, RAC2, XCL1]	0.000550943
	GO:0043368	GO_BiologicalProcess-GOA_26.11.2015_10h59	positive T cell selection	[Group10]	[BATF, CD3D, CD74, PTPRC, ZAP70]	0.000641711
	GO:0050900	GO_BiologicalProcess-GOA_26.11.2015_10h59	leukocyte migration	[Group0]	[AMICA1, CCL5, CCR7, CD74, CORO1A, CXCR3, IL16, ITGB2, ITGB7, NCKAP1L, RAC2, SELPLG, XCL1]	0.000642412
	GO:0045059	GO_BiologicalProcess-GOA_26.11.2015_10h59	positive thymic T cell selection	[Group10]	[CD3D, CD74, PTPRC, ZAP70]	0.000691771
	GO:0045582	GO_BiologicalProcess-GOA_26.11.2015_10h59	positive regulation of T cell differentiation	[Group10, Group14, Group15]	[CD74, LCK, NCKAP1L, PTPRC, SASH3, TESPA1, ZAP70]	0.000722156
	REACTOME:6985887	REACTOME_30.11.2015	Cell surface interactions at the vascular wall	[Group2]	[AMICA1, CD2, CD244, CD48, DOK2, ITGAL, ITGB2, SELL, SELPLG]	0.000736107
	GO:0001910	GO_BiologicalProcess-GOA_26.11.2015_10h59	regulation of leukocyte mediated cytotoxicity	[Group12]	[CRTAM, KLRK1, LAG3, NCR3, PTPRC, SH2D1A]	0.00083749
	GO:0050854	GO_BiologicalProcess-GOA_26.11.2015_10h59	regulation of antigen receptor-mediated signaling pathway	[Group10, Group14, Group15]	[CCR7, LCK, LPXN, PRKCB, PTPRC, TESPA1]	0.00083749
	GO:0045580	GO_BiologicalProcess-GOA_26.11.2015_10h59	regulation of T cell differentiation	[Group10, Group15]	[CARD11, CD74, LCK, NCKAP1L, PTPRC, SASH3, TESPA1, ZAP70]	0.000838647
	REACTOME:6985829	REACTOME_30.11.2015	Innate Immune System	[Group1, Group3]	[C1QB, CARD11, CD180, CD247, CD3G, CD86, IL2RA, IL2RG, ITGB2, KLRD1, KLRK1, LAT, LAT2, LCK, LCP2, NCKAP1L, PRKCQ, PSMB8, PSMB9, PSTPIP1, TYROBP]	0.00100084
	GO:0031349	GO_BiologicalProcess-GOA_26.11.2015_10h59	positive regulation of defense response	[Group12]	[CCL5, CCR7, CD86, CRTAM, GFI1, IDO1, KLRK1, LAG3, NCR3, NLRC5, SH2D1A, TXK]	0.00107357
	GO:1990266	GO_BiologicalProcess-GOA_26.11.2015_10h59	neutrophil migration	[Group0]	[AMICA1, CCL5, CCR7, CD74, ITGB2, NCKAP1L, RAC2, XCL1]	0.00110014
	REACTOME:6985881	REACTOME_30.11.2015	Platelet activation, signaling and aggregation	[Group2]	[GNA15, IL2RA, IL2RG, LAT, LCK, LCP2, PIK3R5, PRKCB, PRKCQ, PTPN6, RAC2, RASGRP2]	0.00123795
	GO:0071621	GO_BiologicalProcess-GOA_26.11.2015_10h59	granulocyte chemotaxis	[Group0]	[AMICA1, CCL5, CCR7, CD74, ITGB2, NCKAP1L, RAC2, XCL1]	0.00125086
	GO:0002717	GO_BiologicalProcess-GOA_26.11.2015_10h59	positive regulation of natural killer cell mediated immunity	[Group12]	[CRTAM, KLRK1, LAG3, NCR3, SH2D1A]	0.00128518
	GO:0042119	GO_BiologicalProcess-GOA_26.11.2015_10h59	neutrophil activation	[Group9]	[CCL5, MYO1F, PRAM1, TYROBP, ZAP70]	0.00128518
	GO:0045954	GO_BiologicalProcess-GOA_26.11.2015_10h59	positive regulation of natural killer cell mediated cytotoxicity	[Group12]	[CRTAM, KLRK1, LAG3, NCR3, SH2D1A]	0.00128518
	GO:0046629	GO_BiologicalProcess-GOA_26.11.2015_10h59	gamma-delta T cell activation	[Group10]	[AMICA1, LCK, NCKAP1L, PTPRC]	0.00128901
	GO:0042267	GO_BiologicalProcess-GOA_26.11.2015_10h59	natural killer cell mediated cytotoxicity	[Group12]	[CORO1A, CRTAM, KLRK1, LAG3, NCR3, SH2D1A]	0.0012964
	GO:0070098	GO_BiologicalProcess-GOA_26.11.2015_10h59	chemokine-mediated signaling pathway	[Group0, Group4]	[CCL5, CCR5, CCR7, CXCR3, CXCR5, CXCR6, XCL1]	0.00139444
	GO:0030183	GO_BiologicalProcess-GOA_26.11.2015_10h59	B cell differentiation	[Group10]	[CARD11, CD40LG, CD79A, IKZF3, INPP5D, NCKAP1L, PTPRC, ZAP70]	0.00139541
	GO:0007229	GO_BiologicalProcess-GOA_26.11.2015_10h59	integrin-mediated signaling pathway	[Group5]	[FERMT3, ITGAL, ITGB2, ITGB7, LAT, PRAM1, TXK, TYROBP]	0.00158547
	GO:0032735	GO_BiologicalProcess-GOA_26.11.2015_10h59	positive regulation of interleukin-12 production	[Group8]	[CCR7, CD40LG, IDO1, IRF8, LTB]	0.0017375
	GO:1903708	GO_BiologicalProcess-GOA_26.11.2015_10h59	positive regulation of hemopoiesis	[Group10]	[CD74, FLT3LG, HCLS1, INPP5D, LCK, NCKAP1L, PTPRC, SASH3, TESPA1, ZAP70]	0.00185464
	GO:0046635	GO_BiologicalProcess-GOA_26.11.2015_10h59	positive regulation of alpha-beta T cell activation	[Group10]	[CD3E, NCKAP1L, PRKCQ, PTPRC, SASH3, ZAP70]	0.00195454
	GO:0046632	GO_BiologicalProcess-GOA_26.11.2015_10h59	alpha-beta T cell differentiation	[Group10]	[BATF, NCKAP1L, SASH3, SEMA4A, TNFSF8, TXK, ZAP70]	0.00219807
	GO:0002705	GO_BiologicalProcess-GOA_26.11.2015_10h59	positive regulation of leukocyte mediated immunity	[Group12]	[CRTAM, KLRK1, LAG3, NCR3, PTPRC, SASH3, SH2D1A, ZAP70]	0.00226338
	GO:0002715	GO_BiologicalProcess-GOA_26.11.2015_10h59	regulation of natural killer cell mediated immunity	[Group12]	[CRTAM, KLRK1, LAG3, NCR3, SH2D1A]	0.00230631
	GO:0042269	GO_BiologicalProcess-GOA_26.11.2015_10h59	regulation of natural killer cell mediated cytotoxicity	[Group12]	[CRTAM, KLRK1, LAG3, NCR3, SH2D1A]	0.00230631
	GO:0030595	GO_BiologicalProcess-GOA_26.11.2015_10h59	leukocyte chemotaxis	[Group0]	[AMICA1, CCL5, CCR7, CD74, CORO1A, IL16, ITGB2, NCKAP1L, RAC2, XCL1]	0.0023621
	GO:0097530	GO_BiologicalProcess-GOA_26.11.2015_10h59	granulocyte migration	[Group0]	[AMICA1, CCL5, CCR7, CD74, ITGB2, NCKAP1L, RAC2, XCL1]	0.0025165
	GO:1903706	GO_BiologicalProcess-GOA_26.11.2015_10h59	regulation of hemopoiesis	[Group10]	[CARD11, CD74, FLT3LG, HCLS1, IKZF3, INPP5D, LCK, NCKAP1L, PTPRC, SASH3, TESPA1, TYROBP, ZAP70]	0.00282057
	GO:0036230	GO_BiologicalProcess-GOA_26.11.2015_10h59	granulocyte activation	[Group9]	[CCL5, MYO1F, PRAM1, TYROBP, ZAP70]	0.00301551
	REACTOME:6985812	REACTOME_30.11.2015	Signaling by GPCR	[Group4]	[ARHGEF3, CCL5, CCR5, CCR7, CXCR3, CXCR5, CXCR6, FGD3, GNA15, GPR132, GPR65, IL2RA, IL2RG, LAT, P2RY10, PIK3R5, PRKCQ, PSMB8, PSMB9, RAC2, XCL1]	0.00305658
	GO:0050921	GO_BiologicalProcess-GOA_26.11.2015_10h59	positive regulation of chemotaxis	[Group0, Group4]	[CCL5, CCR7, CD74, CXCR3, IL16, NCKAP1L, RAC2, XCL1]	0.00312265
	GO:0071622	GO_BiologicalProcess-GOA_26.11.2015_10h59	regulation of granulocyte chemotaxis	[Group0]	[CCL5, CCR7, CD74, NCKAP1L, RAC2]	0.00389426
	GO:0060326	GO_BiologicalProcess-GOA_26.11.2015_10h59	cell chemotaxis	[Group0]	[AMICA1, CCL5, CCR7, CD74, CORO1A, IL16, ITGB2, NCKAP1L, PRKCQ, RAC2, XCL1]	0.00401579
	GO:0046634	GO_BiologicalProcess-GOA_26.11.2015_10h59	regulation of alpha-beta T cell activation	[Group10]	[CD3E, NCKAP1L, PRKCQ, PTPRC, SASH3, ZAP70]	0.00403292
	GO:0031295	GO_BiologicalProcess-GOA_26.11.2015_10h59	T cell costimulation	[Group10, Group11, Group6]	[CARD11, CCR7, CD3E, CD5]	0.00520734
	GO:0090023	GO_BiologicalProcess-GOA_26.11.2015_10h59	positive regulation of neutrophil chemotaxis	[Group0, Group10]	[CCR7, CD74, NCKAP1L, RAC2]	0.00520734
	GO:0002695	GO_BiologicalProcess-GOA_26.11.2015_10h59	negative regulation of leukocyte activation	[Group13]	[CD37, CD74, IDO1, IL2RA, INPP5D, LAG3, MILR1, TBC1D10C]	0.00530598
	GO:0002708	GO_BiologicalProcess-GOA_26.11.2015_10h59	positive regulation of lymphocyte mediated immunity	[Group12]	[CRTAM, KLRK1, LAG3, NCR3, PTPRC, SASH3, SH2D1A]	0.00550959
	GO:0032729	GO_BiologicalProcess-GOA_26.11.2015_10h59	positive regulation of interferon-gamma production	[Group7]	[CD2, CD3E, IRF8, KLRK1, SASH3, TXK]	0.00658286
	GO:0045088	GO_BiologicalProcess-GOA_26.11.2015_10h59	regulation of innate immune response	[Group12]	[CD86, CRTAM, GFI1, KLRK1, LAG3, MYO1F, NCR3, NLRC5, SH2D1A, TXK]	0.00736741
	GO:0002283	GO_BiologicalProcess-GOA_26.11.2015_10h59	neutrophil activation involved in immune response	[Group9]	[MYO1F, PRAM1, TYROBP, ZAP70]	0.00747327
	GO:0031294	GO_BiologicalProcess-GOA_26.11.2015_10h59	lymphocyte costimulation	[Group10, Group11, Group6]	[CARD11, CCR7, CD3E, CD5]	0.00747327
	GO:0045076	GO_BiologicalProcess-GOA_26.11.2015_10h59	regulation of interleukin-2 biosynthetic process	[Group11, Group6]	[CARD11, CD3E, LAG3, PRKCQ]	0.00747327
	GO:0071624	GO_BiologicalProcess-GOA_26.11.2015_10h59	positive regulation of granulocyte chemotaxis	[Group0, Group10]	[CCR7, CD74, NCKAP1L, RAC2]	0.00747327
	GO:1902624	GO_BiologicalProcess-GOA_26.11.2015_10h59	positive regulation of neutrophil migration	[Group0, Group10]	[CCR7, CD74, NCKAP1L, RAC2]	0.00747327
	GO:0042035	GO_BiologicalProcess-GOA_26.11.2015_10h59	regulation of cytokine biosynthetic process	[Group11]	[CARD11, CD3E, INPP5D, LAG3, LTB, PRKCQ, TNFSF8]	0.00887106
	GO:0045089	GO_BiologicalProcess-GOA_26.11.2015_10h59	positive regulation of innate immune response	[Group12]	[CD86, CRTAM, GFI1, KLRK1, LAG3, NCR3, NLRC5, SH2D1A, TXK]	0.00908275
	GO:0045586	GO_BiologicalProcess-GOA_26.11.2015_10h59	regulation of gamma-delta T cell differentiation	[Group10, Group14]	[LCK, NCKAP1L, PTPRC]	0.00910214
	GO:0045588	GO_BiologicalProcess-GOA_26.11.2015_10h59	positive regulation of gamma-delta T cell differentiation	[Group10, Group14]	[LCK, NCKAP1L, PTPRC]	0.00910214
	GO:0046643	GO_BiologicalProcess-GOA_26.11.2015_10h59	regulation of gamma-delta T cell activation	[Group10, Group14]	[LCK, NCKAP1L, PTPRC]	0.00910214
	GO:0046645	GO_BiologicalProcess-GOA_26.11.2015_10h59	positive regulation of gamma-delta T cell activation	[Group10, Group14]	[LCK, NCKAP1L, PTPRC]	0.00910214
IGK	REACTOME:6986239	REACTOME_30.11.2015	Generation of second messenger molecules	[Group2]	[BOLA-DRA, BOLA-DRB3, CD247, CD3D, CD3E, CD3G, LAT, LCK, ZAP70]	1.22179e-14
	REACTOME:6986238	REACTOME_30.11.2015	Translocation of ZAP-70 to Immunological synapse	[Group0, Group2]	[BOLA-DRA, BOLA-DRB3, CD247, CD3D, CD3E, CD3G, LCK, ZAP70]	2.53891e-14
	REACTOME:6986237	REACTOME_30.11.2015	Phosphorylation of CD3 and TCR zeta chains	[Group2]	[BOLA-DRA, BOLA-DRB3, CD247, CD3D, CD3E, CD3G, LCK]	1.70436e-11
	REACTOME:6986365	REACTOME_30.11.2015	PD-1 signaling	[Group2]	[BOLA-DRA, BOLA-DRB3, CD247, CD3D, CD3E, CD3G, LCK]	6.24323e-11
	GO:0050851	GO_BiologicalProcess-GOA_26.11.2015_10h59	antigen receptor-mediated signaling pathway	[Group0]	[CD247, CD3E, CD79A, CD79B, IGHM, LCK, PRKCB, PTPRC, SKAP1, ZAP70]	1.02313e-10
	GO:0002429	GO_BiologicalProcess-GOA_26.11.2015_10h59	immune response-activating cell surface receptor signaling pathway	[Group0]	[CD247, CD3E, CD79A, CD79B, IGHM, LCK, PRKCB, PTPRC, SKAP1, ZAP70]	4.16344e-10
	REACTOME:6986189	REACTOME_30.11.2015	Adaptive Immune System	[Group2]	[BOLA-DMA, BOLA-DRA, BOLA-DRB3, CD247, CD3D, CD3E, CD3G, CD74, CD79A, CD79B, LAT, LCK, PRKCB, SH2D1A, SLAMF7, ZAP70]	4.23745e-10
	GO:0002768	GO_BiologicalProcess-GOA_26.11.2015_10h59	immune response-regulating cell surface receptor signaling pathway	[Group0]	[CD247, CD3E, CD79A, CD79B, IGHM, LCK, PRKCB, PTPRC, SKAP1, ZAP70]	1.06749e-09
	GO:0050853	GO_BiologicalProcess-GOA_26.11.2015_10h59	B cell receptor signaling pathway	[Group0]	[CD79A, CD79B, IGHM, LCK, PRKCB, PTPRC, ZAP70]	7.56929e-09
	REACTOME:6986236	REACTOME_30.11.2015	TCR signaling	[Group2]	[BOLA-DRA, BOLA-DRB3, CD247, CD3D, CD3E, CD3G, LAT, LCK, ZAP70]	1.25067e-07
	GO:0002757	GO_BiologicalProcess-GOA_26.11.2015_10h59	immune response-activating signal transduction	[Group0]	[CD247, CD3E, CD79A, CD79B, IGHM, LCK, PRKCB, PTPRC, SKAP1, ZAP70]	2.15093e-07
	REACTOME:6986188	REACTOME_30.11.2015	Costimulation by the CD28 family	[Group2]	[BOLA-DRA, BOLA-DRB3, CD247, CD3D, CD3E, CD3G, LCK]	4.67276e-07
	GO:0045061	GO_BiologicalProcess-GOA_26.11.2015_10h59	thymic T cell selection	[Group0]	[CD3D, CD3E, CD74, PTPRC, ZAP70]	6.18678e-07
	GO:0002253	GO_BiologicalProcess-GOA_26.11.2015_10h59	activation of immune response	[Group0]	[CD247, CD3E, CD79A, CD79B, IGHM, LCK, PRKCB, PTPRC, SKAP1, ZAP70]	1.08652e-06
	GO:0042113	GO_BiologicalProcess-GOA_26.11.2015_10h59	B cell activation	[Group0]	[CD180, CD74, CD79A, CXCR5, IGHM, MZB1, PRKCB, PTPRC, ZAP70]	1.56227e-06
	GO:0045059	GO_BiologicalProcess-GOA_26.11.2015_10h59	positive thymic T cell selection	[Group0]	[CD3D, CD74, PTPRC, ZAP70]	1.96254e-06
	GO:0051249	GO_BiologicalProcess-GOA_26.11.2015_10h59	regulation of lymphocyte activation	[Group0]	[CD3E, CD5, CD74, IGHM, LAT, LCK, MZB1, PTPRC, RAC2, ZAP70]	3.57575e-06
	GO:0050852	GO_BiologicalProcess-GOA_26.11.2015_10h59	T cell receptor signaling pathway	[Group0, Group2]	[CD247, CD3E, LCK, PTPRC, SKAP1, ZAP70]	4.36593e-06
	REACTOME:6986210	REACTOME_30.11.2015	Immunoregulatory interactions between a Lymphoid and a non-Lymphoid cell	[Group2]	[CD247, CD3D, CD3E, CD3G, SH2D1A, SLAMF7]	5.019e-06
	GO:0043383	GO_BiologicalProcess-GOA_26.11.2015_10h59	negative T cell selection	[Group0]	[CD3E, CD74, PTPRC, ZAP70]	6.50424e-06
	GO:0045060	GO_BiologicalProcess-GOA_26.11.2015_10h59	negative thymic T cell selection	[Group0]	[CD3E, CD74, PTPRC, ZAP70]	6.50424e-06
	GO:0045058	GO_BiologicalProcess-GOA_26.11.2015_10h59	T cell selection	[Group0]	[CD3D, CD3E, CD74, PTPRC, ZAP70]	1.35229e-05
	REACTOME:6986235	REACTOME_30.11.2015	Downstream TCR signaling	[Group2]	[BOLA-DRA, BOLA-DRB3, CD247, CD3D, CD3E, CD3G, LCK]	2.01577e-05
	GO:0050863	GO_BiologicalProcess-GOA_26.11.2015_10h59	regulation of T cell activation	[Group0]	[CD3E, CD5, CD74, LAT, LCK, PTPRC, RAC2, ZAP70]	2.56616e-05
	GO:0046651	GO_BiologicalProcess-GOA_26.11.2015_10h59	lymphocyte proliferation	[Group0]	[CD180, CD3E, CD74, CD79A, MZB1, PTPRC, RAC2, ZAP70]	3.81572e-05
	GO:1903037	GO_BiologicalProcess-GOA_26.11.2015_10h59	regulation of leukocyte cell-cell adhesion	[Group0]	[CD3E, CD5, CD74, LAT, LCK, PTPRC, RAC2, ZAP70]	4.19055e-05
	GO:0043368	GO_BiologicalProcess-GOA_26.11.2015_10h59	positive T cell selection	[Group0]	[CD3D, CD74, PTPRC, ZAP70]	4.47371e-05
	GO:0034110	GO_BiologicalProcess-GOA_26.11.2015_10h59	regulation of homotypic cell-cell adhesion	[Group0]	[CD3E, CD5, CD74, LAT, LCK, PTPRC, RAC2, ZAP70]	5.90935e-05
	GO:0042110	GO_BiologicalProcess-GOA_26.11.2015_10h59	T cell activation	[Group0]	[CD3D, CD3E, CD5, CD74, LAT, LCK, PTPRC, RAC2, ZAP70]	0.000155899
	GO:0070489	GO_BiologicalProcess-GOA_26.11.2015_10h59	T cell aggregation	[Group0]	[CD3D, CD3E, CD5, CD74, LAT, LCK, PTPRC, RAC2, ZAP70]	0.000155899
	GO:0071593	GO_BiologicalProcess-GOA_26.11.2015_10h59	lymphocyte aggregation	[Group0]	[CD3D, CD3E, CD5, CD74, LAT, LCK, PTPRC, RAC2, ZAP70]	0.000158251
	GO:0033077	GO_BiologicalProcess-GOA_26.11.2015_10h59	T cell differentiation in thymus	[Group0]	[CD3D, CD3E, CD74, PTPRC, ZAP70]	0.000186434
	GO:0071594	GO_BiologicalProcess-GOA_26.11.2015_10h59	thymocyte aggregation	[Group0]	[CD3D, CD3E, CD74, PTPRC, ZAP70]	0.000186434
	GO:0070486	GO_BiologicalProcess-GOA_26.11.2015_10h59	leukocyte aggregation	[Group0]	[CD3D, CD3E, CD5, CD74, LAT, LCK, PTPRC, RAC2, ZAP70]	0.000188708
	GO:0051251	GO_BiologicalProcess-GOA_26.11.2015_10h59	positive regulation of lymphocyte activation	[Group0]	[CD3E, CD5, CD74, IGHM, LCK, PTPRC, ZAP70]	0.000237952
	GO:0050870	GO_BiologicalProcess-GOA_26.11.2015_10h59	positive regulation of T cell activation	[Group0]	[CD3E, CD5, CD74, LCK, PTPRC, ZAP70]	0.000369017
	GO:1903039	GO_BiologicalProcess-GOA_26.11.2015_10h59	positive regulation of leukocyte cell-cell adhesion	[Group0]	[CD3E, CD5, CD74, LCK, PTPRC, ZAP70]	0.000438543
	GO:0034112	GO_BiologicalProcess-GOA_26.11.2015_10h59	positive regulation of homotypic cell-cell adhesion	[Group0]	[CD3E, CD5, CD74, LCK, PTPRC, ZAP70]	0.000443171
	GO:0002696	GO_BiologicalProcess-GOA_26.11.2015_10h59	positive regulation of leukocyte activation	[Group0]	[CD3E, CD5, CD74, IGHM, LCK, PTPRC, ZAP70]	0.000450689
	GO:0046641	GO_BiologicalProcess-GOA_26.11.2015_10h59	positive regulation of alpha-beta T cell proliferation	[Group0]	[CD3E, PTPRC, ZAP70]	0.000530777
	GO:0050670	GO_BiologicalProcess-GOA_26.11.2015_10h59	regulation of lymphocyte proliferation	[Group0]	[CD3E, CD74, MZB1, PTPRC, RAC2, ZAP70]	0.00076665
	GO:0032944	GO_BiologicalProcess-GOA_26.11.2015_10h59	regulation of mononuclear cell proliferation	[Group0]	[CD3E, CD74, MZB1, PTPRC, RAC2, ZAP70]	0.000787603
	GO:0030098	GO_BiologicalProcess-GOA_26.11.2015_10h59	lymphocyte differentiation	[Group0]	[CD3D, CD3E, CD74, CD79A, LCK, PTPRC, ZAP70]	0.000921416
	GO:0046640	GO_BiologicalProcess-GOA_26.11.2015_10h59	regulation of alpha-beta T cell proliferation	[Group0]	[CD3E, PTPRC, ZAP70]	0.00094542
	GO:0050864	GO_BiologicalProcess-GOA_26.11.2015_10h59	regulation of B cell activation	[Group0]	[CD74, IGHM, MZB1, PTPRC, ZAP70]	0.00108041
	GO:0022409	GO_BiologicalProcess-GOA_26.11.2015_10h59	positive regulation of cell-cell adhesion	[Group0]	[CD3E, CD5, CD74, LCK, PTPRC, ZAP70]	0.00110426
	GO:0030217	GO_BiologicalProcess-GOA_26.11.2015_10h59	T cell differentiation	[Group0, Group2]	[CD3D, CD3E, CD74, LCK, PTPRC, ZAP70]	0.00126334
	GO:0046633	GO_BiologicalProcess-GOA_26.11.2015_10h59	alpha-beta T cell proliferation	[Group0]	[CD3E, PTPRC, ZAP70]	0.00137135
	GO:0045582	GO_BiologicalProcess-GOA_26.11.2015_10h59	positive regulation of T cell differentiation	[Group0]	[CD74, LCK, PTPRC, ZAP70]	0.0015113
	GO:0002702	GO_BiologicalProcess-GOA_26.11.2015_10h59	positive regulation of production of molecular mediator of immune response	[Group0]	[CD37, CD74, MZB1, PTPRC]	0.00198509
	GO:0050871	GO_BiologicalProcess-GOA_26.11.2015_10h59	positive regulation of B cell activation	[Group0]	[CD74, IGHM, PTPRC, ZAP70]	0.00278254
	GO:0042100	GO_BiologicalProcess-GOA_26.11.2015_10h59	B cell proliferation	[Group0]	[CD180, CD74, CD79A, MZB1]	0.0031781
	GO:0045621	GO_BiologicalProcess-GOA_26.11.2015_10h59	positive regulation of lymphocyte differentiation	[Group0]	[CD74, LCK, PTPRC, ZAP70]	0.00330848
	GO:0045580	GO_BiologicalProcess-GOA_26.11.2015_10h59	regulation of T cell differentiation	[Group0]	[CD74, LCK, PTPRC, ZAP70]	0.00505299
	GO:0050921	GO_BiologicalProcess-GOA_26.11.2015_10h59	positive regulation of chemotaxis	[Group1]	[CD74, IL16, RAC2]	0.00600568
	GO:0002639	GO_BiologicalProcess-GOA_26.11.2015_10h59	positive regulation of immunoglobulin production	[Group0]	[CD37, MZB1, PTPRC]	0.00603707
	GO:0050854	GO_BiologicalProcess-GOA_26.11.2015_10h59	regulation of antigen receptor-mediated signaling pathway	[Group0]	[LCK, PRKCB, PTPRC]	0.00738745
	REACTOME:6986719	REACTOME_30.11.2015	MHC class II antigen presentation	[Group3]	[BOLA-DMA, BOLA-DRA, BOLA-DRB3, CD74]	0.00745854
	GO:0002637	GO_BiologicalProcess-GOA_26.11.2015_10h59	regulation of immunoglobulin production	[Group0]	[CD37, MZB1, PTPRC]	0.00877459
	GO:1902107	GO_BiologicalProcess-GOA_26.11.2015_10h59	positive regulation of leukocyte differentiation	[Group0]	[CD74, LCK, PTPRC, ZAP70]	0.00883649
	GO:0070665	GO_BiologicalProcess-GOA_26.11.2015_10h59	positive regulation of leukocyte proliferation	[Group0]	[CD3E, CD74, PTPRC, ZAP70]	0.00955356
	GO:0046634	GO_BiologicalProcess-GOA_26.11.2015_10h59	regulation of alpha-beta T cell activation	[Group0]	[CD3E, PTPRC, ZAP70]	0.00981835
	GO:0042129	GO_BiologicalProcess-GOA_26.11.2015_10h59	regulation of T cell proliferation	[Group0]	[CD3E, PTPRC, RAC2, ZAP70]	0.00985149
CLEC2D	REACTOME:6985830	REACTOME_30.11.2015	Immune System	[Group5, Group7]	[ADCY7, B2M, BIRC3, BOLA-DOA, BOLA-DRA, BOLA-DRB3, C1QB, C1QC, CD180, CD247, CD3D, CD3E, CD3G, CD74, CD8A, CTSS, CYBB, CYLD, IL2RA, IL2RG, INPP5D, ITGAL, ITGB2, LAT, LAT2, LCK, LCP2, LTB, LYN, NCF1, NCKAP1L, PDCD1LG2, PRKCB, PSMB8, PSMB9, PSME1, PTPN6, SELL, SH2D1A, SLAMF7, TAP1, TNFSF13B, TYROBP]	1.00921e-19
	REACTOME:6986189	REACTOME_30.11.2015	Adaptive Immune System	[Group5, Group7, Group8]	[B2M, BOLA-DOA, BOLA-DRA, BOLA-DRB3, CD247, CD3D, CD3E, CD3G, CD74, CD8A, CTSS, CYBB, INPP5D, ITGAL, ITGB2, LAT, LCK, LCP2, LYN, NCF1, PDCD1LG2, PRKCB, PSMB8, PSMB9, PSME1, PTPN6, SELL, SH2D1A, SLAMF7, TAP1]	1.18949e-16
	GO:0042110	GO_BiologicalProcess-GOA_26.11.2015_10h59	T cell activation	[Group4]	[APBB1IP, B2M, CCL5, CD3D, CD3E, CD48, CD74, CD8A, CORO1A, CYLD, FCER1G, IDO1, IL2RA, ITGAL, ITGB2, LAT, LCK, LCP1, NCKAP1L, PDCD1LG2, PTPRC, RAC2, VAV1]	6.46966e-13
	GO:0070489	GO_BiologicalProcess-GOA_26.11.2015_10h59	T cell aggregation	[Group4]	[APBB1IP, B2M, CCL5, CD3D, CD3E, CD48, CD74, CD8A, CORO1A, CYLD, FCER1G, IDO1, IL2RA, ITGAL, ITGB2, LAT, LCK, LCP1, NCKAP1L, PDCD1LG2, PTPRC, RAC2, VAV1]	6.46966e-13
	GO:0071593	GO_BiologicalProcess-GOA_26.11.2015_10h59	lymphocyte aggregation	[Group4]	[APBB1IP, B2M, CCL5, CD3D, CD3E, CD48, CD74, CD8A, CORO1A, CYLD, FCER1G, IDO1, IL2RA, ITGAL, ITGB2, LAT, LCK, LCP1, NCKAP1L, PDCD1LG2, PTPRC, RAC2, VAV1]	7.13597e-13
	GO:0070486	GO_BiologicalProcess-GOA_26.11.2015_10h59	leukocyte aggregation	[Group4]	[APBB1IP, B2M, CCL5, CD3D, CD3E, CD48, CD74, CD8A, CORO1A, CYLD, FCER1G, IDO1, IL2RA, ITGAL, ITGB2, LAT, LCK, LCP1, NCKAP1L, PDCD1LG2, PTPRC, RAC2, VAV1]	1.29555e-12
	REACTOME:6986365	REACTOME_30.11.2015	PD-1 signaling	[Group8]	[BOLA-DRA, BOLA-DRB3, CD247, CD3D, CD3E, CD3G, LCK, PDCD1LG2, PTPN6]	8.17727e-12
	REACTOME:6986239	REACTOME_30.11.2015	Generation of second messenger molecules	[Group8]	[BOLA-DRA, BOLA-DRB3, CD247, CD3D, CD3E, CD3G, LAT, LCK, LCP2]	7.66197e-11
	REACTOME:6986210	REACTOME_30.11.2015	Immunoregulatory interactions between a Lymphoid and a non-Lymphoid cell	[Group7]	[B2M, CD247, CD3D, CD3E, CD3G, CD8A, ITGAL, ITGB2, SELL, SH2D1A, SLAMF7]	4.07248e-10
	GO:0051249	GO_BiologicalProcess-GOA_26.11.2015_10h59	regulation of lymphocyte activation	[Group4]	[BANK1, CCL5, CD3E, CD74, CORO1A, CYLD, IDO1, IL2RA, INPP5D, ITGAL, LAT, LCK, LYN, NCKAP1L, PDCD1LG2, PPP2R3C, PTPRC, RAC2]	2.665e-09
	REACTOME:6986238	REACTOME_30.11.2015	Translocation of ZAP-70 to Immunological synapse	[Group8]	[BOLA-DRA, BOLA-DRB3, CD247, CD3D, CD3E, CD3G, LCK]	8.93018e-09
	REACTOME:6986237	REACTOME_30.11.2015	Phosphorylation of CD3 and TCR zeta chains	[Group8]	[BOLA-DRA, BOLA-DRB3, CD247, CD3D, CD3E, CD3G, LCK]	1.9068e-08
	REACTOME:6985888	REACTOME_30.11.2015	GPVI-mediated activation cascade	[Group2, Group5]	[FCER1G, IL2RA, IL2RG, LAT, LCK, LCP2, LYN, PTPN6, RAC2]	1.94335e-08
	GO:0046651	GO_BiologicalProcess-GOA_26.11.2015_10h59	lymphocyte proliferation	[Group4]	[CCL5, CD180, CD3E, CD74, CORO1A, IDO1, IL2RA, INPP5D, ITGAL, ITGB2, LYN, NCKAP1L, PDCD1LG2, PTPRC, RAC2]	2.54256e-08
	REACTOME:6986236	REACTOME_30.11.2015	TCR signaling	[Group5, Group7, Group8]	[BOLA-DRA, BOLA-DRB3, CD247, CD3D, CD3E, CD3G, INPP5D, LAT, LCK, LCP2, PSMB8, PSMB9, PSME1]	2.62259e-08
	GO:0034110	GO_BiologicalProcess-GOA_26.11.2015_10h59	regulation of homotypic cell-cell adhesion	[Group4]	[CCL5, CD3E, CD74, CORO1A, CYLD, IDO1, IL2RA, ITGAL, LAT, LCK, LYN, NCKAP1L, PDCD1LG2, PTPRC, RAC2]	6.51073e-08
	REACTOME:6986188	REACTOME_30.11.2015	Costimulation by the CD28 family	[Group8]	[BOLA-DRA, BOLA-DRB3, CD247, CD3D, CD3E, CD3G, LCK, LYN, PDCD1LG2, PTPN6]	6.90318e-08
	GO:0050670	GO_BiologicalProcess-GOA_26.11.2015_10h59	regulation of lymphocyte proliferation	[Group4]	[CCL5, CD3E, CD74, CORO1A, IDO1, IL2RA, INPP5D, ITGAL, LYN, NCKAP1L, PDCD1LG2, PTPRC, RAC2]	8.72612e-08
	GO:0032944	GO_BiologicalProcess-GOA_26.11.2015_10h59	regulation of mononuclear cell proliferation	[Group4]	[CCL5, CD3E, CD74, CORO1A, IDO1, IL2RA, INPP5D, ITGAL, LYN, NCKAP1L, PDCD1LG2, PTPRC, RAC2]	9.86788e-08
	GO:0050863	GO_BiologicalProcess-GOA_26.11.2015_10h59	regulation of T cell activation	[Group4]	[CCL5, CD3E, CD74, CORO1A, CYLD, IDO1, IL2RA, ITGAL, LAT, LCK, NCKAP1L, PDCD1LG2, PTPRC, RAC2]	1.3225e-07
	GO:0002429	GO_BiologicalProcess-GOA_26.11.2015_10h59	immune response-activating cell surface receptor signaling pathway	[Group4]	[CD247, CD3E, FCER1G, LAT2, LCK, LCP2, LPXN, LYN, NCKAP1L, PRKCB, PTPRC]	3.08036e-07
	GO:1903037	GO_BiologicalProcess-GOA_26.11.2015_10h59	regulation of leukocyte cell-cell adhesion	[Group4]	[CCL5, CD3E, CD74, CORO1A, CYLD, IDO1, IL2RA, ITGAL, LAT, LCK, NCKAP1L, PDCD1LG2, PTPRC, RAC2]	3.32381e-07
	REACTOME:6985829	REACTOME_30.11.2015	Innate Immune System	[Group5]	[ADCY7, B2M, C1QB, C1QC, CD180, CD247, CD3G, CTSS, CYLD, IL2RA, IL2RG, ITGB2, LAT, LAT2, LCK, LCP2, LYN, NCKAP1L, PSMB8, PSMB9, PSME1, TYROBP]	5.78904e-07
	GO:0002768	GO_BiologicalProcess-GOA_26.11.2015_10h59	immune response-regulating cell surface receptor signaling pathway	[Group4]	[CD247, CD3E, FCER1G, LAT2, LCK, LCP2, LPXN, LYN, NCKAP1L, PRKCB, PTPRC]	8.57201e-07
	GO:0050851	GO_BiologicalProcess-GOA_26.11.2015_10h59	antigen receptor-mediated signaling pathway	[Group4]	[CD247, CD3E, LAT2, LCK, LCP2, LPXN, LYN, NCKAP1L, PRKCB, PTPRC]	1.18025e-06
	REACTOME:6986235	REACTOME_30.11.2015	Downstream TCR signaling	[Group7, Group8]	[BOLA-DRA, BOLA-DRB3, CD247, CD3D, CD3E, CD3G, INPP5D, LCK, PSMB8, PSMB9, PSME1]	1.46574e-06
	REACTOME:6985882	REACTOME_30.11.2015	Hemostasis	[Group2, Group5]	[APBB1IP, CD2, CD244, CD48, FCER1G, IL2RA, IL2RG, ITGAL, ITGB2, LAT, LCK, LCP2, LYN, PRKCB, PTPN6, RAC2, SELL, SRGN]	1.61362e-06
	GO:0002253	GO_BiologicalProcess-GOA_26.11.2015_10h59	activation of immune response	[Group4]	[BIRC3, C1QB, CD247, CD3E, FCER1G, IFIH1, LAT2, LCK, LCP2, LPXN, LYN, NCKAP1L, PRKCB, PTPRC]	2.8107e-06
	GO:0002757	GO_BiologicalProcess-GOA_26.11.2015_10h59	immune response-activating signal transduction	[Group4]	[BIRC3, CD247, CD3E, FCER1G, IFIH1, LAT2, LCK, LCP2, LPXN, LYN, NCKAP1L, PRKCB, PTPRC]	2.93855e-06
	GO:0002696	GO_BiologicalProcess-GOA_26.11.2015_10h59	positive regulation of leukocyte activation	[Group4]	[CCL5, CD3E, CD74, CORO1A, FCER1G, IL2RA, INPP5D, ITGAL, LCK, NCKAP1L, PDCD1LG2, PPP2R3C, PTPRC]	3.83912e-06
	GO:0002521	GO_BiologicalProcess-GOA_26.11.2015_10h59	leukocyte differentiation	[Group4]	[B2M, C1QC, CD3D, CD3E, CD74, CD8A, CYLD, FCER1G, HCLS1, INPP5D, LCK, LYN, NCKAP1L, PPP2R3C, PTPRC, SPI1, TYROBP]	4.5633e-06
	GO:0042129	GO_BiologicalProcess-GOA_26.11.2015_10h59	regulation of T cell proliferation	[Group4]	[CCL5, CD3E, CORO1A, IDO1, IL2RA, ITGAL, NCKAP1L, PDCD1LG2, PTPRC, RAC2]	5.8811e-06
	GO:0042098	GO_BiologicalProcess-GOA_26.11.2015_10h59	T cell proliferation	[Group4]	[CCL5, CD3E, CORO1A, IDO1, IL2RA, ITGAL, ITGB2, NCKAP1L, PDCD1LG2, PTPRC, RAC2]	6.16428e-06
	GO:0050853	GO_BiologicalProcess-GOA_26.11.2015_10h59	B cell receptor signaling pathway	[Group4]	[LAT2, LCK, LPXN, LYN, NCKAP1L, PRKCB, PTPRC]	7.75494e-06
	GO:0070665	GO_BiologicalProcess-GOA_26.11.2015_10h59	positive regulation of leukocyte proliferation	[Group4]	[CCL5, CD3E, CD74, CORO1A, IL2RA, ITGAL, LYN, NCKAP1L, PDCD1LG2, PTPRC]	8.63411e-06
	GO:0051251	GO_BiologicalProcess-GOA_26.11.2015_10h59	positive regulation of lymphocyte activation	[Group4]	[CCL5, CD3E, CD74, CORO1A, IL2RA, INPP5D, ITGAL, LCK, NCKAP1L, PDCD1LG2, PPP2R3C, PTPRC]	9.97352e-06
	GO:0030098	GO_BiologicalProcess-GOA_26.11.2015_10h59	lymphocyte differentiation	[Group4]	[B2M, CD3D, CD3E, CD74, CD8A, CYLD, FCER1G, INPP5D, LCK, NCKAP1L, PPP2R3C, PTPRC, SPI1]	1.93336e-05
	GO:0048534	GO_BiologicalProcess-GOA_26.11.2015_10h59	hematopoietic or lymphoid organ development	[Group4]	[APOBEC3B, B2M, C1QC, CD3D, CD3E, CD74, CD8A, CYLD, FCER1G, FLI1, HCLS1, INPP5D, LCK, LTB, LYN, NCKAP1L, PPP2R3C, PTPRC, SAMD9, SPI1, TYROBP]	2.22583e-05
	GO:0050870	GO_BiologicalProcess-GOA_26.11.2015_10h59	positive regulation of T cell activation	[Group4]	[CCL5, CD3E, CD74, CORO1A, IL2RA, ITGAL, LCK, NCKAP1L, PDCD1LG2, PTPRC]	2.82603e-05
	REACTOME:6985881	REACTOME_30.11.2015	Platelet activation, signaling and aggregation	[Group2, Group5]	[APBB1IP, FCER1G, IL2RA, IL2RG, LAT, LCK, LCP2, LYN, PRKCB, PTPN6, RAC2, SRGN]	3.57137e-05
	GO:1903039	GO_BiologicalProcess-GOA_26.11.2015_10h59	positive regulation of leukocyte cell-cell adhesion	[Group4]	[CCL5, CD3E, CD74, CORO1A, IL2RA, ITGAL, LCK, NCKAP1L, PDCD1LG2, PTPRC]	3.89442e-05
	GO:0034112	GO_BiologicalProcess-GOA_26.11.2015_10h59	positive regulation of homotypic cell-cell adhesion	[Group4]	[CCL5, CD3E, CD74, CORO1A, IL2RA, ITGAL, LCK, NCKAP1L, PDCD1LG2, PTPRC]	4.31475e-05
	GO:0002695	GO_BiologicalProcess-GOA_26.11.2015_10h59	negative regulation of leukocyte activation	[Group4]	[BANK1, CD37, CD74, CYLD, IDO1, IL2RA, INPP5D, LYN, PDCD1LG2]	4.45561e-05
	GO:0030097	GO_BiologicalProcess-GOA_26.11.2015_10h59	hemopoiesis	[Group4]	[APOBEC3B, B2M, C1QC, CD3D, CD3E, CD74, CD8A, CYLD, FCER1G, FLI1, HCLS1, INPP5D, LCK, LYN, NCKAP1L, PPP2R3C, PTPRC, SAMD9, SPI1, TYROBP]	4.83685e-05
	GO:0050671	GO_BiologicalProcess-GOA_26.11.2015_10h59	positive regulation of lymphocyte proliferation	[Group4]	[CCL5, CD3E, CD74, CORO1A, IL2RA, ITGAL, NCKAP1L, PDCD1LG2, PTPRC]	5.67855e-05
	GO:0042102	GO_BiologicalProcess-GOA_26.11.2015_10h59	positive regulation of T cell proliferation	[Group4]	[CCL5, CD3E, CORO1A, IL2RA, ITGAL, NCKAP1L, PDCD1LG2, PTPRC]	5.80374e-05
	GO:0032946	GO_BiologicalProcess-GOA_26.11.2015_10h59	positive regulation of mononuclear cell proliferation	[Group4]	[CCL5, CD3E, CD74, CORO1A, IL2RA, ITGAL, NCKAP1L, PDCD1LG2, PTPRC]	6.36119e-05
	GO:0002260	GO_BiologicalProcess-GOA_26.11.2015_10h59	lymphocyte homeostasis	[Group4]	[CD74, CORO1A, IL2RA, LAT, LYN, NCKAP1L, PPP2R3C]	7.58839e-05
	GO:0051250	GO_BiologicalProcess-GOA_26.11.2015_10h59	negative regulation of lymphocyte activation	[Group4]	[BANK1, CD74, CYLD, IDO1, IL2RA, INPP5D, LYN, PDCD1LG2]	0.000119135
	GO:0071887	GO_BiologicalProcess-GOA_26.11.2015_10h59	leukocyte apoptotic process	[Group4]	[CCL5, CD3G, CD74, FCER1G, HCLS1, IDO1, IL2RA, LYN]	0.000177821
	GO:1902105	GO_BiologicalProcess-GOA_26.11.2015_10h59	regulation of leukocyte differentiation	[Group4]	[C1QC, CD74, CYLD, HCLS1, INPP5D, LCK, LYN, NCKAP1L, PPP2R3C, PTPRC, TYROBP]	0.000189246
	GO:0022409	GO_BiologicalProcess-GOA_26.11.2015_10h59	positive regulation of cell-cell adhesion	[Group4]	[CCL5, CD3E, CD74, CORO1A, IL2RA, ITGAL, LCK, NCKAP1L, PDCD1LG2, PTPRC]	0.000250275
	GO:0030217	GO_BiologicalProcess-GOA_26.11.2015_10h59	T cell differentiation	[Group4]	[B2M, CD3D, CD3E, CD74, CD8A, CYLD, FCER1G, LCK, NCKAP1L, PTPRC]	0.000347493
	GO:2000106	GO_BiologicalProcess-GOA_26.11.2015_10h59	regulation of leukocyte apoptotic process	[Group4]	[CCL5, CD3G, CD74, FCER1G, HCLS1, IDO1, LYN]	0.00046718
	GO:1903706	GO_BiologicalProcess-GOA_26.11.2015_10h59	regulation of hemopoiesis	[Group4]	[C1QC, CD74, CYLD, HCLS1, INPP5D, LCK, LYN, NCKAP1L, PPP2R3C, PTPRC, SPI1, TYROBP]	0.000468636
	REACTOME:6985887	REACTOME_30.11.2015	Cell surface interactions at the vascular wall	[Group2]	[CD2, CD244, CD48, FCER1G, ITGAL, ITGB2, LYN, SELL]	0.000512949
	GO:0030593	GO_BiologicalProcess-GOA_26.11.2015_10h59	neutrophil chemotaxis	[Group4]	[CCL5, CD74, FCER1G, ITGB2, NCKAP1L, RAC2, VAV1]	0.000614481
	GO:0001608	GO_MolecularFunction-GOA_26.11.2015_10h59	G-protein coupled nucleotide receptor activity	[Group1]	[GPR171, P2RY10, P2RY13, PTAFR]	0.00062496
	GO:0035589	GO_BiologicalProcess-GOA_26.11.2015_10h59	G-protein coupled purinergic nucleotide receptor signaling pathway	[Group1]	[GPR171, P2RY10, P2RY13, PTAFR]	0.00062496
	GO:0045028	GO_MolecularFunction-GOA_26.11.2015_10h59	G-protein coupled purinergic nucleotide receptor activity	[Group1]	[GPR171, P2RY10, P2RY13, PTAFR]	0.00062496
	GO:0050855	GO_BiologicalProcess-GOA_26.11.2015_10h59	regulation of B cell receptor signaling pathway	[Group4]	[LPXN, LYN, PRKCB, PTPRC]	0.00062496
	GO:0042113	GO_BiologicalProcess-GOA_26.11.2015_10h59	B cell activation	[Group4]	[BANK1, CD180, CD74, INPP5D, LAT2, LYN, NCKAP1L, PPP2R3C, PRKCB, PTPRC]	0.00068014
	REACTOME:6985812	REACTOME_30.11.2015	Signaling by GPCR	[Group6]	[ADCY7, CCL5, CCR5, CXCR6, FGD2, FGD3, GPR65, IL2RA, IL2RG, LAT, P2RY10, P2RY13, PSMB8, PSMB9, PSME1, PTAFR, RAC2, RGS19]	0.00100231
	GO:0030595	GO_BiologicalProcess-GOA_26.11.2015_10h59	leukocyte chemotaxis	[Group4]	[CCL5, CD74, CORO1A, FCER1G, ITGB2, LYN, NCKAP1L, RAC2, VAV1]	0.00106938
	REACTOME:6985879	REACTOME_30.11.2015	GPCR downstream signaling	[Group6]	[ADCY7, CCL5, CCR5, CXCR6, FGD2, FGD3, GPR65, IL2RA, IL2RG, P2RY10, P2RY13, PTAFR, RAC2, RGS19]	0.00108973
	GO:1990266	GO_BiologicalProcess-GOA_26.11.2015_10h59	neutrophil migration	[Group4]	[CCL5, CD74, FCER1G, ITGB2, NCKAP1L, RAC2, VAV1]	0.00114928
	GO:0071621	GO_BiologicalProcess-GOA_26.11.2015_10h59	granulocyte chemotaxis	[Group4]	[CCL5, CD74, FCER1G, ITGB2, NCKAP1L, RAC2, VAV1]	0.00129309
	GO:0031349	GO_BiologicalProcess-GOA_26.11.2015_10h59	positive regulation of defense response	[Group4]	[BIRC3, CCL5, CTSS, FCER1G, IDO1, IFIH1, LYN, NLRC5, SH2D1A, VAV1]	0.00163185
	GO:0007229	GO_BiologicalProcess-GOA_26.11.2015_10h59	integrin-mediated signaling pathway	[Group0]	[FCER1G, FERMT3, ITGAL, ITGB2, LAT, TYROBP, VAV1]	0.00163306
	REACTOME:6986035	REACTOME_30.11.2015	Cytokine Signaling in Immune system	[Group5]	[BIRC3, IL2RA, IL2RG, INPP5D, LAT, LCK, LTB, LYN, PSMB8, PSMB9, PSME1, PTPN6, TNFSF13B]	0.00201783
	GO:0001614	GO_MolecularFunction-GOA_26.11.2015_10h59	purinergic nucleotide receptor activity	[Group1]	[GPR171, P2RY10, P2RY13, PTAFR]	0.00226567
	GO:0035588	GO_BiologicalProcess-GOA_26.11.2015_10h59	G-protein coupled purinergic receptor signaling pathway	[Group1]	[GPR171, P2RY10, P2RY13, PTAFR]	0.00226567
	GO:0035590	GO_BiologicalProcess-GOA_26.11.2015_10h59	purinergic nucleotide receptor signaling pathway	[Group1]	[GPR171, P2RY10, P2RY13, PTAFR]	0.00226567
	GO:0097530	GO_BiologicalProcess-GOA_26.11.2015_10h59	granulocyte migration	[Group4]	[CCL5, CD74, FCER1G, ITGB2, NCKAP1L, RAC2, VAV1]	0.00250831
	GO:0050798	GO_BiologicalProcess-GOA_26.11.2015_10h59	activated T cell proliferation	[Group4]	[IDO1, IL2RA, ITGAL, ITGB2, PDCD1LG2]	0.00262928
	GO:0050854	GO_BiologicalProcess-GOA_26.11.2015_10h59	regulation of antigen receptor-mediated signaling pathway	[Group4]	[LCK, LPXN, LYN, PRKCB, PTPRC]	0.00262928
	GO:0070227	GO_BiologicalProcess-GOA_26.11.2015_10h59	lymphocyte apoptotic process	[Group4]	[CCL5, CD3G, CD74, IDO1, IL2RA, LYN]	0.00307293
	GO:0097529	GO_BiologicalProcess-GOA_26.11.2015_10h59	myeloid leukocyte migration	[Group2, Group4]	[CCL5, CD74, FCER1G, ITGB2, LYN, NCKAP1L, RAC2, VAV1]	0.00322821
	GO:0050864	GO_BiologicalProcess-GOA_26.11.2015_10h59	regulation of B cell activation	[Group4]	[BANK1, CD74, INPP5D, LYN, NCKAP1L, PPP2R3C, PTPRC]	0.00372842
	GO:0045586	GO_BiologicalProcess-GOA_26.11.2015_10h59	regulation of gamma-delta T cell differentiation	[Group4]	[LCK, NCKAP1L, PTPRC]	0.00377094
	GO:0045588	GO_BiologicalProcess-GOA_26.11.2015_10h59	positive regulation of gamma-delta T cell differentiation	[Group4]	[LCK, NCKAP1L, PTPRC]	0.00377094
	GO:0046643	GO_BiologicalProcess-GOA_26.11.2015_10h59	regulation of gamma-delta T cell activation	[Group4]	[LCK, NCKAP1L, PTPRC]	0.00377094
	GO:0046645	GO_BiologicalProcess-GOA_26.11.2015_10h59	positive regulation of gamma-delta T cell activation	[Group4]	[LCK, NCKAP1L, PTPRC]	0.00377094
	GO:2000107	GO_BiologicalProcess-GOA_26.11.2015_10h59	negative regulation of leukocyte apoptotic process	[Group4]	[CCL5, CD74, FCER1G, HCLS1, IDO1]	0.00381167
	GO:0045061	GO_BiologicalProcess-GOA_26.11.2015_10h59	thymic T cell selection	[Group4]	[CD3D, CD3E, CD74, PTPRC]	0.00430539
	GO:0032945	GO_BiologicalProcess-GOA_26.11.2015_10h59	negative regulation of mononuclear cell proliferation	[Group4]	[IDO1, IL2RA, INPP5D, LYN, PDCD1LG2]	0.00454364
	GO:0050672	GO_BiologicalProcess-GOA_26.11.2015_10h59	negative regulation of lymphocyte proliferation	[Group4]	[IDO1, IL2RA, INPP5D, LYN, PDCD1LG2]	0.00454364
	GO:0070664	GO_BiologicalProcess-GOA_26.11.2015_10h59	negative regulation of leukocyte proliferation	[Group4]	[IDO1, IL2RA, INPP5D, LYN, PDCD1LG2]	0.00454364
	GO:0045621	GO_BiologicalProcess-GOA_26.11.2015_10h59	positive regulation of lymphocyte differentiation	[Group4]	[CD74, INPP5D, LCK, NCKAP1L, PPP2R3C, PTPRC]	0.0049998
	REACTOME:6985827	REACTOME_30.11.2015	DAP12 signaling	[Group5, Group8]	[ADCY7, B2M, IL2RA, IL2RG, LAT, LCK, LCP2, PSMB8, PSMB9, PSME1, TYROBP]	0.00525872
	GO:0045619	GO_BiologicalProcess-GOA_26.11.2015_10h59	regulation of lymphocyte differentiation	[Group4]	[CD74, CYLD, INPP5D, LCK, NCKAP1L, PPP2R3C, PTPRC]	0.00529689
	REACTOME:6985828	REACTOME_30.11.2015	DAP12 interactions	[Group5, Group8]	[ADCY7, B2M, IL2RA, IL2RG, LAT, LCK, LCP2, PSMB8, PSMB9, PSME1, TYROBP]	0.00546155
	GO:0035587	GO_BiologicalProcess-GOA_26.11.2015_10h59	purinergic receptor signaling pathway	[Group1]	[GPR171, P2RY10, P2RY13, PTAFR]	0.00562446
	GO:0050730	GO_BiologicalProcess-GOA_26.11.2015_10h59	regulation of peptidyl-tyrosine phosphorylation	[Group4]	[CCL5, CD3E, CD74, HCLS1, ITGB2, LCK, LYN, PTPN6, PTPRC]	0.00574375
	GO:0042492	GO_BiologicalProcess-GOA_26.11.2015_10h59	gamma-delta T cell differentiation	[Group4]	[LCK, NCKAP1L, PTPRC]	0.00707174
	GO:0042119	GO_BiologicalProcess-GOA_26.11.2015_10h59	neutrophil activation	[Group4]	[CCL5, FCER1G, MYO1F, TYROBP]	0.00730078
	GO:0060326	GO_BiologicalProcess-GOA_26.11.2015_10h59	cell chemotaxis	[Group4]	[CCL5, CD74, CORO1A, FCER1G, ITGB2, LYN, NCKAP1L, RAC2, VAV1]	0.00768534
	GO:0045576	GO_BiologicalProcess-GOA_26.11.2015_10h59	mast cell activation	[Group2, Group4, Group5]	[FCER1G, LCP2, LYN, PTPRE, RAC2]	0.00845085
	GO:0002285	GO_BiologicalProcess-GOA_26.11.2015_10h59	lymphocyte activation involved in immune response	[Group3]	[APBB1IP, CD180, CORO1A, FCER1G, ITGAL, LCP1, PTPRC]	0.00866644
	GO:0045577	GO_BiologicalProcess-GOA_26.11.2015_10h59	regulation of B cell differentiation	[Group4]	[INPP5D, NCKAP1L, PPP2R3C, PTPRC]	0.00923808
	GO:0070228	GO_BiologicalProcess-GOA_26.11.2015_10h59	regulation of lymphocyte apoptotic process	[Group4]	[CCL5, CD3G, CD74, IDO1, LYN]	0.00968861
LOC100336993	GO:0050851	GO_BiologicalProcess-GOA_26.11.2015_10h59	antigen receptor-mediated signaling pathway	[Group1, Group3]	[BLK, CCR7, CD3E, CD79A, CD79B, LCK]	2.36044e-06
	GO:0002429	GO_BiologicalProcess-GOA_26.11.2015_10h59	immune response-activating cell surface receptor signaling pathway	[Group1, Group3]	[BLK, CCR7, CD3E, CD79A, CD79B, LCK]	5.20657e-06
	GO:0051249	GO_BiologicalProcess-GOA_26.11.2015_10h59	regulation of lymphocyte activation	[Group3]	[CCR7, CD3E, CD5, INPP5D, LAT, LCK, SIT1, TBC1D10C]	5.3632e-06
	GO:0002768	GO_BiologicalProcess-GOA_26.11.2015_10h59	immune response-regulating cell surface receptor signaling pathway	[Group1, Group3]	[BLK, CCR7, CD3E, CD79A, CD79B, LCK]	8.5807e-06
	REACTOME:6986239	REACTOME_30.11.2015	Generation of second messenger molecules	[Group3]	[CD3D, CD3E, LAT, LCK]	1.17192e-05
	GO:0030098	GO_BiologicalProcess-GOA_26.11.2015_10h59	lymphocyte differentiation	[Group1, Group3]	[CCR7, CD3D, CD3E, CD40LG, CD79A, INPP5D, LCK]	2.96219e-05
	GO:0050853	GO_BiologicalProcess-GOA_26.11.2015_10h59	B cell receptor signaling pathway	[Group1]	[BLK, CD79A, CD79B, LCK]	6.09981e-05
	GO:0050863	GO_BiologicalProcess-GOA_26.11.2015_10h59	regulation of T cell activation	[Group3]	[CCR7, CD3E, CD5, LAT, LCK, SIT1]	0.000119823
	GO:1903037	GO_BiologicalProcess-GOA_26.11.2015_10h59	regulation of leukocyte cell-cell adhesion	[Group3]	[CCR7, CD3E, CD5, LAT, LCK, SIT1]	0.000157693
	GO:0031295	GO_BiologicalProcess-GOA_26.11.2015_10h59	T cell costimulation	[Group3]	[CCR7, CD3E, CD5]	0.000160363
	GO:0002757	GO_BiologicalProcess-GOA_26.11.2015_10h59	immune response-activating signal transduction	[Group1, Group3]	[BLK, CCR7, CD3E, CD79A, CD79B, LCK]	0.000164747
	GO:0034110	GO_BiologicalProcess-GOA_26.11.2015_10h59	regulation of homotypic cell-cell adhesion	[Group3]	[CCR7, CD3E, CD5, LAT, LCK, SIT1]	0.00019223
	GO:0031294	GO_BiologicalProcess-GOA_26.11.2015_10h59	lymphocyte costimulation	[Group3]	[CCR7, CD3E, CD5]	0.000194743
	REACTOME:6986238	REACTOME_30.11.2015	Translocation of ZAP-70 to Immunological synapse	[Group3]	[CD3D, CD3E, LCK]	0.000194743
	REACTOME:6986237	REACTOME_30.11.2015	Phosphorylation of CD3 and TCR zeta chains	[Group3]	[CD3D, CD3E, LCK]	0.00022849
	GO:0045061	GO_BiologicalProcess-GOA_26.11.2015_10h59	thymic T cell selection	[Group3]	[CCR7, CD3D, CD3E]	0.000274821
	REACTOME:6986236	REACTOME_30.11.2015	TCR signaling	[Group3]	[CD3D, CD3E, INPP5D, LAT, LCK]	0.000285787
	REACTOME:6986365	REACTOME_30.11.2015	PD-1 signaling	[Group3]	[CD3D, CD3E, LCK]	0.000304604
	REACTOME:6986188	REACTOME_30.11.2015	Costimulation by the CD28 family	[Group3]	[CD3D, CD3E, ICOS, LCK]	0.000339905
	GO:0051251	GO_BiologicalProcess-GOA_26.11.2015_10h59	positive regulation of lymphocyte activation	[Group3]	[CCR7, CD3E, CD5, INPP5D, LCK]	0.000968835
	GO:0045058	GO_BiologicalProcess-GOA_26.11.2015_10h59	T cell selection	[Group3]	[CCR7, CD3D, CD3E]	0.00122058
	GO:0002695	GO_BiologicalProcess-GOA_26.11.2015_10h59	negative regulation of leukocyte activation	[Group0]	[CD37, INPP5D, TBC1D10C]	0.00191933
	REACTOME:6985888	REACTOME_30.11.2015	GPVI-mediated activation cascade	[Group3]	[IL2RG, LAT, LCK]	0.00196448
	REACTOME:6986235	REACTOME_30.11.2015	Downstream TCR signaling	[Group3]	[CD3D, CD3E, INPP5D, LCK]	0.00223605
	GO:0034112	GO_BiologicalProcess-GOA_26.11.2015_10h59	positive regulation of homotypic cell-cell adhesion	[Group1, Group3]	[CCR7, CD3E, CD5, LCK]	0.00232789
	REACTOME:6986210	REACTOME_30.11.2015	Immunoregulatory interactions between a Lymphoid and a non-Lymphoid cell	[Group3]	[CD3D, CD3E, CD40LG]	0.00233212
	GO:0042100	GO_BiologicalProcess-GOA_26.11.2015_10h59	B cell proliferation	[Group3]	[CD40LG, CD79A, INPP5D]	0.00235374
	GO:0033077	GO_BiologicalProcess-GOA_26.11.2015_10h59	T cell differentiation in thymus	[Group3]	[CCR7, CD3D, CD3E]	0.00240965
	GO:0071594	GO_BiologicalProcess-GOA_26.11.2015_10h59	thymocyte aggregation	[Group3]	[CCR7, CD3D, CD3E]	0.00240965
	GO:0050870	GO_BiologicalProcess-GOA_26.11.2015_10h59	positive regulation of T cell activation	[Group1, Group3]	[CCR7, CD3E, CD5, LCK]	0.00244304
	GO:1903039	GO_BiologicalProcess-GOA_26.11.2015_10h59	positive regulation of leukocyte cell-cell adhesion	[Group1, Group3]	[CCR7, CD3E, CD5, LCK]	0.00250886
	GO:0050852	GO_BiologicalProcess-GOA_26.11.2015_10h59	T cell receptor signaling pathway	[Group1, Group3]	[CCR7, CD3E, LCK]	0.00252295
	GO:0050921	GO_BiologicalProcess-GOA_26.11.2015_10h59	positive regulation of chemotaxis	[Group2]	[CCR7, CXCR3, IL16]	0.00309025
	GO:0030183	GO_BiologicalProcess-GOA_26.11.2015_10h59	B cell differentiation	[Group3]	[CD40LG, CD79A, INPP5D]	0.00331185
LOC100847119	GO:0050851	GO_BiologicalProcess-GOA_26.11.2015_10h59	antigen receptor-mediated signaling pathway	[Group0, Group2]	[BLK, CD3E, CD79A, CD79B, LCK, TESPA1]	1.21343e-06
	GO:0002429	GO_BiologicalProcess-GOA_26.11.2015_10h59	immune response-activating cell surface receptor signaling pathway	[Group0, Group2]	[BLK, CD3E, CD79A, CD79B, LCK, TESPA1]	2.4887e-06
	GO:0051249	GO_BiologicalProcess-GOA_26.11.2015_10h59	regulation of lymphocyte activation	[Group0]	[CD3E, CD5, INPP5D, LAT, LCK, MZB1, SIT1, TESPA1]	2.61701e-06
	GO:0002768	GO_BiologicalProcess-GOA_26.11.2015_10h59	immune response-regulating cell surface receptor signaling pathway	[Group0, Group2]	[BLK, CD3E, CD79A, CD79B, LCK, TESPA1]	4.14352e-06
	GO:0050853	GO_BiologicalProcess-GOA_26.11.2015_10h59	B cell receptor signaling pathway	[Group2]	[BLK, CD79A, CD79B, LCK]	3.3054e-05
	GO:0050863	GO_BiologicalProcess-GOA_26.11.2015_10h59	regulation of T cell activation	[Group0]	[CD3E, CD5, LAT, LCK, SIT1, TESPA1]	5.94852e-05
	GO:1903037	GO_BiologicalProcess-GOA_26.11.2015_10h59	regulation of leukocyte cell-cell adhesion	[Group0]	[CD3E, CD5, LAT, LCK, SIT1, TESPA1]	7.71646e-05
	GO:0002757	GO_BiologicalProcess-GOA_26.11.2015_10h59	immune response-activating signal transduction	[Group0, Group2]	[BLK, CD3E, CD79A, CD79B, LCK, TESPA1]	7.95749e-05
	GO:0034110	GO_BiologicalProcess-GOA_26.11.2015_10h59	regulation of homotypic cell-cell adhesion	[Group0]	[CD3E, CD5, LAT, LCK, SIT1, TESPA1]	9.55743e-05
	REACTOME:6986365	REACTOME_30.11.2015	PD-1 signaling	[Group0]	[CD3E, LCK, PDCD1]	0.000190566
	REACTOME:6986239	REACTOME_30.11.2015	Generation of second messenger molecules	[Group0]	[CD3E, LAT, LCK]	0.000308478
	GO:0051251	GO_BiologicalProcess-GOA_26.11.2015_10h59	positive regulation of lymphocyte activation	[Group0]	[CD3E, CD5, INPP5D, LCK, TESPA1]	0.000534131
	GO:0045621	GO_BiologicalProcess-GOA_26.11.2015_10h59	positive regulation of lymphocyte differentiation	[Group0]	[INPP5D, LCK, TESPA1]	0.00114414
	REACTOME:6986188	REACTOME_30.11.2015	Costimulation by the CD28 family	[Group0]	[CD3E, LCK, PDCD1]	0.00114414
	GO:0050852	GO_BiologicalProcess-GOA_26.11.2015_10h59	T cell receptor signaling pathway	[Group0, Group2]	[CD3E, LCK, TESPA1]	0.0013145
	REACTOME:6986236	REACTOME_30.11.2015	TCR signaling	[Group0]	[CD3E, INPP5D, LAT, LCK]	0.00134416
	GO:0034112	GO_BiologicalProcess-GOA_26.11.2015_10h59	positive regulation of homotypic cell-cell adhesion	[Group0]	[CD3E, CD5, LCK, TESPA1]	0.00154588
	GO:0042100	GO_BiologicalProcess-GOA_26.11.2015_10h59	B cell proliferation	[Group1]	[CD79A, INPP5D, MZB1]	0.00161049
	GO:1903039	GO_BiologicalProcess-GOA_26.11.2015_10h59	positive regulation of leukocyte cell-cell adhesion	[Group0]	[CD3E, CD5, LCK, TESPA1]	0.0017276
	GO:0050870	GO_BiologicalProcess-GOA_26.11.2015_10h59	positive regulation of T cell activation	[Group0]	[CD3E, CD5, LCK, TESPA1]	0.0017299
	GO:0045619	GO_BiologicalProcess-GOA_26.11.2015_10h59	regulation of lymphocyte differentiation	[Group0]	[INPP5D, LCK, TESPA1]	0.00182849
ADM5	REACTOME:6986239	REACTOME_30.11.2015	Generation of second messenger molecules	[Group2]	[CD3D, CD3E, CD3G, LAT]	2.19791e-06
	GO:0050851	GO_BiologicalProcess-GOA_26.11.2015_10h59	antigen receptor-mediated signaling pathway	[Group2]	[BLK, CCR7, CD3E, CD79A, SKAP1]	8.51333e-06
	GO:0045058	GO_BiologicalProcess-GOA_26.11.2015_10h59	T cell selection	[Group2]	[BATF, CCR7, CD3D, CD3E]	8.52636e-06
	GO:0050863	GO_BiologicalProcess-GOA_26.11.2015_10h59	regulation of T cell activation	[Group2]	[CCR7, CD3E, CD5, LAT, RAC2, SIT1]	1.09531e-05
	GO:1903037	GO_BiologicalProcess-GOA_26.11.2015_10h59	regulation of leukocyte cell-cell adhesion	[Group2]	[CCR7, CD3E, CD5, LAT, RAC2, SIT1]	1.45641e-05
	GO:0002429	GO_BiologicalProcess-GOA_26.11.2015_10h59	immune response-activating cell surface receptor signaling pathway	[Group2]	[BLK, CCR7, CD3E, CD79A, SKAP1]	1.4989e-05
	GO:0034110	GO_BiologicalProcess-GOA_26.11.2015_10h59	regulation of homotypic cell-cell adhesion	[Group2]	[CCR7, CD3E, CD5, LAT, RAC2, SIT1]	1.83357e-05
	GO:0002768	GO_BiologicalProcess-GOA_26.11.2015_10h59	immune response-regulating cell surface receptor signaling pathway	[Group2]	[BLK, CCR7, CD3E, CD79A, SKAP1]	1.95075e-05
	GO:0031295	GO_BiologicalProcess-GOA_26.11.2015_10h59	T cell costimulation	[Group2]	[CCR7, CD3E, CD5]	3.12225e-05
	GO:0031294	GO_BiologicalProcess-GOA_26.11.2015_10h59	lymphocyte costimulation	[Group2]	[CCR7, CD3E, CD5]	3.8095e-05
	REACTOME:6986238	REACTOME_30.11.2015	Translocation of ZAP-70 to Immunological synapse	[Group2]	[CD3D, CD3E, CD3G]	3.8095e-05
	REACTOME:6986237	REACTOME_30.11.2015	Phosphorylation of CD3 and TCR zeta chains	[Group2]	[CD3D, CD3E, CD3G]	4.49436e-05
	GO:0045061	GO_BiologicalProcess-GOA_26.11.2015_10h59	thymic T cell selection	[Group2]	[CCR7, CD3D, CD3E]	5.1392e-05
	REACTOME:6986365	REACTOME_30.11.2015	PD-1 signaling	[Group2]	[CD3D, CD3E, CD3G]	5.70037e-05
	REACTOME:6985888	REACTOME_30.11.2015	GPVI-mediated activation cascade	[Group1]	[IL2RG, LAT, RAC2]	0.000433685
	REACTOME:6986188	REACTOME_30.11.2015	Costimulation by the CD28 family	[Group2]	[CD3D, CD3E, CD3G]	0.000480564
	REACTOME:6986236	REACTOME_30.11.2015	TCR signaling	[Group2]	[CD3D, CD3E, CD3G, LAT]	0.000506577
	GO:0033077	GO_BiologicalProcess-GOA_26.11.2015_10h59	T cell differentiation in thymus	[Group2]	[CCR7, CD3D, CD3E]	0.000552426
	GO:0071594	GO_BiologicalProcess-GOA_26.11.2015_10h59	thymocyte aggregation	[Group2]	[CCR7, CD3D, CD3E]	0.000552426
	REACTOME:6986210	REACTOME_30.11.2015	Immunoregulatory interactions between a Lymphoid and a non-Lymphoid cell	[Group2]	[CD3D, CD3E, CD3G]	0.000592746
	GO:0050921	GO_BiologicalProcess-GOA_26.11.2015_10h59	positive regulation of chemotaxis	[Group0]	[CCR7, IL16, RAC2]	0.000599552
	GO:0050852	GO_BiologicalProcess-GOA_26.11.2015_10h59	T cell receptor signaling pathway	[Group2]	[CCR7, CD3E, SKAP1]	0.000686547
FCGR3A	REACTOME:6986365	REACTOME_30.11.2015	PD-1 signaling	[Group1]	[BOLA-DRA, BOLA-DRB3, CD3D, CD3E, CD3G, PDCD1LG2]	3.79034e-10
	REACTOME:6986189	REACTOME_30.11.2015	Adaptive Immune System	[Group1]	[BOLA-DMA, BOLA-DOA, BOLA-DRA, BOLA-DRB3, CD3D, CD3E, CD3G, CD74, CD86, CD8A, PDCD1LG2, SELL, SH2D1A]	7.37845e-10
	REACTOME:6986188	REACTOME_30.11.2015	Costimulation by the CD28 family	[Group1]	[BOLA-DRA, BOLA-DRB3, CD3D, CD3E, CD3G, CD86, PDCD1LG2]	1.25885e-08
	REACTOME:6986238	REACTOME_30.11.2015	Translocation of ZAP-70 to Immunological synapse	[Group1]	[BOLA-DRA, BOLA-DRB3, CD3D, CD3E, CD3G]	1.8581e-08
	REACTOME:6986237	REACTOME_30.11.2015	Phosphorylation of CD3 and TCR zeta chains	[Group1]	[BOLA-DRA, BOLA-DRB3, CD3D, CD3E, CD3G]	2.95486e-08
	GO:0046651	GO_BiologicalProcess-GOA_26.11.2015_10h59	lymphocyte proliferation	[Group3]	[AIF1, CD180, CD3E, CD74, CD86, IDO1, PDCD1LG2, PTPRC, VSIG4]	3.09166e-08
	GO:0050670	GO_BiologicalProcess-GOA_26.11.2015_10h59	regulation of lymphocyte proliferation	[Group3]	[AIF1, CD3E, CD74, CD86, IDO1, PDCD1LG2, PTPRC, VSIG4]	8.67739e-08
	GO:0032944	GO_BiologicalProcess-GOA_26.11.2015_10h59	regulation of mononuclear cell proliferation	[Group3]	[AIF1, CD3E, CD74, CD86, IDO1, PDCD1LG2, PTPRC, VSIG4]	9.21271e-08
	GO:0042110	GO_BiologicalProcess-GOA_26.11.2015_10h59	T cell activation	[Group3]	[AIF1, CD3D, CD3E, CD74, CD86, CD8A, IDO1, PDCD1LG2, PTPRC, VSIG4]	1.23881e-07
	GO:0070489	GO_BiologicalProcess-GOA_26.11.2015_10h59	T cell aggregation	[Group3]	[AIF1, CD3D, CD3E, CD74, CD86, CD8A, IDO1, PDCD1LG2, PTPRC, VSIG4]	1.23881e-07
	GO:0071593	GO_BiologicalProcess-GOA_26.11.2015_10h59	lymphocyte aggregation	[Group3]	[AIF1, CD3D, CD3E, CD74, CD86, CD8A, IDO1, PDCD1LG2, PTPRC, VSIG4]	1.26864e-07
	GO:0070486	GO_BiologicalProcess-GOA_26.11.2015_10h59	leukocyte aggregation	[Group3]	[AIF1, CD3D, CD3E, CD74, CD86, CD8A, IDO1, PDCD1LG2, PTPRC, VSIG4]	1.61755e-07
	REACTOME:6986239	REACTOME_30.11.2015	Generation of second messenger molecules	[Group1]	[BOLA-DRA, BOLA-DRB3, CD3D, CD3E, CD3G]	1.68067e-07
	REACTOME:6986210	REACTOME_30.11.2015	Immunoregulatory interactions between a Lymphoid and a non-Lymphoid cell	[Group1, Group3]	[CD3D, CD3E, CD3G, CD8A, SELL, SH2D1A]	2.14325e-07
	GO:0042129	GO_BiologicalProcess-GOA_26.11.2015_10h59	regulation of T cell proliferation	[Group3]	[AIF1, CD3E, CD86, IDO1, PDCD1LG2, PTPRC, VSIG4]	2.4332e-07
	GO:0050863	GO_BiologicalProcess-GOA_26.11.2015_10h59	regulation of T cell activation	[Group3]	[AIF1, CD3E, CD74, CD86, IDO1, PDCD1LG2, PTPRC, VSIG4]	4.3325e-07
[truncated: 4,845 more rows]
